# Supplementary material for: An Expanded Landscape of Unusually Short RNAs in 11 Samples from Six Eukaryotic Organisms
Source: Noncoding RNA. 2022 May 19;8(3):34. doi: 10.3390/ncrna8030034 (PMC9149858; doi:10.3390/ncrna8030034)
Supplement: Supplementary file 1 [file ncrna-08-00034-s001.zip]

Archive with 42 entries (39 files):
- 3 Supplementary materials/
- 3 Supplementary materials/Supplementary Table S16.xlsx
- __MACOSX/
- __MACOSX/3 Supplementary materials/
- __MACOSX/3 Supplementary materials/._Supplementary Table S16.xlsx
- 3 Supplementary materials/Supplementary Table S1.xlsx
- __MACOSX/3 Supplementary materials/._Supplementary Table S1.xlsx
- 3 Supplementary materials/Supplementary Table S6.xlsx
- __MACOSX/3 Supplementary materials/._Supplementary Table S6.xlsx
- 3 Supplementary materials/Supplementary Table S10.xlsx
- __MACOSX/3 Supplementary materials/._Supplementary Table S10.xlsx
- 3 Supplementary materials/Supplementary Figure S1.tiff
- __MACOSX/3 Supplementary materials/._Supplementary Figure S1.tiff
- 3 Supplementary materials/Supplementary Table S11.xlsx
- __MACOSX/3 Supplementary materials/._Supplementary Table S11.xlsx
- 3 Supplementary materials/Supplementary Table S7.xlsx
- __MACOSX/3 Supplementary materials/._Supplementary Table S7.xlsx
- 3 Supplementary materials/Supplementary Table S4.xlsx
- __MACOSX/3 Supplementary materials/._Supplementary Table S4.xlsx
- 3 Supplementary materials/Supplementary Figure S2.tiff
- __MACOSX/3 Supplementary materials/._Supplementary Figure S2.tiff
- 3 Supplementary materials/Supplementary Table S12.xlsx
- __MACOSX/3 Supplementary materials/._Supplementary Table S12.xlsx
- 3 Supplementary materials/Supplementary Table S8.xlsx
- __MACOSX/3 Supplementary materials/._Supplementary Table S8.xlsx
- 3 Supplementary materials/Supplementary Table S9.xlsx
- __MACOSX/3 Supplementary materials/._Supplementary Table S9.xlsx
- 3 Supplementary materials/Supplementary Table S13.xlsx
- __MACOSX/3 Supplementary materials/._Supplementary Table S13.xlsx
- 3 Supplementary materials/Supplementary Figure S3.tiff
- __MACOSX/3 Supplementary materials/._Supplementary Figure S3.tiff
- 3 Supplementary materials/Supplementary Table S5.xlsx
- __MACOSX/3 Supplementary materials/._Supplementary Table S5.xlsx
- 3 Supplementary materials/Supplementary Table S14.xlsx
- __MACOSX/3 Supplementary materials/._Supplementary Table S14.xlsx
- 3 Supplementary materials/Supplementary Table S2.xlsx
- __MACOSX/3 Supplementary materials/._Supplementary Table S2.xlsx
- 3 Supplementary materials/Supplementary Table S3.xlsx
- __MACOSX/3 Supplementary materials/._Supplementary Table S3.xlsx
- 3 Supplementary materials/Supplementary Table S15.xlsx
- __MACOSX/3 Supplementary materials/._Supplementary Table S15.xlsx
- __MACOSX/._3 Supplementary materials
