# Supplementary material for: An Expanded Landscape of Unusually Short RNAs in 11 Samples from Six Eukaryotic Organisms
Source: Noncoding RNA. 2022 May 19;8(3):34. doi: 10.3390/ncrna8030034 (PMC9149858; doi:10.3390/ncrna8030034)
Supplement: Supplementary file 1 [file ncrna-08-00034-s001.zip › 3 Supplementary materials/Supplementary Table S16.xlsx]

## Sheet: Feuil1
Databases used for the sRNA-Seq workflow analyses
Database	H. sapiens	M. musculus	D. melanogaster	A. thaliana	S. pombe	S. cerevisiae
rRNA	RNA central (100)	RNA central (100)	RNA central (100)	RNA central (100)	RNA central (100)	RNA central (100)
tRFs	tRFdb (101)	tRFdb (101)	tRFdb (101)		tRFdb (101)
tRNA	RNA central (100)	RNA central (100)	RNA central (100)	RNA central (100)	RNA central (100)	RNA central (100)
snoRNA	snoatlas (102)	snoatlas (102)	snOPY (103)	snOPY (103)	snOPY (103)	snOPY (103)
microRNA	miRBase (62)	miRBase (62)	miRBase (62)	miRBase (62)
Hairpin microRNA	miRBase (62)	miRBase (62)	miRBase (62)	miRBase (62)
Y RNA	RNA central (all databases export)	RNA central (all databases export)	RNA central (all databases export)	RNA central (all databases export)
siRNA				RNA central (all databases export)
rasiRNA			RNA central (all databases export)
SnRNA				RNA central (all databases export)	RNA central (all databases export)	RNA central (all databases export)
piRNA	piRBase (52)	piRBase (52)	piRBase (52)
