# Supplementary material for: An Expanded Landscape of Unusually Short RNAs in 11 Samples from Six Eukaryotic Organisms
Source: Noncoding RNA. 2022 May 19;8(3):34. doi: 10.3390/ncrna8030034 (PMC9149858; doi:10.3390/ncrna8030034)
Supplement: Supplementary file 1 [file ncrna-08-00034-s001.zip › 3 Supplementary materials/Supplementary Table S1.xlsx]

## Sheet: miR-smiR
LENGTH	SEQUENCE
22	TACCCTGTAGATCCGAATTTGT
21	ACCCTGTAGATCCGAATTTGT
23	TCTTTGGTTATCTAGCTGTATGA
21	TCTTTGGTTATCTAGCTGTAT
21	TGAGGTAGTAGGTTGTATAGT
22	TCTTTGGTTATCTAGCTGTATG
24	TGGAAGACTAGTGATTTTGTTGTT
20	TGGACGGAGAACTGATAAGG
21	TACCCTGTAGATCCGAATTTG
20	CCCTGTAGATCCGAATTTGT
22	CTTTGGTTATCTAGCTGTATGA
20	TACCCTGTAGATCCGAATTT
23	TGGAAGACTAGTGATTTTGTTGT
20	TGAGGTAGTAGGTTGTATAG
21	TGGACGGAGAACTGATAAGGG
19	TACCCTGTAGATCCGAATT
20	CTTTGGTTATCTAGCTGTAT
20	GAGGTAGTAGGTTGTATAGT
21	CTTTGGTTATCTAGCTGTATG
20	ACCCTGTAGATCCGAATTTG
17	TGGAATGTAAAGAAGTA
19	ACCCTGTAGATCCGAATTT
19	TCTTTGGTTATCTAGCTGT
18	TACCCTGTAGATCCGAAT
18	ACCCTGTAGATCCGAATT
8	GCTGGGCG
19	CCTGTAGATCCGAATTTGT
22	TGGAAGACTAGTGATTTTGTTG
22	TTGAGGTAGTAGGTTGTATAGT
18	TGAGGTAGTAGGTTGTAT
20	TCCCTGAGACCCTAACTTGT
8	GGTGGCCA
8	TCGGGGGC
22	TCCCTGAGACCCTAACTTGTGA
19	GAGGTAGTAGGTTGTATAG
21	TGGAAGACTAGTGATTTTGTT
8	GGGGGCGG
8	GTGGGTGG
19	TGAGGTAGTAGGTTGTATA
8	AGTTTTAG
20	TGGAAGACTAGTGATTTTGT
18	ATTGCACTTGTCCCGGCC
8	CGGGGGCG
18	CTGTAGATCCGAATTTGT
8	TGTGGGTG
8	AAACTTAA
17	TGAGGTAGTAGGTTGTA
19	ATTGCACTTGTCCCGGCCT
17	ACCCTGTAGATCCGAAT
8	ACACTCAC
15	TGAGGTAGTAGGTTG
8	GGGGCGGC
8	GTTTTTGG
8	GGGTGGGG
21	TTGAGGTAGTAGGTTGTATAG
19	CCCTGTAGATCCGAATTTG
8	TGTTTTTC
8	GAGGTTGG
19	TCCCTGAGACCCTAACTTG
19	AGGTAGTAGGTTGTATAGT
8	CGGTCTGG
9	GGGGCGTGG
8	GAATTTGT
17	TCCCTGAGACCCTAACT
8	GCCTGATG
9	GGGTCGGGG
8	TTTGGCAA
8	GAATTCCA
23	TTTGGTCCCCTTCAACCAGCTGT
8	CGCCGGCG
8	TATTTTTC
21	TGGTCCCCTTCAACCAGCTGT
8	TCAGTTTT
8	CTGGTAAT
8	ACTCTGTC
8	GGGGCTGG
8	GTGGCGGC
8	GGCGGGCG
8	GGTGGGCG
8	CTGGGAGC
8	CTGTATCT
8	GTGGGCGG
8	AACAAAAA
8	GCTCTTTC
8	CTTTGAGA
8	GGCCGGCG
18	AGGTAGTAGGTTGTATAG
8	GTACATTG
8	AGGGCGGG
8	CGGGGCTG
8	GGTGGAGC
9	TGGTGGAGC
8	GGTGGCGG
16	TGGAATGTAAAGAAGT
8	CCTGTCCC

## Sheet: rRF
LENGTH	SEQUENCE
9	GAGACCGCC
16	TTCGAGGCCCTGTAAT
10	CTAGGAATAA
15	TCGAGGCCCTGTAAT
13	CGACTCTTAGCGT
12	GACTCTTAGCGT
14	CGAGGCCCTGTAAT
9	GACCAATGA
13	GAGGCCCTGTAAT
15	CCGGAGAGGGAGCCT
16	TCCGGAGAGGGAGCCT
15	CAAGGGAACGGGCTT
8	AGACCGCC
12	AGGCCCTGTAAT
10	AAGTGGGAGC
17	CAAGGGAACGGGCTTGG
14	AAGGGAACGGGCTT
11	GGCCCTGTAAT
10	GCCCTGTAAT
17	TTCCGGAGAGGGAGCCT
14	ATTGGAGGGCAAGT
16	CAAGGGAACGGGCTTG
13	TTGGAGGGCAAGT
16	AAGGGAACGGGCTTGG
9	TCTTAGCGG
13	ATTGGAGGGCAAG
9	TAGGGGGAC
11	TGTGGGTGGTG
14	CGGAGAGGGAGCCT
12	GTGGGTGGTGGT
10	AGAGGGGGAC
13	AAGGGAACGGGCT
11	GGGAACGGGCT
8	CTCGTAGT
15	CCAAGGGAACGGGCT
13	CAGGAGTGGAGCC
18	CAGCCAAGGGAACGGGCT
12	CGGAGAGGGAGC
13	AGGGAACGGGCTT
12	AGGGAACGGGCT
9	TAGTGGGCC
10	TGAAACTCAA
12	TGGAGGGCAAGT
9	AGCTGGGCG
10	GAAACTCTGG
9	ATCCGGGCG
12	GAACGGGCTTGG
10	AACGGGTGGG
11	AACGGGCTTGG
18	TGCAAAGCTGAAACTTAA
9	GGTCGCGCC
9	CGTGGGTGG
16	CAAAGCTGAAACTTAA
10	ACGGGCTTGG
9	CGGATTTAT
15	AGGGAACGGGCTTGG
14	GGGTGTAGAATAAG
15	AAAGCTGAAACTTAA
14	AAGCTGAAACTTAA
8	TTCGGAAT
17	GCAAAGCTGAAACTTAA
13	CGGAGAGGGAGCC
10	GCTTGAGTGG
9	AAACTCTGG
9	AGGGCGCCC
9	GCGCGGGCC
9	CGCTAGAGG
12	GTGTAGAATAAG
14	TACTTGGATAACTG
20	GTTGCAAAGCTGAAACTTAA
9	GAAACTCAA
16	GATTGATAGCTCTTTC
10	ATTGGAGGGC
19	GTGGGTGGTGGTGCATGGC
19	AATGTAGGTAAGGGAAGTC
14	CGGAAGGATCATTA
12	AAGGATTGGCTC
23	ATGGTTGCAAAGCTGAAACTTAA
14	AAAAAAAAAAAAAA
10	CAGGGCGCCC
8	CGATCGTA
20	AAGCGTTGGATTGTTCACCC
16	TGCGGAAGGATCATTA
12	GTTGAAACTCAA
13	GTAAACGGCGGCC
13	AGGAGTGGAGCCT
21	TTCCGGAGAGGGAGCCTGAGA
18	ATGTAGGTAAGGGAAGTC
10	ACTGGGGCGG
22	TGGTTGCAAAGCTGAAACTTAA
13	GGTGTAGAATAAG
25	GTATGGTTGCAAAGCTGAAACTTAA
19	AAGCGTTGGATTGTTCACC
11	TAGGGAACGTG
16	GTGGGTGGTGGTGCAT
10	CCGCTAGAGG
9	GATACCGCC
13	GGAACGGGCTTGG
10	TCGGGCGCCA
8	AAACTCAA
12	GACGCGCATGAA
9	GGCCTACCA
18	ATTCCGGAGAGGGAGCCT
21	GGTTGCAAAGCTGAAACTTAA
8	GACCACGT
25	TCACCAAGCGTTGGATTGTTCACCC
18	GAATACGTTCCCGGGCCT
18	CCCGGGCCTTGTACACAC
11	ACTGGGGCGGT
10	GTAGAATAAG
14	AGGGAGCCTGAGAA
17	TTAGTGACGCGCATGAA
17	CGTTGGATTGTTCACCC
13	ACTTGGATAACTG
11	GACGGAAGGGC
22	ATTCCGGAGAGGGAGCCTGAGA
11	AGCGGTGGAGC
12	GTTCCCGGGCCT
25	TTAAAGGAATTGACGGAAGGGCACC
10	GAGGAACAAT
19	AGCGTTGGATTGTTCACCC
26	CTTAAAGGAATTGACGGAAGGGCACC
18	AGCGTTGGATTGTTCACC
17	CGGTGGATCACTCGGCT
13	GGTGTAGAATAGG
12	TGACGGAAGGGC
18	CCAAGGGAACGGGCTTGG
17	ATTGGAGGGCAAGTCTG
10	AAGGGCACCA
23	GTAACTTCGGGATAAGGATTGGC
21	ACTTCGGGATAAGGATTGGCT
12	AAGGGAACGGGC
15	CAGGTCTGTGATGCC
14	AGGTGTAGAATAAG
19	AATTAGTGACGCGCATGAA
11	TGTAGAATAAG
15	GAGGTGTAGAATAAG
23	ACCAAGCGTTGGATTGTTCACCC
11	TTGAAACTCAA
16	ATACGTTCCCGGGCCT
21	CAAGCGTTGGATTGTTCACCC
9	GCGACCGCC
17	AGTTTGACTGGGGCGGT
20	TCCGGAGAGGGAGCCTGAGA
20	ATCCTTCGATGTCGGCTCTT
12	CCAAGGGAACGG
18	GCGGTGGATCACTCGGCT
18	ATTAGTGACGCGCATGAA
15	ATGTCGGCTCTTCCT
18	GCGTTGGATTGTTCACCC
10	ACGGAAGGGC
15	AGCGTTGGATTGTTC
27	ACTTAAAGGAATTGACGGAAGGGCACC
14	ATTGACGGAAGGGC
16	GTAACTATGACTCTCT
17	TGTAGGTAAGGGAAGTC
8	CGATCACG
15	TTACGTCCCTGCCCT
17	GCGTTGGATTGTTCACC
20	CCGGAGAGGGAGCCTGAGAA
20	TAATTAGTGACGCGCATGAA
9	TGGCCGGCC
8	ATCTCGTG
12	GTGTAGAATAGG
13	AGGTGGGGATGAC
19	GCCCAGTGCTCTGAATGTC
9	AAAACTCAA
12	TTTGACTGGGGC
21	CACCAAGCGTTGGATTGTTCA
13	TTGACGGAAGGGC
10	GGGAACGGGC
16	AGAGGGAGCCTGAGAA
9	ACTGGGGCG
24	AATACGTTCCCGGGCCTTGTACAC
12	GTAAACGGCGGC
9	AGAGAGAAC
17	GGAATTGACGGAAGGGC
25	GTAACTTCGGGATAAGGATTGGCTC
20	TTGGAGGGCAAGTCTGGTGC
10	CGTCGTGAGA
16	AGAGGTGTAGAATAAG
25	TAAAGGAATTGACGGAAGGGCACCA
21	TGGTAAGCAGAACTGGCGCTG
14	GTGACGCGCATGAA
18	ATGTCGGCTCTTCCTATC
11	AAACGGCGGCC
15	GAACGTGAGCTGGGT
12	ATTGACGGGGGC
9	GGACCACGT
13	AGGGAGCCTGAGA
21	GCACCTCGATGTCGGCTCATC
15	GAGTTTGACTGGGGC
16	AACAGGTCTGTGATGC
9	CGACTTGAA
17	GAATACGTTCCCGGGCC
20	ACACACCGCCCGTCGCTACT
12	ATGTAGGTAAGG
10	CGCGCATGAA
9	AAGTGGGCC
10	CTGGAGGACC
22	TTCGATGTCGGCTCTTCCTATC
17	TCAGCTCGTGTCGTGAG
12	CTGGCTTGTGGC
11	AACGTGAGCTG
13	CGGTGGAGCATGT
11	CTGCCCGGTGC
15	GTTTGATCCTGGCTC
20	GCACCTCGATGTCGGCTCAT
23	ATTCCGGAGAGGGAGCCTGAGAA
23	AATGTAGGTAAGGGAAGTCGGCA
15	AGTGACGCGCATGAA
10	GTGGAAATGA
19	TTAGTGACGCGCATGAATG
10	GCCCGGGTGG
15	GCGGAAGGATCATTA
20	CTTCGATGTCGGCTCTTCCT
9	CGGAATCAC
11	AATTCTTGGAC
24	GATTCCGGAGAGGGAGCCTGAGAA
8	CTGGTCGA
13	ACTGGCTTGTGGC
10	GACGGAAGGG
10	CCTGCGGCTT
11	GCTGAACGCCT
16	TCTTGGTGGTAGTAGC
18	GGTGTAGAATAAGTGGGA
15	AATTGACGGAAGGGC
17	GGAGTGGAGCCTGCGGC
9	AGGGACAGT
14	ATGTCGGCTCTTCC
16	CGGTGGAGCATGTGGT
14	CGAGAGGACCGGGA
15	GAGGGAGCCTGAGAA
15	CTTGGTGGTAGTAGC
20	TGCCCAGTGCTCTGAATGTC
28	TCCGTAACTTCGGGATAAGGATTGGCTC
9	CGTGGAGCC
9	TAGGAGGGC
18	ACTTCGGGATAAGGATTG
21	CTAATTAGTGACGCGCATGAA
8	AGGGCGTT
11	TGACGGGGGCC
14	GGAACGTGAGCTGG
13	ATAAGGATTGGCT
19	AAGTTTCCCTCAGGATAGC
18	TGAATGGATTAACGAGAT
16	CAATGTGATTTCTGCC
9	ACGCGGGCT
24	TACTTGGATAACTGTGGTAATTCT
26	TGGATAACTGTGGTAATTCTAGAGCT
9	GCCCGGTGC
22	TAATTAGTGACGCGCATGAATG
12	GAACGTGAGCTG
9	TTGTCGGGA
13	GGAAGGATCATTA
19	ATAACAGGTCTGTGATGCC
11	AGGATTGGCTC
9	GCTAGGAAC
14	GCGTTGGATTGTTC
13	ATGTCGGCTCATC
20	TGGGTGGTGGTGCATGGCCG
10	CTCGGGGGGC
9	CGGGGGGAC
11	CTCAGGATAGC
10	AGAGACTGCC
12	CCTGCCCGGTGC
18	CAATGTGATTTCTGCCCA
18	CGTTCATAGCGACGTCGC
17	CCTTCGATGTCGGCTCT
18	CTTCGATGTCGGCTCTTC
9	AGTTTTTGG
21	AATTCCGATAACGAACGAGAC
11	CGTAGACGACC
15	CTGGGACTGAGACAC
18	TCGATGTCGGCTCTTCCT
23	CGTCGTGAGACAGTTCGGTCCCT
10	TCTTTTTCTG
9	CGGAAAGCG
12	CCTCAGGATAGC
8	CCGCGCCA
11	ACGGGTGACGG
9	TACCCACTC

## Sheet: tRF
LENGTH	SEQUENCE
18	ATCCCGGACGAGCCCCCA
17	TCCCGGACGAGCCCCCA
13	ACGTTGGGCGCCA
14	CACGTTGGGCGCCA
12	GGGATTGTGGGT
17	CCCGGGTTTCGGCACCA
12	AGGTCCCGGGTT
20	GGCTCGTTGGTCTAGGGGTA
18	TCCCGGGTTTCGGCACCA
11	AGGTCGCGGGT
12	CGTTGGGCGCCA
18	ATCCCACTTCTGACACCA
16	CCGGGTTTCGGCACCA
25	GTCAGGATGGCCGAGCGGTCTAAGG
17	TCTCGGTGGAACCTCCA
19	TAATGGTTAGCACTCTGGA
13	GGGGGTATAGCTC
12	TAGGTCGCTGGT
11	TTTCGGCACCA
19	AGTCGGTAGAGCATGAGAC
15	AGTCGGTAGAGCATG
18	ATCTCGGTGGAACCTCCA
19	GGGGATGTAGCTCAGTGGT
14	GGGGATGTAGCTCA
18	GGTAGCGTGGCCGAGCGG
13	GCCCGGATAGCTC
12	CGGTAGAGCATG
21	TGTAATGGTTAGCACTCTGGA
15	GGTTAGCACTCTGGA
16	CCCACGTTGGGCGCCA
21	GGTAGCGTGGCCGAGCGGTCT
13	CAGTCGGTAGAGC
16	CCCGGGTTTCGGCACC
17	TCCCACTTCTGACACCA
15	CTGTCACGCGGGAGA
15	GGGGATGTAGCTCAG
16	GGGGATGTAGCTCAGA
21	CAGTCGGTAGAGCATGAGACT
20	AGTCGGTAGAGCATGAGACT
16	CAGTCGGTAGAGCATG
18	AGTCGGTAGAGCATGAGA
22	GGGGATGTAGCTCAGTGGTAGA
16	CCCACTTCTGACACCA
16	TCCCGGACGAGCCCCC
17	GTCGGTAGAGCATGAGA
22	TCGAATCCCACTTCTGACACCA
14	GCCCGGATAGCTCA
22	AGTCGTGGCCGAGTGGTTAAGG
13	TCGGTAGAGCATG
13	GACGAGGTGGCCG
17	GGGGATGTAGCTCAGTG
15	CCCACGTTGGGCGCC
15	CGGGTTTCGGCACCA
22	TTGGGTGCGAGAGGTCCCGGGT
19	AATCCCACTTCTGACACCA
16	CCCCACGTTGGGCGCC
25	GTCAGGATGGCCGAGTGGTCTAAGG
14	CAGTCGGTAGAGCA
13	GCCCGGCTAGCTC
26	GTCAGGATGGCCGAGTGGTCTAAGGC
27	GCCCGGCTAGCTCAGTCGGTAGAGCAT
12	GACGAGGTGGCC
25	GCCCGGATAGCTCAGTCGGTAGAGC
24	GGGGATGTAGCTCAGTGGTAGAGC
18	CAGTCGGTAGAGCATGAG
21	GGGGATGTAGCTCAGTGGTAG
12	CCCGGATAGCTC
22	TTAGCACTCTGGACTTTGAATC
11	GTTGGGCGCCA
16	CCCGGCATCTCCACCA
