# Supplementary material for: An Expanded Landscape of Unusually Short RNAs in 11 Samples from Six Eukaryotic Organisms
Source: Noncoding RNA. 2022 May 19;8(3):34. doi: 10.3390/ncrna8030034 (PMC9149858; doi:10.3390/ncrna8030034)
Supplement: Supplementary file 1 [file ncrna-08-00034-s001.zip › 3 Supplementary materials/Supplementary Table S6.xlsx]

## Sheet: rRFs
Seed Length of sequence (nt)	Sequence	RPM
AGGAATAA
9	TAGGAATAA	1436.26
9	GAGGAATAA	60.3574
9	AAGGAATAA	22.788
10	CTAGGAATAA	1736.81
10	ATAGGAATAA	76.1652
10	GTAGGAATAA	73.4964
11	GCTAGGAATAA	1752.83
11	ACTAGGAATAA	34.0793
11	CCTAGGAATAA	4.51654
11	GGTAGGAATAA	1.64238
11	TATAGGAATAA	1.43708
11	CGTAGGAATAA	0.205297
12	AGCTAGGAATAA	1873.95
12	ACCTAGGAATAA	8.41718
12	CACTAGGAATAA	1.43708
12	AGGTAGGAATAA	1.43708
12	GCCTAGGAATAA	1.02649
13	CAGCTAGGAATAA	3655.93
13	CAGGTAGGAATAA	1.84767
13	TGCCTAGGAATAA	1.23178
13	GACCTAGGAATAA	0.410594
13	GGCCTAGGAATAA	0.205297
14	GCAGCTAGGAATAA	2980.3
14	ACAGCTAGGAATAA	40.6488
14	GCTAGGAATAATGG	1.02649
14	GATGGGAGGAATAA	0.410594
15	CGCAGCTAGGAATAA	2786.7
15	TGCAGCTAGGAATAA	36.7482
15	CACAGCTAGGAATAA	1.02649
16	CCGCAGCTAGGAATAA	1145.35
16	CTGCAGCTAGGAATAA	57.0726
17	ACCGCAGCTAGGAATAA	929.996
17	ACTGCAGCTAGGAATAA	29.3575
18	TACCGCAGCTAGGAATAA	653.05
18	TACTGCAGCTAGGAATAA	26.6886
18	TACCACAGCTAGGAATAA	0.821189
18	CTAGGAATAATGGAATAG	0.410594
19	ATACCGCAGCTAGGAATAA	834.944
19	ATACTGCAGCTAGGAATAA	36.1323
19	CAGCTAGGAATAATGGAAT	0.615891
19	ATACCACAGCTAGGAATAA	0.205297
20	GATACCGCAGCTAGGAATAA	1545.89
20	GATACTGCAGCTAGGAATAA	26.8939
20	GATACCACAGCTAGGAATAA	0.821189
20	CTAGGAATAATGGAATAGGA	0.615891
20	AGCTAGGAATAATGGAATAG	0.410594
21	GGATACCGCAGCTAGGAATAA	382.469
21	GGATACTGCAGCTAGGAATAA	8.62248
21	TAGGAATAATGGAATAGGACC	1.64238
21	GCAGCTAGGAATAATGGAATA	0.821189
21	GGATACCACAGCTAGGAATAA	0.615891
22	TGGATACCGCAGCTAGGAATAA	686.719
22	TGGATACTGCAGCTAGGAATAA	17.245
22	CTAGGAATAATGGAATAGGACC	2.46357
22	TACCGCAGCTAGGAATAATGGA	1.43708
22	TGGATACCACAGCTAGGAATAA	1.23178
22	GCAGCTAGGAATAATGGAATAG	0.410594
22	CAGCTAGGAATAATGGAATAGG	0.410594
23	CTGGATACCGCAGCTAGGAATAA	876.208
23	CTGGATACTGCAGCTAGGAATAA	18.8873
23	CTGGATACCACAGCTAGGAATAA	0.821189
23	ACCGCAGCTAGGAATAATGGAAT	0.615891
23	CGCAGCTAGGAATAATGGAATAG	0.410594
24	CCTGGATACCGCAGCTAGGAATAA	199.754
24	CCTGGATACTGCAGCTAGGAATAA	1.64238
24	AGCTAGGAATAATGGAATAGGACC	0.615891
24	GCTAGGAATAATGGAATAGGACCG	0.205297
25	GCCTGGATACCGCAGCTAGGAATAA	200.986
25	GCCTGGATACTGCAGCTAGGAATAA	1.43708
25	TAGGAATAATGGAATAGGACCGCGG	0.821189
25	AGCTAGGAATAATGGAATAGGACCG	0.821189
25	CAGCTAGGAATAATGGAATAGGACC	0.410594
25	CTAGGAATAATGGAATAGGACCGCG	0.205297
26	CGCCTGGATACCGCAGCTAGGAATAA	565.799
26	CGCCTGGATACTGCAGCTAGGAATAA	14.1655
26	CGCAGCTAGGAATAATGGAATAGGAC	0.821189
26	ACCGCAGCTAGGAATAATGGAATAGG	0.615891
27	CCGCCTGGATACCGCAGCTAGGAATAA	491.687
27	CCGCCTGGATACTGCAGCTAGGAATAA	5.54302
27	CAGCTAGGAATAATGGAATAGGACCGC	0.205297
28	GCCGCCTGGATACCGCAGCTAGGAATAA	2985.43
28	GCCGCCTGGATACTGCAGCTAGGAATAA	5.74832
28	ACCGCAGCTAGGAATAATGGAATAGGAC	0.615891
28	GCAGCTAGGAATAATGGAATAGGACCGC	0.615891
28	TGGATACCGCAGCTAGGAATAATGGAAT	0.410594
29	AGCCGCCTGGATACCGCAGCTAGGAATAA	6855.08
29	AGCCGCCTGGATACTGCAGCTAGGAATAA	8.62248
29	CGCAGCTAGGAATAATGGAATAGGACCGC	0.615891
29	GCTAGGAATAATGGAATAGGACCGCGGTT	0.205297
30	GAGCCGCCTGGATACCGCAGCTAGGAATAA	904.95
30	GAGCCGCCTGGATACTGCAGCTAGGAATAA	10.8807
30	CTAGGAATAATGGAATAGGACCGCGGTTCT	0.410594
30	ATACCGCAGCTAGGAATAATGGAATAGGAC	0.205297
GTTCGTCT
9	CGTTCGTCT	604.805
9	GGTTCGTCT	24.6357
10	CCGTTCGTCT	133.443
10	CGTTCGTCTT	6.36421
11	GCCGTTCGTCT	53.5826
11	CCGTTCGTCTT	1.84767
12	AGCCGTTCGTCT	100.185
12	GCCGTTCGTCTT	1.02649
13	GAGCCGTTCGTCT	126.874
14	AGAGCCGTTCGTCT	147.198
14	GAGCCGTTCGTCTT	0.821189
15	GAGAGCCGTTCGTCT	141.45
15	AGAGCCGTTCGTCTT	1.43708
15	CCGTTCGTCTTGGGA	0.821189
16	GGAGAGCCGTTCGTCT	63.6421
16	GAGAGCCGTTCGTCTT	1.84767
16	GAGCCGTTCGTCTTGG	1.02649
17	CGGAGAGCCGTTCGTCT	119.483
17	AGAGCCGTTCGTCTTGG	2.05297
17	GAGAGCCGTTCGTCTTG	0.615891
18	GCGGAGAGCCGTTCGTCT	135.291
18	CGGAGAGCCGTTCGTCTT	0.205297
18	AGAGCCGTTCGTCTTGGG	0.205297
19	TGCGGAGAGCCGTTCGTCT	112.913
19	GCGGAGAGCCGTTCGTCTT	0.821189
19	AGAGCCGTTCGTCTTGGGA	0.615891
20	GTGCGGAGAGCCGTTCGTCT	85.1983
21	GGTGCGGAGAGCCGTTCGTCT	60.3574
21	GTGCGGAGAGCCGTTCGTCTT	3.07946
22	CGGTGCGGAGAGCCGTTCGTCT	280.847
23	CCGGTGCGGAGAGCCGTTCGTCT	125.231
23	CGGTGCGGAGAGCCGTTCGTCTT	2.25827
24	TCCGGTGCGGAGAGCCGTTCGTCT	92.7943
24	CCGGTGCGGAGAGCCGTTCGTCTT	2.87416
24	CGGTGCGGAGAGCCGTTCGTCTTG	0.205297
25	GTCCGGTGCGGAGAGCCGTTCGTCT	75.9599
25	TCCGGTGCGGAGAGCCGTTCGTCTT	1.84767
26	GGTCCGGTGCGGAGAGCCGTTCGTCT	32.6422
26	CCGGTGCGGAGAGCCGTTCGTCTTGG	1.02649
26	CGGAGAGCCGTTCGTCTTGGGAAACG	0.410594
27	GGGTCCGGTGCGGAGAGCCGTTCGTCT	18.0662
27	GGTCCGGTGCGGAGAGCCGTTCGTCTT	0.615891
28	GGGGTCCGGTGCGGAGAGCCGTTCGTCT	9.64897
28	GGGTCCGGTGCGGAGAGCCGTTCGTCTT	0.205297
29	CGGGGTCCGGTGCGGAGAGCCGTTCGTCT	38.1853
30	CCGGGGTCCGGTGCGGAGAGCCGTTCGTCT	29.7681
AGACCGCC
9	GAGACCGCC	2758.17
10	GGAGACCGCC	538.7
10	GAGACCGCCT	126.463
10	AGAGACCGCC	14.1655
11	GGGAGACCGCC	400.329
11	GGAGACCGCCT	69.1851
11	GAGACCGCCTG	0.205297
12	TGGGAGACCGCC	500.104
13	ATGGGAGACCGCC	740.096
13	TGGGAGACCGCCT	32.8475
13	GGAGAGACCGCCT	1.02649
13	AGAGACCGCCTGG	0.410594
13	ATGAGAGACCGCC	0.205297
14	GATGGGAGACCGCC	988.916
14	ATGGGAGACCGCCT	50.9137
14	CATGGGAGACCGCC	1.43708
14	GATGAGAGACCGCC	0.410594
15	GGATGGGAGACCGCC	487.991
15	GATGGGAGACCGCCT	42.0859
15	AGATGGGAGACCGCC	3.90065
15	CGATGGGAGACCGCC	1.64238
15	GGATGAGAGACCGCC	0.205297
16	TGGATGGGAGACCGCC	1863.89
16	GGATGGGAGACCGCCT	21.3509
16	TCGATGGGAGACCGCC	2.05297
16	TGCATGGGAGACCGCC	1.64238
16	TGGATGAGAGACCGCC	0.821189
16	CGATGGGAGACCGCCT	0.410594
16	GAGACCGCCTGGGAAT	0.410594
16	TAGATGGGAGACCGCC	0.205297
17	TTGGATGGGAGACCGCC	3762.28
17	TGGATGGGAGACCGCCT	87.4566
17	TTGCATGGGAGACCGCC	1.64238
17	GGAGACCGCCTGGGAAT	0.821189
17	TTCGATGGGAGACCGCC	0.615891
17	TTAGATGGGAGACCGCC	0.615891
17	TTGGATGAGAGACCGCC	0.410594
18	CTTGGATGGGAGACCGCC	2720.19
18	TTGGATGGGAGACCGCCT	192.363
18	CTTGGATGAGAGACCGCC	3.69535
18	CTTCGATGGGAGACCGCC	2.25827
18	CTTGCATGGGAGACCGCC	1.43708
18	TTCGATGGGAGACCGCCT	0.821189
18	CTTAGATGGGAGACCGCC	0.615891
18	TTAGATGGGAGACCGCCT	0.615891
19	ACTTGGATGGGAGACCGCC	4855.48
19	ACTTGGATGAGAGACCGCC	1.84767
19	ATGGGAGACCGCCTGGGAA	1.23178
19	ACTTAGATGGGAGACCGCC	1.02649
19	GAGACCGCCTGGGAATACC	0.821189
19	ACTTCGATGGGAGACCGCC	0.410594
19	ACTTGCATGGGAGACCGCC	0.410594
19	CTTGGATGAGAGACCGCCT	0.205297
19	GCTTAGATGGGAGACCGCC	0.205297
20	TACTTGGATGGGAGACCGCC	7041.69
20	ACTTGGATGGGAGACCGCCT	239.582
20	GACTTGGATGGGAGACCGCC	181.072
20	TACTTCGATGGGAGACCGCC	3.69535
20	TTGGATGGGAGACCGCCTGG	1.64238
20	TACTTGGATGAGAGACCGCC	1.43708
20	CGGATGGGAGACCGCCTGGG	0.821189
20	ACTTAGATGGGAGACCGCCT	0.205297
21	GTACTTGGATGGGAGACCGCC	4758.17
21	TACTTGGATGGGAGACCGCCT	310.204
21	GTACTTGCATGGGAGACCGCC	3.69535
21	GACTTGGATGGGAGACCGCCT	3.49005
21	GTACTTGGATGAGAGACCGCC	2.87416
21	GGACTTGGATGGGAGACCGCC	1.64238
21	GTACTTCGATGGGAGACCGCC	1.23178
21	TACTTGGATGAGAGACCGCCT	0.615891
21	TACTTCGATGGGAGACCGCCT	0.615891
21	ACTTGGATGGGAGACCGCCTG	0.205297
22	AGTACTTGGATGGGAGACCGCC	4537.89
22	GTACTTGGATGGGAGACCGCCT	198.522
22	AGTACTTGGATGAGAGACCGCC	1.64238
22	AGGACTTGGATGGGAGACCGCC	0.821189
22	AGTACTTCGATGGGAGACCGCC	0.615891
22	GACTTGGATGGGAGACCGCCTG	0.410594
23	TAGTACTTGGATGGGAGACCGCC	6667.44
23	TAGTACTTGGATGAGAGACCGCC	1.64238
23	ATGGGAGACCGCCTGGGAATACC	1.02649
23	TTGGATGGGAGACCGCCTGGGAA	0.615891
23	TAGGACTTGGATGGGAGACCGCC	0.615891
23	TAGTACTTCGATGGGAGACCGCC	0.615891
23	TAGTACTTGCATGGGAGACCGCC	0.410594
23	GTACTTGGATGGGAGACCGCCTG	0.410594
23	AGTACTTGGATGAGAGACCGCCT	0.205297
24	TTAGTACTTGGATGGGAGACCGCC	4911.12
24	TAGTACTTGGATGGGAGACCGCCT	170.191
24	TTAGTACTTGGATGAGAGACCGCC	2.25827
24	TTAGTACTTGCATGGGAGACCGCC	1.84767
24	ATGGGAGACCGCCTGGGAATACCG	0.821189
24	TTAGTACTTCGATGGGAGACCGCC	0.821189
24	AGTACTTGGATGGGAGACCGCCTG	0.615891
24	TTAGGACTTGGATGGGAGACCGCC	0.205297
25	GTTAGTACTTGGATGGGAGACCGCC	9180.89
25	GTTAGGACTTGGATGGGAGACCGCC	2.87416
25	GTTAGTACTTGGATGAGAGACCGCC	2.46357
25	TAGTACTTGGATGGGAGACCGCCTG	1.23178
25	AGTACTTGGATGGGAGACCGCCTGG	1.02649
25	TACTTGGATGGGAGACCGCCTGGGA	1.02649
25	GTTAGTACTTCGATGGGAGACCGCC	0.821189
25	GTTAGTACTTGCATGGGAGACCGCC	0.821189
26	GGTTAGTACTTGGATGGGAGACCGCC	1132.21
26	TGTTAGTACTTGGATGGGAGACCGCC	193.801
26	GTTAGTACTTGGATGGGAGACCGCCT	156.642
26	TTAGTACTTGGATGGGAGACCGCCTG	1.02649
26	GGTTAGTACTTCGATGGGAGACCGCC	0.410594
26	GGTTAGTACTTGCATGGGAGACCGCC	0.410594
26	GTTAGTACTTGCATGGGAGACCGCCT	0.205297
26	GGTTAGGACTTGGATGGGAGACCGCC	0.205297
27	TGGTTAGTACTTGGATGGGAGACCGCC	1220.7
27	TTGTTAGTACTTGGATGGGAGACCGCC	10.4702
27	TGTTAGTACTTGGATGGGAGACCGCCT	3.69535
27	TGGTTAGTACTTCGATGGGAGACCGCC	0.615891
27	TACTTGGATGGGAGACCGCCTGGGAAT	0.410594
27	CGGTTAGTACTTGGATGAGAGACCGCC	0.205297
27	TTGGATGGGAGACCGCCTGGGAATACC	0.205297
27	GTTAGTACTTGGATGGGAGACCGCCTG	0.205297
27	GGGTTAGGACTTGGATGGGAGACCGCC	0.205297
27	TGGTTAGGACTTGGATGGGAGACCGCC	0.205297
28	CTGGTTAGTACTTGGATGGGAGACCGCC	795.526
28	TTGGTTAGTACTTGGATGGGAGACCGCC	32.6422
28	TGGTTAGTACTTGGATGGGAGACCGCCT	31.4105
28	CTTGTTAGTACTTGGATGGGAGACCGCC	5.13243
28	GTACTTGGATGGGAGACCGCCTGGGAAT	1.02649
28	CTGGTTAGTACTTGCATGGGAGACCGCC	0.410594
28	CTGGTTAGTACTTCGATGGGAGACCGCC	0.205297
28	GGTTAGTACTTGGATGGGAGACCGCCTG	0.205297
29	CCTGGTTAGTACTTGGATGGGAGACCGCC	79.6553
29	CTGGTTAGTACTTGGATGGGAGACCGCCT	29.1522
29	CTTGGTTAGTACTTGGATGGGAGACCGCC	5.74832
29	CCTTGTTAGTACTTGGATGGGAGACCGCC	1.23178
29	CTTGTTAGTACTTGGATGGGAGACCGCCT	1.02649
29	TTGGTTAGTACTTGGATGGGAGACCGCCT	0.821189
29	TTAGTACTTGGATGGGAGACCGCCTGGGA	0.410594
30	GCCTGGTTAGTACTTGGATGGGAGACCGCC	17.8609
30	CCTGGTTAGTACTTGGATGGGAGACCGCCT	1.43708
30	CTGGTTAGTACTTGGATGGGAGACCGCCTG	1.02649
30	CTTGGTTAGTACTTGGATGGGAGACCGCCT	0.615891
30	CCTTGTTAGTACTTGGATGGGAGACCGCCT	0.410594
30	ACCTGGTTAGTACTTGGATGGGAGACCGCC	0.410594
GACCGCCT
9	GGACCGCCT	3.69535
9	TGACCGCCT	0.205297
10	GCGACCGCCT	0.410594
GCCTACCA
9	TGCCTACCA	63.8474
9	GGCCTACCA	5.95362
10	GTGCCTACCA	101.417
10	TTGCCTACCA	2.05297
11	CGTGCCTACCA	47.2183
11	TGTGCCTACCA	2.25827
12	CCGTGCCTACCA	3.49005
12	GGCCTACCATGG	0.205297
13	GCCGTGCCTACCA	3.90065
14	CGCCGTGCCTACCA	11.9072
15	TCGCCGTGCCTACCA	12.3178
15	GATAGTGGCCTACCA	0.205297
16	GTCGCCGTGCCTACCA	2.25827
17	AGTCGCCGTGCCTACCA	1.84767
17	AGGATAGTGGCCTACCA	0.205297
18	TAGTCGCCGTGCCTACCA	8.21189
18	TAGGATAGTGGCCTACCA	0.205297
19	GTAGTCGCCGTGCCTACCA	2.66886
20	GGTAGTCGCCGTGCCTACCA	5.95362
20	TAGTCGCCGTGCCTACCATG	0.410594
21	TGGTAGTCGCCGTGCCTACCA	5.74832
22	ATGGTAGTCGCCGTGCCTACCA	15.8079
22	TGCCTACCATGGTGACCACGGG	0.821189
23	GATGGTAGTCGCCGTGCCTACCA	20.9403
24	CGATGGTAGTCGCCGTGCCTACCA	10.8807
25	TCGATGGTAGTCGCCGTGCCTACCA	23.8145
26	TTCGATGGTAGTCGCCGTGCCTACCA	79.0394
27	TTTCGATGGTAGTCGCCGTGCCTACCA	97.5162
28	CTTTCGATGGTAGTCGCCGTGCCTACCA	116.814
28	CACTGACTGGCTCAGCGTGTGCCTACCA	0.615891
28	ATTTCGATGGTAGGATAGTGGCCTACCA	0.205297
28	TTTCGATGGTAGTCGCCGTGCCTACCAT	0.205297
28	GTGCCTACCATGGTGACCACGGGTGACG	0.205297
29	ACTTTCGATGGTAGTCGCCGTGCCTACCA	66.5163
30	AACTTTCGATGGTAGTCGCCGTGCCTACCA	26.8939
CTCGTAGT
9	GCTCGTAGT	257.648
9	TCTCGTAGT	1.84767
10	AGCTCGTAGT	502.567
10	GGCTCGTAGT	23.6092
10	ACCTCGTAGT	0.410594
11	AAGCTCGTAGT	148.225
12	AAAGCTCGTAGT	59.1256
13	AAAAGCTCGTAGT	36.9535
14	AAAAAGCTCGTAGT	29.7681
15	TAAAAAGCTCGTAGT	47.2183
16	TTAAAAAGCTCGTAGT	56.2514
16	GCTCGTAGTTGGATCT	10.4702
17	GTTAAAAAGCTCGTAGT	50.7084
17	GCTCGTAGTTGGATCTT	0.615891
18	AGTTAAAAAGCTCGTAGT	9.64897
18	GGTTAAAAAGCTCGTAGT	5.33773
19	CAGTTAAAAAGCTCGTAGT	14.3708
19	AAGCTCGTAGTTGGATCTT	0.821189
19	TCTCGTAGTTGGATCTTGG	0.410594
20	GCAGTTAAAAAGCTCGTAGT	9.23837
20	AGCTCGTAGTTGAACCTTGG	0.205297
21	TGCAGTTAAAAAGCTCGTAGT	5.74832
21	AAGCTCGTAGTTGGATCTTGG	2.05297
21	AGCTCGTAGTTGGATCTTGGG	0.410594
22	CTGCAGTTAAAAAGCTCGTAGT	76.7811
22	AGCTCGTAGTTGGATCTTGGGA	1.23178
23	GCTGCAGTTAAAAAGCTCGTAGT	17.8609
23	AAGCTCGTAGTTGGATCTTGGGA	1.23178
23	TTAAAAAGCTCGTAGTTGGATCT	0.205297
23	AGCTCGTAGTTGGATCTTGGGAG	0.205297
24	TGCTGCAGTTAAAAAGCTCGTAGT	7.3907
24	AGCTCGTAGTTGGATCTTGGGAGC	2.05297
24	GCTCGTAGTTGGATCTTGGGAGCG	1.23178
24	AGTTGCAGTTAAAAAGCTCGTAGT	1.02649
24	GTTAAAAAGCTCGTAGTTGAACCT	0.205297
25	TTGCTGCAGTTAAAAAGCTCGTAGT	11.4966
25	AAGCTCGTAGTTGGATCTTGGGAGC	1.64238
25	GCTCGTAGTTGGATCTTGGGAGCGG	0.821189
25	AGCTCGTAGTTGGATCTTGGGAGCG	0.615891
25	AAAAGCTCGTAGTTGGATCTTGGGA	0.615891
25	CAGTTAAAAAGCTCGTAGTTGGATC	0.205297
26	GTTGCTGCAGTTAAAAAGCTCGTAGT	71.2381
26	AAAGCTCGTAGTTGGATCTTGGGAGC	1.43708
27	AGTTGCTGCAGTTAAAAAGCTCGTAGT	53.7879
27	AAAAGCTCGTAGTTGGATCTTGGGAGC	1.64238
27	GCTCGTAGTTGGATCTTGGGAGCGGGC	0.821189
28	AAGTTGCTGCAGTTAAAAAGCTCGTAGT	86.4301
28	AGCTCGTAGTTGGATCTTGGGAGCGGGC	0.615891
28	TAAAAAGCTCGTAGTTGGATCTTGGGAG	0.410594
28	AGTTAAAAAGCTCGTAGTTGGATCTTGG	0.205297
28	GAAAGCTCGTAGTTGGATCTTGGGAGCG	0.205297
29	AAAGTTGCTGCAGTTAAAAAGCTCGTAGT	51.3243
29	GCTCGTAGTTGGATCTTGGGAGCGGGCGG	0.821189
29	TTAAAAAGCTCGTAGTTGGATCTTGGGAG	0.821189
29	GTTAAAAAGCTCGTAGTTGGATCTTGGGA	0.615891
29	CAGTTAAAAAGCTCGTAGTTGGATCTTGG	0.615891
29	TAAAAAGCTCGTAGTTGGATCTTGGGAGC	0.410594
29	AGCTCGTAGTTGGATCTTGGGAGCGGGCG	0.205297
30	TAAAGTTGCTGCAGTTAAAAAGCTCGTAGT	71.2381
30	TAAAGTTGTTGCAGTTAAAAAGCTCGTAGT	2.25827
30	TTAAAAAGCTCGTAGTTGGATCTTGGGAGC	0.410594
30	CTGCAGTTAAAAAGCTCGTAGTTGGATCTT	0.205297
GCAAATGA
9	TGCAAATGA	32.8475
9	AGCAAATGA	1.02649
10	GTGCAAATGA	2.25827
11	TGCAAATGAAT	0.615891
TCCGGGCG
9	ATCCGGGCG	30.384
9	TTCCGGGCG	0.410594
TTCGTCTT
GGGAATAA
9	CGGGAATAA	0.410594
10	CTGGGAATAA	0.410594
11	ACTGGGAATAA	0.410594
ACCAATGA
9	GACCAATGA	19.9138
9	AACCAATGA	0.205297
GGATCCAT
9	AGGATCCAT	16.8344
10	GAGGATCCAT	40.2382
11	CGAGGATCCAT	27.5098
12	ACGAGGATCCAT	57.6885
12	ATGAGGATCCAT	0.410594
12	ACTAGGATCCAT	0.205297
13	AACGAGGATCCAT	122.768
13	AATGAGGATCCAT	1.02649
13	AACTAGGATCCAT	0.205297
14	TAACGAGGATCCAT	113.94
14	TAATGAGGATCCAT	2.87416
14	TAACTAGGATCCAT	0.205297
15	TTAACGAGGATCCAT	161.158
15	TTAATGAGGATCCAT	1.84767
15	ACGAGGATCCATTGG	0.615891
15	TTAACTAGGATCCAT	0.410594
16	TTTAACGAGGATCCAT	165.88
16	TTAACGAGGATCCATT	1.43708
16	AACGAGGATCCATTGG	1.23178
16	TTTAACTAGGATCCAT	1.23178
16	TTTAATGAGGATCCAT	1.02649
16	CGAGGATCCATTGGAG	0.205297
17	CTTTAACGAGGATCCAT	105.933
17	TAACGAGGATCCATTGG	4.92713
17	ACGAGGATCCATTGGAG	1.43708
17	CTTTAATGAGGATCCAT	0.821189
18	CCTTTAACGAGGATCCAT	9.03308
18	TAACGAGGATCCATTGGA	2.05297
18	TTAACGAGGATCCATTGG	1.64238
18	TCTTTAACTAGGATCCAT	0.205297
19	TCCTTTAACGAGGATCCAT	4.10594
19	TTTAACGAGGATCCATTGG	3.28475
19	TAACGAGGATCCATTGGAG	2.25827
20	TTAACGAGGATCCATTGGAG	2.66886
20	ATCCTTTAACGAGGATCCAT	1.64238
20	CTTTAACGAGGATCCATTGG	0.410594
21	TTTAACGAGGATCCATTGGAG	5.74832
21	AATCCTTTAACGAGGATCCAT	3.49005
22	AAATCCTTTAACGAGGATCCAT	1.43708
22	CTTTAACGAGGATCCATTGGAG	0.615891
22	TTAACGAGGATCCATTGGAGGG	0.410594
22	CGAGGATCCATTGGAGGGCAAG	0.205297
23	TAAATCCTTTAACGAGGATCCAT	3.07946
23	TTAACGAGGATCCATTGGAGGGC	0.821189
24	TTAAATCCTTTAACGAGGATCCAT	2.05297
24	TTTAACGAGGATCCATTGGAGGGC	1.64238
24	TAACGAGGATCCATTGGAGGGCAA	1.64238
24	ACGAGGATCCATTGGAGGGCAAGT	1.02649
25	TTTAAATCCTTTAACGAGGATCCAT	4.51654
25	TTTAACGAGGATCCATTGGAGGGCA	1.23178
25	CTTTAACGAGGATCCATTGGAGGGC	0.821189
25	TTAACGAGGATCCATTGGAGGGCAA	0.205297
25	AACGAGGATCCATTGGAGGGCAAGT	0.205297
26	CTTTAAATCCTTTAACGAGGATCCAT	2.05297
26	TAACGAGGATCCATTGGAGGGCAAGT	1.43708
26	CCTTTAACGAGGATCCATTGGAGGGC	0.205297
27	ACTTTAAATCCTTTAACGAGGATCCAT	6.56951
27	ACGAGGATCCATTGGAGGGCAAGTCTG	1.02649
28	CACTTTAAATCCTTTAACGAGGATCCAT	12.5231
28	CTTTAACGAGGATCCATTGGAGGGCAAG	0.615891
28	ATCCTTTAACGAGGATCCATTGGAGGGC	0.615891
28	TTAACGAGGATCCATTGGAGGGCAAGTC	0.615891
28	CACTTTAAATCCTTTAATGAGGATCCAT	0.615891
GCATATGA
9	TGCATATGA	5.33773
GTCGGGCG
9	AGTCGGGCG	23.1986
9	GGTCGGGCG	1.02649
10	GAGTCGGGCG	36.3376
10	GGGTCGGGCG	0.205297
10	GGTCGGGCGC	0.205297
11	AGAGTCGGGCG	0.205297
12	GGGTCGGGCGCC	1.02649
13	GGGGTCGGGCGCC	0.821189
13	GGGTCGGGCGCCG	0.205297
14	GGGTCGGGCGCCGG	1.02649
18	CCGGCCGGGGGTCGGGCG	0.615891
21	CGGCCGGGGGTCGGGCGCCGG	1.02649
25	TCCGGCCGGGGGTCGGGCGCCGGCG	0.615891
27	CCGGGGGTCGGGCGCCGGCGGCTTTGG	0.821189
29	GGGTCGGGCGCCGGCGGCTTTGGTGACTC	1.43708
29	GGTCGGGCGCCGGCGGCTTTGGTGACTCT	0.410594
AGACCGTC
9	GAGACCGTC	22.1721
10	GTAGACCGTC	0.410594
11	GGTAGACCGTC	0.615891
17	ATTAGACCGTCGTGAGA	1.43708
21	TGGGTTTAGACCGTCGTGAGA	0.410594
25	GAACGTGAGCTGGGGTTAGACCGTC	0.821189
25	AGGGGTTAGACCGTCGTGAGACAGG	0.821189
26	AGCTGGGTTTAGACCGTCGTGAGACA	1.43708
26	TGAGCTGGGTTTAGACCGTCGTGAGA	0.615891
ACTTTCGA
9	AACTTTCGA	31.8211
10	CAACTTTCGA	10.8807
11	TCAACTTTCGA	5.95362
12	ATCAACTTTCGA	2.05297
13	TATCAACTTTCGA	8.82778
14	CTATCAACTTTCGA	4.31124
16	AACTTTCGATGGTAGT	1.02649
16	CCCTATCAACTTTCGA	0.205297
17	TATCAACTTTCGATGGT	0.821189
19	AACTTTCGATGGTAGTCGC	0.821189
19	TATCAACTTTCGATGGTAA	0.615891
19	TCAACTTTCGATGGTAGTC	0.410594
20	TCTGCCCTATCAACTTTCGA	1.84767
20	TCAACTTTCGATGGTAGTCG	0.410594
20	TATCAACTTTCGATGGTAGT	0.410594
20	AACTTTCGATGGTAGTCGCC	0.410594
21	GTCTGCCCTATCAACTTTCGA	1.02649
21	CAACTTTCGATGGTAGTCGCC	0.410594
22	AACTTTCGATGGTAGTCGCCGT	0.615891
22	CAACTTTCGATGGTAGTCGCCG	0.205297
23	ACGTCTGCCCTATCAACTTTCGA	6.36421
23	AACTTTCGATGGTAGTCGCCGTG	0.410594
24	AACGTCTGCCCTATCAACTTTCGA	7.59599
24	TATCAACTTTCGATGGTAGTCGCC	0.821189
25	GAACGTCTGCCCTATCAACTTTCGA	5.33773
25	ATCAACTTTCGATGGTAGTCGCCGT	1.84767
26	CAACTTTCGATGGTAGTCGCCGTGCC	1.02649
26	CGAACGTCTGCCCTATCAACTTTCGA	1.02649
27	TCGAACGTCTGCCCTATCAACTTTCGA	3.69535
27	ATCAACTTTCGATGGTAGTCGCCGTGC	0.615891
28	TTCGAACGTCTGCCCTATCAACTTTCGA	2.46357
29	ATTCGAACGTCTGCCCTATCAACTTTCGA	0.821189
30	CATTCGAACGTCTGCCCTATCAACTTTCGA	3.07946
GGGCGCCC
9	AGGGCGCCC	16.6291
9	TGGGCGCCC	0.410594
10	CAGGGCGCCC	8.82778
11	GCAGGGCGCCC	5.54302
12	GGCAGGGCGCCC	1.64238
13	GGGCAGGGCGCCC	2.87416
14	AGGGCAGGGCGCCC	1.43708
15	AAGGGCAGGGCGCCC	3.28475
16	GAAGGGCAGGGCGCCC	1.23178
17	TGAAGGGCAGGGCGCCC	1.02649
18	GTGAAGGGCAGGGCGCCC	0.821189
19	TGTGAAGGGCAGGGCGCCC	0.821189
20	TTGTGAAGGGCAGGGCGCCC	3.49005
21	TTTGTGAAGGGCAGGGCGCCC	1.43708
22	CTTTGTGAAGGGCAGGGCGCCC	7.1854
23	TCTTTGTGAAGGGCAGGGCGCCC	9.23837
24	TTCTTTGTGAAGGGCAGGGCGCCC	5.74832
25	TTTCTTTGTGAAGGGCAGGGCGCCC	0.615891
26	TTTTCTTTGTGAAGGGCAGGGCGCCC	2.66886
27	CTTTTCTTTGTGAAGGGCAGGGCGCCC	0.410594
28	TCTTTTCTTTGTGAAGGGCAGGGCGCCC	1.23178
29	CTCTTTTCTTTGTGAAGGGCAGGGCGCCC	1.64238
30	TCTCTTTTCTTTGTGAAGGGCAGGGCGCCC	0.205297
AATTGAGT
9	GAATTGAGT	8.82778
9	AAATTGAGT	0.615891
10	TGAATTGAGT	1.02649
TTCTCTGG
9	GTTCTCTGG	8.82778
GGACCGTC
10	GGGGACCGTC	0.821189
12	GGGGGGACCGTC	0.615891
17	CCCGGGGGGACCGTCGG	0.615891
18	CCCGGGGGGACCGTCGGT	0.205297
19	GGGGGGACCGTCGGTCACG	0.205297
20	TCCCGGGGGGACCGTCGGTC	0.821189
22	CCCGGGGGGACCGTCGGTCACG	1.64238
26	GGGTCCCGGGGGGACCGTCGGTCACG	1.02649
GCGTCGCT
9	AGCGTCGCT	24.2251
10	GAGCGTCGCT	28.5363
10	AGCGTCGCTT	1.43708
11	TGAGCGTCGCT	92.3837
12	CTGAGCGTCGCT	209.814
12	TGAGCGTCGCTT	0.821189
13	TCTGAGCGTCGCT	218.641
13	CTGAGCGTCGCTT	4.92713
14	GTCTGAGCGTCGCT	138.986
14	CTGAGCGTCGCTTG	0.205297
15	TGTCTGAGCGTCGCT	269.966
15	GTCTGAGCGTCGCTT	3.90065
16	CTGTCTGAGCGTCGCT	411.826
16	TGTCTGAGCGTCGCTT	6.15891
16	TCTGAGCGTCGCTTGA	0.410594
17	CCTGTCTGAGCGTCGCT	247.588
17	CTGTCTGAGCGTCGCTT	10.4702
18	GCCTGTCTGAGCGTCGCT	99.5691
19	CGCCTGTCTGAGCGTCGCT	75.9599
19	GCCTGTCTGAGCGTCGCTT	4.10594
19	CCTGTCTGAGCGTCGCTTG	1.02649
20	ACGCCTGTCTGAGCGTCGCT	19.2979
20	CGCCTGTCTGAGCGTCGCTT	4.31124
21	TACGCCTGTCTGAGCGTCGCT	10.6755
22	CTACGCCTGTCTGAGCGTCGCT	13.3443
23	GCTACGCCTGTCTGAGCGTCGCT	2.25827
24	GGCTACGCCTGTCTGAGCGTCGCT	0.410594
25	GGGCTACGCCTGTCTGAGCGTCGCT	0.410594
26	GGGGCTACGCCTGTCTGAGCGTCGCT	1.02649
27	CGGGGCTACGCCTGTCTGAGCGTCGCT	1.43708
28	CCGGGGCTACGCCTGTCTGAGCGTCGCT	2.05297
29	CCCGGGGCTACGCCTGTCTGAGCGTCGCT	1.64238
TGGAATAA
10	CTTGGAATAA	1.02649
10	AATGGAATAA	0.205297
11	GCATGGAATAA	0.615891
11	GCTTGGAATAA	0.410594
12	AGCATGGAATAA	1.23178
13	GTGCATGGAATAA	0.821189
14	AGTGCATGGAATAA	1.02649
14	TTAGCATGGAATAA	0.410594
16	TGTGCTTGGAATAATA	0.410594
24	CTGGAAAGTGTGCTTGGAATAATA	0.410594
26	TACTGGAAAGTGTGCTTGGAATAATA	0.821189
GGGTCGGC
9	GGGGTCGGC	5.54302
9	AGGGTCGGC	1.23178
10	CGGGGTCGGC	2.46357
11	CGGGGTCGGCC	1.43708
11	CCGGGGTCGGC	0.821189
11	TCGGGTCGGCC	0.615891
11	GGGGTCGGCTC	0.410594
12	CCGGGGTCGGCC	3.07946
12	CGGGGTCGGCCC	0.821189
12	CACGGGGTCGGC	0.821189
13	CCGGGGTCGGCCC	1.43708
13	GCACGGGGTCGGC	1.43708
13	GCCGGGGTCGGCC	0.410594
13	GCCGGGGGTCGGC	0.205297
13	CGCCGGGGTCGGC	0.205297
13	CGGGGGTCGGCGC	0.205297
14	CCGCCGGGGTCGGC	1.64238
14	CGCACGGGGTCGGC	0.615891
14	GGGGTCGGCCCACG	0.410594
14	AGCAGGGTCGGCCC	0.205297
14	CGCCGGGGTCGGCC	0.205297
14	GCCGGGGTCGGCCC	0.205297
15	CACGGGGTCGGCGGC	0.821189
15	CCCGCCGGGGTCGGC	0.410594
15	CGCACGGGGTCGGCG	0.205297
16	GCACGGGGTCGGCGGC	0.205297
16	CGCACGGGGTCGGCGG	0.205297
16	AGCGCACGGGGTCGGC	0.205297
16	CCGCCGGGGTCGGCCC	0.205297
17	GCCCCGCCGGGGTCGGC	1.23178
17	GCGCACGGGGTCGGCGG	1.02649
18	CGCCGGGGTCGGCCCACG	0.821189
18	GCACGGGGTCGGCGGCGA	0.821189
18	GAGCGCACGGGGTCGGCG	0.615891
18	CGCACGGGGTCGGCGGCG	0.615891
18	CCGGGGGTGGGGTCGGCG	0.615891
19	CGCCGGGGTCGGCCCACGG	3.90065
19	CCCGCCGGGGTCGGCCCAC	2.05297
19	CGCACGGGGTCGGCGGCGA	1.43708
19	CGGGTCGGGGGTCGGCGCG	1.02649
19	CGGCCCCGCCGGGGTCGGC	0.615891
20	GCACGGGGTCGGCGGCGATG	0.410594
21	CGCACGGGGTCGGCGGCGATG	1.23178
21	CGAGCGCACGGGGTCGGCGGC	1.02649
22	CGCACGGGGTCGGCGGCGATGT	1.64238
22	GGGGTCGGCGGCGATGTCGGCT	0.410594
22	CACGGGGTCGGCGGCGATGTCG	0.205297
22	AAGCCGAGCGCACGGGGTCGGC	0.205297
23	GCGCACGGGGTCGGCGGCGATGT	1.02649
23	CACGGGGTCGGCGGCGATGTCGG	0.615891
23	AGCGCACGGGGTCGGCGGCGATT	0.615891
23	GCCGAGCGCACGGGGTCGGCGGC	0.410594
24	GCACGGGGTCGGCGGCGATGTCGG	1.84767
24	AGCGCACGGGGTCGGCGGCGATGT	0.615891
24	CGCACGGGGTCGGCGGCGATGTCG	0.410594
25	CGCACGGGGTCGGCGGCGATGTCGG	12.9337
25	GCACGGGGTCGGCGGCGATGTCGGC	1.43708
25	CCGAGCGCACGGGGTCGGCGGCGAT	0.821189
25	GCGCACGGGGTCGGCGGCGATGTCG	0.410594
26	CGCACGGGGTCGGCGGCGATGTCGGC	5.54302
26	GCGCACGGGGTCGGCGGCGATGTCGG	0.615891
26	CTCGGATCGGCCCCGCCGGGGTCGGC	0.615891
27	GCGCACGGGGTCGGCGGCGATGTCGGC	2.05297
27	CCGAGCGCACGGGGTCGGCGGCGATGT	0.410594
27	AGCGCACGGGGTCGGCGGCGATGTCGG	0.410594
27	CGAAGCCGAGCGCACGGGGTCGGCGGC	0.205297
27	CGAGCGCACGGGGTCGGCGGCGATGTC	0.205297
28	GAGCGCACGGGGTCGGCGGCGATGTCGG	1.23178
28	AGCGCACGGGGTCGGCGGCGATGTCGGC	1.23178
29	GACGAAGCCGAGCGCACGGGGTCGGCGGC	0.615891
30	CGAGCGCACGGGGTCGGCGGCGATGTCGGC	1.43708
GTCGTAGT
9	GGTCGTAGT	0.205297
13	CGTCGTAGTTCCG	1.02649
14	TACCGTCGTAGTTC	0.205297
15	ATACCGTCGTAGTTC	0.821189
15	ACCGTCGTAGTTCCG	0.205297
16	TACCGTCGTAGTTCCG	1.23178
18	CAGATACCGTCGTAGTTC	1.64238
19	AGATACCGTCGTAGTTCCG	0.821189
19	TCAGATACCGTCGTAGTTC	0.821189
19	ATAAAGTGCGTCGTAGTCC	0.410594
20	ATCAGATACCGTCGTAGTTC	1.64238
22	CGATCAGATACCGTCGTAGTTC	2.66886
22	ATCAGATACCGTCGTAGTTCCG	0.410594
23	GATCAGATACCGTCGTAGTTCCG	0.205297
24	CGATCAGATACCGTCGTAGTTCCG	1.02649
29	TACCGTCGTAGTTCCGACCATAAACGATG	0.821189
30	AAGACGATCAGATACCGTCGTAGTTCCGAC	0.410594
CTTAGCGG
9	TCTTAGCGG	22.788
10	CTCTTAGCGG	131.185
11	ACTCTTAGCGG	7342.45
12	GACTCTTAGCGG	307580
13	CGACTCTTAGCGG	253649
13	ACTCTTAGCGGTG	1.02649
14	ACGACTCTTAGCGG	10891.2
14	GACTCTTAGCGGTG	4.10594
15	TACGACTCTTAGCGG	2418.61
15	CGACTCTTAGCGGTG	7.80129
15	GACTCTTAGCGGTGG	2.66886
15	ACGACTCTTAGCGGT	0.205297
16	ATACGACTCTTAGCGG	1246.56
16	ACGACTCTTAGCGGTG	2.66886
16	CGACTCTTAGCGGTGG	0.821189
16	ACTCTTAGCGGTGGAT	0.821189
17	GATACGACTCTTAGCGG	5752.22
17	GACTCTTAGCGGTGGAT	3.28475
17	CGACTCTTAGCGGTGGA	1.43708
17	ACGACTCTTAGCGGTGG	0.615891
18	CGATACGACTCTTAGCGG	9943.77
18	GACTCTTAGCGGTGGATC	6.77481
18	CGACTCTTAGCGGTGGAT	3.28475
19	CCGATACGACTCTTAGCGG	225.827
19	CGACTCTTAGCGGTGGATC	3.28475
19	ACTCTTAGCGGTGGATCAC	1.02649
19	CGATACGACTCTTAGCGGT	0.615891
19	ACGACTCTTAGCGGTGGAT	0.615891
19	GTCTTAGCGGTGGATCACT	0.615891
19	CTCTTAGCGGTGGATCACT	0.615891
20	ACCGATACGACTCTTAGCGG	146.787
20	CGATACGACTCTTAGCGGTG	7.3907
20	ACGACTCTTAGCGGTGGATC	1.02649
20	CGACTCTTAGCGGTGGATCA	1.02649
20	ATACGACTCTTAGCGGTGGA	0.821189
20	TCTTAGCGGTGGATCACTCG	0.205297
21	TACCGATACGACTCTTAGCGG	3.90065
21	CCGATACGACTCTTAGCGGTG	2.46357
21	GACTCTTAGCGGTGGATCACT	1.84767
22	CGACTCTTAGCGGTGGATCACT	5.13243
22	GACTCTTAGCGGTGGATCACTC	1.43708
22	ACGATACGACTCTTAGCGGTGG	1.23178
22	ATACCGATACGACTCTTAGCGG	0.821189
22	CGATACGACTCTTAGCGGTGGA	0.821189
22	TCTTAGCGGTGGATCACTCGGC	0.410594
23	CGACTCTTAGCGGTGGATCACTC	12.9337
23	GACTCTTAGCGGTGGATCACTCG	6.56951
23	CGATACGACTCTTAGCGGTGGAT	1.84767
23	CTCTTAGCGGTGGATCACTCGGC	1.23178
23	ACGACTCTTAGCGGTGGATCACT	1.02649
23	TCTTAGCGGTGGATCACTCGGCT	0.821189
23	AATACCGATACGACTCTTAGCGG	0.205297
24	GACTCTTAGCGGTGGATCACTCGG	5.74832
24	ACTCTTAGCGGTGGATCACTCGGC	2.25827
25	CGACTCTTAGCGGTGGATCACTCGG	11.2913
25	GACTCTTAGCGGTGGATCACTCGGC	8.21189
25	GAAATACCGATACGACTCTTAGCGG	1.23178
25	ACTCTTAGCGGTGGATCACTCGGCT	0.615891
25	CCGATACGACTCTTAGCGGTGGATC	0.410594
26	CGACTCTTAGCGGTGGATCACTCGGC	21.1456
26	GACTCTTAGCGGTGGATCACTCGGCT	18.682
26	ACGACTCTTAGCGGTGGATCACTCGG	0.821189
27	CGACTCTTAGCGGTGGATCACTCGGCT	13.5496
27	GACTCTTAGCGGTGGATCACTCGGCTC	10.6755
27	ACTCTTAGCGGTGGATCACTCGGCTCG	1.64238
27	ACGACTCTTAGCGGTGGATCACTCGGC	0.615891
28	CGACTCTTAGCGGTGGATCACTCGGCTC	10.6755
28	GACTCTTAGCGGTGGATCACTCGGCTCG	5.74832
28	ACTCTTAGCGGTGGATCACTCGGCTCGT	0.615891
28	TCTTAGCGGTGGATCACTCGGCTCGTGC	0.410594
29	CGACTCTTAGCGGTGGATCACTCGGCTCG	8.00659
29	GACTCTTAGCGGTGGATCACTCGGCTCGT	7.80129
29	ACGACTCTTAGCGGTGGATCACTCGGCTC	1.64238
29	ACCCGAAATACCGATACGACTCTTAGCGG	0.410594
29	CGATACGACTCTTAGCGGTGGATCACTCG	0.410594
30	GACTCTTAGCGGTGGATCACTCGGCTCGTG	6.77481
30	CGACTCTTAGCGGTGGATCACTCGGCTCGT	6.15891
30	ACTCTTAGCGGTGGATCACTCGGCTCGTGC	1.23178
30	ACGACTCTTAGCGGTGGATCACTCGGCTCG	1.02649
30	CGATACGACTCTTAGCGGTGGATCACTCGG	0.821189
30	TACGACTCTTAGCGGTGGATCACTCGGCTC	0.410594
ATTGGAAA
GACCGCTT
9	GGACCGCTT	1.23178
TTAGTACT
9	GTTAGTACT	5.33773
9	ATTAGTACT	2.25827
10	GGTTAGTACT	2.25827
11	TGGTTAGTACT	0.615891
11	GTTAGTACTTG	0.205297
13	GTTAGTACTTGGA	1.84767
14	GGTTAGTACTTGGA	2.87416
14	GCCTGGTTAGTACT	0.615891
14	TGTTAGTACTTGGA	0.205297
15	TGGTTAGTACTTGGA	5.33773
15	GTTAGTACTTGGATG	2.25827
15	GGCCTGGTTAGTACT	1.84767
15	CCTGGTTAGTACTGG	0.205297
16	GGGCCTGGTTAGTACT	3.28475
16	CTGGTTAGTACTTGGA	2.05297
16	GGGCCTGTTTAGTACT	0.615891
16	GGTTAGTACTTGGATG	0.410594
16	TGGTTAGTACTTGGAT	0.410594
17	CGGGCCTGGTTAGTACT	5.13243
17	GGGCCTGGTTAGTACTT	0.615891
17	AGGGCCTGGTTAGTACT	0.615891
17	CTGGTTAGTACTTGGAT	0.205297
18	TCGGGCCTGGTTAGTACT	3.28475
18	CGGGCCTGGTTAGTACTT	0.821189
18	GGCCTGGTTAGTACTTGG	0.615891
18	TGGTTAGTACTTGGATGG	0.205297
18	CTGGTTAGTACTTGGATG	0.205297
19	GTCGGGCCTGGTTAGTACT	3.07946
19	GTTAGTACTTGGATGGGAG	1.23178
19	GGCCTGGTTAGTACTTGGA	1.23178
19	CGGGCCTGGTTAGTACTTG	1.02649
19	TCCTGGTTAGTACTTGGAT	0.615891
20	GGTCGGGCCTGGTTAGTACT	6.9801
20	GGGCCTGGTTAGTACTTGGA	3.07946
20	GCCTGGTTAGTACTTGGATG	1.64238
20	CTGGTTAGTACTTGGATGGG	0.615891
20	GGACGGGCCTGGTTAGTACT	0.615891
20	GTTAGTACTTGGATGGGAGA	0.410594
20	GGTTGGGCCTGGTTAGTACT	0.205297
21	CGGGCCTGGTTAGTACTTGGA	6.15891
21	GGGTCGGGCCTGGTTAGTACT	1.84767
21	CTGGCCTGGTTAGTACTTGGA	1.02649
21	AGGGTCTGGTTAGTACTTGGA	0.410594
21	GGCCTGGTTAGTACTTGGATG	0.410594
21	ACGGGCCTGGTTAGTACTTGG	0.205297
21	CGGTCCTGGTTAGTACTTGGA	0.205297
22	TCGGGCCTGGTTAGTACTTGGA	3.07946
22	AGGGTCGGGCCTGGTTAGTACT	2.87416
22	GGTCGGGCCTGGTTAGTACTTG	1.02649
22	CAGGTCGGGCCTGGTTAGTACT	1.02649
22	GGGCCTGGTTAGTACTTGGATG	0.821189
22	CGGGCCTGGTTAGTACTTGGAT	0.821189
22	GGTTAGTACTTGGATGGGAGAC	0.615891
22	GGCCTGGTTAGTACTTGGATGG	0.410594
22	ACGGGCCTGGTTAGTACTTGGA	0.205297
23	CAGGGTCGGGCCTGGTTAGTACT	9.23837
23	GTCGGGCCTGGTTAGTACTTGGA	2.05297
23	GGTTAGTACTTGGATGGGAGACC	1.43708
23	CAGGGACGGGCCTGGTTAGTACT	0.615891
23	GGCCTGGTTAGTACTTGGATGGG	0.205297
23	GTCGGGCCTGGTTAGTACTTGCC	0.205297
24	GGTCGGGCCTGGTTAGTACTTGGA	18.8873
24	GCAGGGTCGGGCCTGGTTAGTACT	2.66886
24	GTTAGTACTTGGATGGGAGACCGC	1.64238
24	CGGGCCTGGTTAGTACTTGGATGG	1.02649
24	TCGGGCCTGGTTAGTACTTGGATG	0.821189
24	GTTAGTACTTGGATGGGAGACCAC	0.205297
25	GTTAGTACTTGGATGGGAGACTGCC	30.384
25	GGGTCGGGCCTGGTTAGTACTTGGA	14.1655
25	GTTAGTACTTGGATGGGAGATCGCC	10.6755
25	GTTAGTACTTGGATGGGAGGCCGCC	3.90065
25	GTTAGTACTTGGATGGGAGACCACC	3.90065
25	AGCAGGGTCGGGCCTGGTTAGTACT	3.49005
25	GGTCGGGCCTGGTTAGTACTTGGAT	2.05297
25	GTTAGTACTTGGATGGGAAACCGCC	1.43708
25	GTTAGTACTTGGATTGGAGACTGCC	1.43708
25	GTTAGTACTTGGATGGGATTCCCCC	1.23178
25	GGTTAGTACTTGGATGGGAGACCGC	1.02649
25	CCTGGTTAGTACTTGGATGGGAGAC	0.821189
25	GCAGGGTCGGGCCTGGTTAGTACTT	0.615891
25	TGTTAGTACTTGGATGGGAGACCGC	0.205297
25	GGTTAGTACTTGGATGGGAGACTGC	0.205297
25	TGGTTAGTACTTGGATGGGAGACCC	0.205297
25	AGGTCGGGCCTGGTTAGTACTTGGA	0.205297
25	GGATCGGGCCTGGTTAGTACTTGGA	0.205297
26	AGGGTCGGGCCTGGTTAGTACTTGGA	22.1721
26	GGTTAGTACTTGGATGGGAGACTGCC	11.9072
26	AAGCAGGGTCGGGCCTGGTTAGTACT	2.66886
26	GGTTAGTACTTGGATGGGAGATCGCC	2.25827
26	GTTAGTACTTGGATGGGAGACTGCCT	1.64238
26	GTCGGGCCTGGTTAGTACTTGGATGG	1.02649
26	GGTTAGTACTTGGATGGGAGACCACC	0.821189
26	TGGTTAGTACTTGGATGGGAGACCGC	0.615891
26	GGTTAGTACTTGGATGGGAAACCGCC	0.615891
26	GGTTAGTACTTGGATGGGAGGCCGCC	0.410594
26	CAGGGTCGGGCCTGGTTAGTACTTGG	0.410594
26	TGGGTCGGGCCTGGTTAGTACTTGGA	0.205297
26	GGTTAGTACTTAGATGGGAGACTGCC	0.205297
27	CAGGGTCGGGCCTGGTTAGTACTTGGA	15.6026
27	TGGTTAGTACTTGGATGGGAGACTGCC	13.9602
27	TAAGCAGGGTCGGGCCTGGTTAGTACT	5.74832
27	TGGTTAGTACTTGGATGGGAGATCGCC	5.54302
27	GCAGGGTCGGGCCTGGTTAGTACTTGG	1.84767
27	GGGTCGGGCCTGGTTAGTACTTGGATC	1.02649
27	TGGTTAGTACTTGGATGGGAGACCACC	0.821189
27	TAGGGTCGGGCCTGGTTAGTACTTGGA	0.821189
27	CGGGCCTGGTTAGTACTTGGATGGGAG	0.615891
27	TGGTTAGTACTTGGATGGGATTCCCCC	0.615891
27	TGGGTCGGGCCTGGTTAGTACTTGGAT	0.410594
27	AAGCAGGGTCGGGCCTGGTTAGTACTT	0.410594
27	TGGTTAGTACTTGGATGGGAGGCCGCC	0.205297
27	GGTTAGTACTTGGATGGGAGGCCGCCT	0.205297
28	GCAGGGTCGGGCCTGGTTAGTACTTGGA	6.15891
28	CTGGTTAGTACTTGGATGGGAGACTGCC	3.49005
28	CTGGTTAGTACTTGGATGGGAGATCGCC	3.49005
28	AGGGTCGGGCCTGGTTAGTACTTGGATT	1.43708
28	AGCAGGGTCGGGCCTGGTTAGTACTTGG	1.02649
28	CAGGGTCGGGCCTGGTTAGTACTTGGAT	0.821189
28	GCAGGGTCGGGCCTTGTTAGTACTTGGA	0.205297
28	TGGTTAGTACTTGGATGGGAGACCACCT	0.205297
28	GTGGTTAGTACTTGGATGGGAGACCACC	0.205297
28	CCTGGTTAGTACTTGGATGGGAGACCGC	0.205297
28	CTGGTTAGTACTTGGATGGGAGGCCGCC	0.205297
29	AGCAGGGTCGGGCCTGGTTAGTACTTGGA	7.59599
29	CCTGGTTAGTACTTGGATGGGAGACTGCC	1.43708
29	CCTGGTTAGTACTTGGATGGGAGATCGCC	1.02649
29	CTGGTTAGTACTTGGATGGGAGACTGCCT	0.615891
29	AGCAGGGTCCGGCCTGGTTAGTACTTGGA	0.615891
29	CTGGTTAGTACTTGGATGGGAGATCGCCT	0.410594
29	AAGCAGGGTCGGGCCTGGTTAGTACTTGG	0.410594
29	AGCAGGGTCGGGCCTTGTTAGTACTTGGA	0.205297
30	AAGCAGGGTCGGGCCTGGTTAGTACTTGGA	10.0596
30	TAGGGTCGGGCCTGGTTAGTACTTGGATGG	1.23178
30	TAAGCAGGGTCGGGCCTGGTTAGTACTTGG	0.821189
30	GCAGGGTCGGGCCTGGTTAGTACTTGGATG	0.615891
30	GCCTGGTTAGTACTTGGATGGGAGACTGCC	0.410594
30	CGGGCCTGGTTAGTACTTGGATGGGAGACC	0.410594
30	AAGTAGGGTCGGGCCTGGTTAGTACTTGGA	0.205297
30	GAAGCAGGGTCGGGCCTGGTTAGTACTTGG	0.205297
AGCCGGCG
9	GAGCCGGCG	4.31124
29	TAACGCGACCGATCCCGGAGAAGCCGGCG	0.410594
TAGTCGAA
9	CTAGTCGAA	2.66886
ACTGTAAT
9	AACTGTAAT	0.205297
TCGGGCCC
10	ATCGGGCCCA	0.615891
11	CGTCGGGCCCC	0.821189
11	GTCGGGCCCCG	0.615891
11	GCGTCGGGCCC	0.410594
12	AGCGTCGGGCCC	1.64238
13	GCGTCGGGCCCCG	1.02649
13	AGGGTCGGGCCCC	0.615891
13	CGTCGGGCCCCGC	0.205297
14	GCGGCGTCGGGCCC	0.615891
14	GGCGTCGGGCCCCG	0.410594
15	GGCGTCGGGCCCCGC	0.410594
15	TCGTCGGGCCCCGCG	0.205297
16	CTGGAGCGTCGGGCCC	0.205297
17	AGCGTCGGGCCCATACC	1.43708
17	GGCGTCGGGCCCCGCGG	0.821189
18	CGCTGGAGCGTCGGGCCC	1.23178
18	AGCGTCGGGCCCATACCC	1.02649
18	CGGCGTCGGGCCCCGCGG	0.821189
18	GGAGCGTCGGGCCCATAC	0.615891
18	GAGCGTCGGGCCCATACC	0.615891
19	CGGCGTCGGGCCCCGCGGA	0.615891
19	GCTAAGCAGGGTCGGGCCC	0.410594
19	CGCTGGAGCGTCGGGCCCA	0.410594
20	AGCGTCGGGCCCATACCCGG	1.02649
20	CGGCGTCGGGCCCCGCGGAC	0.615891
20	GGCGTCGGGCCCCGCGGACG	0.410594
21	TGGCGCTGGAGCGTCGGGCCC	0.615891
22	ATGGCGCTGGAGCGTCGGGCCC	1.02649
22	GGAGCGTCGGGCCCATACCCGG	0.821189
22	GCTGGAGCGTCGGGCCCATACC	0.615891
22	TCGCCCCCGCGGCGTCGGGCCC	0.410594
23	TGGAGCGTCGGGCCCATACCCGG	0.821189
24	CTGGAGCGTCGGGCCCATACCCGG	0.821189
24	TTCGCCCCCGCGGCGTCGGGCCCC	0.615891
24	GGATGGCGCTGGAGCGTCGGGCCC	0.205297
24	TAGCTAAGCAGGGTCGGGCCCGGT	0.205297
25	TGGATGGCGCTGGAGCGTCGGGCCC	0.821189
25	TTCGCCCCCGCGGCGTCGGGCCCCG	0.615891
25	GCTGGAGCGTCGGGCCCATACCCGG	0.205297
25	GTTTCGCCCCCGCGGCGTCGGGCCC	0.205297
26	GTCGGGCCCATACCCGGCCGTCGCCG	1.64238
26	ATGGATGGCGCTGGAGCGTCGGGCCC	1.43708
26	GCGTCGGGCCCCGCGGACGCTACGCC	0.205297
27	CCCCGCGGCGTCGGGCCCCGCGGACGC	0.821189
29	AATGGATGGCGCTGGAGCGTCGGGCCCAT	0.615891
30	GAAAATGGATGGCGCTGGAGCGTCGGGCCC	0.615891
GTCTACCA
9	TGTCTACCA	2.05297
CTAGGAGT
9	ACTAGGAGT	0.615891
10	AACTAGGAGT	5.13243
CGCATGAA
9	GCGCATGAA	5.33773
10	CGCGCATGAA	1.43708
11	ACGCGCATGAA	2.66886
12	GACGCGCATGAA	4.10594
13	TGACGCGCATGAA	0.410594
14	GTGACGCGCATGAA	0.821189
15	AGTGACGCGCATGAA	0.821189
15	GCGCATGAATGGATG	0.410594
16	TAGTGACGCGCATGAA	1.64238
17	CGCGCATGAATGGATGA	1.02649
17	TTAGTGACGCGCATGAA	0.821189
18	ATTAGTGACGCGCATGAA	2.66886
19	AATTAGTGACGCGCATGAA	3.28475
19	GTGACGCGCATGAATGGAT	0.615891
20	TAATTAGTGACGCGCATGAA	2.25827
20	ACGCGCATGAATGGATGAAC	1.23178
20	CGCGCATGAATGGATGAACG	0.410594
21	CTAATTAGTGACGCGCATGAA	0.821189
22	TTAGTGACGCGCATGAATGGAT	0.821189
22	TAATTAGTGACGCGCATGAATG	0.821189
22	AGTGACGCGCATGAATGGATGA	0.410594
23	ATCTAATTAGTGACGCGCATGAA	1.23178
23	TAGTGACGCGCATGAATGGATGA	1.23178
23	TGACGCGCATGAATGGATGAACA	1.02649
23	TTAGTGACGCGCATGAATGGATG	0.821189
23	TAATTAGTGACGCGCATGAATGG	0.410594
23	CTAATTAGTGACGCGCATGAATG	0.205297
24	GCGCATGAATGGATGAACGAGATT	1.02649
24	AATTAGTGACGCGCATGAATGGAT	0.821189
24	ATTAGTGACGCGCATGAATGGATG	0.615891
24	TAGTGACGCGCATGAATGGATGAA	0.410594
24	AGTGACGCGCATGAATGGATGAAC	0.205297
25	ATTAGTGACGCGCATGAATGGATGA	0.615891
25	CGCGCATGAATGGATGAACGAGATT	0.410594
25	GGACGCGCATGAATGGATGAACGAG	0.205297
25	TGACGCGCATGAATGGATGAACGAG	0.205297
26	TAATTAGTGACGCGCATGAATGGATG	0.615891
26	AATTAGTGACGCGCATGAATGGATGA	0.615891
26	ATTAGTGACGCGCATGAATGGATGAA	0.205297
27	TGACGCGCATGAATGGATGAACGAGAT	1.02649
27	ACGCGCATGAATGGATGAACGAGATTC	0.615891
27	CTAATTAGTGACGCGCATGAATGGATG	0.410594
28	ATTAGTGACGCGCATGAATGGATGAACG	0.615891
28	GCATCTAATTAGTGACGCGCATGAATGG	0.615891
29	TGACGCGCATGAATGGATGAACGAGATTC	1.02649
29	GCGCATGAATGGATGAACGAGATTCCCAC	0.205297
30	GCGCATGAATGGATGAACGAGATTCCCACT	1.02649
30	CGCGCATGAATGGATGAACGAGATTCCCAC	0.410594
30	TAATTAGTGACGCGCATGAATGGATGAACG	0.205297
ACCTCCCG
9	AACCTCCCG	6.56951
10	AAACCTCCCG	7.3907
11	GAAACCTCCCG	8.41718
12	AGAAACCTCCCG	5.95362
13	CAGAAACCTCCCG	4.92713
14	ACAGAAACCTCCCG	2.87416
15	GACAGAAACCTCCCG	16.4238
16	GGACAGAAACCTCCCG	12.1125
17	AGGACAGAAACCTCCCG	57.4832
17	GACAGAAACCTCCCGTG	0.821189
18	GAGGACAGAAACCTCCCG	8.41718
19	GGAGGACAGAAACCTCCCG	0.821189
22	CAGGGAGGACAGAAACCTCCCG	0.205297
24	GACAGAAACCTCCCGTGGAGCAGA	1.23178
24	AAACCTCCCGTGGAGCAGAAGGGC	0.205297
27	CAGAAACCTCCCGTGGAGCAGAAGGGC	0.410594
27	GAGCTCAGGGAGGACAGAAACCTCCCG	0.410594
GGGGTCGG
9	CGGGGTCGG	1.43708
10	ACGGGGTCGG	1.64238
10	TCGGGGTCGG	1.23178
10	CGGGGGTCGG	0.410594
10	CGGGGTCGGG	0.205297
11	GGGGGTCGGGC	1.23178
11	TCGGGGTCGGG	1.23178
11	TCGGGGGTCGG	1.02649
11	GTGGGGTCGGG	0.205297
13	CCGGGGTCGGGGC	1.02649
13	CTCTCGGGGTCGG	0.821189
13	CGTCGGGGTCGGG	0.205297
15	CGCGTCGGGGTCGGG	0.821189
15	TCGGGGTCGGGGCAC	0.410594
16	TGTCTCTCGGGGTCGG	0.205297
17	GTCTCTCGGGGTCGGGG	1.23178
17	CCTCGCGTCGGGGTCGG	0.410594
17	CGTCTCTCGGGGTCGGG	0.205297
18	TTCGGGGTCGGGGGTGCG	0.821189
18	CGTCTCTCGGGGTCGGGG	0.615891
18	CTCGGGGTCGGGGGTGCG	0.410594
19	TCCTCGCGTCGGGGTCGGG	0.205297
21	ACGTCGGGGTCGGGGCACGCC	0.615891
21	GGCTCCGGCCGGGGGTCGGGC	0.410594
21	GCGTCTCTCGGGGTCGGGGGT	0.205297
22	GCGCGTCTCTCGGGGTCGGGGG	0.410594
23	CGGGGTCGGGGGTGCGTGGCGGG	0.205297
23	CGTCTCTCGGGGTCGGGGGTGCG	0.205297
24	CGGGGTCGGGGGTGCGTGGCGGGG	1.02649
26	CGGGGTCGGGGGTGCGTGGCGGGGGC	1.02649
26	CGTCCTCGCGTCGGGGTCGGGGCACG	0.615891
27	CCTCCCGGCTCCGGCCGGGGGTCGGGC	0.205297
28	CTCGCGTCGGGGTCGGGGCACGCCGGCC	0.821189
28	TCCCTCCCGGCTCCGGCCGGGGGTCGGG	0.205297
GACCAAGT
20	GATCAACGGACCAAGTTACC	0.821189
22	AACGGACCAAGTTACCCTAGGG	1.23178
24	TCAACGGACCAAGTTACCCTAGGG	0.615891
30	CCCAGATATATTTTGATCAACGGACCAAGT	0.410594
30	ATCAACGGACCAAGTTACCCTAGGGATAAC	0.205297
CGATTCCG
9	TCGATTCCG	8.21189
9	ACGATTCCG	0.821189
10	CTCGATTCCG	4.72183
11	TCTCGATTCCG	3.49005
12	TTCTCGATTCCG	5.74832
13	TTTCTCGATTCCG	11.086
13	TCGATTCCGTGGG	1.02649
14	CTTTCTCGATTCCG	3.49005
15	TCTTTCTCGATTCCG	8.21189
15	GTTCGATTCCGGAGA	0.615891
16	CTCTTTCTCGATTCCG	6.56951
17	GCTCTTTCTCGATTCCG	4.10594
17	GCTCGATTCCGTGGGTG	0.615891
17	GTTCGATTCCGGAGAGG	0.205297
18	AGCTCTTTCTCGATTCCG	4.51654
18	GGCTCTTTCTCGATTCCG	1.43708
18	GTTCGATTCCGGAGAGGG	0.821189
18	ATCAGGGTTCGATTCCGG	0.615891
19	TAGCTCTTTCTCGATTCCG	8.82778
20	ATAGCTCTTTCTCGATTCCG	4.10594
21	GATAGCTCTTTCTCGATTCCG	2.87416
21	TATCAGGGTTCGATTCCGGAG	1.43708
22	TGATAGCTCTTTCTCGATTCCG	3.69535
22	TTCGATTCCGGAGAGGGAGCCT	1.64238
22	TCAGGGTTCGATTCCGGAGAGG	1.23178
23	TTGATAGCTCTTTCTCGATTCCG	3.07946
23	GTTCGATTCCGGAGAGGGAGCCT	2.25827
23	TTCTCGATTCCGTGGGTGGTGGT	0.821189
24	ATTGATAGCTCTTTCTCGATTCCG	9.85426
25	GATTGATAGCTCTTTCTCGATTCCG	17.245
26	AGATTGATAGCTCTTTCTCGATTCCG	3.49005
27	CAGATTGATAGCTCTTTCTCGATTCCG	8.41718
28	ACAGATTGATAGCTCTTTCTCGATTCCG	7.1854
29	GACAGATTGATAGCTCTTTCTCGATTCCG	3.49005
29	ATCAGGGTTCGATTCCGGAGAGGGAGCCT	0.821189
29	ATAAGGGTTCGATTCCGGAGAGGGAGCCT	0.205297
29	TCTCGATTCCGTGGGTGGTGGTGCATGGC	0.205297
30	TGACAGATTGATAGCTCTTTCTCGATTCCG	3.69535
30	GATAGCTCTTTCTCGATTCCGTGGGTGGTG	1.02649
CGACCGCC
9	GCGACCGCC	0.205297
10	AGCGACCGCC	1.84767
10	GGCGACCGCC	1.23178
CGTTCGTG
9	ACGTTCGTG	2.25827
10	CACGTTCGTG	1.43708
11	GCACGTTCGTG	5.54302
12	CGCACGTTCGTG	3.90065
14	AACGCACGTTCGTG	0.615891
14	ACGTTCGTGTGGAA	0.615891
15	GAACGCACGTTCGTG	17.8609
16	TGAACGCACGTTCGTG	2.66886
16	ACGTTCGTGTGGAACC	0.205297
17	TTGAACGCACGTTCGTG	0.615891
18	CACGTTCGTGTGGAACCT	2.25827
18	GTTGAACGCACGTTCGTG	1.43708
18	GCACGTTCGTGTGGAACC	0.821189
18	ACGTTCGTGTGGAACCTG	0.205297
19	GCACGTTCGTGTGGAACCT	1.02649
19	ACGCACGTTCGTGTGGAAC	0.821189
19	CGCACGTTCGTGTGGAACC	0.205297
20	CACGTTCGTGTGGAACCTGG	1.84767
20	ACGTTGAACGCACGTTCGTG	0.205297
20	GCACGTTCGTGTGGAACCTG	0.205297
21	ACGTTCGTGTGGAACCTGGCG	0.615891
22	ACGTTCGTGTGGAACCTGGCGC	5.74832
22	TCACGTTGAACGCACGTTCGTG	2.46357
22	CACGTTCGTGTGGAACCTGGCG	0.821189
22	GCACGTTCGTGTGGAACCTGGC	0.410594
22	ACACGTTCGTGTGGAACCTGGC	0.410594
23	CACGTTCGTGTGGAACCTGGCGC	3.07946
23	CGCACGTTCGTGTGGAACCTGGA	0.821189
23	GCACGTTCGTGTGGAACCTGGCG	0.821189
23	GTCACGTTGAACGCACGTTCGTG	0.205297
24	CACGTTCGTGTGGAACCTGGCGCT	6.36421
24	ACGCACGTTCGTGTGGAACCTGGC	1.02649
24	TTGAACGCACGTTCGTGTGGAACC	0.410594
25	GCACGTTCGTGTGGAACCTGGCGCT	4.72183
25	CGCACGTTCGTGTGGAACCTGGCGC	1.64238
25	TGAACGCACGTTCGTGTGGAACCTG	1.43708
25	CACGTTCGTGTGGAACCTGGCGCTA	1.02649
25	ACGTTCGTGTGGAACCTGGCGCTAA	0.205297
26	CGCACGTTCGTGTGGAACCTGGCGCT	3.28475
26	TGAACGCACGTTCGTGTGGAACCTGG	1.23178
26	AACGCACGTTCGTGTGGAACCTGGCG	1.02649
26	TTGAACGCACGTTCGTGTGGAACCTG	1.02649
27	CGCACGTTCGTGTGGAACCTGGCGCTA	2.66886
27	TGAACGCACGTTCGTGTGGAACCTGGC	1.43708
27	AACGCACGTTCGTGTGGAACCTGGCGC	1.02649
27	ACGTTCGTGTGGAACCTGGCGCTAAAC	0.821189
27	CACGTTCGTGTGGAACCTGGCGCTAAA	0.615891
28	ACGTTCGTGTGGAACCTGGCGCTAAACC	1.64238
28	AACGCACGTTCGTGTGGAACCTGGCGCT	1.43708
28	CACGTTCGTGTGGAACCTGGCGCTAAAC	1.43708
28	CGCCCGTCACGTTGAACGCACGTTCGTG	1.23178
28	TTGAACGCACGTTCGTGTGGAACCTGGC	0.821189
29	CACGTTCGTGTGGAACCTGGCGCTAAACC	3.69535
29	TCGCCCGTCACGTTGAACGCACGTTCGTG	2.66886
29	GAACGCACGTTCGTGTGGAACCTGGCGCT	1.84767
29	AACGCACGTTCGTGTGGAACCTGGCGCTA	0.821189
29	TGAACGCACGTTCGTGTGGAACCTGGCGC	0.821189
29	CACGTTGAACGCACGTTCGTGTGGAACCT	0.615891
30	CGCACGTTCGTGTGGAACCTGGCGCTAAAC	1.84767
30	TGAACGCACGTTCGTGTGGAACCTGGCGCT	1.02649
30	TCACGTTGAACGCACGTTCGTGTGGAACCT	0.821189
30	GCACGTTCGTGTGGAACCTGGCGCTAAACC	0.615891
30	TTGAACGCACGTTCGTGTGGAACCTGGCGC	0.410594
30	CTCGCCCGTCACGTTGAACGCACGTTCGTG	0.205297
30	CACGTTCGTGTGGAACCTGGCGCTAAACCA	0.205297
30	GTTGAACGCACGTTCGTGTGGAACCTGGCG	0.205297
ACTAAAAT
9	TACTAAAAT	2.05297
GACGGACC
9	AGACGGACC	0.205297
11	CAAGACGGACC	0.410594
12	GCAAGACGGACC	1.84767
12	CAAGACGGACCA	0.410594
13	AAGACGGACCAGA	0.410594
14	AAGACGGACCAGAG	1.23178
15	CGCAAGACGGACCAG	1.84767
15	AAGACGGACCAGAGC	0.821189
15	AGACGGACCAGAGCG	0.615891
15	CAAGACGGACCAGAG	0.410594
16	CAAGACGGACCAGAGC	1.23178
16	AGACGGACCAGAGCGA	0.821189
17	GGCGCAAGACGGACCAG	0.615891
18	AGACGGACCAGAGCGAAA	1.23178
18	GCAAGACGGACCAGAGCG	0.615891
19	GCAAGACGGACCAGAGCGA	1.43708
20	CAAGACGGACCAGAGCGAAA	0.615891
21	AAGACGGACCAGAGCGAAAGC	1.02649
21	CAAGACGGACCAGAGCGAAAG	0.821189
23	AGACGGACCAGAGCGAAAGCATT	2.25827
23	CAAGACGGACCAGAGCGAAAGCA	1.64238
23	CAGACGGACCAGAGCGAAAGCAT	0.821189
25	CAAGACGGACCAGAGCGAAAGCATT	0.615891
26	GCAAGACGGACCAGAGCGAAAGCATT	1.23178
26	CGCAAGACGGACCAGAGCGAAAGCAT	1.02649
28	CGCAAGACGGACCAGAGCGAAAGCATTT	1.23178
28	CAAGACGGACCAGAGCGAAAGCATTTGC	0.821189
28	AAGACGGACCAGAGCGAAAGCATTTGCC	0.615891
28	GCAAGACGGACCAGAGCGAAAGCATTTG	0.410594
29	CAAGACGGACCAGAGCGAAAGCATTTGCC	0.205297
CGTTGTCT
10	GCCGTTGTCT	0.205297
GCCGGGCT
9	AGCCGGGCT	0.410594
10	TGGCCGGGCT	0.410594
11	GCGCCGGGCTC	0.615891
11	GGCGCCGGGCT	0.205297
13	CGCCGGGCTCGGG	0.821189
13	GCGCGCCGGGCTC	0.410594
14	CGCGCCGGGCTCGG	0.821189
18	CGGCGCGCCGGGCTCGGG	1.02649
20	CGCCGGGCTCGGGTCTTCCC	0.615891
23	CGGCGCGCCGGGCTCGGGTCTTC	0.821189
AGGGCGTG
11	TAGGGCGTGAG	0.821189
15	TTCAAGAGGGCGTGA	1.43708
20	GTTCAAGAGGGCGTGAAACC	0.205297
27	CAAGAGGGCGTGAAACCGTTAAGAGGT	0.821189
CATGAACG
9	CCATGAACG	2.66886
9	GCATGAACG	1.64238
10	CCCATGAACG	0.410594
11	CCCCATGAACG	1.84767
13	TTCCCCATGAACG	0.205297
20	AGGGACTAGCATGAACGGCT	0.615891
22	TTAGGGACTAGCATGAACGGCT	0.821189
24	AATTAGGGACTAGCATGAACGGCT	0.821189
24	TTAGGGACTAGCATGAACGGCTAA	0.410594
28	CCCATGAACGAGGAATTCCCAGTAAGTG	0.615891
28	CCTTAATTAGGGACTAGCATGAACGGCT	0.205297
GTAAATGA
9	AGTAAATGA	0.821189
GCTCGTAG
9	AGCTCGTAG	3.69535
10	AAGCTCGTAG	0.821189
10	AGCTCGTAGC	0.410594
11	AAAGCTCGTAG	0.821189
12	AAAAGCTCGTAG	0.205297
12	GGCTCGTAGCGG	0.205297
13	AAAAAGCTCGTAG	0.821189
14	TAAAAAGCTCGTAG	0.410594
15	TTAAAAAGCTCGTAG	0.205297
16	GTTAAAAAGCTCGTAG	1.02649
17	AGTTAAAAAGCTCGTAG	1.64238
20	TGCAGTTAAAAAGCTCGTAG	0.205297
26	AGTTGCTGCAGTTAAAAAGCTCGTAG	2.05297
28	AAAGTTGCTGCAGTTAAAAAGCTCGTAG	1.02649
29	TAAAGTTGCTGCAGTTAAAAAGCTCGTAG	2.05297
30	TGAAACTCTGGTGGAGGCTCGTAGCGGTTC	0.205297
30	TTAAAGTTGCTGCAGTTAAAAAGCTCGTAG	0.205297
GTTCGTTT
14	AATGGTTCGTTTGT	0.615891
16	TTAATGGTTCGTTTGT	1.02649
19	TATTAATGGTTCGTTTGTA	0.821189
27	TATTAATGGTTCGTTTGTTCAACGATT	0.410594
GGATTTAT
9	CGGATTTAT	2.87416
10	CCGGATTTAT	1.23178
11	TCCGGATTTAT	0.205297
12	GTCCGGATTTAT	1.64238
12	ATCCGGATTTAT	0.410594
14	TCTTGGATTTATTG	0.821189
16	CGTTATCCGGATTTAT	0.410594
18	AGCGTTATCCGGATTTAT	0.205297
AGAGTCGG
22	ATGTTCCCAGAGTCGGTGGATG	1.43708
CTACCGAT
9	ACTACCGAT	0.410594
9	CCTACCGAT	0.205297
11	CTACTACCGAT	1.23178
13	ACTACCGATTGGA	0.205297
14	TCGCTACTACCGAT	1.02649
15	GTCGCTACTACCGAT	1.23178
16	CGTCGCTACTACCGAT	0.615891
17	TACTACCGATTGGATGG	1.02649
20	TCGCTACTACCGATTGGATG	0.615891
22	TCGCTACTACCGATTGGATGGT	1.23178
22	ACTACCGATTGGATGGTTTAGT	0.821189
23	TACTACCGATTGGATGGTTTAGT	1.23178
23	CGTCGCTACTACCGATTGGATGG	0.615891
24	GCTACTACCGATTGGATGGTTTAG	0.410594
24	CGTCGCTACTACCGATTGGATGGT	0.410594
25	TCGCTACTACCGATTGGATGGTTTA	0.821189
27	TACTACCGATTGGATGGTTTAGTGAGG	1.02649
29	CTACTACCGATTGGATGGTTTAGTGAGGC	0.410594
30	TTGTACACACCGCCCGTCGCTACTACCGAT	0.410594
GCATTTCA
AACGGCGG
10	AAACGGCGGG	0.205297
12	GTAAACGGCGGG	0.205297
13	GGTAAACGGCGGG	1.02649
15	CAGTAAACGGCGGCC	0.205297
21	TGAAGCGCGGGTAAACGGCGG	1.02649
TGGTAATT
14	TAACTGTGGTAATT	0.615891
16	ACTGTGGTAATTCTAG	0.615891
16	TAACTGTGGTAATTCT	0.410594
18	TGGATAACTGTGGTAATT	0.410594
18	TGTGGTAATTCTAGAGCT	0.205297
19	GATAACTGTGGTAATTCTA	0.615891
19	TGGATAACTGTGGTAATTC	0.205297
20	ACTGTGGTAATTCTAGAGCT	0.205297
21	TTGGATAACTGTGGTAATTCT	0.615891
22	TTGGATAACTGTGGTAATTCTA	1.84767
22	TAACTGTGGTAATTCTAGAGCT	0.615891
22	ATAACTGTGGTAATTCTAGAGC	0.615891
23	ACTTGGATAACTGTGGTAATTCT	1.23178
23	GGATAACTGTGGTAATTCTAGAG	0.821189
23	CTACTTGGATAACTGTGGTAATT	0.410594
23	CTGTGGTAATTCTAGAGCTAATA	0.410594
23	ATAACTGTGGTAATTCTAGAGCT	0.205297
24	CCTACTTGGATAACTGTGGTAATT	2.05297
24	TACTTGGATAACTGTGGTAATTCT	0.821189
24	TAACTGTGGTAATTCTAGAGCTAA	0.821189
25	TCCTACTTGGATAACTGTGGTAATT	2.05297
25	AACTGTGGTAATTCTAGAGCTAATA	0.615891
25	CTACTTGGATAACTGTGGTAATTCT	0.615891
25	TCTTGGATAACTGTGGTAATTCTAG	0.205297
26	CTCCTACTTGGATAACTGTGGTAATT	1.64238
26	CCTACTTGGATAACTGTGGTAATTCT	1.02649
26	TGGATAACTGTGGTAATTCTAGAGCT	0.821189
27	CTCCTACTTGGATAACTGTGGTAATTC	1.23178
27	CTACTTGGATAACTGTGGTAATTCTAG	1.02649
27	ACTTGGATAACTGTGGTAATTCTAGAG	0.821189
27	TCTCCTACTTGGATAACTGTGGTAATT	0.410594
28	CCTACTTGGATAACTGTGGTAATTCTAG	0.615891
29	GGATAACTGTGGTAATTCTAGAGCTAATA	1.23178
29	CTGTGGTAATTCTAGAGCTAATACATGCC	0.615891
29	ACTTGGATAACTGTGGTAATTCTAGAGCT	0.615891
29	CTCTCCTACTTGGATAACTGTGGTAATTC	0.410594
30	CTTGGATAACTGTGGTAATTCTAGAGCTAA	0.615891
GACGGGCG
9	AGACGGGCG	1.84767
10	GGGACGGGCG	0.410594
11	GGGACGGGCGA	1.02649
12	AGGGACGGGCGA	0.410594
14	CATGCCGACGGGCG	0.615891
14	GGGACGGGCGATGG	0.410594
15	CGAAGGGACGGGCGA	0.821189
15	CGACGGGCGCTGACC	0.410594
16	AGGGACGGGCGATGGC	1.43708
16	ACCGACGGGCGCTGAC	0.821189
16	CCGAAGGGACGGGCGA	0.615891
17	CGACGGGCGCTGACCCC	0.615891
18	AGGGACGGGCGATGGCCT	1.43708
18	GTTCCGAAGGGACGGGCG	1.23178
18	GGGACGGGCGATGGCCTC	0.615891
18	CGAAGGGACGGGCGATGG	0.615891
19	ATGCCGACGGGCGCTGACC	0.821189
19	AAGGGACGGGCGATGGCCT	0.821189
19	TACATGCCGACGGGCGCTG	0.615891
19	GTTCCGAAGGGACGGGCGA	0.615891
20	TAAGGGACGGGCGATGGCCT	1.02649
20	AAGGGACGGGCGATGGCCTC	1.02649
20	CGAAGGGACGGGCGATGGCC	0.410594
21	CGAAGGGACGGGCGATGGCCT	0.615891
22	TCGAAGGGACGGGCGATGGCCT	1.43708
23	TCCGAAGGGACGGGCGATGGCCT	0.821189
23	ATACATGCCGACGGGCGCTGACC	0.615891
24	AATACATGCCGACGGGCGCTGACC	0.821189
24	CGAAGGGACGGGCGATGGCCTCCG	0.615891
25	AATACATGCCGACGGGCGCTGACCC	0.615891
25	GAGCTAATACATGCCGACGGGCGCT	0.410594
25	TAATACATGCCGACGGGCGCTGACC	0.410594
27	CCGTTCCGAAGGGACGGGCGATGGCCT	1.02649
30	ATACATGCCGACGGGCGCTGACCCCCCTTC	0.615891
30	TGGGCGAGTGCCGTTCCGAAGGGACGGGCG	0.205297
TCGCGGCC
10	CGTCGCGGCC	0.410594
12	GGCGTCGCGGCC	1.23178
16	TCGTCGCGGCCGCTCC	1.02649
24	CGGCGGGCGTCGCGGCCGCTCCCG	1.02649
25	CGTCGCGGCCGCTCCCGGGGAGCCC	0.410594
CGTGCGGG
15	CGCGTGCGGGCGGGC	0.205297
17	CGCGCGTGCGGGCGGGC	0.615891
TCCGGGTG
9	ATCCGGGTG	0.821189
11	ATCCGGGTGCC	0.821189
TACCGCCT
10	GATACCGCCT	0.615891
GAAATATA
24	GTGAAGAGGCTGAAATATAATAAT	0.615891
CAGAACAC
9	ACAGAACAC	0.615891
TCTCGTCT
10	ATCTCGTCTG	0.205297
12	ATCTCGTCTGAT	1.23178
12	CCGATCTCGTCT	1.23178
13	CGATCTCGTCTGA	1.64238
14	CGATCTCGTCTGAT	2.87416
14	GTCTCGTCTGATCT	2.46357
14	CCGATCTCGTCTGA	1.64238
14	ATCTCGTCTGATCT	1.02649
14	CCCGATCTCGTCTG	0.821189
14	TGATCTCGTCTGAT	0.205297
15	GCCCGATCTCGTCTG	2.05297
15	GATCTCGTCTGATCT	1.64238
15	CCGATCTCGTCTGAT	1.23178
15	CCCGATCTCGTCTGA	0.205297
16	CCCGATCTCGTCTGAT	3.28475
16	CGCCCGATCTCGTCTG	2.46357
16	CGATCTCGTCTGATCT	1.23178
16	ATCTCGTCTGATTTCG	0.410594
17	GCGCCCGATCTCGTCTG	5.74832
17	CGCCCGATCTCGTCTGA	5.13243
17	CCCGATCTCGTCTGATC	3.90065
18	CGCCCGATCTCGTCTGAT	6.9801
18	GCGCCCGATCTCGTCTGA	6.56951
18	CGCGCCCGATCTCGTCTG	2.66886
18	ATCTCGTCTGATCTCGGA	2.05297
18	GATCTCGTCTGATCTCGG	0.615891
19	CGCGCCCGATCTCGTCTGA	11.9072
19	GCGCCCGATCTCGTCTGAT	7.1854
19	ACGCGCCCGATCTCGTCTG	2.05297
19	CGCCCGATCTCGTCTGATC	1.02649
19	CGATCTCGTCTGATCTCGG	0.410594
19	GCCCGATCTCGTCTGATCT	0.205297
20	ACGCGCCCGATCTCGTCTGA	4.72183
20	AACGCGCCCGATCTCGTCTG	1.43708
20	ATCTCGTCTGATCTCGGAAG	1.23178
20	CGCCCGATCTCGTCTGATCT	0.615891
21	ATCTCGTCTGATCTCGGAAGC	4.92713
21	ACGCGCCCGATCTCGTCTGAT	4.31124
21	AACGCGCCCGATCTCGTCTGA	3.28475
21	GAACGCGCCCGATCTCGTCTG	2.87416
21	GATCTCGTCTGATCTCGGAAG	2.46357
21	CGCGCCCGATCTCGTCTGATC	1.64238
21	GCCCGATCTCGTCTGATCTCG	1.23178
22	CGCCCGATCTCGTCTGATCTCG	3.69535
22	TGAACGCGCCCGATCTCGTCTG	3.49005
22	GAACGCGCCCGATCTCGTCTGA	3.49005
22	GATCTCGTCTGATCTCGGAAGC	3.49005
22	ACGCGCCCGATCTCGTCTGATC	3.07946
22	AACGCGCCCGATCTCGTCTGAT	1.64238
22	GCGCCCGATCTCGTCTGATCTC	0.821189
23	GATCTCGTCTGATCTCGGAAGCT	2.66886
23	GCGCCCGATCTCGTCTGATCTCG	2.66886
23	CTGAACGCGCCCGATCTCGTCTG	2.05297
23	CCTGAACGCGCCCGATCTCGTCT	1.23178
23	AACGCGCCCGATCTCGTCTGATC	1.23178
23	CGCGCCCGATCTCGTCTGATCTC	1.02649
23	ATCTCGTCTGATCTCGGAAGCTA	0.821189
23	CGATCTCGTCTGATCTCGGAAGC	0.410594
23	CCCGATCTCGTCTGATCTCGGAA	0.410594
23	CGCCCGATCTCGTCTGATCTCGG	0.205297
24	CTGAACGCGCCCGATCTCGTCTGA	1.84767
24	TGAACGCGCCCGATCTCGTCTGAT	1.43708
24	AACGCGCCCGATCTCGTCTGATCT	1.02649
24	CGATCTCGTCTGATCTCGGAAGCT	0.821189
24	CGCGCCCGATCTCGTCTGATCTCG	0.615891
24	CCTGAACGCGCCCGATCTCGTCTG	0.615891
25	GAACGCGCCCGATCTCGTCTGATCT	1.64238
25	TGAACGCGCCCGATCTCGTCTGATC	0.615891
25	ACGCGCCCGATCTCGTCTGATCTCG	0.615891
25	ACCCTGAACGCGCCCGATCTCGTCT	0.410594
25	ATCTCGTCTGATCTCGGAAGCTAAG	0.410594
25	CCTGAACGCGCCCGATCTCGTCTGA	0.410594
25	CGCGCCCGATCTCGTCTGATCTCGG	0.205297
26	ACTGAACGCGCCCGATCTCGTCTGAT	1.84767
26	CACCCTGAACGCGCCCGATCTCGTCT	1.02649
26	ATCTCGTCTGATCTCGGAAGCTAAGC	0.821189
26	GAACGCGCCCGATCTCGTCTGATCTC	0.821189
27	ATCTCGTCTGATCTCGGAAGCTAAGCA	1.43708
27	ACCCTGAACGCGCCCGATCTCGTCTGA	1.23178
27	CGCCCGATCTCGTCTGATCTCGGAAGC	1.02649
27	CTGAACGCGCCCGATCTCGTCTGATCT	0.821189
27	TCCTGAACGCGCCCGATCTCGTCTGAT	0.821189
27	GAACGCGCCCGATCTCGTCTGATCTCG	0.615891
27	CCGATCTCGTCTGATCTCGGAAGCTAA	0.410594
28	CACCCTGAACGCGCCCGATCTCGTCTGA	2.25827
28	CGATCTCGTCTGATCTCGGAAGCTAAGC	2.05297
28	TGAACGCGCCCGATCTCGTCTGATCTCG	1.84767
28	CCCTGAACGCGCCCGATCTCGTCTGATC	0.615891
28	ACCCTGAACGCGCCCGATCTCGTCTGAT	0.615891
28	CTGAACGCGCCCGATCTCGTCTGATCTC	0.615891
28	ATCTCGTCTGATCTCGGAAGCTAAGCAG	0.615891
28	CCGATCTCGTCTGATCTCGGAAGCTAAG	0.615891
28	ACCACCCTGAACGCGCCCGATCTCGTCT	0.615891
28	GTGAACGCGCCCGATCTCGTCTGATCTC	0.615891
28	CCACCCTGAACGCGCCCGATCTCGTCTG	0.410594
29	ACCCTGAACGCGCCCGATCTCGTCTGATC	1.02649
29	CTGAACGCGCCCGATCTCGTCTGATCTCG	0.615891
29	ATCTCGTCTGATCTCGGAAGCTAAGCAGG	0.410594
29	TACCACCCTGAACGCGCCCGATCTCGTCT	0.205297
30	ACCACCCTGAACGCGCCCGATCTCGTCTGA	2.46357
30	CACCCTGAACGCGCCCGATCTCGTCTGATC	2.25827
30	AACGCGCCCGATCTCGTCTGATCTCGGAAG	1.64238
30	ATCTCGTCTGATCTCGGAAGCTAAGCAGGG	1.43708
30	GATCTCGTCTGATCTCGGAAGCTAAGCAGG	1.02649
30	ACGCGCCCGATCTCGTCTGATCTCGGAAGC	0.615891
30	CCTGAACGCGCCCGATCTCGTCTGATCTCG	0.410594
ATACCGCC
9	GATACCGCC	6.56951
9	TATACCGCC	0.205297
10	GGATACCGCC	0.205297
20	AATTCAGCCTATATACCGCC	0.615891
ACACCGCC
15	TACACACCGCCCGTC	0.821189
17	ACACACCGCCCGTCGCT	0.615891
17	TACACACCGCCCGTCGC	0.410594
18	CACACCGCCCGTCGCTAC	0.410594
19	GCCCTTTGTACACACCGCC	0.615891
20	TGTACACACCGCCCGTCGCT	0.205297
20	CACACCGCCCGTCGCTACTA	0.205297
21	TGTACACACCGCCCGTCGCTA	0.821189
23	CCCTGCCCTTTGTACACACCGCC	1.02649
25	CCTTTGTACACACCGCCCGTCGCTA	0.410594
GAATTAAG
9	AGAATTAAG	0.615891
GAACCGCC
9	GGAACCGCC	0.205297
CCGTCGTC
12	CCCGTCGTCCCC	0.205297
18	GCCCCGTCGTCCCCCGCG	1.23178
24	CGGGGCCCCGTCGTCCCCCGCGTC	0.205297
TAAATAAA
9	GTAAATAAA	0.410594
ACTGAACG
10	CAACTGAACG	0.821189
11	GACTGAACGCC	0.821189
11	GCAACTGAACG	0.821189
12	GACTGAACGCCT	11.086
12	TGACTGAACGCC	2.05297
12	CGCAACTGAACG	0.615891
13	TGACTGAACGCCT	13.3443
13	ATGACTGAACGCC	5.54302
13	GACTGAACGCCTC	0.205297
14	ATGACTGAACGCCT	6.9801
14	TATGACTGAACGCC	5.54302
14	TGACTGAACGCCTC	0.821189
15	TATGACTGAACGCCT	9.44367
15	TGACTGAACGCCTCT	2.66886
15	ATGACTGAACGCCTC	2.25827
15	TTATGACTGAACGCC	1.84767
15	ATTATGACTGAACGC	1.23178
15	GATTATGACTGAACG	0.821189
16	TTATGACTGAACGCCT	17.4503
16	ATGACTGAACGCCTCT	3.90065
16	ATTATGACTGAACGCC	1.84767
17	ATTATGACTGAACGCCT	18.8873
17	TTATGACTGAACGCCTC	3.28475
17	GATTATGACTGAACGCC	2.05297
17	TGACTGAACGCCTCTAA	0.410594
17	GGCAACGCAACTGAACG	0.205297
17	GACTGAACGCCTCTAAG	0.205297
18	GATTATGACTGAACGCCT	13.5496
18	TTATGACTGAACGCCTCT	2.46357
18	CGGCAACGCAACTGAACG	0.410594
18	ATGACTGAACGCCTCTAA	0.410594
19	GGATTATGACTGAACGCCT	1.84767
19	ATTATGACTGAACGCCTCT	1.43708
19	TGGGATTATGACTGAACGC	1.23178
19	ATGACTGAACGCCTCTAAG	1.02649
19	TTATGACTGAACGCCTCTA	0.821189
20	GGGATTATGACTGAACGCCT	8.00659
20	ATGACTGAACGCCTCTAAGT	1.84767
20	TATGACTGAACGCCTCTAAG	1.23178
20	TTATGACTGAACGCCTCTAA	0.821189
20	GATTATGACTGAACGCCTCT	0.821189
20	CGCGGCAACGCAACTGAACG	0.205297
20	TGTGGGATTATGACTGAACG	0.205297
21	TGGGATTATGACTGAACGCCT	4.51654
21	TTATGACTGAACGCCTCTAAG	1.84767
21	TGTGGGATTATGACTGAACGC	0.821189
22	TTATGACTGAACGCCTCTAAGT	5.33773
22	GTGGGATTATGACTGAACGCCT	1.64238
22	TGTGGGATTATGACTGAACGCC	1.02649
23	TGTGGGATTATGACTGAACGCCT	5.95362
23	CTGTGGGATTATGACTGAACGCC	3.90065
23	TGGGATTATGACTGAACGCCTCT	2.05297
23	TCTGTGGGATTATGACTGAACGC	1.23178
23	ATTATGACTGAACGCCTCTAAGT	0.821189
24	CTGTGGGATTATGACTGAACGCCT	10.0596
24	GTGGGATTATGACTGAACGCCTCT	0.615891
24	GGATTATGACTGAACGCCTCTAAG	0.410594
24	GATTATGACTGAACGCCTCTAAGT	0.205297
25	TCTGTGGGATTATGACTGAACGCCT	3.07946
25	CTGTGGGATTATGACTGAACGCCTC	1.23178
25	CATCTGTGGGATTATGACTGAACGC	1.23178
25	CCATCTGTGGGATTATGACTGAACG	0.410594
26	ATCTGTGGGATTATGACTGAACGCCT	4.31124
26	CATCTGTGGGATTATGACTGAACGCC	1.43708
26	GACTGAACGCCTCTAAGTCAGAATCC	0.205297
26	CTGTGGGATTATGACTGAACGCCTCT	0.205297
27	CATCTGTGGGATTATGACTGAACGCCT	6.15891
27	ACCATCTGTGGGATTATGACTGAACGC	1.02649
27	ATCTGTGGGATTATGACTGAACGCCTC	1.02649
28	CCATCTGTGGGATTATGACTGAACGCCT	3.28475
28	ATCTGTGGGATTATGACTGAACGCCTCT	0.821189
28	TGTGGGATTATGACTGAACGCCTCTAAG	0.410594
29	ACCATCTGTGGGATTATGACTGAACGCCT	1.84767
29	TACCATCTGTGGGATTATGACTGAACGCC	1.02649
29	TGTGGGATTATGACTGAACGCCTCTAAGT	0.205297
30	TACCATCTGTGGGATTATGACTGAACGCCT	4.51654
30	CTACCATCTGTGGGATTATGACTGAACGCC	1.02649
CGCCCAGG
22	AGTCAGAATCCCGCCCAGGCGG	0.410594
23	TCTAAGTCAGAATCCCGCCCAGG	0.615891
24	CCGCCCAGGCGGAACGATACGGCA	1.43708
24	TCCCGCCCAGGCGGAACGATACGG	0.821189
25	CTAAGTCAGAATCCCGCCCAGGCGG	0.205297
GACCGCCC
GAAGGCGC
21	GTCCGTCGGGAAGGCGCGTGT	0.205297
GGTCGGCG
9	CGGTCGGCG	1.02649
10	GCGGTCGGCG	1.02649
11	CGGTCGGCGTC	3.28475
11	CGGTCGGCGCG	0.205297
12	GCGGTCGGCGTC	4.31124
12	CGGTCGGCGTCC	3.07946
12	AGCGGTCGGCGT	1.02649
13	AGCGGTCGGCGTC	4.51654
13	CGGTCGGCGTCCC	1.23178
13	CGAGCGGTCGGCG	0.821189
14	GAGCGGTCGGCGTC	2.87416
14	AGCGGTCGGCGTCC	1.84767
14	GCGGTCGGCGTCCC	1.23178
15	CGAGCGGTCGGCGTC	1.64238
15	CCGAGCGGTCGGCGT	0.615891
15	GAGCGGTCGGCGTCC	0.205297
15	AGCGGTCGGCGTCCC	0.205297
16	CCGAGCGGTCGGCGTC	3.69535
16	CGAGCGGTCGGCGTCC	0.615891
17	CGAGCGGTCGGCGTCCC	2.25827
17	CCCCGAGCGGTCGGCGT	0.821189
17	CCCCCGAGCGGTCGGCG	0.615891
17	GCGGTCGGCGTCCCCCA	0.205297
17	AGCGGTCGGCGTCCCCC	0.205297
18	CCCGAGCGGTCGGCGTCC	3.28475
18	CCGAGCGGTCGGCGTCCC	2.87416
19	CCCCGAGCGGTCGGCGTCC	6.56951
19	CCCCCGAGCGGTCGGCGTC	2.87416
19	CCGAGCGGTCGGCGTCCCC	0.410594
20	ACCCCCGAGCGGTCGGCGTC	1.23178
20	CCCCGAGCGGTCGGCGTCCC	1.23178
21	CCCCCGAGCGGTCGGCGTCCC	1.84767
21	ACCCCCGAGCGGTCGGCGTCC	1.64238
22	ACCCCCGAGCGGTCGGCGTCCC	0.205297
27	CCCGAGCGGTCGGCGTCCCCCAACTTC	0.410594
TTATTTCA
9	CTTATTTCA	1.02649
TCTGAACC
9	TTCTGAACC	3.28475
9	ATCTGAACC	0.205297
9	GTCTGAACC	0.205297
GATGTCGG
11	CGATGTCGGCT	0.205297
14	CGATGTCGGCTACC	3.69535
14	GGCGGCGATGTCGG	0.615891
14	TTCGATGTCGGCTC	0.615891
15	CGATGTCGGCTCTTC	2.25827
15	GGCGGCGATGTCGGC	0.821189
15	CGATGTCGGCTACCC	0.821189
15	CGGCGGCGATGTCGG	0.410594
15	CGGCGATGTCGGCTA	0.205297
15	CCTTCGATGTCGGCT	0.205297
15	TTCGATGTCGGCTCT	0.205297
16	TCGGCGGCGATGTCGG	4.72183
16	CGGCGGCGATGTCGGC	1.02649
16	CCTTCGATGTCGGCTC	0.821189
16	CGATGTCGGCTACCCA	0.410594
17	TCCTTCGATGTCGGCTC	1.43708
17	TTCGATGTCGGCTCTTC	1.23178
17	GTCGGCGGCGATGTCGG	1.23178
17	TCGGCGGCGATGTCGGC	1.02649
17	CCTTCGATGTCGGCTCT	0.615891
17	ATCCTTCGATGTCGGCT	0.410594
17	GATCCTTCGATGTCGGC	0.205297
18	GATCCTTCGATGTCGGCT	2.05297
18	TCGGCGGCGATGTCGGCT	1.02649
18	CTTCGATGTCGGCTCTTC	0.615891
18	TCGATGTCGGCTCTTCCT	0.410594
18	CCTTCGATGTCGGCTCTT	0.410594
18	CGGCGATGTCGGCTACCC	0.410594
18	TCCTTCGATGTCGGCTCT	0.205297
19	TCGATGTCGGCTCTTCCTA	2.05297
19	TTCGATGTCGGCTCTTCCT	1.23178
19	GCGGCGATGTCGGCTACCC	0.615891
19	GATTCTTCGATGTCGGCTC	0.205297
20	ATCCTTCGATGTCGGCTCTT	2.66886
20	CTTCGATGTCGGCTCTTCCT	1.23178
20	GCGATGTCGGCTACCCACCC	1.23178
20	TGATCCTTCGATGTCGGCTC	1.02649
20	CGGCGGCGATGTCGGCTACC	0.410594
21	ATCCTTCGATGTCGGCTCTTC	0.821189
21	TTGATCCTTCGATGTCGGCTC	0.615891
21	TCGATGTCGGCTCTTCCTATC	0.615891
22	TTCGATGTCGGCTCTTCCTATC	1.43708
22	TCCTTCGATGTCGGCTCTTCCT	1.02649
22	ATCCTTCGATGTCGGCTCTTCC	1.02649
22	GCGGCGATGTCGGCTACCCACC	0.410594
23	TTTTTGATCCTTCGATGTCGGCT	0.615891
23	CTTCGATGTCGGCTCTTCCTATC	0.615891
23	ATCCTTCGATGTCGGCTCTTCCT	0.615891
23	GCTTTTTGATCCTTCGATGTCGG	0.410594
24	TTTTGATCCTTCGATGTCGGCTCT	0.615891
25	TCCTTCGATGTCGGCTCTTCCTATC	0.821189
25	TTTTTGATCCTTCGATGTCGGCTCT	0.615891
25	TCGGCGGCGATGTCGGCTACCCACC	0.410594
26	GGCGGCGATGTCGGCTACCCACCCGA	1.64238
26	CTTTTTGATCCTTCGATGTCGGCTCT	0.410594
27	TTTTTGATCCTTCGATGTCGGCTCTTC	1.02649
27	CCTTCGATGTCGGCTCTTCCTATCATT	0.205297
28	GATCCTTCGATGTCGGCTCTTCCTATCA	0.410594
30	GTCGCTTTTTGATCCTTCGATGTCGGCTCT	1.02649
ACGAGATT
17	TGAACGAGATTCCCACT	1.64238
18	ATGAACGAGATTCCCACT	0.821189
19	TGAATGGATGAACGAGATT	0.615891
19	AACGAGATTCCCACTGTCC	0.615891
20	TGGATGAACGAGATTCCCAC	0.410594
21	CATGAATGGATGAACGAGATT	0.615891
24	TGAATGGATGAACGAGATTCCCAC	0.205297
25	ATGAATGGATGAACGAGATTCCCAC	2.87416
25	AACGAGATTCCCACTGTCCCTACCT	0.410594
26	CATGAATGGATGAACGAGATTCCCAC	0.821189
26	ATGAATGGATGAACGAGATTCCCACT	0.615891
27	GCATGAATGGATGAACGAGATTCCCAC	0.205297
27	GGATGAACGAGATTCCCACTGTCCCTA	0.205297
27	AACGAGATTCCCACTGTCCCTACCTAC	0.205297
28	AGCATGAATGGATGAACGAGATTCCCAC	0.821189
28	GCATGAATGGATGAACGAGATTCCCACT	0.615891
28	GAATGGATGAACGAGATTCCCACTGTCC	0.410594
29	GATGAACGAGATTCCCACTGTCCCTACCT	0.410594
29	CATGAATGGATGAACGAGATTCCCACTGT	0.205297
CTCGTCAT
19	CAAATGCCTCGTCATCTAA	0.410594
21	AGCCAAATGCCTCGTCATCTA	1.23178
23	TAGCCAAATGCCTCGTCATCTAA	0.410594
28	TCTTAAGGTAGCCAAATGCCTCGTCATC	0.205297
CAGGATTG
12	CGGACAGGATTG	0.615891
14	GGACAGGATTGACA	1.02649
15	ACGGACAGGATTGAC	2.46357
15	GACAGGATTGACAGA	1.02649
15	ACACGGACAGGATTG	0.821189
15	CACGGACAGGATTGA	0.615891
15	CGGACAGGATTGACA	0.410594
16	CACGGACAGGATTGAC	1.02649
16	CGGACAGGATTGACAG	0.615891
16	ACACGGACAGGATTGA	0.410594
17	ACACGGACAGGATTGAC	3.28475
17	CACGGACAGGATTGACA	0.821189
17	ACGGACAGGATTGACAG	0.615891
17	GGACAGGATTGACAGAT	0.615891
17	CGGACAGGATTGACAGA	0.410594
18	GCACGGACAGGATTGACA	1.02649
19	CACGGACAGGATTGACAGA	2.46357
19	ACACGGACAGGATTGACAG	1.02649
19	GGACAGGATTGACAGATTG	0.821189
19	CGGACAGGATTGACAGATT	0.821189
20	CCCGGACACGGACAGGATTG	2.25827
20	ACACGGACAGGATTGACAGA	1.23178
20	CGGACACGGACAGGATTGAC	1.02649
20	CGGACAGGATTGACAGATTG	0.821189
21	CGGACAGGATTGACAGATTGA	2.25827
21	GCCCGGACACGGACAGGATTG	2.05297
21	GACACGGACAGGATTGACAGA	0.615891
21	CACGGACAGGATTGACAGATT	0.410594
22	ACGGACAGGATTGACAGATTGA	2.46357
22	CGGACACGGACAGGATTGACAG	0.821189
22	GACACGGACAGGATTGACAGAT	0.821189
22	CCCGGACACGGACAGGATTGAC	0.615891
22	CGGACAGGATTGACAGATTGAT	0.615891
22	CACGGACAGGATTGACAGATTG	0.615891
23	ACGGACAGGATTGACAGATTGAT	0.821189
23	ACAGGATTGACAGATTGATAGCT	0.821189
23	ACACGGACAGGATTGACAGATTG	0.615891
23	CGGCCCGGACACGGACAGGATTG	0.410594
24	GCACGGACAGGATTGACAGATTGA	1.64238
24	CACGGACAGGATTGACAGATTGAT	1.64238
24	ACAGGATTGACAGATTGATAGCTC	0.821189
24	ACGGACAGGATTGACAGATTGATA	0.615891
24	GACAGGATTGACAGATTGATAGCT	0.615891
24	CGGACACGGACAGGATTGACAGAT	0.410594
24	CGGACAGGATTGACAGATTGATAG	0.410594
24	CCGGACACGGACAGGATTGACAGA	0.205297
25	GACACGGACAGGATTGACAGATTGA	0.821189
25	GCCCGGACACGGACAGGATTGACAG	0.615891
25	ACACGGACAGGATTGACAGATTGAT	0.615891
25	CCGGACACGGACAGGATTGACAGAT	0.615891
25	CGGACACGGACAGGATTGACAGATT	0.615891
25	CACGGACAGGATTGACAGATTGATA	0.205297
25	CCCGGACACGGACAGGATTGACAGA	0.205297
26	CGGACAGGATTGACAGATTGATAGCT	1.02649
26	ACGGACAGGATTGACAGATTGATAGC	0.615891
26	CCGGACACGGACAGGATTGACAGATT	0.615891
26	CGGACACGGACAGGATTGACAGATTG	0.615891
26	CGGCCCGGACACGGACAGGATTGACA	0.410594
27	CCGGACACGGACAGGATTGACAGATTG	1.64238
27	CACGGACAGGATTGACAGATTGATAGC	1.02649
27	CGGACAGGATTGACAGATTGATAGCTC	0.615891
27	GCCCGGACACGGACAGGATTGACAGAT	0.615891
27	GACACGGACAGGATTGACAGATTGATA	0.615891
28	CGGACAGGATTGACAGATTGATAGCTCT	4.31124
28	CACGGACAGGATTGACAGATTGATAGCT	2.25827
28	ACAGGATTGACAGATTGATAGCTCTTTC	1.23178
28	GCCCGGACACGGACAGGATTGACAGATT	0.615891
28	ACACGGACAGGATTGACAGATTGATAGC	0.410594
28	CGGCCCGGACACGGACAGGATTGACAGA	0.410594
28	CCGGACACGGACAGGATTGACAGATTGA	0.410594
28	CGGACACGGACAGGATTGACAGATTGAT	0.205297
29	ACGGACAGGATTGACAGATTGATAGCTCT	2.66886
29	CGGACAGGATTGACAGATTGATAGCTCTT	1.64238
29	CCCGGACACGGACAGGATTGACAGATTGA	1.23178
29	GGACACGGACAGGATTGACAGATTGATAG	1.02649
29	GGACAGGATTGACAGATTGATAGCTCTTT	0.821189
29	ACACGGACAGGATTGACAGATTGATAGCT	0.821189
29	CGGCCCGGACACGGACAGGATTGACAGAT	0.410594
29	GACAGGATTGACAGATTGATAGCTCTTTC	0.205297
29	GACACGGACAGGATTGACAGATTGATAGC	0.205297
30	ACGGACAGGATTGACAGATTGATAGCTCTT	2.25827
30	CACGGACAGGATTGACAGATTGATAGCTCT	0.821189
30	GCCCGGACACGGACAGGATTGACAGATTGA	0.410594
30	CGGACAGGATTGACAGATTGATAGCTCTTT	0.410594
30	CCCGGACACGGACAGGATTGACAGATTGAT	0.205297
TAACCTCG
12	GTAACCTCGGGC	0.821189
13	GATAACCTCGGGC	0.410594
15	TAGATAACCTCGGGC	0.615891
15	GATAACCTCGGGCCG	0.205297
16	GATAACCTCGGGCCGA	0.410594
18	ATAACCTCGGGCCGATCG	0.615891
19	GATAACCTCGGGCCGATCG	0.615891
20	GATAACCTCGGGCCGATCGC	0.615891
20	ACTCTAGATAACCTCGGGCC	0.205297
21	ATAACCTCGGGCCGATCGCAC	1.02649
21	AGATAACCTCGGGCCGATCGC	0.410594
22	ATAACCTCGGGCCGATCGCACG	1.64238
22	GATAACCTCGGGCCGATCGCAC	0.615891
22	TCTAGATAACCTCGGGCCGATC	0.615891
23	GTGACTCTAGATAACCTCGGGCG	1.02649
23	TGGTGACTCTAGATAACCTCGGG	1.02649
23	CTCTAGATAACCTCGGGCCGATC	0.410594
23	GTGACTCTAGATAACCTCGGGCC	0.205297
24	GATAACCTCGGGCCGATCGCACGC	2.05297
24	TTGGTGACTCTAGATAACCTCGGG	1.23178
24	TGGTGACTCTAGATAACCTCGGGC	1.02649
24	GGTGACTCTAGATAACCTCGGGCC	0.410594
24	AGATAACCTCGGGCCGATCGCACG	0.205297
25	ATAACCTCGGGCCGATCGCACGCCT	1.02649
25	ACTCTAGATAACCTCGGGCCGATCG	1.02649
25	GATAACCTCGGGCCGATCGCACGCC	0.821189
26	TTGGTGACTCTAGATAACCTCGGGCC	1.23178
26	TAGATAACCTCGGGCCGATCGCACGC	0.410594
27	CTTTGGTGACTCTAGATAACCTCGGGC	0.821189
27	TTTGGTGACTCTAGATAACCTCGGGCC	0.615891
28	CTCTAGATAACCTCGGGCCGATCGCACG	0.205297
29	CTTTGGTGACTCTAGATAACCTCGGGCCG	0.615891
29	TGGTGACTCTAGATAACCTCGGGCCGATC	0.205297
29	CTAGATAACCTCGGGCCGATCGCACGCCT	0.205297
30	GGCTTTGGTGACTCTAGATAACCTCGGGCC	0.205297
TTGACACT
9	CTTGACACT	1.23178
ATTAGTAC
10	AATTAGTACC	0.821189
TATAGAAG
CTGAGCAA
9	CCTGAGCAA	1.43708
9	TCTGAGCAA	0.205297
ACTGTTCA
9	GACTGTTCA	1.84767
GACGGCGG
11	CGACGGCGGGA	1.23178
11	ACGACGGCGGG	0.821189
GAATTTAA
17	GACCCGCTGAATTTAAG	0.615891
20	GGCGACCCGCTGAATTTAAG	1.02649
23	GTGGCGACCCGCTGAATTTAAGC	1.23178
23	ACGTGGCGACCCGCTGAATTTAA	0.615891
24	ACGTGGCGACCCGCTGAATTTAAG	1.23178
25	ACGTGGCGACCCGCTGAATTTAAGC	2.87416
26	GACGTGGCGACCCGCTGAATTTAAGC	0.205297
27	AGACGTGGCGACCCGCTGAATTTAAGC	1.02649
27	ACGTGGCGACCCGCTGAATTTAAGCAT	0.615891
27	GACGTGGCGACCCGCTGAATTTAAGCA	0.410594
29	AGACGTGGCGACCCGCTGAATTTAAGCAT	0.410594
30	ACGTGGCGACCCGCTGAATTTAAGCATATT	0.615891
CGTCGGGG
11	CGCGTCGGGGT	0.821189
12	CCGTCGGGGGGC	0.615891
12	CGCGTCGGGGTC	0.410594
13	CCTCGCGTCGGGG	0.821189
13	CGCGTCGGGGTCG	0.821189
13	TCCCGTCGGGGGG	0.410594
14	TCCTCGCGTCGGGG	0.821189
14	TCTTCCCGTCGGGG	0.410594
15	CCCGTCGGGGGGCGG	0.410594
15	GTCCTCGCGTCGGGG	0.205297
16	TTCCCGTCGGGGGGCG	0.821189
16	CGTCCTCGCGTCGGGG	0.615891
25	TCGTCGGGGCGCGCGCTTTGCTCTC	0.821189
AACTCGGG
9	TAACTCGGG	0.205297
TGTTTATC
9	GTGTTTATC	0.615891
ACCCGGCC
14	CACCCGGCCCGGAC	1.84767
14	CTCACCCGGCCCGG	0.410594
16	CTCACCCGGCCCGGAC	1.23178
16	ATACCCGGCCGTCGCC	0.615891
16	CACCCGGCCCGGACAC	0.410594
17	CATACCCGGCCGTCGCC	1.43708
17	CTCACCCGGCCCGGACA	0.205297
18	ACCTCACCCGGCCCGGAC	1.02649
18	CTCACCCGGCCCGGACAC	0.821189
18	CACCCGGCCCGGACACGG	0.821189
18	CCTCACCCGGCCCGGACA	0.410594
18	CATACCCGGCCGTCGCCG	0.410594
19	TCACCCGGCCCGGACACGG	1.23178
20	CACCCGGCCCGGACACGGAC	2.46357
20	AAACCTCACCCGGCCCGGAC	0.821189
20	CTCACCCGGCCCGGACACGG	0.615891
20	CCTCACCCGGCCCGGACACG	0.205297
22	CTCACCCGGCCCGGACACGGAC	0.615891
22	ACCTCACCCGGCCCGGACACGG	0.410594
23	CACCCGGCCCGGACACGGACAGG	0.821189
23	TCACCCGGCCCGGACACGGACAG	0.205297
24	TCACCCGGCCCGGACACGGACAGG	0.410594
25	AACCTCACCCGGCCCGGACACGGAC	1.02649
25	CCTCACCCGGCCCGGACACGGACAG	0.821189
26	ACCTCACCCGGCCCGGACACGGACAG	0.615891
26	GCCCATACCCGGCCGTCGCCGGCAGT	0.410594
30	CATACCCGGCCGTCGCCGGCAGTCGGAACG	0.205297
GGGGACCG
11	CGGGGGGACCG	0.205297
14	TCGGCGGGGGACCG	0.821189
CGACCGGC
10	GCGACCGGCT	0.410594
11	CCGCGACCGGC	1.02649
12	CCGCGACCGGCT	2.05297
20	GCGGTGCGCCGCGACCGGCT	0.615891
22	TGCGCCGCGACCGGCTCCGGGA	1.02649
28	TGGCGGTGCGCCGCGACCGGCTCCGGGA	1.02649
CTCTGGCC
AGACCGAC
9	GAGACCGAC	3.90065
GCAGGGCG
9	AGCAGGGCG	2.46357
10	GAGCAGGGCG	1.84767
28	GGTGAACTATGCCTGGGCAGGGCGAAGC	0.615891
29	AAGATGGTGAACTATGCCTGGGCAGGGCG	0.821189
GAACTATG
10	CTGAACTATG	0.615891
11	TGAACTATGCC	0.205297
12	TGAACTATGCCT	0.205297
13	GTGAACTATGCCT	0.615891
14	TGAACTATGCCTGG	0.410594
17	AAAGATGGTGAACTATG	0.410594
18	AAGATGGTGAACTATGCC	1.84767
18	GTGAACTATGCCTGGGCA	1.43708
18	AGATGGTGAACTATGCCT	0.821189
19	TGAACTATGCCTGGGCAGG	0.615891
19	CGAAAGATGGTGAACTATG	0.410594
19	TGGTGAACTATGCCTGGGC	0.205297
20	GGTGAACTATGCCTGGGCAG	0.615891
[truncated: 7,446 more rows]

## Sheet: tRFs
Seed Length of sequence (nt)	Sequence	RPM (comb.)
GTTCAGTGG
10	GGTTCAGTGG	7.3907
11	TGGTTCAGTGG	4.10594
13	GGTGGTTCAGTGG	0.205297
14	TGGTGGTTCAGTGG	0.615891
15	TTGGTGGTTCAGTGG	4.92713
16	ATTGGTGGTTCAGTGG	43.523
16	GTGGGTGGTTCAGTGG	1.02649
16	ATGGGTGGTTCAGTGG	0.205297
17	CATTGGTGGTTCAGTGG	151.509
17	CATGGGTGGTTCAGTGG	3.90065
17	TTGGTGGTTCAGTGGTA	1.02649
18	GCATTGGTGGTTCAGTGG	3618.77
18	GCATGGGTGGTTCAGTGG	37.7747
19	TGGTTCAGTGGTAGAATTC	0.821189
19	GCATGGGTGGTTCAGTGGT	0.205297
20	GCATTGGTGGTTCAGTGGTA	1.64238
21	GCATTGGTGGTTCAGTGGTAG	1.23178
21	GCATGGGTGGTTCAGTGGTAG	0.205297
23	GCATTGGTGGTTCAGTGGTAGAA	1.02649
24	GGTTCAGTGGTAGAATTCTCGCCT	2.05297
24	GCATTGGTGGTTCAGTGGTAGAAT	2.05297
24	TGGTTCAGTGGTAGAATTCTCGCC	1.43708
24	ATTGGTGGTTCAGTGGTAGAATTC	0.410594
24	TTGGTGGTTCAGTGGTAGAATTCT	0.205297
25	TGGTTCAGTGGTAGAATTCTCGCCT	10.6755
25	GCATTGGTGGTTCAGTGGTAGAATT	4.92713
25	GTGGTTCAGTGGTAGAATTCTCGCC	1.23178
26	GCATTGGTGGTTCAGTGGTAGAATTC	2.66886
26	GTGGTTCAGTGGTAGAATTCTCGCCT	1.43708
26	ATTGGTGGTTCAGTGGTAGAATTCTC	1.23178
26	GCATGGGTGGTTCAGTGGTAGAATTC	0.205297
26	ATGGGTGGTTCAGTGGTAGAATTCTC	0.205297
27	GCATTGGTGGTTCAGTGGTAGAATTCT	6.36421
27	GCATGGGTGGTTCAGTGGTAGAATTCT	2.66886
27	ATTGGTGGTTCAGTGGTAGAATTCTCG	1.02649
27	GGTTCAGTGGTAGAATTCTCGCCTGCC	0.410594
28	GCATTGGTGGTTCAGTGGTAGAATTCTC	8.21189
28	ATTGGTGGTTCAGTGGTAGAATTCTCGC	5.74832
28	GTGGTTCAGTGGTAGAATTCTCGCCTGC	1.43708
28	TTGGTGGTTCAGTGGTAGAATTCTCGCC	1.23178
28	GCATGGGTGGTTCAGTGGTAGAATTCTC	0.615891
28	TGGTTCAGTGGTAGAATTCTCGCCTGCC	0.410594
29	ATTGGTGGTTCAGTGGTAGAATTCTCGCC	25.8674
29	GCATTGGTGGTTCAGTGGTAGAATTCTCG	3.90065
29	TTGGTGGTTCAGTGGTAGAATTCTCGCCT	1.84767
29	GTGGTTCAGTGGTAGAATTCTCGCCTGCC	1.02649
29	TGGGTGGTTCAGTGGTAGAATTCTCGCCT	0.821189
30	GCATTGGTGGTTCAGTGGTAGAATTCTCGC	42.4965
30	ATTGGTGGTTCAGTGGTAGAATTCTCGCCT	15.3973
30	CATTGGTGGTTCAGTGGTAGAATTCTCGCC	12.7284
30	TGTGGTTCAGTGGTAGAATTCTCGCCTGCC	1.64238
30	CATGGGTGGTTCAGTGGTAGAATTCTCGCC	0.410594
30	GCATGGGTGGTTCAGTGGTAGAATTCTCGC	0.205297
GTACGGGCC
10	CGTACGGGCC	2.25827
11	CGTACGGGCCA	0.821189
12	CGTACGGGCCAC	0.205297
14	CGTACGGGCCACCA	3.07946
14	CCGTACGGGCCACC	0.615891
15	CCGTACGGGCCACCA	4.72183
16	CCCGTACGGGCCACCA	0.615891
18	TCCCCGTACGGGCCACCA	0.410594
TCGATGGCG
10	TTCGATGGCG	0.821189
12	ATTTCGATGGCG	0.410594
14	GTTCGATGGCGTGG	0.410594
15	ATTTCGATGGCGTGG	1.43708
17	ATTTCGATGGCGTGGGT	0.410594
19	ATTTCGATGGCGTGGGTTC	0.821189
23	GTCATTTCGATGGCGTGGGTTCG	1.02649
AGGGACGCC
11	CAGGGACGCCA	9.03308
12	CCAGGGACGCCA	5.33773
13	CCCAGGGACGCCA	2.66886
14	CACCCAGGGACGCC	0.615891
15	CACCCAGGGACGCCA	0.410594
16	TCACCCAGGGACGCCA	1.43708
16	CCACCCAGGGACGCCA	0.205297
17	CCCACCCAGGGACGCCA	0.205297
AACCGGGCG
10	GAACCGGGCG	0.821189
11	GAACCGGGCGG	0.821189
19	AAACCGGGCGGAAACACCA	1.02649
20	GAAACCGGGCGGAAACACCA	0.205297
21	CGAAACCGGGCGGAAACACCA	0.410594
22	TCGAAACCGGGCGGAAACACCA	1.43708
ACGGCACCA
10	CACGGCACCA	10.6755
11	TCACGGCACCA	4.10594
12	GTCACGGCACCA	3.69535
13	AGTCACGGCACCA	1.02649
14	GAGTCACGGCACCA	1.43708
15	CGAGTCACGGCACCA	7.1854
16	CCGAGTCACGGCACCA	6.9801
17	TCCGAGTCACGGCACCA	5.95362
18	ATCCGAGTCACGGCACCA	1.02649
20	GAATCCGAGTCACGGCACCA	1.02649
21	CGAATCCGAGTCACGGCACCA	0.615891
22	TCGAATCCGAGTCACGGCACCA	4.72183
TCGTGGCCG
12	TAGTCGTGGCCG	0.821189
13	GTAGTCGTGGCCG	7.59599
14	GTAGTCGTGGCCGA	2.05297
15	GTAGTCGTGGCCGAG	7.59599
16	GTAGTCGTGGCCGAGT	0.205297
17	GTAGTCGTGGCCGAGTG	1.84767
18	GTAGTCGTGGCCGAGTGG	2.25827
19	GTAGTCGTGGCCGAGTGGT	0.821189
22	GTAGTCGTGGCCGAGTGGTTAA	0.615891
23	GTAGTCGTGGCCGAGTGGTTAAG	2.87416
23	TAGTCGTGGCCGAGTGGTTAAGG	1.64238
24	GTAGTCGTGGCCGAGTGGTTAAGG	9.44367
25	GTAGTCGTGGCCGAGTGGTTAAGGC	4.72183
TCGTGGTCG
11	CTTCGTGGTCG	0.205297
11	TTCGTGGTCGC	0.205297
13	TTCGTGGTCGCCA	3.28475
13	CTTCGTGGTCGCC	1.84767
13	CCTTCGTGGTCGC	0.410594
14	CTTCGTGGTCGCCA	64.4633
15	CCTTCGTGGTCGCCA	47.4236
16	CCCTTCGTGGTCGCCA	12.1125
16	TCCCTTCGTGGTCGCC	1.23178
17	TCCCTTCGTGGTCGCCA	5.33773
18	GTCCCTTCGTGGTCGCCA	5.74832
20	GAGTCCCTTCGTGGTCGCCA	0.410594
26	GAGGGTTCGAGTCCCTTCGTGGTCGC	0.615891
AGGTGGCCG
11	CGAGGTGGCCG	0.821189
13	GACGAGGTGGCCG	0.821189
14	GACGAGGTGGCCGA	1.02649
16	GACGAGGTGGCCGAGT	0.205297
AGGATGGCC
12	GTCAGGATGGCC	0.410594
14	GTCAGGATGGCCGA	0.410594
17	GTCAGGATGGCCGAGCG	1.23178
17	TCAGGATGGCCGAGCGG	0.615891
18	GTCAGGATGGCCGAGCGG	1.23178
21	TCAGGATGGCCGAGCGGTCTA	0.410594
21	ACCAGGATGGCCGAGTGGTTA	0.205297
22	GTCAGGATGGCCGAGCGGTCTA	0.205297
24	GTCAGGATGGCCGAGCGGTCTAAG	2.25827
24	CAGGATGGCCGAGCGGTCTAAGGC	0.205297
25	GTCAGGATGGCCGAGCGGTCTAAGG	1.02649
26	GTCAGGATGGCCGAGTGGTCTAAGGC	1.64238
26	GTCAGGATGGCCGAGCGGTCTAAGGC	0.615891
GGTCGCGGGT
11	AGGTCGCGGGT	11.2913
12	AAGGTCGCGGGT	0.821189
14	CCAAGGTCGCGGGT	1.02649
16	CCAAGGTCGCGGGTTC	1.43708
21	AACGCCAAGGTCGCGGGTTCG	0.821189
23	ATAACGCCAAGGTCGCGGGTTCG	0.205297
AAGAGGTCCC
11	CAAGAGGTCCC	1.23178
12	TCAAGAGGTCCC	0.410594
22	TGACTGCAGATCAAGAGGTCCC	0.821189
23	TTGACTGCAGATCAAGAGGTCCC	2.05297
24	TTTGACTGCAGATCAAGAGGTCCC	0.821189
CGAAGGACCA
12	CTCGAAGGACCA	1.23178
13	GCTCGAAGGACCA	1.02649
16	CCGGCTCGAAGGACCA	1.23178
17	TCCGGCTCGAAGGACCA	1.84767
18	TTCCGGCTCGAAGGACCA	1.02649
18	ATCCGGCTCGAAGGACCA	0.821189
AGGGATTGTG
11	CAGGGATTGTG	0.821189
17	CCAGGGATTGTGGGTTC	1.43708
20	CTAAGCCAGGGATTGTGGGT	0.615891
21	CCTAAGCCAGGGATTGTGGGT	0.205297
23	TCCTAAGCCAGGGATTGTGGGTT	0.205297
GGGTTCGACT
11	CGGGTTCGACT	0.821189
13	CGGGTTCGACTCC	0.615891
14	CCCGGGTTCGACTC	0.205297
15	GCCCGGGTTCGACTC	1.84767
17	CGGCCCGGGTTCGACTC	1.02649
21	CAGGCGGCCCGGGTTCGACTC	0.410594
26	TTCACCCAGGCGGCCCGGGTTCGACT	0.615891
30	TTTTCACCCAGGCGGCCCGGGTTCGACTCC	0.205297
GTTGGGCGCC
11	CGTTGGGCGCC	2.25827
12	CGTTGGGCGCCA	32.6422
13	ACGTTGGGCGCCA	60.768
13	CACGTTGGGCGCC	4.92713
14	CACGTTGGGCGCCA	55.6355
14	CCACGTTGGGCGCC	1.84767
15	CCACGTTGGGCGCCA	19.2979
15	CCCACGTTGGGCGCC	2.66886
16	CCCACGTTGGGCGCCA	6.77481
16	CCCCACGTTGGGCGCC	2.46357
17	CCCCACGTTGGGCGCCA	3.07946
19	GGCCCCACGTTGGGCGCCA	0.205297
TACGGGCCAC
CGTTGGGCGC
11	ACGTTGGGCGC	0.615891
12	GACGTTGGGCGC	0.821189
12	CACGTTGGGCGC	0.615891
13	CCACGTTGGGCGC	1.23178
TGGTCTAGTG
13	TGGTGGTCTAGTG	0.615891
18	TCCCTGGTGGTCTAGTGG	1.02649
18	CCCTGGTGGTCTAGTGGT	0.615891
22	TCCCTGGTGGTCTAGTGGTTAG	0.615891
23	TCCCTGGTGGTCTAGTGGTTAGG	3.90065
23	CCCTGGTGGTCTAGTGGTTAGGA	0.205297
24	TCCCTGGTGGTCTAGTGGTTAGGA	1.02649
25	TCCCTGGTGGTCTAGTGGTTAGGAT	2.05297
25	CCTGGTGGTCTAGTGGTTAGGATTC	0.615891
26	TCCCTGGTGGTCTAGTGGTTAGGATT	4.10594
26	CCCTGGTGGTCTAGTGGTTAGGATTC	1.23178
26	CCTGGTGGTCTAGTGGTTAGGATTCG	0.615891
26	TCCCTGGTGGTCTAGTGGTTAGGCTT	0.205297
27	CCTGGTGGTCTAGTGGTTAGGATTCGG	1.84767
27	TCCCTGGTGGTCTAGTGGTTAGGATTC	1.43708
27	CTGGTCTAGTGGTTAGGATTCGGCGCT	0.821189
27	CTGGTGGTCTAGTGGTTAGGATTCGGC	0.410594
28	CCTGGTGGTCTAGTGGTTAGGATTCGGC	6.9801
28	TCCCTGGTGGTCTAGTGGTTAGGATTCG	4.51654
28	CTGGTGGTCTAGTGGTTAGGATTCGGCG	0.821189
29	TCCCTGGTGGTCTAGTGGTTAGGATTCGG	21.1456
29	CCTGGTGGTCTAGTGGTTAGGATTCGGCG	3.69535
29	CTGGTGGTCTAGTGGTTAGGATTCGGCGC	0.615891
30	TCCCTGGTGGTCTAGTGGTTAGGATTCGGC	26.8939
30	CCTGGTGGTCTAGTGGTTAGGATTCGGCGC	4.51654
30	CTGGTGGTCTAGTGGTTAGGATTCGGCGCT	3.07946
30	CCCTGGTGGTCTAGTGGTTAGGATTCGGCG	0.615891
30	TCCCTGGTGGTCTAGTGGTTAGGATTTGGC	0.205297
TTAGGATTCC
17	TTAGCGGTTAGGATTCC	0.410594
17	CTAGCGGTTAGGATTCC	0.205297
18	CGGTTAGGATTCCTGGTT	0.821189
19	TAGCGGTTAGGATTCCTGG	1.23178
19	TCTAGCGGTTAGGATTCCT	1.02649
21	TGGTCTAGCGGTTAGGATTCC	0.821189
22	TGGTCTAGCGGTTAGGATTCCT	2.46357
24	TGGTCTAGCGGTTAGGATTCCTGG	0.205297
26	TCATATGGTCTAGCGGTTAGGATTCC	0.821189
26	TGGTCTAGCGGTTAGGATTCCTGGTT	0.410594
27	CCATATGGTCTAGCGGTTAGGATTCCT	1.64238
27	CCCACATGGTCTAGCGGTTAGGATTCC	1.02649
27	CCACATGGTCTAGCGGTTAGGATTCCT	0.615891
28	TCCCACATGGTCTAGCGGTTAGGATTCC	18.4767
28	TCCCATATGGTCTAGCGGTTAGGATTCC	10.0596
28	CCATATGGTCTAGCGGTTAGGATTCCTG	0.615891
29	TCCCACATGGTCTAGCGGTTAGGATTCCT	0.615891
29	TCCCATATGGTCTAGCGGTTAGGATTCCT	0.410594
30	TCCCATATGGTCTAGCGGTTAGGATTCCTG	2.25827
30	ACCATATGGTCTAGCGGTTAGGATTCCTGG	0.615891
30	TCCCACATGGTCTAGCGGTTAGGATTCCTG	0.410594
GCCTGTCACG
27	TAGTGGTTAGTATCCCCGCCTGTCACG	0.410594
AGTCGTGGCC
11	TAGTCGTGGCC	1.23178
12	GTAGTCGTGGCC	19.7085
GGGGATGTAG
CCTGTTCGTG
14	TCCTGTTCGTGACG	0.821189
15	TCCTGTTCGTGACGC	0.410594
16	TCCTGTTCGTGACGCC	2.25827
17	TCCTGTTCGTGACGCCA	7.80129
18	ATCCTGTTCGTGACGCCA	8.21189
19	AATCCTGTTCGTGACGCCA	0.205297
22	TCGAATCCTGTTCGTGACGCCA	0.615891
23	TTCGAATCCTGTTCGTGACGCCA	0.615891
CGGTCAGGGA
16	TCCGGTCAGGGAACCA	0.205297
GCATTGGTGG
16	GGCATTGGTGGTTCAG	29.5628
GATCGCGGGT
11	AGATCGCGGGT	0.205297
15	CCGAAGATCGCGGGT	0.615891
16	CGAAGATCGCGGGTTC	0.410594
17	AGATCGCGGGTTCGAAC	1.02649
23	AACCGAAGATCGCGGGTTCGAAC	0.615891
25	TAAACCGAAGATCGCGGGTTCGAAC	0.615891
CCTCGTCGCC
11	TCCTCGTCGCC	2.25827
12	TCCTCGTCGCCA	39.6224
13	ATCCTCGTCGCCA	12.1125
14	CATCCTCGTCGCCA	23.4039
15	CCATCCTCGTCGCCA	8.82778
16	CCCATCCTCGTCGCCA	5.33773
17	TCCCATCCTCGTCGCCA	6.56951
18	ATCCCATCCTCGTCGCCA	6.56951
20	GAATCCCATCCTCGTCGCCA	0.410594
22	TCGAATCCCATCCTCGTCGCCA	0.205297
GTCCGTGCCT
12	CCGTCCGTGCCT	0.615891
15	ACCCCGTCCGTGCCT	0.410594
TTGGAGGCGT
GGGGCCTCCA
11	TGGGGCCTCCA	0.615891
12	CTGGGGCCTCCA	0.615891
14	CGCTGGGGCCTCCA	0.821189
15	TCGCTGGGGCCTCCA	1.02649
16	CTCGCTGGGGCCTCCA	4.10594
17	TCTCGCTGGGGCCTCCA	4.31124
18	ATCTCGCTGGGGCCTCCA	1.64238
18	ATCCCAGCGGGGCCTCCA	0.615891
22	TCAAATCTCGCTGGGGCCTCCA	1.23178
TCACGGCACC
15	CCGAGTCACGGCACC	0.410594
CAAATCTCGG
13	GTTCAAATCTCGG	0.615891
15	GAGTTCAAATCTCGG	0.205297
23	TTCAAATCTCGGTGGAACCTCCA	0.821189
27	ATCCAGCGATCCGAGTTCAAATCTCGG	0.410594
28	AATCCAGCGATCCGAGTTCAAATCTCGG	0.410594
TGGGACCTCC
13	TGTGGGACCTCCA	0.821189
13	GGTGGGACCTCCA	0.410594
14	CGGTGGGACCTCCA	4.31124
15	TCGGTGGGACCTCCA	2.25827
15	CTCGGTGGGACCTCC	0.615891
16	CTCGGTGGGACCTCCA	4.92713
17	TCTCGGTGGGACCTCCA	2.46357
18	ATCTCGGTGGGACCTCCA	7.1854
AGCGTGCTGG
12	AAGCGTGCTGGG	1.64238
14	CGGAAGCGTGCTGG	1.02649
15	CGGAAGCGTGCTGGG	1.02649
15	GGAAGCGTGCTGGGC	0.205297
16	CGGAAGCGTGCTGGGC	3.49005
17	GCGGAAGCGTGCTGGGC	0.410594
18	CGGAAGCGTGCTGGGCCC	0.821189
18	GCGGAAGCGTGCTGGGCC	0.821189
18	GCAGCGGAAGCGTGCTGG	0.615891
19	GAAGCGTGCTGGGCCCATA	0.205297
26	GAAGCGTGCTGGGCCCATAACCCAGA	0.410594
TCGCTGGGGC
11	CTCGCTGGGGC	1.02649
14	TCTCGCTGGGGCCT	0.821189
16	ATCTCGCTGGGGCCTC	0.821189
CCAGGGACGC
11	CCCAGGGACGC	0.410594
TATGTCTGCG
11	GTATGTCTGCG	1.23178
11	ATATGTCTGCG	0.615891
12	CATATGTCTGCG	0.410594
13	ACATATGTCTGCG	1.43708
16	ATATGTCTGCGTGGGT	1.23178
16	TGGACATATGTCTGCG	0.410594
17	ATGGACATATGTCTGCG	0.615891
18	GACATATGTCTGCGTGGG	0.205297
19	CAATGGACATATGTCTGCG	1.84767
19	GACATATGTCTGCGTGGGT	0.205297
21	TGGACATATGTCTGCGTGGGT	1.64238
ACGTTGGGCG
11	CACGTTGGGCG	0.410594
13	CCCACGTTGGGCG	0.410594
27	TCGTGGGTTCGAGCCCCACGTTGGGCG	1.02649
TTGACCCGGG
17	CAAGCAGTTGACCCGGG	1.02649
18	GAAGCAGTTGACCCGGGT	0.615891
19	GCAAGCAGTTGACCCGGGT	1.02649
23	AGCAGTTGACCCGGGTTCGATTA	0.615891
23	CCTTCCAAGCAGTTGACCCGGGT	0.410594
24	GCCTTCCAAGCAGTTGACCCGGGT	1.02649
24	CAAGCAGTTGACCCGGGTTCGATA	0.821189
ATGGATAAGG
13	TAATGGATAAGGC	0.615891
15	CTAATGGATAAGGCA	0.410594
16	AATGGATAAGGCACTG	1.23178
17	TAATGGATAAGGCACTG	0.821189
17	CTAATGGATAAGGCATT	0.205297
18	CTAATGGATAAGGCACTG	1.43708
20	GTAATGGATAAGGCACTGGC	0.615891
CCCGGACGAG
11	TCCCGGACGAG	1.02649
12	TCCCGGACGAGC	1.64238
12	ATCCCGGACGAG	0.410594
13	TCCCGGACGAGCC	2.66886
13	ATCCCGGACGAGC	1.02649
14	ATCCCGGACGAGCC	0.615891
15	ATCCCGGACGAGCCC	0.205297
16	CAAATCCCGGACGAGC	1.23178
17	TCCCGGACGAGCCCCCA	2.46357
17	ATCCCGGACGAGCCCCC	0.205297
18	ATCCCGGACGAGCCCCCA	3.90065
20	AAATCCCGGACGAGCCCCCA	0.615891
21	CAAATCCCGGACGAGCCCCCA	0.410594
22	TCAAATCCCGGACGAGCCCCCA	0.615891
TCTAGGGGTA
13	GTCTAGGGGTATG	0.821189
18	TCGTTGGTCTAGGGGTAT	0.410594
20	GGCTCGTTGGTCTAGGGGTA	13.139
24	TGGTCTAGGGGTATGATTCTCGCT	0.205297
25	TGGTCTAGGGGTATGATTCTCGCTT	0.410594
26	CTTGGTCTAGGGGTATGATTCTCGCT	0.205297
27	CGTCTAGGGGTATGATTCTCGCTTTGG	0.410594
30	GGCTCGTTGGTCTAGGGGTATGATTCTCGC	0.205297
CATCCCGGAC
TTTCGGCACC
12	GTTTCGGCACCA	1.84767
13	GGTTTCGGCACCA	4.31124
14	GGGTTTCGGCACCA	2.05297
15	CGGGTTTCGGCACCA	2.46357
15	CCGGGTTTCGGCACC	0.821189
16	CCGGGTTTCGGCACCA	6.56951
16	CCCGGGTTTCGGCACC	2.87416
17	CCCGGGTTTCGGCACCA	19.5032
TCGAAGGACC
13	GGCTCGAAGGACC	1.02649
14	CGGCTCGAAGGACC	1.43708
15	CCGGCTCGAAGGACC	0.205297
16	TCCGGCTCGAAGGACC	0.615891
GGGGGTATAG
AATGGAGGCG
11	GAATGGAGGCG	2.25827
14	CGAATGGAGGCGTG	0.821189
18	CCGAATGGAGGCGTGGGT	0.410594
22	TCTCCGAATGGAGGCGTGGGTT	0.410594
ATTGGTGGTT
14	CATTGGTGGTTCAG	24.2251
15	CATTGGTGGTTCAGT	2.05297
30	CATTGGTGGTTCAATGGTAGAATTCTCGCC	0.205297
GGCTGTTAAC
13	TTCGGCTGTTAAC	1.02649
15	TTTCGGCTGTTAACC	0.615891
GACTCTTAGT
TTCGTCGCCA
12	CCTTCGTCGCCA	1.43708
16	CCCACCTTCGTCGCCA	0.615891
CTGCGTGGGT
14	ATGTCTGCGTGGGT	1.02649
GGGGGGTGTA
CCTGGTGGTCT
15	TCCCTGGTGGTCTAG	1.23178
16	TCCCTGGTGGTCTAGT	1.02649
GCCAGGGATTG
12	AGCCAGGGATTG	0.615891
13	AAGCCAGGGATTG	0.615891
16	TCTAAGCCAGGGATTG	0.410594
TCCCTGTTCGG
18	GTTCAAGTCCCTGTTCGG	0.205297
23	AGGGTTCAAGTCCCTGTTCGGGC	0.205297
CCGTAGTGTAG
14	TTTCCGTAGTGTAG	0.615891
15	GTTTCCGTAGTGTAG	7.1854
15	TCCGTAGTGTAGTGG	1.02649
16	GTTTCCGTAGTGTAGT	0.615891
17	GTTTCCGTAGTGTAGTG	0.410594
18	GTTTCCGTAGTGTAGTGG	5.33773
20	GTTTCCGTAGTGTAGTGGTC	0.821189
22	GTTTCCGTAGTGTAGTGGTTAT	3.69535
22	TTTCCGTAGTGTAGTGGTTATC	1.43708
23	GTTTCCGTAGTGTAGTGGTTATC	27.9204
23	GTTTCCGTAGTGTAGTGGTCATC	1.64238
24	GTTTCCGTAGTGTAGTGGTTATCA	0.615891
27	TCCGTAGTGTAGTGGTTATCACGTTCG	0.205297
29	TCCGTAGTGTAGTGGTTATCACGTTCGCC	1.23178
29	GTTTCCGTAGTGTAGTGGTTATCACGCTC	0.410594
30	TTCCGTAGTGTAGTGGTTATCACGTTCGCC	4.10594
30	TCCGTAGTGTAGTGGTTATCACGTTCGCCT	3.28475
30	GTTTCCGTAGTGTAGTGGTTATCACGTTCG	2.46357
GCATTTGACTG
15	GAGAGCATTTGACTG	0.410594
17	AGAGCATTTGACTGCAA	0.205297
20	GTGGTAGAGCATTTGACTGC	0.205297
21	AGTGGTAGAGCATTTGACTGC	0.410594
CTTCTGACACC
13	ACTTCTGACACCA	0.410594
14	CACTTCTGACACCA	3.69535
15	CCCACTTCTGACACC	1.43708
15	CCACTTCTGACACCA	1.43708
16	CCCACTTCTGACACCA	3.69535
17	TCCCACTTCTGACACCA	5.54302
18	ATCCCACTTCTGACACCA	0.821189
22	TCGAATCCCACTTCTGACACCA	0.615891
CTGGTGGTCTA
CTAAAGGTCCC
13	ATCTAAAGGTCCC	0.205297
TTGCGACCCGG
13	TCTTGCGACCCGG	2.05297
14	TTCTTGCGACCCGG	1.64238
17	ATTCTTGCGACCCGGGT	0.615891
17	TCTTGCGACCCGGGTTC	0.615891
19	ATTCTTGCGACCCGGGTTC	0.410594
22	ATTCTTGCGACCCGGGTTCGAA	0.821189
24	ATTCTTGCGACCCGGGTTCGATTT	0.821189
25	ATTCTTGCGACCCGGGTTCGATTCC	0.615891
TGTGGGAACCA
12	GTGTGGGAACCA	3.07946
13	GGTGTGGGAACCA	1.23178
14	CGGTGTGGGAACCA	1.23178
GATTCGGCGCT
13	AGGATTCGGCGCT	0.205297
14	AAGGATTCGGCGCT	1.02649
14	AGGATTCGGCGCTC	0.410594
15	TAGGATTCGGCGCTC	1.84767
16	GTTAGGATTCGGCGCT	1.64238
16	TAGGATTCGGCGCTCT	1.23178
17	GTTAGGATTCGGCGCTC	2.46357
17	TAGGATTCGGCGCTCTC	1.43708
17	AGGATTCGGCGCTCTCA	1.02649
17	TTAGGATTCGGCGCTCT	0.410594
18	TGGTTAGGATTCGGCGCT	7.59599
19	TGGTTAGGATTCGGCGCTC	8.62248
19	GTTAGGATTCGGCGCTCTC	1.02649
19	TTAGGATTCGGCGCTCTCA	0.205297
20	GTGGTTAGGATTCGGCGCTC	2.05297
20	AGTGGTTAGGATTCGGCGCT	1.23178
20	TGGTTAGGATTCGGCGCTCT	1.02649
20	GTTAGGATTCGGCGCTCTCA	0.205297
21	AGTGGTTAGGATTCGGCGCTC	2.25827
21	TTAGGATTCGGCGCTCTCACC	1.23178
21	TAGTGGTTAGGATTCGGCGCT	0.615891
21	TGGTTAGGATTCGGCGCTCTC	0.615891
21	TAGGATTCGGCGCTCTCACCG	0.615891
22	GTTAGGATTCGGCGCTCTCACC	1.43708
22	TGGTTAGGATTCGGCGCTCTCA	0.821189
22	AGTGGTTAGGATTCGGCGCTCT	0.205297
23	GGTTAGGATTCGGCGCTCTCACC	2.66886
23	TAGTGGTTAGGATTCGGCGCTCT	1.02649
23	GTGGTTAGGATTCGGCGCTCTCA	0.821189
23	TCTAGTGGTTAGGATTCGGCGCT	0.615891
23	AGTGGTTAGGATTCGGCGCTCTC	0.615891
24	TGGTTAGGATTCGGCGCTCTCACC	2.25827
24	GTGGTTAGGATTCGGCGCTCTCAC	1.23178
24	CTAGTGGTTAGGATTCGGCGCTCT	0.821189
24	TCTAGTGGTTAGGATTCGGCGCTC	0.615891
25	TAGTGGTTAGGATTCGGCGCTCTCA	0.821189
25	AGTGGTTAGGATTCGGCGCTCTCAC	0.410594
26	GGTTAGGATTCGGCGCTCTCACCGCC	2.25827
26	GTGGTTAGGATTCGGCGCTCTCACCG	1.23178
27	TGGTTAGGATTCGGCGCTCTCACCGCC	4.31124
27	AGTGGTTAGGATTCGGCGCTCTCACCG	0.821189
27	TAGTGGTTAGGATTCGGCGCTCTCACC	0.205297
28	GTGGTTAGGATTCGGCGCTCTCACCGCC	1.43708
28	TCTAGTGGTTAGGATTCGGCGCTCTCAC	1.02649
28	GGATTCGGCGCTCTCACCGCCGCGGCCC	0.205297
29	TCTAGTGGTTAGGATTCGGCGCTCTCACC	0.821189
30	TAGTGGTTAGGATTCGGCGCTCTCACCGCC	1.23178
30	TCTAGTGGTTAGGATTCGGCGCTCTCACCG	0.821189
30	TAGGATTCGGCGCTCTCACCGCCGCGGCCC	0.821189
30	GTCTAGTGGTTAGGATTCGGCGCTCTCACC	0.410594
GTATCCCCGCC
13	AGTATCCCCGCCT	0.205297
16	AGTATCCCCGCCTGTC	0.615891
18	TGAGTATCCCCGCCTGTC	1.02649
TGTTCGGGCGC
12	CTGTTCGGGCGC	3.28475
GGATAGCGCAT
13	ATGGATAGCGCAT	1.02649
17	CGCAATGGATAGCGCAT	0.410594
27	GGCTCTGTGGCGCAATGGATAGCGCAT	52.7614
CTTCGTGGTTG
12	CCTTCGTGGTTG	1.02649
13	CCTTCGTGGTTGC	0.821189
15	CCTTCGTGGTTGCCA	9.85426
16	CCCTTCGTGGTTGCCA	4.72183
17	TCCCTTCGTGGTTGCCA	1.84767
18	ATCCCTTCGTGGTTGCCA	1.02649
TTCGTGACGCC
12	GTTCGTGACGCC	1.23178
13	GTTCGTGACGCCA	3.90065
13	TGTTCGTGACGCC	0.615891
14	TGTTCGTGACGCCA	13.3443
14	CTGTTCGTGACGCC	0.821189
15	CTGTTCGTGACGCCA	10.6755
TGGTAGAGCGC
16	GTGGTAGAGCGCATGC	0.205297
ACGGGGAGCCA
12	GACGGGGAGCCA	1.84767
13	CGACGGGGAGCCA	1.02649
14	CCGACGGGGAGCCA	3.49005
15	CCCGACGGGGAGCCA	0.615891
ATCCTCGTCGC
12	CATCCTCGTCGC	0.821189
13	CCATCCTCGTCGC	2.25827
15	TCCCATCCTCGTCGC	0.821189
ATAAGGCACTG
14	TGGATAAGGCACTG	2.66886
GAGTCACGGCA
16	ATCCGAGTCACGGCAC	1.02649
CTCTGCGTTGT
14	GTACTCTGCGTTGT	1.02649
18	TTAGTACTCTGCGTTGTG	1.64238
22	TAGTACTCTGCGTTGTGGCCGC	0.615891
24	AGTACTCTGCGTTGTGGCCGCAGC	0.410594
AGAGGGCACCA
15	TCAGAGAGGGCACCA	2.05297
17	CCTCAGAGAGGGCACCA	1.84767
GCGTGGGTTCG
21	TTTGCACGCGTGGGTTCGAAT	0.821189
21	TATGGAGGCGTGGGTTCGAAT	0.410594
GGAGGCGTGGG
12	TGGAGGCGTGGG	0.410594
13	TGGAGGCGTGGGT	2.25827
13	GTGGAGGCGTGGG	1.02649
13	CGGAGGCGTGGGT	0.205297
14	GTGGAGGCGTGGGT	0.821189
15	CATGGAGGCGTGGGT	1.02649
15	GTGGAGGCGTGGGTT	0.205297
16	GTGGAGGCGTGGGTTA	0.821189
18	CCGTATGGAGGCGTGGGT	0.615891
19	TCCGTATGGAGGCGTGGGT	0.410594
21	TCTCCGTATGGAGGCGTGGGT	0.205297
CTTCGGGGGCG
12	TCTTCGGGGGCG	0.821189
17	TCTTCGGGGGCGTGGGT	0.410594
21	TCTCTTCGGGGGCGTGGGTTC	0.205297
CATCCTCGTCG
14	TCCCATCCTCGTCG	0.615891
CTGGCTGGCTC
12	CCTGGCTGGCTC	1.02649
14	CTCCTGGCTGGCTC	1.02649
14	TCCTGGCTGGCTCG	0.821189
15	TCCTGGCTGGCTCGC	0.821189
16	CCTGGCTGGCTCGCCA	1.23178
16	TCCTGGCTGGCTCGCC	1.23178
16	CTCCTGGCTGGCTCGC	0.205297
18	CTCCTGGCTGGCTCGCCA	2.66886
GGTCCCGGGTT
12	AGGTCCCGGGTT	1.64238
GCCCGGATGAT
TGGAACCTCCA
13	GGTGGAACCTCCA	0.410594
14	CGGTGGAACCTCCA	1.43708
15	TCGGTGGAACCTCCA	5.33773
16	CTCGGTGGAACCTCCA	10.6755
17	TCTCGGTGGAACCTCCA	5.95362
18	ATCTCGGTGGAACCTCCA	7.80129
19	AATCTCGGTGGAACCTCCA	0.410594
20	AATCTCGGTGGAACCTCCAT	0.821189
20	AAATCTCGGTGGAACCTCCA	0.410594
CTGTCACGCGG
13	CCTGTCACGCGGG	0.205297
14	CCTGTCACGCGGGA	0.821189
AGGTCCTGAGT
19	TCTGAAGGTCCTGAGTTCG	0.410594
CCGGATAGCTC
12	CCCGGATAGCTC	0.205297
13	GCCCGGATAGCTC	5.74832
14	GCCCGGATAGCTCA	3.07946
14	CCCGGATAGCTCAG	2.25827
15	GCCCGGATAGCTCAG	22.1721
15	CCCGGATAGCTCAGT	0.410594
16	GCCCGGATAGCTCAGT	1.64238
18	GCCCGGATAGCTCAGTCG	0.821189
18	CCCGGATAGCTCAGTCGG	0.410594
19	GCCCGGATAGCTCAGTCGG	0.205297
24	GCCCGGATAGCTCAGTCGGTAGAG	3.90065
25	GCCCGGATAGCTCAGTCGGTAGAGC	1.64238
26	GCCCGGATAGCTCAGTCGGTAGAGCA	2.66886
28	GCCCGGATAGCTCAGTCGGTAGAGCATC	1.43708
29	GCCCGGATAGCTCAGTCGGTAGAGCATCA	0.615891
CGGTGGGACCT
13	CTCGGTGGGACCT	1.64238
13	TCGGTGGGACCTC	0.205297
15	ATCTCGGTGGGACCT	1.02649
AGGTCGCTGGT
12	TAGGTCGCTGGT	2.46357
13	TAGGTCGCTGGTT	0.615891
14	TAGGTCGCTGGTTT	0.615891
15	TAGGTCGCTGGTTCG	0.615891
TCACGTTCGCC
14	TATCACGTTCGCCT	0.615891
14	ATCACGTTCGCCTC	0.410594
15	GTTATCACGTTCGCC	0.821189
15	TATCACGTTCGCCTC	0.410594
16	GTTATCACGTTCGCCT	2.05297
16	TTATCACGTTCGCCTC	1.02649
16	ATCACGTTCGCCTCAC	0.205297
17	TGGTTATCACGTTCGCC	6.15891
18	GTGGTTATCACGTTCGCC	2.87416
18	GGTTATCACGTTCGCCTC	1.23178
19	AGTGGTTATCACGTTCGCC	1.84767
19	TATCACGTTCGCCTCACAC	1.43708
19	GTGGTTATCACGTTCGCCT	0.410594
19	TTATCACGTTCGCCTCACA	0.410594
20	GGTTATCACGTTCGCCTCAC	1.02649
20	TATCACGTTCGCCTCACACG	0.615891
20	TGGTTATCACGTTCGCCTCA	0.205297
21	TGGTTATCACGTTCGCCTCAC	2.05297
21	TAGTGGTTATCACGTTCGCCT	1.23178
22	AGTGGTTATCACGTTCGCCTCA	0.821189
23	AGTGGTTATCACGTTCGCCTCAC	0.615891
24	AGTGTAGTGGTTATCACGTTCGCC	0.410594
26	TAGTGTAGTGGTTATCACGTTCGCCT	1.02649
29	CGTAGTGTAGTGGTTATCACGTTCGCCTC	0.821189
30	TCTGTAGTGTAGTGGTTATCACGTTCGCCT	0.205297
AGGTTGTGGGT
GGTAGAGCATG
15	TCGGTAGAGCATGAG	2.66886
15	AGTCGGTAGAGCATG	1.84767
16	AGTCGGTAGAGCATGA	0.821189
16	TCGGTAGAGCATGAGA	0.821189
16	CGGTAGAGCATGGGAC	0.821189
16	GTCGGTAGAGCATGGG	0.615891
17	AGTCGGTAGAGCATGAG	1.23178
17	CGGTAGAGCATGAGACT	1.02649
17	TCGGTAGAGCATGAGAC	0.615891
17	CAGTCGGTAGAGCATGA	0.410594
17	GTCGGTAGAGCATGGGA	0.205297
18	AGTCGGTAGAGCATGAGA	4.51654
18	AGTCGGTAGAGCATGGGA	1.64238
18	CAGTCGGTAGAGCATGGG	1.02649
18	TCAGTCGGTAGAGCATGA	0.821189
18	CAGTCGGTAGAGCATGAG	0.615891
18	CGGTAGAGCATGGGACTC	0.410594
18	GTCGGTAGAGCATGGGAC	0.205297
19	AGTCGGTAGAGCATGAGAC	3.07946
19	AGTCGGTAGAGCATGGGAC	2.87416
19	GTCGGTAGAGCATGAGACT	1.43708
19	TCGGTAGAGCATGGGACTC	0.615891
19	CAGTCGGTAGAGCATGAGA	0.615891
20	AGTCGGTAGAGCATGAGACT	4.72183
20	GTCGGTAGAGCATGAGACTC	0.821189
20	GTCGGTAGAGCATGGGACTC	0.821189
20	TCGGTAGAGCATGGGACTCT	0.410594
21	AGTCGGTAGAGCATGGGACTC	2.05297
21	AGTCGGTAGAGCATGAGACTC	1.02649
21	CAGTCGGTAGAGCATGAGACT	1.02649
21	CAGTCGGTAGAGCATGGGACT	1.02649
22	TCAGTCGGTAGAGCATGAGACT	3.49005
22	CAGTCGGTAGAGCATGAGACTC	0.410594
22	AGTCGGTAGAGCATGGGACTCT	0.410594
23	TCAGTCGGTAGAGCATGGGACTC	1.43708
23	AGTCGGTAGAGCATGAGACTCTT	0.205297
23	TCAGTCGGTAGAGCATGAGACTC	0.205297
25	CTCAGTCGGTAGAGCATGGGACTCT	0.205297
26	CCGGCTAGCTCAGTCGGTAGAGCATG	0.205297
26	CGGTAGAGCATGAGACTCTTAATCTC	0.205297
27	TAGCTCAGTCGGTAGAGCATGGGACTC	1.02649
27	AGTCGGTAGAGCATGAGACTCTTAATC	0.410594
27	AGCTCAGTCGGTAGAGCATGAGACTCT	0.205297
28	TAGCTCAGTCGGTAGAGCATGGGACTCT	2.05297
29	CGGCTAGCTCAGTCGGTAGAGCATGGGAC	0.410594
29	TAGCTCAGTCGGTAGAGCATGGGACTCTT	0.410594
30	GGCTAGCTCAGTCGGTAGAGCATGGGACTC	0.615891
30	CCGGCTAGCTCAGTCGGTAGAGCATGGGAC	0.410594
CGGGCGGCGCA
15	CCGGGCGGCGCACCA	1.23178
16	CCCGGGCGGCGCACCA	0.615891
17	TCCCGGGCGGCGCACCA	0.615891
18	TTCCCGGGCGGCGCACCA	2.25827
19	ATTCCCGGGCGGCGCACCA	0.410594
21	CGATTCCCGGGCGGCGCACCA	0.615891
TCCCTGGTGGT
CGCTGGTGTAG
12	CCGCTGGTGTAG	1.84767
23	GCGCCGCTGGTGTAGTGGTATCA	1.43708
26	GCGCCGCTGGTGTAGTGGTATCATGC	0.410594
30	GCGCCGCTGGTGTAGTGGTATCATGCAAGA	0.205297
ATTCGGCGCTC
CAGAGTCGCCA
12	CCAGAGTCGCCA	0.821189
13	ACCAGAGTCGCCA	2.05297
17	TCCCACCAGAGTCGCCA	0.821189
TCGGTAGAGCA
13	GTCGGTAGAGCAT	0.205297
14	CAGTCGGTAGAGCA	1.43708
14	AGTCGGTAGAGCAT	1.43708
14	GTCGGTAGAGCATC	1.23178
15	AGTCGGTAGAGCATC	14.1655
15	GTCGGTAGAGCATCA	0.410594
16	CAGTCGGTAGAGCATC	40.4435
16	CTCAGTCGGTAGAGCA	0.821189
17	AGTCGGTAGAGCATCAG	1.84767
17	TCAGTCGGTAGAGCATC	0.615891
18	AGTCGGTAGAGCATCAGA	4.92713
18	CAGTCGGTAGAGCATCAG	2.46357
18	TCAGTCGGTAGAGCATCA	1.23178
18	CTCAGTCGGTAGAGCATC	0.615891
19	AGTCGGTAGAGCATCAGAC	4.10594
19	CAGTCGGTAGAGCATCAGA	1.02649
19	TCAGTCGGTAGAGCATCAG	0.410594
20	AGTCGGTAGAGCATCAGACT	1.84767
21	CAGTCGGTAGAGCATCAGACT	1.64238
21	TCAGTCGGTAGAGCATCAGAC	0.410594
22	AGTCGGTAGAGCATCAGACTTT	1.64238
22	CAGTCGGTAGAGCATCAGACTT	0.615891
23	AGTCGGTAGAGCATCAGACTTTT	0.821189
23	TTCAGTCGGTAGAGCATCAGACT	0.615891
24	CCGGCTAGCTCAGTCGGTAGAGCA	1.43708
24	TCTCAGTCGGTAGAGCATCAGACT	0.821189
24	CAGTCGGTAGAGCATCAGACTTTT	0.615891
25	TCAGTCGGTAGAGCATCAGACTTTT	0.821189
25	CTCAGTCGGTAGAGCATCAGACTTT	0.410594
26	GCCCGGCTAGCTCAGTCGGTAGAGCA	15.3973
26	ATAGCTCAGTCGGTAGAGCATCAGAC	0.205297
27	GCCCGGCTAGCTCAGTCGGTAGAGCAT	1.84767
TCGGCGCTCTC
15	TTCGGCGCTCTCACC	1.43708
AGCATCAGACT
15	GTAGAGCATCAGACT	0.205297
GCTCGAAGGAC
14	CCGGCTCGAAGGAC	0.615891
CGCGGCCCGGG
20	TCACCGCCGCGGCCCGGGTT	0.821189
20	CCGCGGCCCGGGTTCGATTC	0.205297
21	CTCACCGCCGCGGCCCGGGTT	1.02649
21	CCGCCGCGGCCCGGGTTCGAT	0.615891
21	GTCTCACCGCCGCGGCCCGGG	0.615891
21	TCACCGCCGCGGCCCGGGTTC	0.410594
23	ACCGCCGCGGCCCGGGTTCGATT	1.02649
24	ACCGCCGCGGCCCGGGTTCGATTC	0.410594
29	CCGCCGCGGCCCGGGTTCGATTCCCGGTC	0.615891
29	CGCTCTCACCGCCGCGGCCCGGGTTCGAT	0.410594
TTCTCGCCTGC
14	AATTCTCGCCTGCC	0.615891
15	GAATTCTCGCCTGCC	1.02649
17	TAGAATTCTCGCCTGCC	1.84767
18	AGAATTCTCGCCTGCCAC	2.25827
18	AGTAGAATTCTCGCCTGC	0.615891
18	GGTAGAATTCTCGCCTGC	0.410594
19	GTAGAATTCTCGCCTGCCA	0.205297
19	TAGAATTCTCGCCTGCCAC	0.205297
20	TGGTAGAATTCTCGCCTGCC	1.84767
20	GTGGTAGAATTCTCGCCTGC	0.615891
20	TAGAATTCTCGCCTGCCACG	0.410594
21	ATAGAATTCTCGCCTGCCACG	0.821189
21	GTGGTAGAATTCTCGCCTGCC	0.410594
21	TGGTAGAATTCTCGCCTGCCA	0.205297
22	ATAGAATTCTCGCCTGCCACGC	0.410594
24	ATAGAATTCTCGCCTGCCACGCGG	1.02649
24	CAGTGGTAGAATTCTCGCCTGCCA	0.410594
24	AGAATTCTCGCCTGCCACGCGGGA	0.205297
25	TAGAATTCTCGCCTGCCACGCGGGA	1.23178
27	GTAGAATTCTCGCCTGCCACGCGGGAG	0.615891
27	GGTAGAATTCTCGCCTGCCACGCGGGA	0.410594
28	TGGTAGAATTCTCGCCTGCCACGCGGGA	1.84767
GAATTCTCGCC
12	AGAATTCTCGCC	0.410594
13	AGAATTCTCGCCT	5.74832
13	TAGAATTCTCGCC	0.615891
14	TAGAATTCTCGCCT	15.3973
15	GTAGAATTCTCGCCT	6.56951
15	GGTAGAATTCTCGCC	3.49005
16	TGGTAGAATTCTCGCC	27.0992
16	GGTAGAATTCTCGCCT	7.59599
17	TGGTAGAATTCTCGCCT	24.2251
17	GTGGTAGAATTCTCGCC	5.74832
18	AGTGGTAGAATTCTCGCC	8.21189
18	GTGGTAGAATTCTCGCCT	6.56951
19	CAGTGGTAGAATTCTCGCC	5.13243
20	CAGTGGTAGAATTCTCGCCT	5.95362
21	TCAGTGGTAGAATTCTCGCCT	4.10594
22	TTCAGTGGTAGAATTCTCGCCT	2.46357
23	GTTCAATGGTAGAATTCTCGCCT	0.205297
26	GTGGTTCAATGGTAGAATTCTCGCCT	0.205297
28	GTGGTTCAATGGTAGAATTCTCGCCTCC	0.205297
30	CATTGGTAGTTCAATGGTAGAATTCTCGCC	1.02649
CGGTCTAAGGC
12	GCGGTCTAAGGC	0.410594
15	CGAGCGGTCTAAGGC	0.205297
26	GGTAGTGTGGCCGAGCGGTCTAAGGC	1.43708
28	GGTAGTGTGGCCGAGCGGTCTAAGGCGC	0.821189
28	GGTAGCGTGGCCGAGCGGTCTAAGGCGC	0.410594
GGGATTGTGGGT
14	TGGGGATTGTGGGT	0.821189
CCGACTACGCCA
17	TCCTGCCGACTACGCCA	0.821189
23	TTCGAATCCTGCCGACTACGCCA	1.02649
TTGGTGGTTCAG
AGGTTGCGTGTT
14	AAGGTTGCGTGTTC	0.615891
18	CAGAAGGTTGCGTGTTCA	0.615891
CCGCCGCGGCCC
16	CTCACCGCCGCGGCCC	2.25827
17	CTCACCGCCGCGGCCCG	0.615891
CCGGACGAGCCC
16	TCCGGACGAGCCCCCA	1.84767
CTCCTGACACCA
13	ACTCCTGACACCA	1.64238
14	CACTCCTGACACCA	0.410594
15	CCACTCCTGACACCA	1.23178
16	CCCACTCCTGACACCA	1.02649
17	TCCCACTCCTGACACCA	0.615891
18	ATCCCACTCCTGACACCA	0.821189
CGGGCGGAAACA
15	CCGGGCGGAAACACC	1.02649
16	CCGGGCGGAAACACCA	1.64238
17	ACCGGGCGGAAACACCA	1.43708
TCGTGGTTGCCA
13	TTCGTGGTTGCCA	1.02649
TAGGATTCGGCG
14	GTTAGGATTCGGCG	2.46357
15	GTTAGGATTCGGCGC	1.43708
15	GGTTAGGATTCGGCG	1.02649
16	TGGTTAGGATTCGGCG	5.74832
16	GGTTAGGATTCGGCGC	2.25827
17	TGGTTAGGATTCGGCGC	20.5297
18	GTGGTTAGGATTCGGCGC	2.05297
19	AGTGGTTAGGATTCGGCGC	0.821189
19	TAGTGGTTAGGATTCGGCG	0.410594
21	CTAGTGGTTAGGATTCGGCGC	0.410594
GCACCTCCACCA
19	ATCCCCGGCACCTCCACCA	0.615891
22	TCGATCCCCGGCACCTCCACCA	0.205297
GGGATGTAGCTC
CGGTTAGCTCAG
15	GGCCGGTTAGCTCAG	2.66886
17	CCGGTTAGCTCAGTTGG	0.410594
GCGTTGGTGGTA
20	TGCGTTGGTGGTATAGTGGT	1.02649
TAAGGCATTGGC
15	GGATAAGGCATTGGC	0.615891
16	TGGATAAGGCATTGGC	0.410594
TGAGGCCCCGGG
14	ATGAGGCCCCGGGT	2.25827
14	TATGAGGCCCCGGG	2.05297
GCCAACGCACCA
15	CCGGCCAACGCACCA	2.25827
16	CCCGGCCAACGCACCA	1.23178
17	TCCCGGCCAACGCACCA	0.615891
18	TTCCCGGCCAACGCACCA	4.31124
20	GATTCCCGGCCAACGCACCA	1.23178
22	TCGATTCCCGGCCAACGCACCA	0.410594
GTGCCCCCTCCA
23	TTCAAATCCGGGTGCCCCCTCCA	1.23178
AGGGTCGTGGGT
16	CAGGGTCGTGGGTTCG	0.615891
20	TTAATCTCAGGGTCGTGGGT	0.410594
28	TGAGACTCTTAATCTCAGGGTCGTGGGT	0.821189
30	TTGAGACTCTTAATCTCAGGGTCGTGGGTT	0.615891
TGGTCTGGGGTG
20	CTCAGTGGTCTGGGGTGCAG	0.615891
CGAGCGGTCTAA
24	GGTAGCGTGGCCGAGCGGTCTAAG	0.410594
25	GGTAGCGTGGCCGAGCGGTCTAAGG	0.615891
ACCCAGGCGGCC
28	GATTCCTGGTTTTCACCCAGGCGGCCCG	0.615891
CTGGACTCTGAA
13	TCTGGACTCTGAA	0.615891
16	TCTGGACTCTGAATCC	1.02649
16	CTCTGGACTCTGAATC	0.615891
16	CACTCTGGACTCTGAA	0.205297
17	GCACTCTGGACTCTGAA	1.84767
17	CTCTGGACTCTGAATCC	1.23178
17	ACTCTGGACTCTGAATC	1.02649
18	AGCACTCTGGACTCTGAA	1.02649
18	CACTCTGGACTCTGAATC	1.02649
19	GCACTCTGGACTCTGAATC	3.28475
19	TAGCACTCTGGACTCTGAA	0.615891
20	AGCACTCTGGACTCTGAATC	3.90065
20	GCACTCTGGACTCTGAATCC	2.05297
20	TTAGCACTCTGGACTCTGAA	1.23178
21	TAGCACTCTGGACTCTGAATC	1.84767
21	GTTAGCACTCTGGACTCTGAA	1.02649
21	GCACTCTGGACTCTGAATCCA	0.205297
22	TAGCACTCTGGACTCTGAATCC	2.25827
22	TTAGCACTCTGGACTCTGAATC	1.02649
22	GGTTAGCACTCTGGACTCTGAA	0.410594
23	TTAGCACTCTGGACTCTGAATCC	2.46357
23	GTTAGCACTCTGGACTCTGAATC	2.46357
24	TGGTTAGCACTCTGGACTCTGAAT	1.84767
24	AGCACTCTGGACTCTGAATCCAGC	0.205297
25	TGGTTAGCACTCTGGACTCTGAATC	0.615891
25	GGTTAGCACTCTGGACTCTGAATCC	0.615891
25	ATGGTTAGCACTCTGGACTCTGAAT	0.410594
25	ACTCTGGACTCTGAATCCAGCGATC	0.205297
26	AGTTAGCACTCTGGACTCTGAATCCA	1.43708
26	ATGGTTAGCACTCTGGACTCTGAATC	1.43708
26	TGGTTAGCACTCTGGACTCTGAATCC	1.23178
26	GAGCACTCTGGACTCTGAATCCAGCG	0.615891
26	TCTGGACTCTGAATCCAGCGATCCGA	0.615891
26	GGTGAGCACTCTGGACTCTGAATCCA	0.615891
26	TAGCACTCTGGACTCTGAATCCAGCT	0.205297
27	ATGGTTAGCACTCTGGACTCTGAATCC	0.821189
27	GTAATGGTTAGCACTCTGGACTCTGAA	0.615891
27	TCTGGACTCTGAATCCAGCGATCCGAG	0.615891
27	TGGTTAGCACTCTGGACTCTGAATCCA	0.615891
27	TAATGGTTAGCACTCTGGACTCTGAAT	0.205297
27	ACTCTGGACTCTGAATCCAGCGATCCG	0.205297
28	TCTGGACTCTGAATCCAGCGATCCGAGT	4.72183
28	TGTAATGGTTAGCACTCTGGACTCTGAA	1.64238
28	CTCTGGACTCTGAATCCAGCGATCCGAG	0.615891
28	GTGGTTAGCACTCTGGACTCTGAATCCA	0.615891
29	CTCTGGACTCTGAATCCAGCGATCCGAGT	1.43708
29	ACTCTGGACTCTGAATCCAGCGATCCGAG	1.02649
29	TAATGGTTAGCACTCTGGACTCTGAATCC	0.410594
29	TCTGGACTCTGAATCCAGCGATCCGAGTT	0.410594
30	TGTAATGGTTAGCACTCTGGACTCTGAATC	0.410594
30	CTCTGGACTCTGAATCCAGCGATCCGAGTT	0.205297
GGCCGTGATCGT
CCGCTGCCACCA
15	CCACCGCTGCCACCA	0.821189
16	CCCACCGCTGCCACCA	2.05297
18	ATCCCACCGCTGCCACCA	0.821189
22	TCGAATCCCACCGCTGCCACCA	0.615891
ATCACGTCGGGG
19	AATCACGTCGGGGTCACCA	1.64238
20	AAATCACGTCGGGGTCACCA	0.410594
22	TCAAATCACGTCGGGGTCACCA	0.205297
23	TTCAAATCACGTCGGGGTCACCA	0.615891
TAGCACTCTGGA
13	TTAGCACTCTGGA	2.05297
14	GTTAGCACTCTGGA	1.64238
14	TTAGCACTCTGGAC	1.43708
15	GGTTAGCACTCTGGA	2.87416
15	TTAGCACTCTGGACT	1.23178
15	GTTAGCACTCTGGAC	0.205297
16	TGGTTAGCACTCTGGA	19.0926
16	TTAGCACTCTGGACTC	0.205297
17	ATGGTTAGCACTCTGGA	12.9337
17	GGTTAGCACTCTGGACT	0.821189
17	GTTAGCACTCTGGACTC	0.615891
17	TTAGCACTCTGGACTCT	0.615891
18	ATGGTTAGCACTCTGGAC	1.43708
18	TTAGCACTCTGGACTCTG	1.23178
18	AATGGTTAGCACTCTGGA	1.02649
18	GTTAGCACTCTGGACTCT	0.821189
19	TAATGGTTAGCACTCTGGA	1.84767
19	TGGTTAGCACTCTGGACTC	0.821189
19	ATGGTTAGCACTCTGGACT	0.410594
20	GTAATGGTTAGCACTCTGGA	1.64238
21	TGTAATGGTTAGCACTCTGGA	2.05297
21	AATGGTTAGCACTCTGGACTC	1.43708
21	TAATGGTTAGCACTCTGGACT	1.02649
22	TAATGGTTAGCACTCTGGACTC	0.615891
22	AATGGTTAGCACTCTGGACTCT	0.615891
22	TTAGCACTCTGGACTTTGAATC	0.410594
22	TGGTTAGCACTCTGGACTCTGA	0.410594
23	CGTGTAATGGTTAGCACTCTGGA	0.615891
23	ATGGTTAGCACTCTGGACTTTGA	0.615891
23	GTTAGCACTCTGGACTTTGAATC	0.615891
24	AGTTAGCACTCTGGACTTTGAATC	1.23178
24	GTGTAATGGTTAGCACTCTGGACT	0.615891
24	AATGGTTAGCACTCTGGACTTTGA	0.205297
24	TAATGGTTAGCACTCTGGACTTTG	0.205297
24	TAATGGTTAGCACTCTGGACTCTG	0.205297
25	TGGTTAGCACTCTGGACTTTGAATC	0.821189
25	ATGGTTAGCACTCTGGACTTTGAAT	0.205297
26	TGGTGTAATGGTTAGCACTCTGGACT	1.43708
26	ATGGTTAGCACTCTGGACTTTGAATC	0.821189
29	TAATGGTTAGCACTCTGGACTTTGAATCC	0.205297
30	TGTAATGGTTAGCACTCTGGACTTTGAATC	0.821189
TGTCACGCGGGA
CCGGTTAGCTCA
14	GGCCGGTTAGCTCA	2.25827
GAGGGGGCACCA
14	CAGAGGGGGCACCA	0.410594
17	CCTCAGAGGGGGCACCA	0.410594
18	ACCTCAGAGGGGGCACCA	0.410594
TAGCGGGATCGA
18	GGTAGCGGGATCGATGCC	0.410594
CGGCTAGCTCAG
13	CCGGCTAGCTCAG	0.205297
15	GCCCGGCTAGCTCAG	0.821189
ATCTGAAGGTCG
13	AATCTGAAGGTCG	0.615891
21	CATAATCTGAAGGTCGTGAGT	2.05297
CCGGCCAACGCA
18	ATTCCCGGCCAACGCACC	0.615891
TCGGGGTCACCA
13	GTCGGGGTCACCA	1.43708
14	CGTCGGGGTCACCA	13.7549
15	ACGTCGGGGTCACCA	20.9403
16	CACGTCGGGGTCACCA	19.0926
17	TCACGTCGGGGTCACCA	14.9867
GGGGGATTAGCTC
CAGTCGGTAGAGC
14	TCAGTCGGTAGAGC	0.205297
CGAGGCCCCGGGT
14	ACGAGGCCCCGGGT	0.615891
21	GCATGCACGAGGCCCCGGGTT	0.205297
22	GCACGAGGCCCCGGGTTCAATC	0.410594
ATCTCGGTGGGAC
ATCTCGGTGGAAC
18	AATCTCGGTGGAACCTCC	0.205297
CTCGGTGGAACCT
14	TCTCGGTGGAACCT	0.821189
15	TCTCGGTGGAACCTC	0.615891
AGCACTCTGGACT
CGGAGGCTTTGTT
15	TCGGAGGCTTTGTTT	1.84767
16	TCGGAGGCTTTGTTTT	1.84767
CGGTATGGGAACC
15	CCGGTATGGGAACCA	0.205297
16	CCCGGTATGGGAACCA	0.615891
ATGGTCGTTCATT
TTCCCGGGCGGCG
GTTAGCACTCTGG
15	TGGTTAGCACTCTGG	1.84767
16	ATGGTTAGCACTCTGG	2.66886
18	TAATGGTTAGCACTCTGG	0.821189
20	TGTAATGGTTAGCACTCTGG	0.615891
GTTCAGGTCGCAG
18	CGTTCAGGTCGCAGTCTC	0.205297
GCCCGGCTAGCTC
CCTTCGATAGCTC
GGATGATCCTCAG
14	CGGATGATCCTCAG	0.615891
15	CCGGATGATCCTCAG	3.28475
16	CCCGGATGATCCTCAG	0.615891
TAGTGGTTAGGAT
20	TCTAGTGGTTAGGATTCGGC	1.43708
GGTAGCGGGATCG
14	AGGTAGCGGGATCG	0.615891
CACGCGGGAGACC
15	TCACGCGGGAGACCG	0.205297
CTCAGGGTCGTGG
18	TAATCTCAGGGTCGTGGG	0.410594
19	CTTAATCTCAGGGTCGTGG	0.205297
CAACCTCGGTTCG
19	CCGCAGCAACCTCGGTTCG	0.410594
23	TGGCCGCAGCAACCTCGGTTCGA	1.43708
25	TTGTGGCCGCAGCAACCTCGGTTCG	0.615891
CGTCGGGGTCACC
14	ACGTCGGGGTCACC	3.07946
16	TCACGTCGGGGTCACC	1.02649
CGTATGGAGGCGT
14	CCGTATGGAGGCGT	0.615891
CCGGAATTCTGTTT
15	GCCGGAATTCTGTTT	0.821189
16	AGCCGGAATTCTGTTT	1.02649
18	GCAGCCGGAATTCTGTTT	13.3443
19	GCAGCCGGAATTCTGTTTT	6.15891
19	AGCAGCCGGAATTCTGTTT	3.28475
CAGTGGAACCACCA
15	CCAGTGGAACCACCA	0.410594
18	GCCCCAGTGGAACCACCA	0.410594
GTAGAGCATGAGAC
CGGCCAATGCACCA
15	CCGGCCAATGCACCA	0.205297
16	CCCGGCCAATGCACCA	1.64238
17	TCCCGGCCAATGCACCA	2.87416
18	TTCCCGGCCAATGCACCA	8.41718
19	TTTCCCGGCCAATGCACCA	10.8807
19	ATTCCCGGCCAATGCACCA	0.205297
20	GATTCCCGGCCAATGCACCA	1.02649
21	CGATTCCCGGCCAATGCACCA	2.05297
22	TCGATTCCCGGCCAATGCACCA	1.43708
CACTCCTGGTACCA
16	CCCACTCCTGGTACCA	0.615891
17	CCCCACTCCTGGTACCA	0.615891
22	TCGAACCCCACTCCTGGTACCA	0.205297
CACCTGGAGCACCA
17	CCTCACCTGGAGCACCA	0.615891
GGTAGAATTCTCGC
15	TGGTAGAATTCTCGC	2.25827
16	GTGGTAGAATTCTCGC	0.615891
17	AGTGGTAGAATTCTCGC	0.615891
19	TCAGTGGTAGAATTCTCGC	0.615891
20	TTCAGTGGTAGAATTCTCGC	1.84767
GGGGGTGTAGCTCA
CTCTCACCGCCGCG
18	GCTCTCACCGCCGCGGCC	0.615891
AGTGGTGAGCATAG
17	ATAGTGGTGAGCATAGC	0.615891
21	GATAGTGGTGAGCATAGCTGC	0.615891
26	TTGGTGGTATAGTGGTGAGCATAGCT	1.23178
27	GTTGGTGGTATAGTGGTGAGCATAGCT	0.205297
28	GTTGGTGGTATAGTGGTGAGCATAGCTG	1.43708
29	GTTGGTGGTATAGTGGTGAGCATAGCTGC	1.23178
30	GTTGGTGGTATAGTGGTGAGCATAGCTGCC	3.28475
AGGTTGGTGGTTCG
19	CCGAAAGGTTGGTGGTTCG	0.205297
22	TAACCGAAAGGTTGGTGGTTCG	1.43708
23	TAACCGAAAGGTTGGTGGTTCGA	4.51654
23	TTAACCGAAAGGTTGGTGGTTCG	0.205297
24	TAACCGAAAGGTTGGTGGTTCGAG	0.410594
25	TAACCGAAAGGTTGGTGGTTCGAGC	0.615891
27	GCTGTTAACCGAAAGGTTGGTGGTTCG	0.410594
GTCTCTGTGGCGCA
AATCCAGCGATCCG
20	ATGAATCCAGCGATCCGAGT	0.821189
23	ACTTTGAATCCAGCGATCCGAGT	1.64238
24	GGACTCTGAATCCAGCGATCCGAG	0.205297
25	TGGACTCTGAATCCAGCGATCCGAG	2.25827
26	TGGACTCTGAATCCAGCGATCCGAGT	1.02649
27	TGGACTCTGAATCCAGCGATCCGAGTT	1.43708
AGCCGGAATTCTGT
17	GCAGCCGGAATTCTGTT	2.46357
TCACGTCTGCTTTA
20	GGTTATCACGTCTGCTTTAC	1.23178
GGTTAGTACTCTGC
15	TGGTTAGTACTCTGC	0.615891
16	TGGTTAGTACTCTGCG	2.66886
18	TAGTGGTTAGTACTCTGC	0.821189
27	GTGATCGTATAGTGGTTAGTACTCTGC	0.615891
29	CCGTGATCGTATAGTGGTTAGTACTCTGC	0.821189
CGTGATCGTATAGT
27	TGCCGTGATCGTATAGTGGTTAGTACT	1.43708
GGTTAGGATTCGGC
15	TGGTTAGGATTCGGC	13.139
16	GTGGTTAGGATTCGGC	2.46357
17	AGTGGTTAGGATTCGGC	0.410594
CGGCATCTCCACCA
17	CCCCGGCATCTCCACCA	1.23178
18	TCCCCGGCATCTCCACCA	2.05297
19	ATCCCCGGCATCTCCACCA	1.02649
TTGGTGGTTCGAGC
CCGGGTTTCGGCAC
20	TCGATCCCGGGTTTCGGCAC	0.615891
GCATGGGTGGTTCAG
CATCCTCTGCTACCA
19	TAACCATCCTCTGCTACCA	0.615891
GGTTATCACGTCTGC
16	CGGTTATCACGTCTGC	1.84767
GTTTAGCGACAGAGT
GTTGGTGGTATAGTG
20	CGTTGGTGGTATAGTGGTGA	0.205297
GGGCCAGTGGCGCAA
CAGAAGATTGTAGGT
24	GATCAGAAGATTGTAGGTTCGACT	0.615891
25	GGATCAGAAGATTGTAGGTTCGACT	0.205297
TCATCACGCTCGCCT
19	TGGTCATCACGCTCGCCTG	0.410594
23	TGGTCATCACGCTCGCCTCACAC	1.02649
TGGTTATCACGTTCGC
19	TAGTGGTTATCACGTTCGC	0.615891
GGTAGCGTGGCCGAGC
GGTAGTGTGGCCGAGC
TCCAATGGACATATGT
22	TTAAGATCCAATGGACATATGT	0.821189
GCATGAGACTCTTAAT
TAGTGTAGTGGTTATC
18	CGTAGTGTAGTGGTTATC	0.410594
19	CGTAGTGTAGTGGTTATCA	0.821189
24	GTAGTGTAGTGGTTATCACATTCG	1.23178
30	GTTTCTGTAGTGTAGTGGTTATCACGCTCG	0.205297
TCGATGGATCGAAACC
19	AGGTCGATGGATCGAAACC	0.410594
26	AACCCAGAGGTCGATGGATCGAAACC	0.205297
CATTGGTAGTTCAATGG
18	GCATTGGTAGTTCAATGG	8.62248
CTGGTGTAGTGGTATCA
30	GCTGGTGTAGTGGTATCATGCAAGATTCCC	0.205297
TTCCCGGCCCATGCACC
19	TTTCCCGGCCCATGCACCA	0.410594
22	TCGATTCCCGGCCCATGCACCA	0.205297
GCAGAGTGGCGCAGCGGA
21	AGCAGAGTGGCGCAGCGGAAG	1.23178
CACTCTGGACTTTGAATC
19	GCACTCTGGACTTTGAATC	0.615891
TCCCACATGGTCTAGCGG
GGTAGCGTGGCCGAGTGG
TCTTAATCTCAGGGTCGTG
24	GAGACTCTTAATCTCAGGGTCGTG	0.410594
ACCCAGAGGTCGATGGATCGA
23	TAACCCAGAGGTCGATGGATCGA	5.95362
25	TAACCCAGAGGTCGATGGATCGAAA	0.410594
TTGGGACTGGTACTCCTTTAT
AACCCAGAGGTCGATGGATCG
22	TAACCCAGAGGTCGATGGATCG	2.87416
23	ATAACCCAGAGGTCGATGGATCG	0.821189
24	CATAACCCAGAGGTCGATGGATCG	0.615891
TCGTGGGTTCGAGCCCCACGTTGGGC
28	GGTCGTGGGTTCGAGCCCCACGTTGGGC	1.23178
