# Supplementary material for: An Expanded Landscape of Unusually Short RNAs in 11 Samples from Six Eukaryotic Organisms
Source: Noncoding RNA. 2022 May 19;8(3):34. doi: 10.3390/ncrna8030034 (PMC9149858; doi:10.3390/ncrna8030034)
Supplement: Supplementary file 1 [file ncrna-08-00034-s001.zip › 3 Supplementary materials/Supplementary Table S10.xlsx]

## Sheet: rRFs
Seed Length of sequence (nt)	Sequence	RPM (comb.)
ATCGGGCC
9	TATCGGGCC	22.7348
9	GATCGGGCC	4.54695
10	TTATCGGGCC	0.682043
TATCACCC
9	CTATCACCC	0.227348
TGGGGCGG
9	CTGGGGCGG	454.923
9	TTGGGGCGG	2.72817
10	CTGGGGCGGT	10.2306
10	ACTGGGGCGG	8.18451
11	ACTGGGGCGGT	5.22899
11	CTGGGGCGGTC	2.72817
11	GTATGGGGCGG	0.227348
12	GACTGGGGCGGT	1.13674
12	CTGGGGCGGTAC	0.90939
12	ACTGGGGCGGTC	0.454695
13	ACTGGGGCGGTAC	0.90939
13	CTGGGGCGGTCGC	0.90939
13	TTGACTGGGGCGG	0.227348
14	TTGACTGGGGCGGT	1.59143
14	GACTGGGGCGGTCG	0.454695
14	ACTGGGGCGGTCGC	0.454695
14	TGACTGGGGCGGTC	0.227348
14	GCTGGGGCGGTACA	0.227348
14	GACTGGGGCGGTAC	0.227348
15	TGACTGGGGCGGTAC	0.454695
15	TTGACTGGGGCGGTC	0.227348
15	ACTGGGGCGGTCGCC	0.227348
15	CTGGGGCGGTCGCCT	0.227348
15	TTGACTGGGGCGGTA	0.227348
15	TTTGACTGGGGCGGT	0.227348
15	CTGGGGCGGTACATC	0.227348
16	GTTTGACTGGGGCGGT	2.27348
16	TTGACTGGGGCGGTAC	1.13674
16	CTGGGGCGGTACATCT	0.682043
16	TGACTGGGGCGGTCGC	0.227348
17	AGTTTGACTGGGGCGGT	3.18287
17	GTTTGACTGGGGCGGTC	0.682043
17	GACTGGGGCGGTCGCCT	0.454695
17	GTTTGACTGGGGCGGTA	0.454695
17	TTGACTGGGGCGGTCGC	0.227348
17	TTGACTGGGGCGGTACA	0.227348
18	CAGTTTGACTGGGGCGGT	2.04613
18	AGTTTGACTGGGGCGGTC	1.13674
18	TTTGACTGGGGCGGTCGC	0.454695
18	GTTTGACTGGGGCGGTAC	0.227348
19	GTTTGACTGGGGCGGTCGC	0.90939
19	TTTGACTGGGGCGGTCGCC	0.682043
19	AGTTTGACTGGGGCGGTAC	0.454695
19	GCAGTTTGACTGGGGCGGT	0.227348
19	CAGTTTGACTGGGGCGGTC	0.227348
19	TTGACTGGGGCGGTCGCCT	0.227348
20	AGTTTGACTGGGGCGGTCGC	0.454695
20	TTTGACTGGGGCGGTCGCCT	0.454695
20	GAGTTTGACTGGGGCGGTAC	0.454695
20	GCAGTTTGACTGGGGCGGTC	0.227348
21	GTTTGACTGGGGCGGTCGCCT	1.36409
21	TTTGACTGGGGCGGTACATCT	0.90939
21	GTTTGACTGGGGCGGTACATC	0.682043
21	AGGCAGTTTGACTGGGGCGGT	0.227348
22	AGTTTGACTGGGGCGGTCGCCT	2.50082
22	GTTTGACTGGGGCGGTACATCT	2.04613
22	AGTTTGACTGGGGCGGTACATC	0.227348
23	AGTTTGACTGGGGCGGTACATCT	0.454695
23	GAGTTTGACTGGGGCGGTACATC	0.227348
24	GGCAGTTTGACTGGGGCGGTCGCC	0.227348
24	GAGTTTGACTGGGGCGGTACATCT	0.227348
24	GTAGGGAGTTTGACTGGGGCGGTA	0.227348
25	GGCAGTTTGACTGGGGCGGTCGCCT	0.227348
25	GGTAGGGAGTTTGACTGGGGCGGTA	0.227348
26	GGGCAGTTTGACTGGGGCGGTCGCCT	0.454695
26	ATGGTGGGCAGTTTGACTGGGGCGGT	0.227348
26	AGGTAGGGAGTTTGACTGGGGCGGTA	0.227348
27	TATGGTGGGCAGTTTGACTGGGGCGGT	0.227348
27	GCAGGTAGGGAGTTTGACTGGGGCGGT	0.227348
27	TAGGGAGTTTGACTGGGGCGGTACATC	0.227348
28	CAGGTAGGGAGTTTGACTGGGGCGGTAC	0.682043
28	TATGGTGGGCAGTTTGACTGGGGCGGTC	0.227348
28	TTGACTGGGGCGGTACATCTCTCAAATA	0.227348
28	TAGGGAGTTTGACTGGGGCGGTACATCT	0.227348
30	ATGGTGGGCAGTTTGACTGGGGCGGTCGCC	0.227348
CGCGGGCC
9	GCGCGGGCC	6.13839
9	CCGCGGGCC	0.454695
9	TCGCGGGCC	0.454695
CTGGGGCG
9	GCTGGGGCG	18.4152
9	ACTGGGGCG	0.454695
11	TGACTGGGGCG	0.454695
12	TTGACTGGGGCG	0.682043
13	TTTGACTGGGGCG	0.227348
15	AGTTTGACTGGGGCG	1.13674
18	GGGAGTTTGACTGGGGCG	0.227348
21	GTAGGGAGTTTGACTGGGGCG	0.454695
AGGGGGAC
9	TAGGGGGAC	114.583
9	AAGGGGGAC	36.603
9	GAGGGGGAC	1.59143
10	AAGGGGGACT	781.166
10	TAAGGGGGAC	62.2932
10	GTAGGGGGAC	3.63756
10	ATAGGGGGAC	0.90939
10	AAAGGGGGAC	0.682043
10	AGAGGGGGAC	0.454695
10	AAGGGGGACA	0.227348
11	TAAGGGGGACT	849.598
11	CTAAGGGGGAC	14.3229
11	GTAAGGGGGAC	2.04613
11	TTAAGGGGGAC	1.13674
12	GTAAGGGGGACT	21.3707
12	CCTAAGGGGGAC	0.682043
GGGGGACT
9	TGGGGGACT	1.59143
9	GGGGGGACT	1.13674
10	GGGGGGACTC	1.36409
10	AGGGGGGACT	0.227348
11	AGGGGGGACTC	0.682043
11	CTTGGGGGACT	0.227348
11	ATGGGGGACTC	0.227348
12	ATGGGGGGGACT	0.227348
CATGAACT
9	ACATGAACT	15.687
9	GCATGAACT	0.227348
10	CACATGAACT	32.2834
10	CTCATGAACT	0.227348
10	TACATGAACT	0.227348
11	TCACATGAACT	12.0494
11	ACACATGAACT	0.682043
12	TTCACATGAACT	14.0956
12	AACACATGAACT	0.227348
13	GTTCACATGAACT	5.00165
14	TGTTCACATGAACT	2.50082
15	CTGTTCACATGAACT	15.687
16	ACTGTTCACATGAACT	17.7331
17	AACTGTTCACATGAACT	42.7413
18	AAACTGTTCACATGAACT	165.509
18	GAACTGTTCACATGAACT	2.50082
19	GAAACTGTTCACATGAACT	76.6161
19	AAAACTGTTCACATGAACT	3.63756
20	TGAAACTGTTCACATGAACT	58.883
20	CACATGAACTTGGAATTCCC	1.13674
20	CTGAACTGTTCACATGAACT	0.227348
21	CTGAAACTGTTCACATGAACT	180.969
21	ATGAAACTGTTCACATGAACT	2.50082
22	ACTGAAACTGTTCACATGAACT	120.267
22	AACTGAACTGTTCACATGAACT	0.454695
23	AACTGAAACTGTTCACATGAACT	194.61
24	GAACTGAAACTGTTCACATGAACT	379.898
24	AACTGAAACTGTTCACATGAACTT	0.454695
25	TGAACTGAAACTGTTCACATGAACT	32.056
25	GAACTGAAACTGTTCACATGAACTT	0.90939
26	GTGAACTGAAACTGTTCACATGAACT	13.4135
26	TTGAACTGAAACTGTTCACATGAACT	0.454695
27	TGTGAACTGAAACTGTTCACATGAACT	5.00165
28	TTGTGAACTGAAACTGTTCACATGAACT	2.50082
28	CTGAAACTGTTCACATGAACTTGGAATT	0.454695
29	ATTGTGAACTGAAACTGTTCACATGAACT	3.86491
29	AACTGAAACTGTTCACATGAACTTGGAAT	0.454695
29	GATTGTGAACTGAACTGTTCACATGAACT	0.227348
30	GATTGTGAACTGAAACTGTTCACATGAACT	4.7743
ACCGGGCC
9	CACCGGGCC	9.5486
9	GACCGGGCC	1.59143
TTCGGAAT
9	CTTCGGAAT	17.5058
9	TTTCGGAAT	0.227348
9	ATTCGGAAT	0.227348
10	CATTCGGAAT	0.227348
12	ATTCGGAATTAT	0.454695
17	TTTTCGGAATTATATAA	0.454695
21	TTTTCGGAATTATATAATGGC	3.41021
23	TTTCGGAATTATATAATGGCATA	1.13674
24	TTTTCGGAATTATATAATGGCATA	21.598
25	TTTTTCGGAATTATATAATGGCATA	0.454695
26	TTTTTTCGGAATTATATAATGGCATA	0.227348
26	TTTTCGGAATTATATAATGGCATAAT	0.227348
TAGGGACG
9	TTAGGGACG	0.90939
AACTCTGG
9	AAACTCTGG	19.0972
9	GAACTCTGG	0.454695
10	GAAACTCTGG	33.6474
11	AGAAACTCTGG	1.59143
11	AAAAACTCTGG	0.227348
ATTACCGG
9	TATTACCGG	14.0956
9	GATTACCGG	1.13674
10	GTATTACCGG	33.4201
10	TTATTACCGG	0.227348
11	CGTATTACCGG	4.54695
11	AGTATTACCGG	1.36409
11	TGTATTACCGG	0.682043
11	GGTATTACCGG	0.682043
12	GCGTATTACCGG	7.50247
12	ACGTATTACCGG	0.682043
12	GAGTATTACCGG	0.227348
13	AGCGTATTACCGG	4.7743
14	AAGCGTATTACCGG	9.77595
14	AAACGTATTACCGG	0.227348
15	TAAGCGTATTACCGG	3.86491
15	GAAGCGTATTACCGG	0.454695
16	GTAAGCGTATTACCGG	5.00165
16	TTAAGCGTATTACCGG	0.227348
16	GTATTACCGGTGGAGT	0.227348
17	TGTAAGCGTATTACCGG	6.59308
18	ATGTAAGCGTATTACCGG	10.9127
19	TATGTAAGCGTATTACCGG	7.72982
19	GTATTACCGGTGGAGTTCT	0.227348
20	GTATGTAAGCGTATTACCGG	4.54695
21	TGTATGTAAGCGTATTACCGG	7.95717
22	ATGTATGTAAGCGTATTACCGG	78.2076
22	ATGTATGTAAGCTTATTACCGG	0.454695
22	TATTACCGGTGGAGTTCTTATA	0.454695
22	TTGTATGTAAGCGTATTACCGG	0.454695
22	AAGTATGTAAGCGTATTACCGG	0.227348
23	TATGTATGTAAGCGTATTACCGG	24.3262
23	GGTAAGCGTATTACCGGTGGAGT	0.454695
23	ATGTAAGCGTATTACCGGTGGAG	0.454695
23	AATGTATGTAAGCGTATTACCGG	0.227348
24	TTATGTATGTAAGCGTATTACCGG	32.2834
25	TTTATGTATGTAAGCGTATTACCGG	27.2817
25	CTTATGTATGTAAGCGTATTACCGG	0.227348
25	GATTACCGGTGGAGTTCTTATATGT	0.227348
26	CTTTATGTATGTAAGCGTATTACCGG	73.4333
26	TTTATGTATGTAAGCGTATTACCGGT	0.454695
26	TTTTATGTATGTAAGCGTATTACCGG	0.454695
26	ATTTATGTATGTAAGCGTATTACCGG	0.227348
26	GTATGTAAGCGTATTACCGGTGGAGT	0.227348
27	CCTTTATGTATGTAAGCGTATTACCGG	32.056
27	ACTTTATGTATGTAAGCGTATTACCGG	0.682043
28	ACCTTTATGTATGTAAGCGTATTACCGG	21.598
28	ATGTATGTAAGCGTATTACCGGTGGAGT	0.227348
29	TACCTTTATGTATGTAAGCGTATTACCGG	11.8221
29	TATGTATGTAAGCGTATTACCGGTGGAGT	0.682043
29	TTTATGTATGTAAGCGTATTACCGGTGGA	0.227348
29	GTATGTAAGCGTATTACCGGTGGAGTTCT	0.227348
29	TATGTAAGCGTATTACCGGTGGAGTTCTT	0.227348
30	ATACCTTTATGTATGTAAGCGTATTACCGG	28.6458
30	CTTTATGTATGTAAGCGTATTACCGGTGGA	0.682043
30	TATGTATGTAAGCGTATTACCGGTGGAGTT	0.454695
30	GTATGTAAGCGTATTACCGGTGGAGTTCTT	0.227348
CGGGGACA
9	GCGGGGACA	0.454695
TTGGGCGG
9	TTTGGGCGG	23.4168
9	ATTGGGCGG	0.227348
10	TTTGGGCGGC	29.5552
10	GTTTGGGCGG	4.7743
11	TTTGGGCGGCA	26.827
11	GTTTGGGCGGC	11.5947
11	AGTTTGGGCGG	0.454695
12	AGTTTGGGCGGT	1.13674
13	GTTTGGGCGGCAA	10.2306
13	CAGTTTGGGCGGT	0.454695
14	AGTTTGGGCGGCAA	0.227348
TGCGTTTG
9	TTGCGTTTG	0.682043
9	GTGCGTTTG	0.227348
17	GAGGAGCCTGCGTTTGA	0.227348
21	GAGGAGCCTGCGTTTGATTAG	0.227348
27	GCCTGCGTTTGATTAGCTTGTTGGTGG	0.227348
GAGGGTTG
9	AGAGGGTTG	34.1021
9	GGAGGGTTG	1.81878
10	GAGAGGGTTG	110.491
10	TAGAGGGTTG	0.682043
10	ATGAGGGTTG	0.227348
10	GGGAGGGTTG	0.227348
11	AGAGAGGGTTG	59.7924
11	TGAGGGTTGTA	0.682043
12	GAGAGAGGGTTG	90.0296
12	TTGAGGGTTGTA	0.454695
12	GATAGAGGGTTG	0.227348
12	GTGAGGGTTGTA	0.227348
13	TGAGAGAGGGTTG	6.13839
13	AGAGGGTTGTGGA	1.36409
13	GTTGAGGGTTGTA	0.90939
13	AGAGAGGGTTGTG	0.454695
13	GAGAGGGTTGTGG	0.227348
14	GTGAGAGAGGGTTG	2.04613
15	TGTGAGAGAGGGTTG	1.36409
15	AGAGAGGGTTGTGGA	0.90939
15	AGAGGGTTGTGGAAT	0.682043
15	GAGAGAGGGTTGTGG	0.454695
15	GAGAGGGTTGTGGAA	0.227348
16	AGAGGGTTGTGGAATT	1.59143
16	GAGAGGGTTGTGGAAT	1.13674
16	ATGGTTGAGGGTTGTA	0.90939
16	GAGAGAGGGTTGTGGA	0.682043
17	GAGAGGGTTGTGGAATT	3.86491
17	AGTGTGAGAGAGGGTTG	1.36409
17	AGAGAGGGTTGTGGAAT	1.13674
17	TGAGAGAGGGTTGTGGA	0.682043
17	TATGGTTGAGGGTTGTA	0.227348
18	ATATGGTTGAGGGTTGTA	1.36409
18	GAGAGAGGGTTGTGGAAT	1.13674
18	GAGTGTGAGAGAGGGTTG	0.90939
18	GTGAGAGAGGGTTGTGGA	0.682043
18	GAGAGGGTTGTGGAATTC	0.454695
18	AGAGAGGGTTGTGGAATT	0.454695
18	AGTGTGAGAGAGGGTTGT	0.454695
19	CATATGGTTGAGGGTTGTA	2.04613
19	AGAGTGTGAGAGAGGGTTG	0.682043
19	GAGAGAGGGTTGTGGAATT	0.454695
19	AGTGTGAGAGAGGGTTGTG	0.227348
19	AGAGAGGGTTGTGGAATTC	0.227348
20	ACATATGGTTGAGGGTTGTA	3.41021
20	TAGAGTGTGAGAGAGGGTTG	1.36409
20	GTGAGAGAGGGTTGTGGAAT	0.227348
20	AGTGTGAGAGAGGGTTGTGG	0.227348
21	CTAGAGTGTGAGAGAGGGTTG	4.09226
21	TACATATGGTTGAGGGTTGTA	3.41021
21	AGAGAGGGTTGTGGAATTCCC	0.227348
21	CTACATATGGTTGAGGGTTGT	0.227348
22	CTACATATGGTTGAGGGTTGTA	5.91104
22	GACTACATATGGTTGAGGGTTG	0.454695
22	AGAGTGTGAGAGAGGGTTGTGG	0.454695
22	CTAGAGTGTGAGAGAGGGTTGT	0.454695
22	GAGTGTGAGAGAGGGTTGTGGA	0.227348
22	GCTAGAGTGTGAGAGAGGGTTG	0.227348
22	TACATATGGTTGAGGGTTGTAA	0.227348
23	ACTACATATGGTTGAGGGTTGTA	11.8221
23	AGAGTGTGAGAGAGGGTTGTGGA	0.682043
23	GCTACATATGGTTGAGGGTTGTA	0.227348
24	GACTACATATGGTTGAGGGTTGTA	7.04778
24	CTACATATGGTTGAGGGTTGTAAG	0.454695
24	ATGGTTGAGGGTTGTAAGACTATG	0.227348
25	GGACTACATATGGTTGAGGGTTGTA	27.7364
25	TGACTACATATGGTTGAGGGTTGTA	0.227348
25	GTGTGAGAGAGGGTTGTGGAATTCC	0.227348
26	TGGACTACATATGGTTGAGGGTTGTA	12.9588
26	CTTGGACTACATATGGTTGAGGGTTG	1.59143
26	AGAGTGTGAGAGAGGGTTGTGGAATT	0.227348
26	TTGACTACATATGGTTGAGGGTTGTA	0.227348
27	TTGGACTACATATGGTTGAGGGTTGTA	31.1466
27	GCTTGGACTACATATGGTTGAGGGTTG	8.86656
27	CTAGAGTGTGAGAGAGGGTTGTGGAAT	0.454695
27	TGCTTGACTACATATGGTTGAGGGTTG	0.227348
27	GGACTACATATGGTTGAGGGTTGTAAT	0.227348
28	TGCTTGGACTACATATGGTTGAGGGTTG	198.02
28	CTTGGACTACATATGGTTGAGGGTTGTA	179.15
28	GGCTTGGACTACATATGGTTGAGGGTTG	1.36409
28	GCTTGACTACATATGGTTGAGGGTTGTA	0.227348
28	GCTTGGACTACATATGGTGAGGGTTGTA	0.227348
28	GCTTGGCTACATATGGTTGAGGGTTGTA	0.227348
28	GCTTGGACTACATATGTTGAGGGTTGTA	0.227348
28	GCTTGGACTACATATGGTTGAGGGTTGA	0.227348
28	TTGGACTACATATGGTTGAGGGTTGTAA	0.227348
29	GCTTGGACTACATATGGTTGAGGGTTGTA	3575.95
29	TGCTTGACTACATATGGTTGAGGGTTGTA	23.4168
29	TGCTTGGACTACATATGTTGAGGGTTGTA	20.0066
29	CTGCTTGGACTACATATGGTTGAGGGTTG	9.5486
29	TGCTTGGACTACATATGGTGAGGGTTGTA	5.68369
29	GCTTGGACTACACATGGTTGAGGGTTGTA	1.36409
29	TGCTTGGCTACATATGGTTGAGGGTTGTA	1.36409
29	GCTTGGACTACATTTGGTTGAGGGTTGTA	0.682043
29	CTTGGACTACATATGGTTGAGGGTTGTAA	0.454695
29	GCTTGGACTACATATGGTTGAGGGTTGAA	0.454695
29	GCTTGGACTACATATGGTTGAGGGTTGTT	0.227348
30	TGCTTGGACTACATATGGTTGAGGGTTGTA	88519.2
30	GGCTTGGACTACATATGGTTGAGGGTTGTA	465.835
30	TGCTTGGACTACACATGGTTGAGGGTTGTA	48.425
30	TGCTTGGACTACATATGGTTGAGGGTTGAA	14.5502
30	GCTTGGACTACATATGGTTGAGGGTTGTAA	11.5947
30	TGCTTGGACTACATATGGTTGAGGGTTGTT	8.86656
30	TGCTTGGACTACATTTGGTTGAGGGTTGTA	8.18451
30	CTGCTTGACTACATATGGTTGAGGGTTGTA	1.59143
30	CTGCTTGGACTACATATGGTTGAGGGTTGT	0.682043
30	CTTGGACTACATATGGTTGAGGGTTGTAAG	0.682043
30	GCTGCTTGGACTACATATGGTTGAGGGTTG	0.454695
30	CTGCTTGGACTACATATGTTGAGGGTTGTA	0.454695
GACTACCA
9	GGACTACCA	18.6425
10	AGGACTACCA	70.9325
11	TAGGACTACCA	135.499
12	CTAGGACTACCA	83.8913
12	GTAGGACTACCA	6.82043
12	ATAGGACTACCA	0.90939
12	TTAGGACTACCA	0.682043
13	TCTAGGACTACCA	82.2998
13	ACTAGGACTACCA	0.682043
13	TATAGGACTACCA	0.227348
13	TCTGGGACTACCA	0.227348
14	ATCTAGGACTACCA	334.883
14	TTCTAGGACTACCA	2.95552
14	ATATAGGACTACCA	0.454695
15	TATCTAGGACTACCA	194.61
15	GATCTAGGACTACCA	10.458
15	AATCTAGGACTACCA	5.22899
15	TAGGACTACCATGGT	0.454695
16	GTATCTAGGACTACCA	347.614
16	CGATCTAGGACTACCA	0.682043
16	TAATCTAGGACTACCA	0.227348
16	GTATATAGGACTACCA	0.227348
17	AGTATCTAGGACTACCA	529.947
17	GGTATCTAGGACTACCA	27.5091
17	AGTATATAGGACTACCA	0.90939
18	TAGTATCTAGGACTACCA	164.6
18	ATCTAGGACTACCATGGT	0.90939
18	TTTTGACTAGGACTACCA	0.682043
18	TGGTATCTAGGACTACCA	0.227348
18	TAGTATCTGGGACTACCA	0.227348
18	ATATAGGACTACCATGGT	0.227348
19	GTAGTATCTAGGACTACCA	19.5519
19	ATCTAGGACTACCATGGTT	0.454695
19	CTTTTGACTAGGACTACCA	0.227348
20	TGTAGTATCTAGGACTACCA	1.13674
20	GGTAGTATCTAGGACTACCA	0.90939
20	GTATCTAGGACTACCATGGT	0.682043
21	AGTATCTAGGACTACCATGGT	0.454695
21	AGGACTACCATGGTTGCAACG	0.454695
21	ATGTAGTATCTAGGACTACCA	0.227348
21	TGGTAGTATCTAGGACTACCA	0.227348
22	AGTATCTAGGACTACCATGGTT	0.454695
22	GTATCTAGGACTACCATGGTTG	0.227348
22	ATGGTAGTATCTAGGACTACCA	0.227348
23	GATGGTAGTATCTAGGACTACCA	2.50082
23	GGACTACCATGGTTGCAACGGGT	0.682043
23	TTTGATGGTATCTAGGACTACCA	0.227348
23	TAGGACTACCATGGTTGCAACGG	0.227348
24	TGATGGTAGTATCTAGGACTACCA	1.13674
24	AGTATCTAGGACTACCATGGTTGC	0.454695
24	GGATGGTAGTATCTAGGACTACCA	0.227348
25	TTGATGGTAGTATCTAGGACTACCA	2.27348
26	TTTGATGGTAGTATCTAGGACTACCA	8.86656
26	GATCTAGGACTACCATGGTTGCAACG	0.227348
26	TATCTAGGACTACCATGGTTGCAACG	0.227348
27	TTTTGATGGTAGTATCTAGGACTACCA	12.2768
28	CTTTTGATGGTAGTATCTAGGACTACCA	37.7397
28	TTTTTGATGGTAGTATCTAGGACTACCA	0.682043
28	ATTTTGATGGTAGTATCTAGGACTACCA	0.227348
28	AGTATCTAGGACTACCATGGTTGCAACG	0.227348
29	ACTTTTGATGGTAGTATCTAGGACTACCA	11.8221
30	AACTTTTGATGGTAGTATCTAGGACTACCA	2.95552
30	AGTATCTAGGACTACCATGGTTGCAACGGG	0.227348
AGTGGGCC
9	TAGTGGGCC	37.967
9	AAGTGGGCC	1.13674
9	CAGTGGGCC	0.682043
9	GAGTGGGCC	0.454695
10	GTAGTGGGCC	1.81878
10	CCAGTGGGCC	0.227348
28	CAGTGGGCCACTTTTGGTAAGCAGAACT	0.227348
CCTGTAAT
9	CCCTGTAAT	1.81878
9	TCCTGTAAT	0.454695
10	GCCCTGTAAT	6.13839
11	GGCCCTGTAAT	44.3328
11	TGCCCTGTAAT	0.227348
12	AGGCCCTGTAAT	10.2306
12	GGGCCCTGTAAT	0.227348
13	GAGGCCCTGTAAT	30.4646
13	CAGGCCCTGTAAT	0.227348
14	CGAGGCCCTGTAAT	21.598
15	CCGAGGCCCTGTAAT	11.8221
15	TCGAGGCCCTGTAAT	2.95552
15	GCGAGGCCCTGTAAT	0.227348
16	TCCGAGGCCCTGTAAT	9.77595
16	TTCGAGGCCCTGTAAT	2.50082
16	CCGAGGCCCTGTAATT	0.454695
17	ATCCGAGGCCCTGTAAT	17.5058
18	TATCCGAGGCCCTGTAAT	24.5535
18	ATCCGAGGCCCTGTAATT	1.36409
19	ATATCCGAGGCCCTGTAAT	199.839
19	ATCCGAGGCCCTGTAATTG	1.13674
20	CATATCCGAGGCCCTGTAAT	41.6046
20	ATATCCGAGGCCCTGTAATT	4.3196
20	TATCCGAGGCCCTGTAATTG	1.59143
21	CATATCCGAGGCCCTGTAATT	7.95717
21	TCATATCCGAGGCCCTGTAAT	2.72817
21	ATATCCGAGGCCCTGTAATTG	1.81878
21	TATCCGAGGCCCTGTAATTGG	0.454695
21	ATCCGAGGCCCTGTAATTGGA	0.227348
22	TCATATCCGAGGCCCTGTAATT	2.04613
22	CATATCCGAGGCCCTGTAATTG	1.59143
22	CTCATATCCGAGGCCCTGTAAT	1.36409
23	ACTCATATCCGAGGCCCTGTAAT	2.04613
23	CATATCCGAGGCCCTGTAATTGG	0.227348
24	GACTCATATCCGAGGCCCTGTAAT	1.36409
24	GAATCATATCCGAGGCCCTGTAAT	0.227348
24	GTCATATCCGAGGCCCTGTAATTG	0.227348
25	GGACTCATATCCGAGGCCCTGTAAT	0.454695
25	ATATCCGAGGCCCTGTAATTGGAAT	0.227348
26	AGGACTCATATCCGAGGCCCTGTAAT	0.90939
26	TGGACTCATATCCGAGGCCCTGTAAT	0.227348
26	GGCCCTGTAATTGGAATGAGTACACT	0.227348
27	CCGAGGCCCTGTAATTGGAATGAGTAC	0.227348
28	GAGGCCCTGTAATTGGAATGAGTACACT	0.227348
29	CGAGGCCCTGTAATTGGAATGAGTACACT	0.227348
CTAAGCGG
9	TCTAAGCGG	27.9638
10	CTCTAAGCGG	383.308
11	ACTCTAAGCGG	29756.2
11	AATCTAAGCGG	19.0972
11	CATCTAAGCGG	0.227348
12	AACTCTAAGCGG	419756
12	AAATCTAAGCGG	195.292
12	GACTCTAAGCGG	148.231
12	ACATCTAAGCGG	0.454695
13	AAACTCTAAGCGG	113817
13	AACTCTAAGCGGT	1.81878
13	TGACTCTAAGCGG	0.454695
14	AAAACTCTAAGCGG	21089.4
14	TAAACTCTAAGCGG	204.84
14	AACTCTAAGCGGTG	3.63756
14	AAACTCTAAGCGGT	0.454695
15	TAAAACTCTAAGCGG	17649.9
15	CTCTAAGCGGTGGAT	0.454695
16	ATAAAACTCTAAGCGG	9332.16
16	TAAAACTCTAAGCGGT	0.90939
17	TATAAAACTCTAAGCGG	17396.4
17	AACTCTAAGCGGTGGAT	2.72817
18	TTATAAAACTCTAAGCGG	5977.88
18	AACTCTAAGCGGTGGATC	1.13674
18	TAAAACTCTAAGCGGTGG	0.227348
19	ATTATAAAACTCTAAGCGG	2425.8
19	AACTCTAAGCGGTGGATCA	1.13674
19	TATAAAACTCTAAGCGGTG	0.227348
19	AAACTCTAAGCGGTGGATT	0.227348
20	AATTATAAAACTCTAAGCGG	410.817
20	AAACTCTAAGCGGTGGATCA	0.454695
21	GAATTATAAAACTCTAAGCGG	209.387
22	TGAATTATAAAACTCTAAGCGG	13.6409
22	AACTCTAAGCGGTGGATCACTC	0.682043
22	TCTAAGCGGTGGATCACTCGGC	0.227348
23	ATGAATTATAAAACTCTAAGCGG	4.09226
23	AAAACTCTAAGCGGTGGATCACT	0.454695
23	CTCTAAGCGGTGGATCACTCGGC	0.227348
24	AATGAATTATAAAACTCTAAGCGG	0.682043
24	CTCTAAGCGGTGGATCACTCGGCT	0.454695
25	AACTCTAAGCGGTGGATCACTCGGC	1.36409
25	AAACTCTAAGCGGTGGATCACTCGG	0.227348
26	AACTCTAAGCGGTGGATCACTCGGCT	10.2306
26	AAACTCTAAGCGGTGGATCACTCGGC	0.454695
26	AAAATGAATTATAAAACTCTAAGCGG	0.454695
26	GTCTAAGCGGTGGATCACTCGGCTCA	0.227348
27	AACTCTAAGCGGTGGATCACTCGGCTC	2.50082
27	AAACTCTAAGCGGTGGATCACTCGGCT	1.36409
27	ACTCTAAGCGGTGGATCACTCGGCTCA	0.682043
27	AAAAATGAATTATAAAACTCTAAGCGG	0.454695
28	AACTCTAAGCGGTGGATCACTCGGCTCA	10.6853
28	AAAACTCTAAGCGGTGGATCACTCGGCT	0.454695
29	AAACTCTAAGCGGTGGATCACTCGGCTCA	2.04613
29	AACTCTAAGCGGTGGATCACTCGGCTCAT	0.682043
29	ATAAAAATGAATTATAAAACTCTAAGCGG	0.227348
29	TAAAACTCTAAGCGGTGGATCACTCGGCT	0.227348
30	ATAAAACTCTAAGCGGTGGATCACTCGGCT	0.454695
30	TATAAAAATGAATTATAAAACTCTAAGCGG	0.454695
30	AACTCTAAGCGGTGGATCACTCGGCTCATG	0.227348
30	AAAACTCTAAGCGGTGGATCACTCGGCTCA	0.227348
30	AAACTCTAAGCGGTGGATCACTCGGCTCAT	0.227348
CGTGGGTG
9	TCGTGGGTG	10.2306
9	GCGTGGGTG	0.90939
AAGGGGGC
9	AAAGGGGGC	3.18287
9	GAAGGGGGC	0.682043
10	GAAGGGGGCT	0.682043
10	TAAGGGGGCC	0.227348
11	ACGAAGGGGGC	0.454695
11	TAAGGGGGCAA	0.227348
12	ACGAAGGGGGCT	0.682043
12	GAAGGGGGCTAG	0.454695
13	GAAGGGGGCTAGC	1.13674
13	ATACGAAGGGGGC	1.13674
13	ACGAAGGGGGCTA	0.227348
14	AATACGAAGGGGGC	0.454695
14	ATACGAAGGGGGCT	0.227348
14	CGAAGGGGGCTAGC	0.227348
15	AATACGAAGGGGGCT	0.454695
15	TAATACGAAGGGGGC	0.227348
15	ACGAAGGGGGCTAGC	0.227348
16	GTAATACGAAGGGGGC	1.59143
17	GTAATACGAAGGGGGCT	0.682043
17	GGTAATACGAAGGGGGC	0.454695
18	TAATACGAAGGGGGCTAG	0.227348
18	CGGTAATACGAAGGGGGC	0.227348
19	TAATACGAAGGGGGCTAGC	0.90939
19	GTAATACGAAGGGGGCTAG	0.454695
20	GTAATACGAAGGGGGCTAGC	0.454695
20	TAATACGAAGGGGGCTAGCG	0.227348
22	GCCGCGGTAATACGAAGGGGGC	0.227348
22	GGTAATACGAAGGGGGCTAGCG	0.227348
GATAACAA
9	GGATAACAA	0.454695
9	AGATAACAA	0.227348
TAGTCGAA
9	GTAGTCGAA	106.399
10	AGTAGTCGAA	8.18451
TTGAAGGC
9	ATTGAAGGC	11.8221
10	AATTGAAGGC	16.8237
11	TAATTGAAGGC	5.22899
12	TTAATTGAAGGC	20.0066
13	TTTAATTGAAGGC	21.1433
14	TTTTAATTGAAGGC	16.369
15	CTTTTAATTGAAGGC	2.95552
16	TCTTTTAATTGAAGGC	1.36409
17	GTCTTTTAATTGAAGGC	2.04613
18	AGTCTTTTAATTGAAGGC	0.454695
19	TAGTCTTTTAATTGAAGGC	0.227348
20	TTAGTCTTTTAATTGAAGGC	0.227348
21	ATTAGTCTTTTAATTGAAGGC	0.454695
21	GAATTGAAGGCTGGAATGAAT	0.454695
23	TTTTAATTGAAGGCTGGAATGAA	0.227348
23	TCATTAGTCTTTTAATTGAAGGC	0.227348
24	ATCATTAGTCTTTTAATTGAAGGC	0.454695
24	TTTAATTGAAGGCTGGAATGAATG	0.454695
26	TAATCATTAGTCTTTTAATTGAAGGC	0.90939
26	TTAATTGAAGGCTGGAATGAATGGTT	0.454695
27	ATAATCATTAGTCTTTTAATTGAAGGC	0.454695
28	ATTTTAATTGAAGGCTGGAATGAATGGT	0.454695
28	TATAATCATTAGTCTTTTAATTGAAGGC	0.454695
29	GCATAATCATTAGTCTTTTAATTGAAGGC	0.682043
30	AGCATAATCATTAGTCTTTTAATTGAAGGC	0.227348
TGGATGAC
9	GTGGATGAC	0.227348
10	GATGGATGAC	0.227348
30	AGCTCATTGGAAGGGCGAAGATGGATGACT	0.227348
CTTGTAAT
9	TCTTGTAAT	2.27348
AAACTCAA
9	GAAACTCAA	13.4135
9	AAAACTCAA	0.454695
10	TGAAACTCAA	36.1483
10	GAAACTCAAA	0.682043
10	TTAAACTCAA	0.227348
11	TTGAAACTCAA	3.41021
11	TGAAACTCAAA	0.682043
12	GTTGAAACTCAA	9.0939
13	GGTTGAAACTCAA	4.7743
13	GTTGAAACTCAAA	1.13674
14	AGGTTGAAACTCAA	2.04613
15	AAGGTTGAAACTCAA	3.86491
16	CAAGGTTGAAACTCAA	2.27348
16	AAGGTTGAAACTCAAA	0.454695
17	GCAAGGTTGAAACTCAA	3.41021
18	CGCAAGGTTGAAACTCAA	13.1862
18	GCAAGGTTGAAACTCAAA	0.227348
19	CCGCAAGGTTGAAACTCAA	1.36409
19	CGCAAGGTTGAAACTCAAA	0.454695
20	GCCGCAAGGTTGAAACTCAA	0.227348
21	GGCCGCAAGGTTGAAACTCAA	1.13674
23	TGAAACTCAAAGGAATTGACGGG	0.90939
24	TGAAACTCAAAGGAATTGACGGGG	0.90939
24	TACGGCCGCAAGGTTGAAACTCAA	0.454695
25	GTACGGCCGCAAGGTTGAAACTCAA	0.227348
25	TTGAAACTCAAAGGAATTGACGGGG	0.227348
25	GAAACTCAAAGGAATTGACGGGGGC	0.227348
26	TGAAACTCAAAGGAATTGACGGGGGC	1.13674
26	GAAACTCAAAGGAATTGACGGGGGCC	0.454695
27	TTGAAACTCAAAGGAATTGACGGGGGC	0.454695
28	TGAAACTCAAAGGAATTGACGGGGGCCC	0.454695
29	GGGAGTACGGCCGCAAGGTTGAAACTCAA	0.227348
30	GTTGAAACTCAAAGGAATTGACGGGGGCCC	0.227348
GGAACAAT
9	GGGAACAAT	1.13674
9	AGGAACAAT	0.90939
10	GAGGAACAAT	4.3196
11	AGAGGAACAAT	0.682043
12	TACGGAACAATT	3.41021
GAGGGAGC
9	AGAGGGAGC	7.50247
9	GGAGGGAGC	0.454695
10	GAGAGGGAGC	6.13839
11	AGAGGGAGCCT	10.458
11	GGAGAGGGAGC	8.18451
12	CGGAGAGGGAGC	44.3328
12	GAGAGGGAGCCT	6.59308
12	AGAGGGAGCCTG	3.18287
12	CCGAGAGGGAGC	0.227348
13	CCGGAGAGGGAGC	107.535
13	CGGAGAGGGAGCC	19.7792
13	GGAGAGGGAGCCT	11.14
13	TCGGAGAGGGAGC	2.95552
13	GAGAGGGAGCCTG	1.59143
14	CGGAGAGGGAGCCT	85.71
14	TCCGGAGAGGGAGC	43.6507
14	TTCGGAGAGGGAGC	0.682043
14	CCGAGAGGGAGCCT	0.227348
15	CCGGAGAGGGAGCCT	762.751
15	TCCGGAGAGGGAGCC	17.2784
15	TTCCGGAGAGGGAGC	8.41186
15	TCGGAGAGGGAGCCT	6.82043
15	CGGAGAGGGAGCCTG	3.41021
15	TTTCGGAGAGGGAGC	0.682043
15	AGAGGGAGCCTGAGA	0.682043
15	ATCCGGAGAGGGAGC	0.454695
15	TTCGGAGAGGGAGCC	0.454695
15	CCCGAGAGGGAGCCT	0.227348
16	TCCGGAGAGGGAGCCT	705.914
16	CCGGAGAGGGAGCCTG	13.8682
16	TTCCGGAGAGGGAGCC	4.7743
16	TTCGGAGAGGGAGCCT	2.27348
16	AGAGGGAGCCTGAGAA	0.90939
16	CCCGGAGAGGGAGCCT	0.682043
16	TCGGAGAGGGAGCCTG	0.227348
16	ATCCGGAGAGGGAGCC	0.227348
17	TTCCGGAGAGGGAGCCT	222.573
17	TCCGGAGAGGGAGCCTG	7.27512
17	ATCCGGAGAGGGAGCCT	2.72817
17	CCGGAGAGGGAGCCTGA	2.50082
17	TTTCGGAGAGGGAGCCT	2.50082
17	TCCCGGAGAGGGAGCCT	0.90939
17	CGGAGAGGGAGCCTGAA	0.227348
18	ATTCCGGAGAGGGAGCCT	6.36573
18	TTCCGGAGAGGGAGCCTG	4.09226
18	AGAGGGAGCCTGAGAAAC	0.682043
18	CGGAGAGGGAGCCTGAGA	0.682043
18	CGATTCCGGAGAGGGAGC	0.227348
18	GGAGAGGGAGCCTGAGAA	0.227348
19	CCGGAGAGGGAGCCTGAGA	3.18287
19	GATTCCGGAGAGGGAGCCT	2.04613
19	GAGAGGGAGCCTGAGAAAC	0.90939
19	TTCCGGAGAGGGAGCCTGA	0.682043
20	TCCGGAGAGGGAGCCTGAGA	2.72817
20	CCGGAGAGGGAGCCTGAGAA	2.50082
20	GATTCCGGAGAGGGAGCCTG	0.227348
21	TTCCGGAGAGGGAGCCTGAGA	8.18451
21	TCCGGAGAGGGAGCCTGAGAA	2.27348
21	GTTCGATTCCGGAGAGGGAGC	0.682043
21	GATTCCGGAGAGGGAGCCTGA	0.227348
22	ATTCCGGAGAGGGAGCCTGAGA	4.54695
22	CCGGAGAGGGAGCCTGAGAAAC	0.682043
22	TTCGATTCCGGAGAGGGAGCCT	0.454695
22	GGTTCGATTCCGGAGAGGGAGC	0.454695
23	ATTCCGGAGAGGGAGCCTGAGAA	1.36409
23	TCCGGAGAGGGAGCCTGAGAAAC	1.13674
23	GTTCGATTCCGGAGAGGGAGCCT	0.454695
23	GGAGAGGGAGCCTGAGAAACGGC	0.454695
23	GATTCCGGAGAGGGAGCCTGAGA	0.227348
24	TTCCGGAGAGGGAGCCTGAGAAAC	2.50082
24	GGGTTCGATTCCGGAGAGGGAGCC	0.682043
24	GATTCCGGAGAGGGAGCCTGAGAA	0.682043
24	AGGGTTCGATTCCGGAGAGGGAGC	0.227348
25	CGATTCCGGAGAGGGAGCCTGAGAA	0.682043
25	AAGGGTTCGATTCCGGAGAGGGAGC	0.454695
25	ATTCCGGAGAGGGAGCCTGAGAAAC	0.454695
25	TTCCGGAGAGGGAGCCTGAGAAACG	0.227348
26	CAGGGTTCGATTCCGGAGAGGGAGCC	0.227348
27	ATCAGGGTTCGATTCCGGAGAGGGAGC	0.682043
27	TAAGGGTTCGATTCCGGAGAGGGAGCC	0.454695
28	ATCAGGGTTCGATTCCGGAGAGGGAGCC	0.454695
29	ATCAGGGTTCGATTCCGGAGAGGGAGCCT	0.454695
29	GATTCCGGAGAGGGAGCCTGAGAAACGGC	0.227348
30	TCGATTCCGGAGAGGGAGCCTGAGAAACGG	0.227348
AGAGGGTG
9	CAGAGGGTG	0.227348
9	TAGAGGGTG	0.227348
10	TAGAGGGTGT	2.72817
10	GAGAGGGTGT	0.454695
11	CATAGAGGGTG	1.59143
11	GTAGAGGGTGA	0.227348
12	ACATAGAGGGTG	0.454695
12	TCATAGAGGGTG	0.227348
13	GACATAGAGGGTG	2.27348
21	CCCATAGAGGGTGCCAGGCCC	0.227348
22	ACCCATAGAGGGTGCCAGGCCC	0.227348
27	CATTTACCCATAGAGGGTGCCAGGCCC	0.682043
30	TACCCATAGAGGGTGCCAGGCCCGTATAAC	0.227348
GGCGGGGC
9	TGGCGGGGC	3.63756
9	CGGCGGGGC	0.682043
9	AGGCGGGGC	0.227348
10	CTGGCGGGGC	39.5585
10	GGGCGGGGCG	0.682043
11	GCTGGCGGGGC	1.36409
14	GAGTAGGGCGGGGC	0.227348
14	GTAGGGCGGGGCAC	0.227348
16	TTGAGTAGGGCGGGGC	0.227348
17	CTTGAGTAGGGCGGGGC	0.454695
20	AGTAGGGCGGGGCACGTGAA	0.227348
21	TTGAGTAGGGCGGGGCACGTG	0.227348
21	TAGGGCGGGGCACGTGAAACC	0.227348
25	CTTGAGTAGGGCGGGGCACGTGAAA	0.454695
26	CTTGAGTAGGGCGGGGCACGTGAAAC	0.227348
27	CTTGAGTAGGGCGGGGCACGTGAAACC	0.682043
27	CCTTGAGTAGGGCGGGGCACGTGAAAC	0.454695
27	TCCTTGAGTAGGGCGGGGCACGTGAAA	0.227348
28	TCCTTGAGTAGGGCGGGGCACGTGAAAC	0.454695
29	ATCCTTGAGTAGGGCGGGGCACGTGAAAC	0.682043
TACCTTCT
11	AGATACCTTCT	0.227348
GCTCATCC
9	GGCTCATCC	0.454695
9	TGCTCATCC	0.454695
18	CCTCGTGCTCATCCTGGC	0.682043
28	CCTCGTGCTCATCCTGGCAACAGGAACG	0.682043
CTGGGCCT
9	TCTGGGCCT	11.8221
GTGGGGGC
9	GGTGGGGGC	1.13674
TGTCGGGA
9	TTGTCGGGA	0.454695
11	CTGTCGGGACC	3.63756
12	CTGTCGGGACCC	21.598
26	CTCTTTGTAGCGTTGTCGGGATGCCT	0.227348
26	TGTAGCGTTGTCGGGATGCCTCGTCT	0.227348
TAGGGGCG
9	ATAGGGGCG	25.9176
10	ATAGGGGCGA	10.2306
10	TATAGGGGCG	0.90939
11	ATAGGGGCGAA	2.50082
11	GTATAGGGGCG	1.59143
12	GGTATAGGGGCG	1.59143
12	ATAGGGGCGAAA	1.59143
12	GTATAGGGGCGA	0.454695
13	ATAGGGGCGAAAG	4.7743
13	GGTATAGGGGCGA	1.13674
13	TATAGGGGCGAAA	0.454695
14	TATAGGGGCGAAAG	0.90939
14	GGTATAGGGGCGAA	0.454695
15	ATAGGGGCGAAAGAC	1.13674
15	TTGTGTATAGGGGCG	0.227348
16	ATAGGGGCGAAAGACT	1.81878
16	TTTGTGTATAGGGGCG	0.90939
16	GTTGAGTATAGGGGCG	0.227348
16	AGTATAGGGGCGAAAG	0.227348
16	TATAGGGGCGAAAGAC	0.227348
17	GTATAGGGGCGAAAGAC	0.682043
18	TTGTGTATAGGGGCGAAA	0.227348
18	TGAGTATAGGGGCGAAAG	0.227348
20	TGAGTATAGGGGCGAAAGAC	1.13674
20	CAGAATTGAGTATAGGGGCG	0.454695
21	ATAGGGGCGAAAGACCAATCG	0.227348
22	ATTGAGTATAGGGGCGAAAGAC	1.13674
22	TGAGTATAGGGGCGAAAGACCA	0.682043
22	GAATTGAGTATAGGGGCGAAAG	0.227348
23	AATTGAGTATAGGGGCGAAAGAC	0.90939
24	GAATTGAGTATAGGGGCGAAAGAC	0.454695
24	TTGTCAGAATTGAGTATAGGGGCG	0.227348
24	CAGAATTGAGTATAGGGGCGAAAG	0.227348
24	ATTGAGTATAGGGGCGAAAGACCA	0.227348
25	AGAATTGAGTATAGGGGCGAAAGAC	0.454695
25	TGAGTATAGGGGCGAAAGACCAATC	0.227348
27	AGAATTGAGTATAGGGGCGAAAGACCA	0.227348
29	GATTGTCAGAATTGAGTATAGGGGCGAAA	0.454695
29	AGAATTGAGTATAGGGGCGAAAGACCAAT	0.227348
29	TGTCAGAATTGAGTATAGGGGCGAAAGAC	0.227348
GGTGGATT
9	TGGTGGATT	5.45634
10	TTGGTGGATT	39.1038
11	TTTGGTGGATT	0.682043
TACTACCA
9	GTACTACCA	2.72817
10	CGTACTACCA	1.13674
11	CCGTACTACCA	0.454695
13	AGCCGTACTACCA	2.04613
14	TAGCCGTACTACCA	1.81878
15	ATAGCCGTACTACCA	0.90939
16	GTACTACCATGGAAGT	1.36409
16	TATAGCCGTACTACCA	0.682043
17	TTATAGCCGTACTACCA	1.13674
18	TTTATAGCCGTACTACCA	1.81878
18	GTACTACCATGGAAGTCT	0.227348
19	TTTTATAGCCGTACTACCA	0.227348
20	GTTTTATAGCCGTACTACCA	2.27348
20	AGCCGTACTACCATGGAAGT	0.227348
21	GTACTACCATGGAAGTCTTTC	0.227348
21	TGTTTTATAGCCGTACTACCA	0.227348
22	CTGTTTTATAGCCGTACTACCA	1.36409
22	TTGTTTTATAGCCGTACTACCA	0.227348
22	CGTACTACCATGGAAGTCTTTC	0.227348
23	TCTGTTTTATAGCCGTACTACCA	0.454695
24	GAGAATACTACCACAGTCCGCTGT	0.227348
25	TTTCTGTTTTATAGCCGTACTACCA	0.454695
26	TTTTCTGTTTTATAGCCGTACTACCA	0.90939
27	CTTTTCTGTTTTATAGCCGTACTACCA	0.227348
CTGGGCCG
10	TTCTGGGCCG	0.90939
CCGGGGCG
10	TCCGGGGCGC	0.454695
27	ATTAACACAATCCCGGGGCGTTCTATA	0.227348
28	AATTAACACAATCCCGGGGCGTTCTATA	0.227348
30	AGCTAATTAACACAATCCCGGGGCGTTCTA	0.227348
CAGGGCCC
GGCGGGCT
9	TGGCGGGCT	2.72817
AGGGGATC
9	TAGGGGATC	16.369
9	GAGGGGATC	0.227348
10	TTAGGGGATC	23.1895
11	GTTAGGGGATC	23.1895
GTTTTCAC
25	TTAAGTCTCTTTGGATGTTTTCACT	0.454695
CTGGGGGG
9	TCTGGGGGG	3.63756
10	GTCTGGGGGG	0.454695
11	TCTGGGGGGAG	14.5502
12	GTCTGGGGGGAG	0.227348
ACGGGCTT
9	AACGGGCTT	5.45634
9	TACGGGCTT	0.227348
10	GAACGGGCTT	9.5486
11	AACGGGCTTGG	31.374
12	GAACGGGCTTGG	22.5074
12	GGGAACGGGCTT	6.82043
12	GAACGGGCTTGA	0.227348
13	AGGGAACGGGCTT	44.3328
13	GGAACGGGCTTGG	4.54695
14	AAGGGAACGGGCTT	272.135
14	AGGGAACGGGCTTG	13.6409
14	AAAGGAACGGGCTT	0.454695
15	CAAGGGAACGGGCTT	627.025
15	AAGGGAACGGGCTTG	110.718
15	AGGGAACGGGCTTGG	24.5535
15	AACGGGCTTGGAATA	0.227348
16	CAAGGGAACGGGCTTG	186.425
16	AAGGGAACGGGCTTGG	166.646
16	CCAAGGGAACGGGCTT	59.1104
16	GCAAGGGAACGGGCTT	7.27512
16	AGGGAACGGGCTTGGA	0.227348
17	CAAGGGAACGGGCTTGG	283.957
17	CCAAGGGAACGGGCTTG	24.3262
17	GCAAGGGAACGGGCTTG	7.72982
17	AAGGGAACGGGCTTGGA	0.454695
17	GGAACGGGCTTGGAATA	0.227348
17	CAAGGGAACGGGCTTCG	0.227348
18	CCAAGGGAACGGGCTTGG	3.86491
18	GCAAGGGAACGGGCTTGG	3.63756
18	GCCAAGGGAACGGGCTTG	1.36409
18	AAGGGAACGGGCTTGGAA	0.227348
19	GCCAAGGGAACGGGCTTGG	1.59143
19	AGCCAAGGGAACGGGCTTG	0.90939
19	AAGGGAACGGGCTTGGAAG	0.227348
19	AAGGGAACGGGCTTGGAAT	0.227348
20	AGCCAAGGGAACGGGCTTGG	0.227348
21	AACGGGCTTGGAATAATTAGC	0.454695
21	GGGAACGGGCTTGGAATAATT	0.227348
22	CAGCCAAGGGAACGGGCTTGGA	0.454695
24	GGGAACGGGCTTGGAATAATTAGC	0.227348
25	AACCACAGCCAAGGGAACGGGCTTG	0.227348
25	AGGGAACGGGCTTGGAATAATTAGC	0.227348
26	AAACCACAGCCAAGGGAACGGGCTTG	0.227348
27	GAACGGGCTTGGAATAATTAGCGGGGA	0.454695
28	AACGGGCTTGGAATAATTAGCGGGGAAA	0.227348
28	GGGAACGGGCTTGGAATAATTAGCGGGG	0.227348
30	AGGGAACGGGCTTGGAATAATTAGCGGGGA	0.454695
30	GGAACGGGCTTGGAATAATTAGCGGGGAAA	0.227348
30	AAGGGAACGGGCTTGGAATAATTAGCGGGG	0.227348
AGAGGGAC
9	TAGAGGGAC	0.227348
10	TAGAGGGACT	37.285
10	GAGAGGGACT	2.95552
11	TAGAGGGACTG	0.227348
11	CTAGAGGGACT	0.227348
13	CTAGAGGGACTGC	0.227348
18	ACTCTAGAGGGACTGCCT	0.227348
CCGGACAG
9	TCCGGACAG	0.227348
ATGGGTGA
9	AATGGGTGA	0.90939
10	TAATGGGTGA	0.227348
GATAATTT
GGAGGTTA
9	AGGAGGTTA	0.90939
TCGGGACA
9	TTCGGGACA	4.54695
10	CTTCGGGACA	1.81878
TTGGGCCT
9	CTTGGGCCT	6.36573
10	TTTGGGCCTG	0.682043
11	ACTTTGGGCCT	1.36409
TGGGGAAG
9	ATGGGGAAG	21.1433
10	AATGGGGAAG	0.454695
TGGGACCC
9	TTGGGACCC	29.7825
9	GTGGGACCC	0.454695
9	CTGGGACCC	0.227348
10	GTTGGGACCC	114.356
10	ATTGGGACCC	1.81878
10	TTGGGACCCG	1.59143
10	CTTGGGACCC	0.454695
11	GTTGGGACCCG	6.59308
GTGCTGCT
9	AGTGCTGCT	0.90939
9	GGTGCTGCT	0.227348
10	TAGTGCTGCT	0.682043
27	TACTTTAATTAATTTTATAGTGCTGCT	0.454695
TGGGGTGC
9	CTGGGGTGC	8.18451
9	TTGGGGTGC	0.227348
10	CTGGGGTGCA	0.227348
11	TCTGGGGTGCA	0.227348
GCCGGGCG
CTGGGGTG
13	ACTGGGGTGAAGT	0.227348
14	CAGCGACTGGGGTG	0.454695
14	ACTGGGGTGAAGTC	0.227348
15	AGCGACTGGGGTGAA	0.454695
15	CAGCGACTGGGGTGA	0.227348
16	CAGCGACTGGGGTGAA	0.90939
18	CAGCGACTGGGGTGAAGT	0.227348
19	GGTCAGCGACTGGGGTGAA	0.227348
19	GGGTCAGCGACTGGGGTGA	0.227348
20	CGGGTCAGCGACTGGGGTGA	0.682043
21	CGGGTCAGCGACTGGGGTGAA	0.454695
21	GGTCAGCGACTGGGGTGAAGT	0.227348
22	GTCGGGTCAGCGACTGGGGTGA	0.454695
23	GGTCAGCGACTGGGGTGAAGTCG	0.227348
23	GTCGGGTCAGCGACTGGGGTGAA	0.227348
25	TCGGGTCAGCGACTGGGGTGAAGTC	0.454695
28	ACTGGGGTGAAGTCGTAACAAGGTAGCC	0.454695
29	ACGGTCGGGTCAGCGACTGGGGTGAAGTC	0.682043
29	GACTGGGGTGAAGTCGTAACAAGGTAGCC	0.454695
AAAAAAAA
9	TAAAAAAAA	0.227348
9	CAAAAAAAA	0.227348
10	GAAAAAAAAA	0.227348
11	TTAAAAAAAAA	0.227348
11	GAAAAAAAAAA	0.227348
12	TAAAAAAAAAAA	0.454695
TGGAGGGC
9	TTGGAGGGC	9.32125
10	TTGGAGGGCA	28.6458
10	ATTGGAGGGC	12.2768
10	TTTGGAGGGC	0.454695
10	CTTGGAGGGC	0.227348
11	TTGGAGGGCAA	34.1021
11	ATTGGAGGGCA	33.1927
11	AATTGGAGGGC	3.63756
11	TTTGGAGGGCA	0.90939
12	TTGGAGGGCAAG	112.992
12	ATTGGAGGGCAA	48.425
12	TTTGGAGGGCAA	2.50082
12	CAATTGGAGGGC	0.682043
12	TTGGAGGGCAAT	0.454695
13	TTGGAGGGCAAGT	175.512
13	ATTGGAGGGCAAG	126.405
13	AATTGGAGGGCAA	4.09226
13	TTTGGAGGGCAAG	2.95552
13	GTGGAGGGCAAAG	0.454695
14	ATTGGAGGGCAAGT	209.614
14	AATTGGAGGGCAAG	16.1417
14	TTGGAGGGCAAGTC	7.95717
14	TTTGGAGGGCAAGT	5.68369
14	CAATTGGAGGGCAA	1.59143
14	TCAATTGGAGGGCA	0.227348
14	TATTTGGAGGGCAA	0.227348
14	AACAATTGGAGGGC	0.227348
15	AATTGGAGGGCAAGT	27.9638
15	ATTGGAGGGCAAGTC	10.458
15	TTGGAGGGCAAGTCT	3.18287
15	CAATTGGAGGGCAAG	1.36409
15	AAATTGGAGGGCAAG	1.13674
15	TTTGGAGGGCAAGTC	0.227348
15	AACAATTGGAGGGCA	0.227348
16	ATTGGAGGGCAAGTCT	3.86491
16	TTGGAGGGCAAGTCTG	3.18287
16	CAATTGGAGGGCAAGT	2.95552
16	AATTGGAGGGCAAGTC	0.90939
16	GGACCAATTGGAGGGC	0.454695
16	TTTGGAGGGCAAGTCT	0.454695
16	TTGGAGGGCAATTCTG	0.227348
16	AAATTGGAGGGCAAGT	0.227348
16	GACCAATTGGAGGGCA	0.227348
17	ATTGGAGGGCAAGTCTG	3.63756
17	TCAATTGGAGGGCAAGT	0.227348
17	TTGGAGGGCAAGTCTGG	0.227348
17	CAATTGGAGGGCAAGTC	0.227348
18	AATTGGAGGGCAAGTCTG	2.95552
18	TTGGAGGGCAAGTCTGGT	0.90939
18	TCAATTGGAGGGCAAGTC	0.227348
19	ATTGGAGGGCAAGTCTGGT	2.27348
19	CAATTGGAGGGCAAGTCTG	0.90939
20	TTGGAGGGCAAGTCTGGTGC	1.13674
20	AATTGGAGGGCAAGTCTGGT	0.90939
20	TCAATTGGAGGGCAAGTCTG	0.227348
20	ACAAGGACCAATTGGAGGGC	0.227348
21	TTGGAGGGCAAGTCTGGTGCC	1.81878
21	ATTGGAGGGCAAGTCTGGTGC	1.81878
21	CAATTGGAGGGCAAGTCTGGT	0.682043
21	AACAAGGACCAATTGGAGGGC	0.227348
21	AATTGGAGGGCAAGTCTGGTG	0.227348
22	ATTGGAGGGCAAGTCTGGTGCC	0.682043
22	TTTGGAGGGCAAGTCTGGTGCC	0.227348
22	GACCAATTGGAGGGCAAGTCTG	0.227348
23	CAATTGGAGGGCAAGTCTGGTGC	1.13674
23	AATTGGAGGGCAAGTCTGGTGCC	0.682043
23	ATTGGAGGGCAAGTCTGGTGCCA	0.227348
24	TTTAACAAGGACCAATTGGAGGGC	0.227348
24	TTAACAAGGACCAATTGGAGGGCA	0.227348
24	GACCAATTGGAGGGCAAGTCTGGT	0.227348
25	CAATTGGAGGGCAAGTCTGGTGCCA	0.454695
25	AACAATTGGAGGGCAAGTCTGGTGC	0.227348
26	CCTTTAACAAGGACCAATTGGAGGGC	0.90939
26	GACCAATTGGAGGGCAAGTCTGGTGC	0.454695
26	AACAATTGGAGGGCAAGTCTGGTGCC	0.227348
26	CTTTAACAAGGACCAATTGGAGGGCA	0.227348
27	TTGGAGGGCAAGTCTGGTGCCAGCAGC	0.682043
30	GAATCCTTTAACAAGGACCAATTGGAGGGC	0.227348
TCATTTGA
9	GTCATTTGA	0.227348
9	ATCATTTGA	0.227348
TAGATATA
9	GTAGATATA	17.9605
9	TTAGATATA	0.454695
10	CGTAGATATA	4.7743
10	GGTAGATATA	0.90939
GGTGGAGG
9	GGGTGGAGG	0.454695
10	CTGGTGGAGG	7.27512
12	CTGGTGGAGGTC	0.227348
ATAGGGGC
9	GATAGGGGC	0.227348
10	GTATAGGGGC	0.454695
14	TTGTGTATAGGGGC	0.227348
16	AATTGAGTATAGGGGC	0.227348
16	GATTGAGTATAGGGGC	0.227348
19	CAGAATTGAGTATAGGGGC	0.227348
22	TGTCAGAATTGAGTATAGGGGC	0.90939
23	TTGTCAGAATTGAGTATAGGGGC	0.227348
24	ATTGTCAGAATTGAGTATAGGGGC	0.90939
TTGGGACC
9	ATTGGGACC	0.682043
9	CTTGGGACC	0.454695
GGACCAAT
9	AGGACCAAT	5.91104
9	TGGACCAAT	0.682043
10	AAGGACCAAT	3.63756
10	AGGACCAATG	0.454695
11	CAAGGACCAAT	4.3196
12	ACAAGGACCAAT	3.63756
13	AACAAGGACCAAT	3.63756
13	ACGGACCAATGGC	2.95552
14	TAACAAGGACCAAT	2.27348
14	CGGACCAATGGCAC	0.227348
15	TTAACAAGGACCAAT	5.22899
15	ACGGACCAATGGCAC	1.13674
15	GTACGGACCAATGGC	0.90939
15	TACGGACCAATGGCA	0.454695
16	TTTAACAAGGACCAAT	6.82043
16	ACGGACCAATGGCACA	0.682043
16	GGTACGGACCAATGGC	0.682043
17	AGGTACGGACCAATGGC	1.81878
17	CTTTAACAAGGACCAAT	0.90939
17	GTACGGACCAATGGCAC	0.227348
18	AGGTACGGACCAATGGCA	0.90939
18	GGTACGGACCAATGGCAC	0.454695
18	CAGGTACGGACCAATGGC	0.454695
19	AGGTACGGACCAATGGCAC	2.95552
19	GCAGGTACGGACCAATGGC	0.90939
19	GGTACGGACCAATGGCACA	0.682043
20	AGGTACGGACCAATGGCACA	1.13674
20	AACAAGGACCAATTGGAGGG	0.227348
21	GCAGGTACGGACCAATGGCAC	0.227348
21	TACGGACCAATGGCACAATAC	0.227348
22	GCAGGTACGGACCAATGGCACA	0.90939
22	AGGTACGGACCAATGGCACAAT	0.454695
22	GTACGGACCAATGGCACAATAC	0.227348
23	TACGGACCAATGGCACAATACTT	0.454695
23	AGGTACGGACCAATGGCACAATA	0.227348
23	TAAATCCTTTAACAAGGACCAAT	0.227348
24	GCAGGTACGGACCAATGGCACAAT	0.454695
24	ACCGCAGGTACGGACCAATGGCAC	0.454695
24	CCGCAGGTACGGACCAATGGCACA	0.227348
24	AGGTACGGACCAATGGCACAATAC	0.227348
25	TACGGACCAATGGCACAATACTTGT	0.227348
26	GAACCGCAGGTACGGACCAATGGCAC	0.227348
26	CTTTAAATCCTTTAACAAGGACCAAT	0.227348
27	ACTTTAAATCCTTTAACAAGGACCAAT	0.682043
28	CACTTTAAATCCTTTAACAAGGACCAAT	1.81878
28	GGAACCGCAGGTACGGACCAATGGCACA	0.227348
28	GGTACGGACCAATGGCACAATACTTGTT	0.227348
29	AGCAGGTACGGACCAATGGCACAATACTT	0.454695
29	TTAAATCCTTTAACAAGGACCAATTGGAG	0.227348
29	ACACTTTAAATCCTTTAACAAGGACCAAT	0.227348
ATTGTTAA
9	GATTGTTAA	0.682043
9	AATTGTTAA	0.227348
AAAGTCTT
9	CAAAGTCTT	0.90939
9	AAAAGTCTT	0.90939
11	TTCAAAGTCTT	0.227348
GCTTGAGC
9	AGCTTGAGC	2.27348
9	TGCTTGAGC	0.227348
TCGGAAAC
9	ATCGGAAAC	6.36573
9	TTCGGAAAC	0.227348
10	CATCGGAAAC	0.90939
11	GCATCGGAAAC	3.63756
11	GGTCGGAAACC	0.227348
12	CGGTCGGAAACC	2.04613
13	GCCGGTCGGAAAC	0.682043
13	CCGGTCGGAAACC	0.454695
14	GGTCGGAAACCGGC	0.454695
17	CAGGCCGGTCGGAAACC	0.454695
17	TCAGGCCGGTCGGAAAC	0.227348
18	TCAGGCCGGTCGGAAACC	0.90939
18	CTCAGGCCGGTCGGAAAC	0.682043
19	CTCAGGCCGGTCGGAAACC	1.36409
20	GCTCAGGCCGGTCGGAAACC	0.227348
TCGGGCGC
9	ATCGGGCGC	11.3674
10	ATCGGGCGCT	74.3427
10	GTCGGGCGCT	0.90939
10	CGTCGGGCGC	0.454695
10	TTCGGGCGCT	0.227348
11	ATCGGGCGCTC	9.0939
11	TTCGGGCGCCA	0.227348
12	AGCGTCGGGCGC	0.227348
12	GTTCGGGCGCCA	0.227348
12	GTCGGGCGCTCT	0.227348
13	CAGCGTCGGGCGC	0.227348
13	CTGTTCGGGCGCC	0.227348
13	TGTTCGGGCGCCA	0.227348
14	GCAGCGTCGGGCGC	1.59143
14	CCTGTTCGGGCGCC	0.454695
16	CCCTGTTCGGGCGCCA	0.454695
16	AAGCAGCGTCGGGCGC	0.227348
17	CGTCGGGCGCGGTTAGT	0.454695
17	GTCGGGCGCGGTTAGTA	0.227348
19	AGCGTCGGGCGCGGTTAGT	0.227348
20	AATTAAGCAGCGTCGGGCGC	1.13674
20	GCGTCGGGCGCGGTTAGTAC	0.227348
20	GTCGGGCGCGGTTAGTACTT	0.227348
21	AGCGTCGGGCGCGGTTAGTAC	0.454695
21	ATTAAGCAGCGTCGGGCGCGG	0.227348
22	GAAATTAAGCAGCGTCGGGCGC	2.04613
22	TCAGCGTCGGGCGCGGTTAGTA	0.227348
23	CGAAATTAAGCAGCGTCGGGCGC	0.454695
23	GCAGCGTCGGGCGCGGTTAGTAC	0.227348
23	AGCAGCGTCGGGCGCGGTTAGTA	0.227348
23	GAATTAAGCAGCGTCGGGCGCGG	0.227348
24	CCGAAATTAAGCAGCGTCGGGCGC	0.227348
24	AGCAGCGTCGGGCGCGGTTAGTAC	0.227348
25	GAAATTAAGCAGCGTCGGGCGCGGT	0.454695
25	AGCGTCGGGCGCGGTTAGTACTTAG	0.227348
25	GCAGCGTCGGGCGCGGTTAGTACTT	0.227348
26	GCAGCGTCGGGCGCGGTTAGTACTTA	0.454695
26	GAAATTAAGCAGCGTCGGGCGCGGTT	0.454695
26	CGAAATTAAGCAGCGTCGGGCGCGGT	0.454695
26	CAGCGTCGGGCGCGGTTAGTACTTAG	0.227348
26	GAAGCAGCGTCGGGCGCGGTTAGTAC	0.227348
27	AAGCAGCGTCGGGCGCGGTTAGTACTT	0.90939
27	CAGCGTCGGGCGCGGTTAGTACTTAGA	0.454695
28	ATTAAGCAGCGTCGGGCGCGGTTAGTAC	0.454695
28	AAGCAGCGTCGGGCGCGGTTAGTACTTA	0.227348
29	ATTAAGCAGCGTCGGGCGCGGTTAGTACT	0.90939
29	ATCACCGAAATTAAGCAGCGTCGGGCGCG	0.454695
29	GCAGCGTCGGGCGCGGTTAGTACTTAGAT	0.227348
29	ACCGAAATTAAGCAGCGTCGGGCGCGGTT	0.227348
29	TTAAGCAGCGTCGGGCGCGGTTAGTACTT	0.227348
30	ATTAAGCAGCGTCGGGCGCGGTTAGTACTT	0.454695
30	ATCACCGAAATTAAGCAGCGTCGGGCGCGG	0.454695
30	AATTAAGCAGCGTCGGGCGCGGTTAGTACT	0.227348
GTAGATAT
9	CGTAGATAT	3.86491
10	TCGTAGATAT	2.50082
11	TTCGTAGATAT	9.5486
12	ATTCGTAGATAT	5.00165
12	TTCGTAGATATT	0.227348
13	AATTCGTAGATAT	0.682043
13	GTTCGTAGATATT	0.227348
14	AAATTCGTAGATAT	0.227348
15	GAAATTCGTAGATAT	16.5964
16	TGAAATTCGTAGATAT	0.90939
16	GAAATTCGTAGATATT	0.454695
17	GTGAAATTCGTAGATAT	2.04613
18	GGTGAAATTCGTAGATAT	0.227348
22	TAGAGGTGAAATTCGTAGATAT	0.682043
23	GTAGAGGTGAAATTCGTAGATAT	3.18287
23	AGAGGTGAAATTCGTAGATATTG	0.227348
24	TGTAGAGGTGAAATTCGTAGATAT	0.227348
25	GTGTAGAGGTGAAATTCGTAGATAT	0.454695
GAGGGCCC
9	TGAGGGCCC	4.54695
CGTGGGGC
9	TCGTGGGGC	0.227348
GTGGAGGC
11	AGTGGAGGCTC	1.13674
CTGGGTAG
9	GCTGGGTAG	5.68369
TGGCAATT
14	TGCAGATGGCAATT	0.227348
28	TTCTTCCGGAAGGCTGCAGATGGCAATT	0.454695
GCGGGCCC
10	TGCGGGCCCT	0.227348
AGGGCACC
9	AAGGGCACC	12.9588
10	GAAGGGCACC	8.41186
10	AAGGGCACCA	3.63756
10	TAAGGGCACC	0.227348
11	GAAGGGCACCA	2.95552
11	GGAAGGGCACC	2.04613
11	AAGGGCACCAC	0.454695
12	GGAAGGGCACCA	0.682043
13	ACGGAAGGGCACC	14.3229
13	GGAAGGGCACCAC	0.454695
13	ACGTAAGGGCACC	0.227348
14	GACGGAAGGGCACC	16.369
14	ACGGAAGGGCACCA	4.09226
15	TGACGGAAGGGCACC	27.5091
15	GACGGAAGGGCACCA	5.68369
15	ACGGAAGGGCACCAC	0.682043
16	TTGACGGAAGGGCACC	17.9605
16	TGACGGAAGGGCACCA	7.04778
16	GACGGAAGGGCACCAC	1.13674
16	TGACGTAAGGGCACCA	0.227348
17	ATTGACGGAAGGGCACC	15.0049
17	TTGACGGAAGGGCACCA	6.59308
17	TGACGGAAGGGCACCAC	2.72817
17	TTTGACGGAAGGGCACC	0.227348
18	ATTGACGGAAGGGCACCA	5.00165
18	TTGACGGAAGGGCACCAC	4.3196
18	AATTGACGGAAGGGCACC	2.72817
19	ATTGACGGAAGGGCACCAC	2.72817
19	AATTGACGGAAGGGCACCA	0.454695
19	TTGACGGAAGGGCACCACC	0.227348
20	ATTGACGGAAGGGCACCACC	0.90939
20	AATTGACGGAAGGGCACCAC	0.454695
21	AATTGACGGAAGGGCACCACC	0.227348
22	AAGGAATTGACGGAAGGGCACC	1.36409
23	AAAGGAATTGACGGAAGGGCACC	3.18287
24	TAAAGGAATTGACGGAAGGGCACC	2.72817
24	AAAAGGAATTGACGGAAGGGCACC	0.682043
24	GAAGGGCACCACCAGGAGTGGAGC	0.227348
25	TTAAAGGAATTGACGGAAGGGCACC	4.3196
25	TAAAGGAATTGACGGAAGGGCACCA	0.682043
25	AAAGGAATTGACGGAAGGGCACCAC	0.227348
26	CTTAAAGGAATTGACGGAAGGGCACC	4.09226
26	TTAAAGGAATTGACGGAAGGGCACCA	3.41021
26	TAAAGGAATTGACGGAAGGGCACCAC	0.682043
26	GAATTGACGGAAGGGCACCACCAGGA	0.454695
27	ACTTAAAGGAATTGACGGAAGGGCACC	2.72817
27	CTTAAAGGAATTGACGGAAGGGCACCA	1.59143
27	TTAAAGGAATTGACGGAAGGGCACCAC	0.682043
28	AACTTAAAGGAATTGACGGAAGGGCACC	1.59143
28	TTAAAGGAATTGACGGAAGGGCACCACC	0.682043
29	CTTAAAGGAATTGACGGAAGGGCACCACC	1.13674
29	AACTTAAAGGAATTGACGGAAGGGCACCA	0.90939
29	AAACTTAAAGGAATTGACGGAAGGGCACC	0.454695
30	GAAACTTAAAGGAATTGACGGAAGGGCACC	0.90939
30	ACTTAAAGGAATTGACGGAAGGGCACCACC	0.682043
30	TAAACTTAAAGGAATTGACGGAAGGGCACC	0.227348
30	AACTTAAAGGAATTGACGGAAGGGCACCAC	0.227348
CGGGGGAC
9	TCGGGGGAC	1.36409
9	GCGGGGGAC	0.682043
10	CTCGGGGGAC	0.227348
AGGGGGTC
9	GAGGGGGTC	10.6853
10	AAGGGGGTCT	0.227348
11	TAAGGGGGTCT	0.90939
CCTCTAAC
9	GCCTCTAAC	5.91104
9	TCCTCTAAC	0.227348
10	TGCCTCTAAC	1.36409
11	ATGCCTCTAAC	0.454695
12	TATGCCTCTAAC	1.81878
12	TCCTCTAACCGG	0.227348
12	ACCTCTAACCGT	0.227348
13	TTATGCCTCTAAC	2.95552
14	TTTATGCCTCTAAC	7.04778
15	ATTTATGCCTCTAAC	12.7315
16	TATTTATGCCTCTAAC	10.458
17	TTATTTATGCCTCTAAC	22.2801
18	ATTATTTATGCCTCTAAC	65.9308
19	TATTATTTATGCCTCTAAC	45.6969
20	ATATTATTTATGCCTCTAAC	31.1466
20	ATTATTTATGCCTCTAACTG	0.227348
21	TATATTATTTATGCCTCTAAC	19.0972
21	AATATTATTTATGCCTCTAAC	0.454695
22	TTATATTATTTATGCCTCTAAC	23.1895
22	ATATATTATTTATGCCTCTAAC	0.90939
23	TTTATATTATTTATGCCTCTAAC	29.7825
23	ATTATATTATTTATGCCTCTAAC	0.227348
24	ATTTATATTATTTATGCCTCTAAC	59.5651
24	TATTATATTATTTATGCCTCTAAC	0.90939
24	TTTTATATTATTTATGCCTCTAAC	0.682043
24	TACAGCGATAGGATTCCTCTAACC	0.227348
25	TATTTATATTATTTATGCCTCTAAC	278.728
25	AATTTATATTATTTATGCCTCTAAC	0.227348
26	ATATTTATATTATTTATGCCTCTAAC	95.0313
26	GCCTCTAACTGGAACGTACCTTGAGC	0.227348
27	TATATTTATATTATTTATGCCTCTAAC	10.9127
27	TATTTATATTATTTATGCCTCTAACTG	0.227348
27	TATATTTATATTATTTACGCCTCTAAC	0.227348
28	GTATATTTATATTATTTATGCCTCTAAC	79.117
29	TGTATATTTATATTATTTATGCCTCTAAC	74.3427
30	ATGTATATTTATATTATTTATGCCTCTAAC	143.002
GACTGAAG
9	GGACTGAAG	1.36409
10	AGGACTGAAG	2.04613
11	GAGGACTGAAG	4.3196
12	GGAGGACTGAAG	1.81878
12	GAGGACTGAAGT	0.227348
13	TGGAGGACTGAAG	2.04613
14	TTGGAGGACTGAAG	2.50082
15	CTTGGAGGACTGAAG	3.41021
15	GAGGACTGAAGTGGA	0.454695
16	CCTTGGAGGACTGAAG	9.32125
16	GGAGGACTGAAGTGGA	0.227348
16	AGGACTGAAGTGGAGA	0.227348
16	GAGGACTGAAGTGGAG	0.227348
17	ACCTTGGAGGACTGAAG	5.91104
17	GCCTTGGAGGACTGAAG	0.454695
18	GACCTTGGAGGACTGAAG	15.2323
18	GAGGACTGAAGTGGAGAA	0.90939
18	CTTGGAGGACTGAAGTGG	0.227348
19	AGACCTTGGAGGACTGAAG	1.13674
19	TGGAGGACTGAAGTGGAGA	0.454695
19	CTTGGAGGACTGAAGTGGA	0.227348
20	CCTTGGAGGACTGAAGTGGA	1.13674
20	GAGACCTTGGAGGACTGAAG	0.454695
21	TGAGACCTTGGAGGACTGAAG	0.682043
21	GGAGGACTGAAGTGGAGAAGG	0.454695
21	CCTTGGAGGACTGAAGTGGAG	0.227348
22	ATGAGACCTTGGAGGACTGAAG	0.682043
22	CTTGGAGGACTGAAGTGGAGAA	0.454695
22	CCTTGGAGGACTGAAGTGGAGA	0.227348
22	TTGGAGGACTGAAGTGGAGAAG	0.227348
23	AATGAGACCTTGGAGGACTGAAG	0.682043
23	GTTGGAGGACTGAAGTGGAGAAG	0.454695
23	TTGGAGGACTGAAGTGGAGAAGG	0.227348
24	GAATGAGACCTTGGAGGACTGAAG	1.59143
24	CCTTGGAGGACTGAAGTGGAGAAG	0.682043
24	AATGAGACCTTGGAGGACTGAAGT	0.454695
24	ACCTTGGAGGACTGAAGTGGAGAA	0.227348
24	GAGGACTGAAGTGGAGAAGGGTTT	0.227348
25	CCTTGGAGGACTGAAGTGGAGAAGG	0.90939
25	TCGAATGAGACTTGGAGGACTGAAG	0.682043
25	ACCTTGGAGGACTGAAGTGGAGAAG	0.454695
25	TGAGACCTTGGAGGACTGAAGTGGA	0.454695
25	AATGAGACCTTGGAGGACTGAAGTG	0.227348
25	ATGAGACCTTGGAGGACTGAAGTGG	0.227348
25	TTGGAGGACTGAAGTGGAGAAGGGT	0.227348
25	CTTGGAGGACTGAAGTGGAGAAGGG	0.227348
25	GACCTTGGAGGACTGAAGTGGAGAA	0.227348
25	TGGAGGACTGAAGTGGAGAAGGGTT	0.227348
26	TCGAATGAGACCTTGGAGGACTGAAG	0.682043
26	AGGACTGAAGTGGAGAAGGGTTTCGT	0.454695
26	GGACTGAAGTGGAGAAGGGTTTCGTG	0.454695
26	GAGACCTTGGAGGACTGAAGTGGAGA	0.454695
26	ATGAGACCTTGGAGGACTGAAGTGGA	0.454695
26	ACCTTGGAGGACTGAAGTGGAGAAGG	0.227348
26	GACCTTGGAGGACTGAAGTGGAGAAG	0.227348
27	ATCGAATGAGACCTTGGAGGACTGAAG	3.63756
27	CCTTGGAGGACTGAAGTGGAGAAGGGT	0.454695
27	GAGGACTGAAGTGGAGAAGGGTTTCGT	0.454695
28	AATCGAATGAGACCTTGGAGGACTGAAG	4.09226
28	ATGAGACCTTGGAGGACTGAAGTGGAGA	0.682043
28	GAATGAGACCTTGGAGGACTGAAGTGGA	0.227348
28	ATCGAATGAGACCTTGGAGGACTGAAGT	0.227348
28	GACCTTGGAGGACTGAAGTGGAGAAGGG	0.227348
29	TAATCGAATGAGACCTTGGAGGACTGAAG	1.59143
29	GAGGACTGAAGTGGAGAAGGGTTTCGTGT	0.90939
29	ATATCGAATGAGACCTTGGAGGACTGAAG	0.227348
29	CGAATGAGACCTTGGAGGACTGAAGTGGA	0.227348
29	AATGAGACCTTGGAGGACTGAAGTGGAGA	0.227348
29	GACCTTGGAGGACTGAAGTGGAGAAGGGT	0.227348
29	ATGAGACCTTGGAGGACTGAAGTGGAGAA	0.227348
29	TGGAGGACTGAAGTGGAGAAGGGTTTCGT	0.227348
30	ATAATCGAATGAGACCTTGGAGGACTGAAG	3.63756
30	GCGAATGAGACCTTGGAGGACTGAAGTGGA	0.454695
30	ATCGAATGAGACCTTGGAGGACTGAAGTGG	0.227348
30	GAATGAGACCTTGGAGGACTGAAGTGGAGA	0.227348
30	AATGAGACCTTGGAGGACTGAAGTGGAGAA	0.227348
30	TTGGAGGACTGAAGTGGAGAAGGGTTTCGT	0.227348
30	GGAGGACTGAAGTGGAGAAGGGTTTCGTGT	0.227348
TGGGCGGC
10	ACTGGGCGGC	0.227348
11	GACTGGGCGGC	0.227348
CGGGGCGC
TGGGTGTC
9	CTGGGTGTC	29.1005
9	TTGGGTGTC	0.454695
9	ATGGGTGTC	0.227348
CATGAAGT
9	GCATGAAGT	0.227348
9	ACATGAAGT	0.227348
10	TGCATGAAGT	0.227348
11	GTGCATGAAGT	1.13674
13	GAGTGCATGAAGT	3.18287
14	CGAGTGCATGAAGT	1.81878
15	TCGAGTGCATGAAGT	0.90939
CCGGGCGG
26	TTCATCGCTGGAGGATGCCCGGGCGG	0.454695
TGAATTGC
9	ATGAATTGC	0.454695
GTCGGGCC
9	AGTCGGGCC	0.454695
CTACATCA
9	GCTACATCA	0.682043
TTTGGGCG
9	GTTTGGGCG	0.227348
TTTATGTC
10	TGTTTATGTC	0.227348
11	ATGTTTATGTC	0.227348
TATACTAA
9	TTATACTAA	0.227348
10	TTTATACTAA	3.63756
10	TATATACTAA	0.227348
11	CTTTATACTAA	0.682043
12	TCTTTATACTAA	6.59308
GCAAAATC
9	TGCAAAATC	6.36573
9	GGCAAAATC	0.227348
10	TTGCAAAATC	0.90939
ACAAGCGG
10	ACACAAGCGG	0.682043
10	GCACAAGCGG	0.227348
15	CACAAGCGGTGGAGC	2.72817
16	GCACAAGCGGTGGAGC	0.682043
17	CGCACAAGCGGTGGAGC	0.227348
18	CACAAGCGGTGGAGCATG	0.454695
19	CACAAGCGGTGGAGCATGT	0.90939
21	CGCACAAGCGGTGGAGCATGT	2.27348
22	CCGCACAAGCGGTGGAGCATGT	0.227348
30	AATTGACGGGGGCCCGCACAAGCGGTGGAG	0.454695
AAAGTACG
9	AAAAGTACG	0.454695
10	AAAAAGTACG	0.682043
AAGGCGTT
9	AAAGGCGTT	0.227348
10	AAAAGGCGTT	0.454695
14	GAAAGGCGTTGGTT	0.227348
14	TGAAAGGCGTTGGT	0.227348
15	ATGAAAGGCGTTGGT	0.227348
16	ATGAAAGGCGTTGGTT	0.227348
16	GAAAGGCGTTGGTTGC	0.227348
17	CATGAAAGGCGTTGGTT	0.682043
17	GAAAGGCGTTGGTTGCT	0.227348
18	ATGAAAGGCGTTGGTTGC	0.682043
18	ACATGAAAGGCGTTGGTT	0.227348
18	CCATGAAAGGCGTTGGTT	0.227348
20	CATGAAAGGCGTTGGTTGCT	0.227348
28	CATGCAGATACCATGAAAGGCGTTGGTT	0.454695
29	TCATGCAGATACCATGAAAGGCGTTGGTT	0.454695
CACATGGT
9	TCACATGGT	7.50247
GCGGGGGC
AATCGTGG
9	GAATCGTGG	0.227348
16	CCCCTAAATCGTGGCT	0.682043
20	TAAATCGTGGCTAAGTGGGA	0.227348
25	TAAATCGTGGCTAAGTGGGAAAGGA	0.227348
ATAAAAAG
9	AATAAAAAG	0.454695
11	AGAATAAAAAG	2.04613
13	GAAGAATAAAAAG	1.36409
GGGCTTGG
10	CGGGCTTGGC	0.90939
10	TCGGGCTTGG	0.454695
10	TTGGGCTTGG	0.227348
11	CGGGCTTGGCA	0.90939
11	GAAGGGCTTGG	0.227348
11	GGGGCTTGGGC	0.227348
17	CAAGGGAATGGGCTTGG	0.227348
23	CGGGCTTGGAATAATTAGCGGGG	0.454695
30	TATATAGTTAGTGTGGGGCTTGGCAACCTC	0.227348
AGGGGGGC
9	TAGGGGGGC	1.13674
10	CTAGGGGGGC	0.90939
10	TGAGGGGGGC	0.682043
10	TAGGGGGGCC	0.227348
11	GCTAGGGGGGC	0.454695
12	CTAGGGGGGCCC	0.227348
13	TGGCTAGGGGGGC	0.227348
14	TGGGCTAGGGGGGC	0.454695
15	ATGGGCTAGGGGGGC	0.682043
16	ATGGGCTAGGGGGGCC	0.227348
17	GGATGGGCTAGGGGGGC	0.454695
18	TGGATGGGCTAGGGGGGC	1.81878
19	TGGATGGGCTAGGGGGGCC	0.682043
20	ACTGGATGGGCTAGGGGGGC	2.04613
20	CTGGATGGGCTAGGGGGGCC	0.454695
22	CACTGGATGGGCTAGGGGGGCC	0.454695
23	AGCACTGGATGGGCTAGGGGGGC	0.454695
24	GAGCACTGGATGGGCTAGGGGGGC	0.227348
29	TGGTAGAGCACTGGATGGGCTAGGGGGGC	0.227348
GGGTGGGC
9	GGGGTGGGC	2.50082
9	TGGGTGGGC	0.90939
10	TTGGGTGGGC	2.27348
10	ATGGGTGGGC	1.59143
10	GGGGTGGGCA	0.227348
11	TTTGGGTGGGC	1.13674
11	TTGGGTGGGCA	0.90939
12	GTTTGGGTGGGC	3.18287
12	TTGGGTGGGCAC	0.227348
13	GTTTGGGTGGGCA	0.454695
13	TTGGGTGGGCACT	0.227348
14	ATGTTTGGGTGGGC	0.682043
14	GTTTGGGTGGGCAC	0.454695
14	TTGGGTGGGCACTC	0.227348
15	CATGTTTGGGTGGGC	1.59143
15	ATGTTTGGGTGGGCA	0.227348
15	GTTTGGGTGGGCACT	0.227348
16	CATGTTTGGGTGGGCA	0.682043
16	TGTTTGGGTGGGCACT	0.227348
16	GTTTGGGTGGGCACTC	0.227348
16	GCATGTTTGGGTGGGC	0.227348
17	AGCATGTTTGGGTGGGC	2.72817
17	ATGTTTGGGTGGGCACT	0.227348
18	CAGCATGTTTGGGTGGGC	1.13674
18	CATGTTTGGGTGGGCACT	0.454695
19	ATGTTTGGGTGGGCACTCT	0.454695
20	GCCAGCATGTTTGGGTGGGC	0.454695
20	TTGGGTGGGCACTCTAGAGA	0.227348
23	TGTTTGGGTGGGCACTCTAGAGA	0.227348
23	CATGTTTGGGTGGGCACTCTAGA	0.227348
24	ATGTTTGGGTGGGCACTCTAGAGA	0.227348
25	AGCATGTTTGGGTGGGCACTCTAGA	0.454695
26	CAGCATGTTTGGGTGGGCACTCTAGA	0.682043
26	GCATGTTTGGGTGGGCACTCTAGAGA	0.454695
27	AGCATGTTTGGGTGGGCACTCTAGAGA	0.682043
27	CCAGCATGTTTGGGTGGGCACTCTAGA	0.227348
27	TTTAGTTGCCAGCATGTTTGGGTGGGC	0.227348
AAGATATA
19	TTAAGATATAATTTTGGGT	0.227348
AAGTGCAT
9	GAAGTGCAT	1.13674
GGAGATAT
15	TCTGGAGATATCGGA	0.227348
18	CTCTCTGGAGATATCGGA	0.227348
18	TATAAGTGGGAGATATTA	0.227348
18	AATAAGTGGGAGATATTA	0.227348
20	TCTGGAGATATCGGAAGTGC	0.227348
20	AGTGGGAGATATTAGACCTC	0.227348
23	GTCTGGAGATATCGGAAGTGCGA	0.227348
23	GTAGAATAAGTGGGAGATATTAG	0.227348
23	GTGTAGAATAAGTGGGAGATATT	0.227348
24	AGGTGTAGAATAAGTGGGAGATAT	0.454695
24	TGTAGAATAAGTGGGAGATATTAG	0.227348
24	GTGTAGAATAAGTGGGAGATATTA	0.227348
25	GAGGTGTAGAATAAGTGGGAGATAT	4.09226
25	GGTGTAGAATAAGTGGGAGATATTA	1.13674
25	AGTGTAGAATAAGTGGGAGATATTA	0.454695
25	TCTGGAGATATCGGAAGTGCGAATA	0.227348
25	TCTGGAGATATCGGAAGTGCGAATG	0.227348
25	CTGGAGATATCGGAAGTGCGAATGC	0.227348
26	GAGGTGTAGAATAAGTGGGAGATATT	1.13674
26	CTGGAGATATCGGAAGTGCGAATGCT	0.90939
26	TGTAGAATAAGTGGGAGATATTAGAC	0.227348
27	GAGGTGTAGAATAAGTGGGAGATATTA	0.90939
27	TCTGGAGATATCGGAAGTGCGAATGCT	0.227348
27	AGAGGTGTAGAATAAGTGGGAGATATT	0.227348
28	AGAGGTGTAGAATAAGTGGGAGATATTA	0.682043
28	TAAGTGGGAGATATTAGACCTCGGTTTG	0.227348
28	AGTGGGAGATATTAGACCTCGGTTTGGT	0.227348
28	TAAGAGGTGTAGAATAAGTGGGAGATAT	0.227348
29	ATAAGAGGTGTAGAATAAGTGGGAGATAT	0.454695
29	GAGGTGTAGAATAAGTGGGAGATATTAGA	0.227348
29	TAAGAGGTGTAGAATAAGTGGGAGATATT	0.227348
30	TAAGAGGTGTAGAATAAGTGGGAGATATTA	3.41021
30	ATAAGAGGTGTAGAATAAGTGGGAGATATT	0.682043
30	TCTGGAGATATCGGAAGTGCGAATGCTGAC	0.454695
30	CATAAGAGGTGTAGAATAAGTGGGAGATAT	0.454695
30	AAGAGGTGTAGAATAAGTGGGAGATATTAG	0.227348
CTGGTCGA
23	TCGAACTGGTCGATGGCAAAACC	0.682043
24	TTCGAACTGGTCGATGGCAAAACC	0.682043
25	TTCGAACTGGTCGATGGCAAAACCT	0.682043
CTCGCTTC
9	TCTCGCTTC	5.68369
TTCTATAC
9	GTTCTATAC	0.454695
11	TTTTTCTATAC	0.227348
GTACCGTA
9	GGTACCGTA	0.227348
ATGGGTGC
CCGGGTTG
CGGGGGCA
ACGGGCTA
TTATTTCT
9	ATTATTTCT	0.227348
TATTAGCA
9	ATATTAGCA	2.27348
25	AAGGACATTGTAATCTATTAGCATA	0.227348
27	AGGACATTGTAATCTATTAGCATATAC	0.227348
28	AAGGACATTGTAATCTATTAGCATATAC	0.454695
28	AGGACATTGTAATCTATTAGCATATACC	0.227348
29	AAGGACATTGTAATCTATTAGCATATACC	0.227348
29	TAAGGACATTGTAATCTATTAGCATATAC	0.227348
GAGGGCTT
10	GGAGGGCTTG	0.454695
11	AGGGAGGGCTT	0.227348
12	ATTTGAGGGCTT	0.227348
CAAGCTGC
10	GACAAGCTGC	0.227348
13	TCAAGCTGCAAAG	0.227348
TGTAGGTT
9	TTGTAGGTT	0.454695
CGGGACCC
10	GTCGGGACCC	0.227348
11	CTTCGGGACCC	0.227348
12	GTCCGGGACCCT	0.227348
14	GTCCGGGACCCTGC	0.227348
17	ATACCTTCGGGACCCGT	0.682043
17	TACCTTCGGGACCCGTC	0.227348
18	GATACCTTCGGGACCCGT	0.227348
23	GTAAGCCTGGTCCGGGACCCTGC	0.227348
TAGGGATC
9	CTAGGGATC	2.95552
10	GTAGGGATCG	0.227348
TAGGGACC
9	CTAGGGACC	0.454695
ATTGGGGC
9	GATTGGGGC	0.227348
25	TAAGGCAAATTGGGGCATTGGCATT	0.454695
27	TTTAAGGCAAATTGGGGCATTGGCATT	0.227348
TCTCCGGA
9	ATCTCCGGA	6.59308
9	TTCTCCGGA	0.227348
10	CATCTCCGGA	0.227348
12	TTCATCTCCGGA	0.682043
16	AGTGAGGTCTCCGGAC	0.227348
17	AGGTCTCCGGACGTGAT	0.454695
18	TTAGTGAGGTCTCCGGAC	0.454695
18	GTCTCCGGACGTGATCAC	0.227348
20	ATTTAGTGAGGTCTCCGGAC	0.227348
21	GTCTCCGGACGTGATCACTGT	17.7331
21	GGTCTCCGGACGTGATCACTG	0.454695
21	GTGAGGTCTCCGGACGTGATC	0.227348
22	TTTAGTGAGGTCTCCGGACGTG	0.227348
23	GAGGTCTCCGGACGTGATCACTG	0.682043
23	AGGTCTCCGGACGTGATCACTGT	0.227348
24	GAGGTCTCCGGACGTGATCACTGT	0.90939
24	TTAGTGAGGTCTCCGGACGTGATC	0.90939
24	TATTTAGTGAGGTCTCCGGACGTG	0.454695
24	GTCTCCGGACGTGATCACTGTGAC	0.227348
25	TGAGGTCTCCGGACGTGATCACTGT	0.682043
25	TTTAGTGAGGTCTCCGGACGTGATC	0.227348
25	GAATTATTTAGTGAGGTCTCCGGAC	0.227348
26	GAATTATTTAGTGAGGTCTCCGGACG	0.227348
27	TATTTAGTGAGGTCTCCGGACGTGATC	0.682043
27	GTCTCCGGACGTGATCACTGTGACGCC	0.227348
28	GTCTCCGGACGTGATCACTGTGACGCCT	1.36409
29	ATTATTTAGTGAGGTCTCCGGACGTGATC	1.59143
29	GTGAGGTCTCCGGACGTGATCACTGTGAC	0.682043
29	TTATTTAGTGAGGTCTCCGGACGTGATCA	0.227348
30	GAATTATTTAGTGAGGTCTCCGGACGTGAT	0.454695
30	AATTATTTAGTGAGGTCTCCGGACGTGATC	0.227348
TTACTCTT
28	TTATCCCATACGTTACTCTTGCCTATCG	0.227348
AAGGATTG
10	AAAGGATTGG	0.227348
11	TAAGGATTGGC	0.227348
12	TAAGGATTGGCT	0.90939
13	TAAGGATTGGCTC	13.6409
13	ATAAGGATTGGCT	0.90939
13	AAAGGATTGGCTC	0.227348
14	ATAAGGATTGGCTC	7.50247
14	CGGGATAAGGATTG	6.82043
14	TAAGGATTGGCTCT	2.04613
14	GATAAGGATTGGCT	0.227348
15	TCGGGATAAGGATTG	51.6079
15	CGGGATAAGGATTGG	2.04613
15	GATAAGGATTGGCTC	1.13674
15	ATAAGGATTGGCTCT	0.454695
16	TTCGGGATAAGGATTG	149.14
16	TCGGGATAAGGATTGG	32.5107
16	CGGGATAAGGATTGGC	0.90939
16	ATAAGGATTGGCTCTA	0.454695
16	GGGATAAGGATTGGCT	0.227348
16	TCGGGATAAGGATTGT	0.227348
17	CTTCGGGATAAGGATTG	113.446
17	TTCGGGATAAGGATTGG	74.1153
17	TCGGGATAAGGATTGGC	2.95552
17	CGGGATAAGGATTGGCT	2.50082
17	GGATAAGGATTGGCTCT	0.454695
17	ATTCGGGATAAGGATTG	0.227348
18	CTTCGGGATAAGGATTGG	61.6112
18	TTCGGGATAAGGATTGGC	14.5502
18	TCGGGATAAGGATTGGCT	10.2306
18	CGGGATAAGGATTGGCTC	1.13674
18	ACTTCGGGATAAGGATTG	1.13674
18	TAAGGATTGGCTCTGAAG	0.454695
18	GGGATAAGGATTGGCTCT	0.454695
18	TCGGGATAAGGATTGTCT	0.227348
19	TTCGGGATAAGGATTGGCT	27.0544
19	TCGGGATAAGGATTGGCTC	12.9588
19	CGGGATAAGGATTGGCTCT	3.41021
19	ATAAGGATTGGCTCTGAAG	1.59143
19	AACTTCGGGATAAGGATTG	1.13674
20	CTTCGGGATAAGGATTGGCT	30.2372
20	TTCGGGATAAGGATTGGCTC	24.0988
20	TCGGGATAAGGATTGGCTCT	10.9127
20	ACTTCGGGATAAGGATTGGC	1.36409
20	TAAGGATTGGCTCTGAAGAT	0.682043
20	CTTCGGGATAAGGATTGCTC	0.227348
20	TAACTTCGGGATAAGGATTG	0.227348
21	TTCGGGATAAGGATTGGCTCT	30.2372
21	ACTTCGGGATAAGGATTGGCT	3.63756
21	AACTTCGGGATAAGGATTGGC	2.50082
21	ATAAGGATTGGCTCTGAAGAT	0.682043
21	GTAACTTCGGGATAAGGATTG	0.454695
22	CTTCGGGATAAGGATTGGCTCT	22.0527
22	AACTTCGGGATAAGGATTGGCT	5.91104
22	GTAACTTCGGGATAAGGATTGG	1.59143
22	GATAAGGATTGGCTCTGAAGAT	0.227348
22	CGTAACTTCGGGATAAGGATTG	0.227348
22	TTCGGGATAAGGATTGGCTCTG	0.227348
23	AACTTCGGGATAAGGATTGGCTC	3.63756
23	GTAACTTCGGGATAAGGATTGGC	3.63756
23	CGTAACTTCGGGATAAGGATTGG	0.454695
23	GGATAAGGATTGGCTCTGAAGAT	0.454695
23	CGGGATAAGGATTGGCTCTGAGG	0.227348
23	GGGATAAGGATTGGCTCTGAAGA	0.227348
24	GTAACTTCGGGATAAGGATTGGCT	7.27512
24	AACTTCGGGATAAGGATTGGCTCT	2.27348
24	TAAGGATTGGCTCTGAAGATTGAG	0.682043
24	ATAAGGATTGGCTCTGAAGATTGA	0.454695
24	CGGGATAAGGATTGGCTCTGAAGA	0.454695
24	CCGTAACTTCGGGATAAGGATTGG	0.227348
25	GTAACTTCGGGATAAGGATTGGCTC	2.04613
25	CGTAACTTCGGGATAAGGATTGGCT	0.90939
25	ACTTCGGGATAAGGATTGGCTCTGA	0.682043
25	CGGGATAAGGATTGGCTCTGAAGAT	0.682043
25	CCGTAACTTCGGGATAAGGATTGGC	0.682043
25	TCGGGATAAGGATTGGCTCTGAAGA	0.227348
26	GTAACTTCGGGATAAGGATTGGCTCT	2.95552
26	TCGGGATAAGGATTGGCTCTGAAGAT	2.50082
26	CGTAACTTCGGGATAAGGATTGGCTC	0.682043
26	CCGTAACTTCGGGATAAGGATTGGCT	0.682043
26	ATAAGGATTGGCTCTGAAGATTGAGA	0.227348
26	TCCGTAACTTCGGGATAAGGATTGGA	0.227348
26	TAACTTCGGGATAAGGATTGGCTCTG	0.227348
26	GATCCGTAACTTCGGGATAAGGATTG	0.227348
27	TTCGGGATAAGGATTGGCTCTGAAGAT	1.36409
27	TAAGGATTGGCTCTGAAGATTGAGATA	0.227348
27	TCCGTAACTTCGGGATAAGGATTGGCT	0.227348
27	AACTTCGGGATAAGGATTGGCTCTGAA	0.227348
28	CCGTAACTTCGGGATAAGGATTGGCTCT	0.90939
28	CGTAACTTCGGGATAAGGATTGGCTCTG	0.682043
28	ATAAGGATTGGCTCTGAAGATTGAGATA	0.682043
28	TCCGTAACTTCGGGATAAGGATTGGCTC	0.454695
28	GTAACTTCGGGATAAGGATTGGCTCTGA	0.454695
28	GGGATAAGGATTGGCTCTGAAGATTGAG	0.227348
30	TCGGGATAAGGATTGGCTCTGAAGATTGAG	0.227348
30	AACTTCGGGATAAGGATTGGCTCTGAAGAT	0.227348
GAGGGGGA
11	GCAGAGGGGGA	0.227348
ATAAACTG
9	TATAAACTG	1.36409
9	GATAAACTG	0.227348
ATCATATT
9	AATCATATT	0.227348
CGGCGGCC
9	ACGGCGGCC	1.13674
9	CCGGCGGCC	0.682043
11	AAACGGCGGCC	1.81878
11	GCCCGGCGGCC	1.13674
12	ACGGCGGCCGTA	0.454695
13	GTAAACGGCGGCC	9.0939
13	AAACGGCGGCCGT	0.454695
14	GGTAAACGGCGGCC	2.27348
15	CGGTAAACGGCGGCC	0.90939
15	AAACGGCGGCCGTAA	0.227348
16	CCGGTAAACGGCGGCC	0.682043
16	GTAAACGGCGGCCGTA	0.454695
17	CGGTAAACGGCGGCCGT	0.454695
ATATTAGG
9	TATATTAGG	0.454695
TCCGGGCG
9	ATCCGGGCG	2.72817
CTAGGACC
10	TTCTAGGACC	0.454695
GGATTGGC
9	AGGATTGGC	5.45634
10	TAGGATTGGC	12.2768
11	ATAGGATTGGC	0.682043
11	AGGATTGGCTC	0.454695
19	AGGATTGGCTCTGAAGATT	0.227348
24	AGGATTGGCTCTGAAGATTGAGAT	0.227348
TGTGGCGG
10	GCTGTGGCGG	1.13674
10	CTGTGGCGGC	0.227348
11	TTGTGGCGGCC	0.454695
11	CTGTGGCGGCA	0.227348
11	GCTGTGGCGGC	0.227348
11	GTTGTGGCGGG	0.227348
12	TGGCTGTGGCGG	0.682043
13	TTGGCTGTGGCGG	0.682043
13	TGGCTGTGGCGGC	0.227348
17	TAACTGGCTTGTGGCGG	0.227348
CAATGTAC
9	TCAATGTAC	0.454695
CGGGTGGG
9	ACGGGTGGG	0.454695
10	AACGGGTGGG	0.682043
10	GCGGGTGGGG	0.227348
11	CACGGGTGGGG	0.90939
11	CCGGGTGGGAG	0.227348
12	CCGGGTGGGAGC	5.45634
12	CACGGGTGGGGG	0.682043
13	ACGGGTGGGGGAT	1.36409
13	CCACGGGTGGGGG	0.227348
14	CACGGGTGGGGGAT	0.682043
14	ACGGGTGGGGGATA	0.227348
15	CCACGGGTGGGGGAT	0.227348
16	CCACGGGTGGGGGATA	0.682043
17	GTCCACGGGTGGGGGAT	0.227348
ACTGGTGG
9	TACTGGTGG	1.36409
10	GTACTGGTGG	0.454695
11	GGTACTGGTGG	0.454695
12	TGGTACTGGTGG	0.90939
TAGTTGAA
9	GTAGTTGAA	0.227348
10	AGTAGTTGAA	0.454695
11	TTTAGTTGAAT	0.454695
13	CGTAGTTGAACTT	0.227348
18	AGTAGTTGAAACTTGTGC	0.227348
18	GGTAGTTGAACTTGTGCT	0.227348
21	GTTAAAACGTTCGTAGTTGAA	0.227348
AGGAATAA
9	TAGGAATAA	2.50082
10	CTAGGAATAA	7.27512
10	TTAGGAATAA	0.227348
GGGTGGAC
9	TGGGTGGAC	2.95552
TATCTTAT
22	ATATCTTATGGTATTGGGTTTT	0.227348
25	ATATCTTATGGTATTGGGTTTTGAT	0.454695
27	ATATCTTATGGTATTGGGTTTTGATGC	0.227348
27	TTATTATATCTTATGGTATTGGGTTTT	0.227348
28	GATATCTTATGGTATTGGGTTTTGATGC	0.454695
28	ATATCTTATGGTATTGGGTTTTGATGCA	0.227348
TGGGGGCT
9	ATGGGGGCT	1.36409
10	GTTGGGGGCT	4.7743
CGGGCGCT
AGGGGCGA
CATTGAAC
11	GGACATTGAAC	0.454695
12	AGGACATTGAAC	0.454695
TCGGGACT
9	CTCGGGACT	0.227348
GAGGAGAG
9	AGAGGAGAG	0.682043
10	GAGAGGAGAG	0.227348
ATTTTCAA
9	AATTTTCAA	0.227348
12	AAATTTTCAAAA	0.454695
12	AAAATTTTCAAG	0.227348
ATTTGAAG
10	AAATTTGAAG	0.454695
10	TATTTGAAGA	0.227348
11	TAAATTTGAAG	0.454695
TATCTGCC
12	CCCTATCTGCCG	0.682043
17	CTATCTGCCGTGGATGT	0.227348
23	GACAGTTCGGTCCCTATCTGCCG	0.227348
24	AGTTCGGTCCCTATCTGCCGTGGA	0.454695
24	TCGGTCCCTATCTGCCGTGGATGT	0.227348
28	CGTGAGACAGTTCGGTCCCTATCTGCCG	0.227348
28	CAGTTCGGTCCCTATCTGCCGTGGATGT	0.227348
ATTTTTTC
11	TATATTTTTTC	0.454695
12	TTATATTTTTTC	0.227348
13	TTTATATTTTTTC	0.227348
ATTTGAGG
GGGTTGTA
9	AGGGTTGTA	0.454695
TGTAGCGG
9	ATGTAGCGG	0.227348
TGACCTGG
12	TATGACCTGGGC	0.682043
13	TTATGACCTGGGC	0.90939
14	CTTATGACCTGGGC	0.682043
14	TTATGACCTGGGCT	0.227348
17	CTTATGACCTGGGCTAC	0.227348
TATTTTCC
9	TTATTTTCC	0.227348
10	CATATTTTCC	0.227348
GGGGGAAC
9	CGGGGGAAC	14.0956
9	TGGGGGAAC	0.227348
10	GCGGGGGAAC	5.00165
10	TCGGGGGAAC	0.454695
10	CCGGGGGAAC	0.227348
11	GGCGGGGGAAC	27.2817
11	TGCGGGGGAAC	0.227348
GGAGGGTG
9	TGGAGGGTG	0.682043
10	TGGAGGGTGT	3.86491
14	CCGGGAGGGTGTGG	0.227348
19	GGCTCCGGGAGGGTGTGAT	0.227348
21	TAGGCTCCGGGAGGGTGTGAT	0.682043
GGCAGGCG
9	AGGCAGGCG	0.227348
GTTTGTAG
9	AGTTTGTAG	0.682043
GCGTTGCT
9	AGCGTTGCT	1.13674
GAGAGGTC
30	CGAGAGGTCCGGGTAAACCGCTGAACCACT	0.227348
TGTGGGGC
9	TTGTGGGGC	0.227348
10	TTGTGGGGCT	0.90939
ATAAGCGG
9	TATAAGCGG	0.227348
10	CTATAAGCGG	0.227348
12	AATTATAAGCGG	0.682043
[truncated: 8,724 more rows]

## Sheet: tRFs
Seed Length of sequence (nt)	Sequence	RPM (comb.)
TGGGGGGC
11	CTGGGGGGCGT	0.454695
TCTTGTAA
10	GTCTTGTAAT	3.41021
11	GGTCTTGTAAT	2.95552
GGGGACGT
GTGGGTTC
11	TTGTGGGTTCG	0.90939
11	TGCGTGGGTTC	0.454695
11	TGTGGGTTCGA	0.227348
12	TTGTGGGTTCGA	2.04613
12	GGTCGTGGGTTC	0.682043
13	GGTCGTGGGTTCG	0.454695
13	TTGTGGGTTCGAG	0.227348
14	GAGGGCGTGGGTTC	0.454695
15	GGGGATTGTGGGTTC	0.454695
16	CGGGGATTGTGGGTTC	1.13674
16	GGGGTCGTGGGTTCGA	0.227348
18	GCCGGGGATTGTGGGTTC	1.81878
19	TGCACGCGTGGGTTCGAAT	0.682043
24	AATGTGCTCTGCACGCGTGGGTTC	0.454695
CGGGCGGC
10	TCGGGCGGCC	0.227348
11	TGCGGGCGGCC	0.682043
11	CCGGGCGGCCT	0.454695
12	CACGCGGGCGGC	0.227348
14	CGCGGGCGGCCCGG	0.227348
14	GGCGGGCGGCCTGG	0.227348
14	ACGCGGGCGGCCCG	0.227348
15	ACGCGGGCGGCCCGG	0.227348
16	CGCGGGCGGCCCGGGT	0.90939
23	CCTGCCACGCGGGCGGCCCGGGT	0.227348
25	TCGCCTGCCACGCGGGCGGCCCGGG	0.227348
GTGTAGCGG
10	GGTGTAGCGG	0.90939
10	AGTGTAGCGG	0.682043
17	GTAGTGTAGCGGTTATC	0.227348
18	GTTTCCGTAGTGTAGCGG	0.227348
19	CATAGTGTAGCGGTTATCA	0.454695
22	TAGTGTAGCGGTTATCACGTGT	0.227348
22	TTCCATAGTGTAGCGGTTATCA	0.227348
28	GTTTCCGTAGTGTAGCGGTTATCACGTG	0.227348
29	GTTTCCGTAGTGTAGCGGTTATCACGTGT	0.90939
30	GTTTCCGTAGTGTAGCGGTTATCACGTGTG	1.36409
AGGGGATCG
GGGGCGGCC
CTCTGGGCC
12	GGACTCTGGGCC	0.682043
15	GCAGGACTCTGGGCC	0.682043
16	GGCAGGACTCTGGGCC	0.454695
17	GGCAGGACTCTGGGCCA	1.13674
18	GAGGCAGGACTCTGGGCC	0.90939
18	AAGGACTCTGGGCCAAAC	0.227348
19	AGAGGCAGGACTCTGGGCC	1.13674
19	GAGGCAGGACTCTGGGCCA	0.90939
20	AGAGGCAGGACTCTGGGCCA	0.227348
21	GGCAGGACTCTGGGCCAAACA	0.227348
22	GAGGCAGGACTCTGGGCCAAAC	0.454695
23	GAGGCAGGACTCTGGGCCAAACA	0.682043
25	GCAGGACTCTGGGCCAAACAATACC	0.682043
25	AGAGGCAGGACTCTGGGCCAAACAA	0.227348
25	CGAGCAGAGGCAGGACTCTGGGCCA	0.227348
26	GGCAGGACTCTGGGCCAAACAATACC	1.13674
26	GAGGCAGGACTCTGGGCCAAACAATA	0.454695
27	AGGCAGGACTCTGGGCCAAACAATACC	0.90939
28	GAGGCAGGACTCTGGGCCAAACAATACC	1.59143
29	AGAGGCAGGACTCTGGGCCAAACAATACC	0.90939
TCCGGGTTG
10	ATCCGGGTTG	0.227348
TAGTGGCCT
GGCGGCCTG
11	GGGCGGCCTGG	1.36409
AGGGCGTGG
10	AAGGGCGTGG	0.227348
11	CGAGGGCGTGG	0.682043
11	TGAGGGCGTGG	0.227348
12	GAAAGGGCGTGG	0.682043
12	TGAGGGCGTGGG	0.227348
13	CGAAAGGGCGTGG	1.36409
13	TTGAGGGCGTGGG	0.454695
14	TTGAGGGCGTGGGT	0.227348
15	CGAAAGGGCGTGGGT	1.13674
16	CGAAAGGGCGTGGGTT	0.90939
16	CCGAAAGGGCGTGGGT	0.227348
17	TCTTTGAGGGCGTGGGT	0.227348
GTCGTGGCC
10	AGTCGTGGCC	0.227348
11	GAGTCGTGGCC	0.682043
11	AGTCGTGGCCG	0.227348
12	GCAGTCGTGGCC	2.50082
13	GCAGTCGTGGCCG	0.227348
14	GCAGTCGTGGCCGA	0.454695
15	GCAGTCGTGGCCGAG	0.227348
16	GCAGTCGTGGCCGAGC	0.90939
16	AGTCGTGGCCGAGCGG	0.454695
18	GCAGTCGTGGCCGAGCGG	2.72817
22	AGTCGTGGCCGAGTGGTTAAGG	0.454695
22	AGTCGTGGCCGAGCGGTTAAGG	0.227348
22	CAGTCGTGGCCGAGCGGTTAAG	0.227348
23	CAGTCGTGGCCGAGCGGTTAAGG	0.227348
24	GCAGTCGTGGCCGAGCGGTTAAGG	2.95552
24	GCAGTCGTGGCCGAGTGGTTAAGG	2.50082
24	CAGTCGTGGCCGAGCGGTTAAGGC	0.682043
25	GCAGTCGTGGCCGAGCGGTTAAGGC	1.13674
25	GCAGTCGTGGCCGAGTGGTTAAGGC	0.454695
CCGGGCGGA
12	CCCGGGCGGAAA	0.227348
13	CCCGGGCGGAAAC	0.682043
14	TCCCGGGCGGAAAC	0.227348
15	ACCGGGCGGAAACAC	0.454695
17	CCCGGGCGGAAACACCA	0.454695
TCGGCACCA
10	CTCGGCACCA	0.454695
10	TTCGGCACCA	0.454695
11	CTTCGGCACCA	0.454695
11	TTTCGGCACCA	0.227348
13	GGTTTCGGCACCA	0.454695
15	CGGGTTTCGGCACCA	0.90939
16	CCGGGTTTCGGCACCA	26.3723
17	CCCGGGTTTCGGCACCA	55.4728
18	TCCCGGGTTTCGGCACCA	39.7858
19	ATCCCGGGTTTCGGCACCA	1.36409
20	AATCCCGGGTTTCGGCACCA	1.36409
CACGCGGGC
12	GCCACGCGGGCG	0.454695
12	TGCCACGCGGGC	0.227348
13	CTGCCACGCGGGC	1.13674
CCGTGGCGC
25	GCCTCCGTGGCGCAATTGGTTAGCA	0.227348
AAGGGTTGG
10	CAAGGGTTGG	0.227348
CGCGGGTTC
10	TCGCGGGTTC	0.227348
CCGGGTGTC
16	ACCCGGGTGTCCCCTC	0.227348
18	ACCCGGGTGTCCCCTCCA	0.227348
AGTGGCCTA
28	GCCCCAGTGGCCTAATGGATAAGGCATC	0.682043
CACCCGGAA
15	GGCTCTCACCCGGAA	0.682043
GGGCGGCCC
AGAGGGAGCC
11	GAGAGGGAGCC	1.59143
CTCGTCGCCA
11	CCTCGTCGCCA	1.13674
12	TCCTCGTCGCCA	7.95717
13	ATCCTCGTCGCCA	0.90939
15	CCATCCTCGTCGCCA	0.227348
CCTCGTCGCC
13	CATCCTCGTCGCC	2.72817
14	CCATCCTCGTCGCC	0.227348
16	TCCCATCCTCGTCGCC	0.227348
GTCAGGATGG
GGTTCGACTC
12	AGGTTCGACTCC	0.227348
CACGGCACCA
11	TCACGGCACCA	0.227348
12	GTCACGGCACCA	0.454695
17	TCCTGGTCACGGCACCA	0.682043
18	ATCCTGGTCACGGCACCA	0.454695
19	AATCCTGGTCACGGCACCA	0.227348
21	CGAATCCTGGTCACGGCACCA	0.454695
22	TCGAATCCTGGTCACGGCACCA	0.90939
AGTTGGACTT
GCCCGGGTTC
18	AAGGCCCGGGTTCAATTC	0.227348
28	GGAGGCCCGGGTTCAATTCCCGGTATGG	0.227348
29	TCACCCAGAAGGCCCGGGTTCGATTCCCG	0.682043
30	CGGGAGGCCCGGGTTCAATTCCCGGTATGG	0.682043
30	TGGAGGCCCGGGTTCAATTCCCGGTATGGG	0.227348
CGGTTCGAGC
GGTTAGGACC
24	GTGATCGTCTAGTGGTTAGGACCC	0.682043
25	GTGATCGTCTAGTGGTTAGGACCCC	2.04613
25	CGTGATCGTCTAGTGGTTAGGACCC	1.13674
26	CCGTGATCGTCTAGTGGTTAGGACCC	1.13674
26	CGTGATCGTCTAGTGGTTAGGACCCC	1.13674
27	GCCGTGATCGTCTAGTGGTTAGGACCC	0.454695
27	CGTGATCGTCTAGTGGTTAGGACCCCA	0.227348
28	GGCCGTGATCGTCTAGTGGTTAGGACCC	9.5486
28	GCCGTGATCGTCTAGTGGTTAGGACCCC	1.36409
28	CGTGATCGTCTAGTGGTTAGGACCCCAC	0.682043
29	GGCCGTGATCGTCTAGTGGTTAGGACCCC	1.81878
30	GGCCGTGATCGTCTAGTGGTTAGGACCCCA	1.59143
CTCACCCGGA
14	GGCTCTCACCCGGA	0.227348
TGCTCGCCTG
17	TAGAATGCTCGCCTGCC	0.227348
18	GTAGAATGCTCGCCTGCC	0.227348
GTTGGGCGCCA
12	CGTTGGGCGCCA	5.68369
13	ACGTTGGGCGCCA	2.72817
14	CACGTTGGGCGCCA	0.682043
16	CCCACGTTGGGCGCCA	0.227348
CCACGTTGGGC
15	CCCACGTTGGGCGCC	0.90939
16	CCCCACGTTGGGCGCC	0.454695
AATGCTCGCCT
14	TAGAATGCTCGCCT	0.454695
16	GGTAGAATGCTCGCCT	0.227348
17	TGGTAGAATGCTCGCCT	0.682043
18	GTGGTAGAATGCTCGCCT	0.227348
22	TTCAGTGGTAGAATGCTCGCCT	0.227348
24	GGTTCAGTGGTAGAATGCTCGCCT	0.682043
25	TGGTTCAGTGGTAGAATGCTCGCCT	0.227348
29	TCGGTGGTTCAGTGGTAGAATGCTCGCCT	0.227348
30	ATCGGTGGTTCAGTGGTAGAATGCTCGCCT	1.13674
GCCGACGCACC
15	CCGGCCGACGCACCA	0.454695
16	CCCGGCCGACGCACCA	0.90939
17	TCCCGGCCGACGCACCA	0.454695
18	TTCCCGGCCGACGCACCA	0.682043
19	TTTCCCGGCCGACGCACCA	1.36409
CACGTCGGGGT
13	ATCACGTCGGGGT	0.227348
29	TAGGTTGCGTGTTCAAATCACGTCGGGGT	0.227348
GGCCGAGAGGC
12	TGGCCGAGAGGC	0.227348
CCGGGCGGGAA
17	CCCGGGCGGGAACACCA	0.90939
ACGCGGGAGAC
28	CACGCGGGAGACCGGGGTTCAATTCCCC	0.454695
AGGTCGCGGGT
13	GAAGGTCGCGGGT	0.227348
CGACAGGTCCC
12	TCGACAGGTCCC	0.227348
20	ACTGCAGATCGACAGGTCCC	0.227348
21	GACTGCAGATCGACAGGTCCC	8.63921
26	CGTTCGACTGCAGATCGACAGGTCCC	0.454695
TACGGGGATCG
21	AGAGGTACGGGGATCGATGCC	0.454695
GGCGTCTGACT
12	AGGCGTCTGACT	0.227348
13	AAGGCGTCTGACT	0.227348
GGGGATTGTGG
14	CGGGGATTGTGGGT	0.454695
14	GCCGGGGATTGTGG	0.227348
19	TAAGCCGGGGATTGTGGGT	0.227348
19	GAAGCCGGGGATTGTGGGT	0.227348
20	CTAAGCCGGGGATTGTGGGT	0.227348
TCGGAGGCGTG
13	CCTCGGAGGCGTG	1.59143
14	TCCTCGGAGGCGTG	0.227348
CAGGGTCGTGG
21	CTCTTAATCTCAGGGTCGTGG	0.227348
25	GAGACTCTTAATCTCAGGGTCGTGG	0.454695
GAGAGCGTGGG
17	TGAGAGAGAGCGTGGGT	0.227348
21	TTCTCGAGAGAGAGCGTGGGT	0.227348
CGGCTCTCACC
13	CCGGCTCTCACCC	1.13674
14	CCGGCTCTCACCCG	0.227348
19	AGGATACCCGGCTCTCACC	0.454695
28	AGTGGTTAGGATATCCGGCTCTCACCCG	0.454695
30	AGTGGTTAGGATACCCGGCTCTCACCCGGG	0.227348
CCGACTGCGCCA
22	TCGAATCCTACCGACTGCGCCA	0.454695
CCCGGATAGCTC
13	GCCCGGATAGCTC	4.7743
14	GCCCGGATAGCTCA	0.454695
17	GCCCGGATAGCTCAGTG	0.227348
25	GCCCGGATAGCTCAGTCGGTAGAGC	0.454695
27	GCCCGGATAGCTCAGTCGGTAGAGCAT	0.682043
29	GCCCGGATAGCTCAGTCGGTAGAGCATTG	33.1927
AGTCGGTAGAGC
13	CAGTCGGTAGAGC	2.95552
14	TCAGTCGGTAGAGC	0.682043
14	CAGTCGGTAGAGCA	0.454695
15	CAGTCGGTAGAGCAT	0.682043
16	CAGTCGGTAGAGCATG	5.00165
17	CAGTCGGTAGAGCATGA	9.0939
17	TCAGTCGGTAGAGCATG	2.04613
17	CAGTCGGTAGAGCATTG	1.81878
17	CTCAGTCGGTAGAGCAT	0.227348
18	TCAGTCGGTAGAGCATGA	2.27348
18	CAGTCGGTAGAGCATGAG	1.59143
19	CAGTCGGTAGAGCATTGGA	0.682043
19	TCAGTCGGTAGAGCATTGG	0.227348
20	CAGTCGGTAGAGCATTGGAC	1.36409
20	TCAGTCGGTAGAGCATGAGA	0.227348
21	CAGTCGGTAGAGCATGAGACT	0.454695
22	CTCAGTCGGTAGAGCATTGGAC	0.682043
27	GCCCGGGTAGCTCAGTCGGTAGAGCAT	0.682043
27	GCCCGGCTAGCTCAGTCGGTAGAGCAT	0.227348
28	GCCCGGCTAGCTCAGTCGGTAGAGCATG	1.13674
28	CCCGGGTAGCTCAGTCGGTAGAGCATTG	0.454695
28	CCCGGCTAGCTCAGTCGGTAGAGCATGA	0.227348
29	GCCCGGCTAGCTCAGTCGGTAGAGCATGA	4.3196
29	GCCCGGGTAGCTCAGTCGGTAGAGCATTG	0.454695
29	CGGATAGCTCAGTCGGTAGAGCATTGGAC	0.227348
30	GCCCGGCTAGCTCAGTCGGTAGAGCATGAG	0.227348
TGTAGGCGTGGG
14	ATGTAGGCGTGGGT	0.227348
CAGTGGTAGAGC
15	TCAGTGGTAGAGCAG	0.227348
17	GCAGTGGTAGAGCATTC	0.454695
24	GGGGATGTAGCTCAGTGGTAGAGC	0.227348
28	GGGGATATAGCTCAGTGGTAGAGCATTC	2.27348
CAGTCGGTAGAG
18	CTAGCTCAGTCGGTAGAG	0.227348
TTCCCCGTCGGG
13	ATTCCCCGTCGGG	0.227348
14	AATTCCCCGTCGGG	0.227348
18	GTTCAATTCCCCGTCGGG	0.682043
19	GTTCAATTCCCCGTCGGGG	1.13674
22	TCAATTCCCCGTCGGGGAGCCA	0.227348
24	GTTCAATTCCCCGTCGGGGAGCCA	0.227348
25	GGGGTTCAATTCCCCGTCGGGGAGC	0.227348
28	GAGACCGGGGTTCAATTCCCCGTCGGGG	0.682043
29	GGAGACCGGGGTTCAATTCCCCGTCGGGG	0.454695
TAGGTCGCTGGT
13	ATAGGTCGCTGGT	0.454695
19	ATCCATAGGTCGCTGGTTC	0.227348
AGGTCGCTGGTT
TCCCGGACGAGC
13	TTCCCGGACGAGC	0.227348
14	TTCCCGGACGAGCC	0.682043
18	ATCCCGGACGAGCCCCCA	1.59143
CTTCTGACACCA
16	CCCACTTCTGACACCA	0.454695
17	TCCCACTTCTGACACCA	0.454695
18	ATCCCACTTCTGACACCA	0.454695
19	AATCCCACTTCTGACACCA	0.227348
22	TCGAATCCCACTTCTGACACCA	0.227348
CCTACCGGCTGC
18	AATCCTACCGGCTGCGCC	0.227348
GACGAGGTGGCC
GGTTGCGTGTTC
16	GGAAGGTTGCGTGTTC	0.227348
AGTATCCCCGCC
30	CTCGATAGTATAGTGGTTAGTATCCCCGCC	0.227348
CAGGGGTAGAGC
28	GGGGGTATAGCTCAGGGGTAGAGCATTC	1.59143
GGGATATAGCTC
22	GGGGATATAGCTCAGTGGTAGA	0.682043
CGGTAGAGCATG
13	TCGGTAGAGCATG	0.227348
14	GTCGGTAGAGCATG	0.227348
17	GTCGGTAGAGCATGAGA	0.454695
TCGGTAGAGCAT
15	GTCGGTAGAGCATTG	0.227348
TCTCACCCGGGA
14	GCTCTCACCCGGGA	0.90939
15	GGCTCTCACCCGGGA	1.59143
CTCTCACCCGGG
13	GCTCTCACCCGGG	0.227348
GGCTCTCACCCG
CGTCGGGGAGCCA
14	CCGTCGGGGAGCCA	1.13674
15	CCCGTCGGGGAGCCA	2.95552
16	CCCCGTCGGGGAGCCA	0.227348
GCCCGGCTAGCTC
CTCGCCGGGGCCT
15	ATCTCGCCGGGGCCT	0.682043
CAGTTGGGAGAGC
17	TCAGTTGGGAGAGCGTC	0.227348
25	GCCGAAATAGCTCAGTTGGGAGAGC	0.454695
GGTCCGAGGATCG
17	AGGTCCGAGGATCGAAA	0.227348
18	AGGTCCGAGGATCGAAAC	0.227348
19	GAGGTCCGAGGATCGAAAC	0.227348
GACTCTTAATCTC
21	AGACTCTTAATCTCAGGGTCG	0.227348
GTTGGTCTAGGGG
20	GGCTCGTTGGTCTAGGGGTA	0.227348
24	TCGTTGGTCTAGGGGTATGATTTC	0.227348
25	CTCGTTGGTCTAGGGGTATGATTTC	0.227348
25	CTCGTTGGTCTAGGGGTATGATTTT	0.227348
27	GGCTCGTTGGTCTAGGGGTATGATTTC	0.454695
27	CGTTGGTCTAGGGGTATGATTCTCGCT	0.227348
29	GGGCTCGTTGGTCTAGGGGTATGATTTCC	0.454695
TCTCGGTGGAACC
18	ATCTCGGTGGAACCTCCA	0.454695
ATCCATAGGTCGC
TTGGGAGCGTAGG
AGTTGGGAGAGCG
GTGTAATGGTTAG
23	GCGTCGGTGGTGTAATGGTTAGC	0.454695
28	GCGTCGGTGGTGTAATGGTTAGCATAGT	4.54695
28	CGTCGGTGGTGTAATGGTTAGCATAGTT	1.81878
28	GTTCTATGGTGTAATGGTTAGCACTCTG	0.227348
29	GCGTCGGTGGTGTAATGGTTAGCATAGTT	42.9687
29	GGTTCTATGGTGTAATGGTTAGCACTCTG	3.41021
30	GCGTCGGTGGTGTAATGGTTAGCATAGTTG	0.454695
CAGATGGTAGAGC
14	TCAGATGGTAGAGC	0.227348
19	CTCAGATGGTAGAGCGCTC	0.227348
22	GATGTAGCTCAGATGGTAGAGC	0.454695
24	GGGATGTAGCTCAGATGGTAGAGC	0.454695
25	GGGGATGTAGCTCAGATGGTAGAGC	1.81878
28	GGGGATGTAGCTCAGATGGTAGAGCGCT	0.227348
29	GGGGATGTAGCTCAGATGGTAGAGCGCTC	0.682043
TCCCCGGCATCTC
19	GTTCAATCCCCGGCATCTC	0.227348
CTAATGGATAAGG
TCCCACCGCTGTC
TTAGGATACCCGG
15	GGTTAGGATACCCGG	0.227348
TTTCCCGGCCGAC
TCACCCGGGGCACC
17	CCTCACCCGGGGCACCA	0.227348
TGGCCCCAGATAGC
29	ACCATGGCCCCAGATAGCGCTTGCTCTTG	0.227348
CCGGGTTTCGGCAC
15	CCCGGGTTTCGGCAC	0.682043
16	CCCGGGTTTCGGCACC	6.36573
17	TCCCGGGTTTCGGCACC	1.13674
AGAGGTCCGAGGAT
28	TGGGCCCATAACCCAGAGGTCCGAGGAT	0.227348
CCACTTCTGACACC
16	TCCCACTTCTGACACC	0.227348
GTGGTAGAGCATTC
15	AGTGGTAGAGCATTC	0.227348
GGGGATGTAGCTCA
GTTTTCGTAGTGTAG
GCATCGGTGGTTCAG
GGATAAGGCATCGGC
16	TGGATAAGGCATCGGC	0.227348
GGTTAGCACTCTGGA
16	AGGTTAGCACTCTGGA	0.454695
16	CGGTTAGCACTCTGGA	0.227348
19	TAATGGTTAGCACTCTGGA	0.227348
21	TGTAATGGTTAGCACTCTGGA	0.227348
30	GTAACGGTTAGCACTCTGGACTTTGAATCC	0.682043
30	GTAATGGTTAGCACTCTGGACTTTGAATCC	0.227348
AGCAGAGTGGCGCAG
16	AAGCAGAGTGGCGCAG	0.227348
CCTTCGATAGCTCAG
TCCTCGATAGTATAG
GGTAGCGTGGCCGAG
CTCGGTAGAACCTCCA
17	TCTCGGTAGAACCTCCA	1.59143
18	ATCTCGGTAGAACCTCCA	0.454695
GCAGTGGAAGCGTGCT
GTTGGTCTAGAGGTAT
26	GCTCGTTGGTCTAGAGGTATGATTCT	0.682043
27	GGCTCGTTGGTCTAGAGGTATGATTCT	1.59143
TGGTAGAATGCTCGCC
27	CGGTGGTTCAGTGGTAGAATGCTCGCC	1.36409
29	ATCGGTGGTTCAGTGGTAGAATGCTCGCC	6.36573
30	CATCGGTGGTTCAGTGGTAGAATGCTCGCC	96.3954
GCGTCGGTGGTGTAATG
ATTGTCTAGTGGTTAGG
27	CCCATATTGTCTAGTGGTTAGGATATC	0.227348
28	TCCCATATTGTCTAGTGGTTAGGATATC	1.36409
29	TCCCATATTGTCTAGTGGTTAGGATATCC	0.454695
29	TCCCATATTGTCTAGTGGTTAGGATACCC	0.227348
30	TCCCATATTGTCTAGTGGTTAGGATATCCG	0.454695
30	TCCCATATTGTCTAGTGGTTAGGATACCCG	0.227348
GATAGTATAGTGGTTAG
22	GCTCGATAGTATAGTGGTTAGT	0.227348
GCACTCAGGACTCTGAAT
23	GGTTAGCACTCAGGACTCTGAAT	0.682043
25	GGTTAGCACTCAGGACTCTGAATCC	0.227348
28	AATGGTTAGCACTCAGGACTCTGAATCC	0.227348
30	GTAATGGTTAGCACTCAGGACTCTGAATCC	0.227348
TCGTAGTGTAGTGGTTAT
28	TTTTCGTAGTGTAGTGGTTATCACGTGT	0.227348
29	TTTTCGTAGTGTAGTGGTTATCACGTGTG	1.36409
AGAGGCAGGACTCTGGGC
20	GCAGAGGCAGGACTCTGGGC	0.227348
TCCCATATGGTCTAGTGG
GGTCGTGAGTTCGAGCCT
29	AAGGTCGTGAGTTCGAGCCTCACCCGGGG	0.454695
30	TAAGGTCGTGAGTTCGAGCCTCACCCGGGG	0.454695
GGTTGTGAGTTCGAGCCT
21	CGGGGTTGTGAGTTCGAGCCT	0.682043
GGGATGTAGCTCAGATGGT
GGCTCAATGGTCTAGGGGTA
AAGGTTGGTGGTTCGAGTCC
GGCGATGATGAATTCCTTTT
GGACTCTGAATCCTGCGATCC
24	AGGACTCTGAATCCTGCGATCCGA	0.90939
26	AGGACTCTGAATCCTGCGATCCGAGT	0.682043
26	ACTCAGGACTCTGAATCCTGCGATCC	0.454695
27	CAGGACTCTGAATCCTGCGATCCGAGT	0.682043
27	TCAGGACTCTGAATCCTGCGATCCGAG	0.227348
29	CTCAGGACTCTGAATCCTGCGATCCGAGT	0.90939
29	ACTCAGGACTCTGAATCCTGCGATCCGAG	0.227348
30	ACTCAGGACTCTGAATCCTGCGATCCGAGT	0.227348
TGGGTGCGAGAGGTCCCGGGT
22	TTGGGTGCGAGAGGTCCCGGGT	1.81878
23	TTTGGGTGCGAGAGGTCCCGGGT	1.81878
AGTGAATCGCGATATGTTGAAA
26	GTTAGTGAATCGCGATATGTTGAAAG	0.227348
TCGGTGGTTCAGTGGTAGAATGC
24	ATCGGTGGTTCAGTGGTAGAATGC	1.81878
25	ATCGGTGGTTCAGTGGTAGAATGCT	14.3229
26	ATCGGTGGTTCAGTGGTAGAATGCTC	6.59308
27	ATCGGTGGTTCAGTGGTAGAATGCTCG	0.90939
28	ATCGGTGGTTCAGTGGTAGAATGCTCGC	0.227348
CTCAATGGTCTAGGGGTATGATTCT
26	GCTCAATGGTCTAGGGGTATGATTCT	0.454695
