# Supplementary material for: An Expanded Landscape of Unusually Short RNAs in 11 Samples from Six Eukaryotic Organisms
Source: Noncoding RNA. 2022 May 19;8(3):34. doi: 10.3390/ncrna8030034 (PMC9149858; doi:10.3390/ncrna8030034)
Supplement: Supplementary file 1 [file ncrna-08-00034-s001.zip › 3 Supplementary materials/Supplementary Table S11.xlsx]

## Sheet: rRFs
Seed Length of sequence (nt)	Sequence	RPM
CTGGTCGA
9	TCTGGTCGA	1009.69
9	GCTGGTCGA	58.013
9	ACTGGTCGA	13.2539
9	CCTGGTCGA	2.82461
10	CTCTGGTCGA	2628.84
10	GTCTGGTCGA	58.4476
10	TTCTGGTCGA	41.7172
10	CCCTGGTCGA	1.52094
10	TACTGGTCGA	0.651832
10	TCCTGGTCGA	0.217277
11	CCTCTGGTCGA	2277.5
11	TCTCTGGTCGA	102.12
11	GCTCTGGTCGA	83.4345
11	CGTCTGGTCGA	2.60733
11	CCCCTGGTCGA	1.30366
11	CTTCTGGTCGA	0.651832
11	AGCCTGGTCGA	0.434555
11	TCCCTGGTCGA	0.217277
12	GCCTCTGGTCGA	1891.62
12	GTCTCTGGTCGA	3.25916
12	AGCTCTGGTCGA	1.08639
12	TCCCCTGGTCGA	0.217277
12	GCGTCTGGTCGA	0.217277
13	AGCCTCTGGTCGA	2252.73
13	CCTCTGGTCGATG	0.434555
13	ACAGCCTGGTCGA	0.217277
14	CAGCCTCTGGTCGA	2392.44
14	AAGCCTCTGGTCGA	19.9895
14	AGCCTCTGGTCGAT	0.651832
14	AACAGCCTGGTCGA	0.434555
15	ACAGCCTCTGGTCGA	3172.47
15	AAAGCCTCTGGTCGA	2.39005
15	GAACAGCCTGGTCGA	1.30366
16	AACAGCCTCTGGTCGA	3640.7
16	CTCTGGTCGATGGAAC	1.52094
16	AAAAGCCTCTGGTCGA	1.08639
16	TGAACAGCCTGGTCGA	0.434555
16	GAAAGCCTCTGGTCGA	0.217277
17	GAACAGCCTCTGGTCGA	4431.15
17	CCTCTGGTCGATGGAAC	1.73822
17	GTGAACAGCCTGGTCGA	0.434555
17	TCTGGTCGATGGAACAA	0.217277
18	TGAACAGCCTCTGGTCGA	3006.03
18	GGAACAGCCTCTGGTCGA	78.4371
19	GTGAACAGCCTCTGGTCGA	2121.71
19	GGGAACAGCCTCTGGTCGA	1.9555
19	AGCCTCTGGTCGATGGAAC	0.651832
19	AGCCTCTGGTCGATGGAAA	0.651832
20	GGTGAACAGCCTCTGGTCGA	643.793
20	AGTGAACAGCCTCTGGTCGA	4.99738
20	AGGGAACAGCCTCTGGTCGA	1.08639
20	AAGGTGAAGCCTCTGGTCGA	0.217277
20	CGTGAACAGCCTCTGGTCGA	0.217277
21	AGGTGAACAGCCTCTGGTCGA	311.141
21	GGGTGAACAGCCTCTGGTCGA	5.86649
21	CCTCTGGTCGATGGAACAATG	2.60733
21	ACGTGAACAGCCTCTGGTCGA	1.08639
21	AAGTGAACAGCCTCTGGTCGA	0.869109
21	AAGGTGAACAGCTCTGGTCGA	0.651832
21	ACAGCCTCTGGTCGATGGAAC	0.434555
21	CAAGGTGAACAGCCTGGTCGA	0.217277
21	CAAGGTGAAGCCTCTGGTCGA	0.217277
21	TGAACAGCCTCTGGTCGATGG	0.217277
22	AAGGTGAACAGCCTCTGGTCGA	914.52
22	CAAGTGAACAGCCTCTGGTCGA	1.73822
22	CAAGGTGAAAGCCTCTGGTCGA	1.30366
22	CAGCCTCTGGTCGATGGAACAA	0.869109
22	AACAGCCTCTGGTCGATGGAAC	0.651832
22	CAGGTGAACAGCCTCTGGTCGA	0.217277
22	CCTCTGGTCGATGGAACAATGT	0.217277
22	GCCTCTGGTCGATGGAACAATG	0.217277
23	CAAGGTGAACAGCCTCTGGTCGA	816.094
23	GAACAGCCTCTGGTCGATGGAAC	2.60733
23	CCTCTGGTCGATGGAACAATGTA	1.52094
23	TCTGGTCGATGGAACAATGTAGG	1.08639
23	CCAGGTGAACAGCCTCTGGTCGA	0.869109
23	AACAGCCTCTGGTCGATGGAACA	0.651832
23	AGCCTCTGGTCGATGGAACAATG	0.651832
23	ACAGCCTCTGGTCGATGGAACAA	0.434555
23	TCCAAGGTGAACAGCCTGGTCGA	0.217277
23	AAGGTGAACAGCCTCTGGTCGAT	0.217277
24	CCAAGGTGAACAGCCTCTGGTCGA	1101.38
24	GCAAGGTGAACAGCCTCTGGTCGA	29.5497
24	TCAAGGTGAACAGCCTCTGGTCGA	19.3377
24	CTCTGGTCGATGGAACAATGTAGG	4.56282
24	TCTGGTCGATGGAACAATGTAGGC	1.9555
24	CCCAGGTGAACAGCCTCTGGTCGA	1.30366
24	AGCCTCTGGTCGATGGAACAATGT	1.30366
24	TGAACAGCCTCTGGTCGATGGAAC	1.08639
24	CAGCCTCTGGTCGATGGAACAATG	0.869109
24	AGGTGAACAGCCTCTGGTCGATGG	0.651832
24	CTCCAAGGTGAACAGCCTGGTCGA	0.217277
25	TCCAAGGTGAACAGCCTCTGGTCGA	1115.5
25	AAGGTGAACAGCCTCTGGTCGATGG	3.04188
25	CCCAAGGTGAACAGCCTCTGGTCGA	2.82461
25	CTCAAGGTGAACAGCCTCTGGTCGA	1.73822
25	CAAGGTGAACAGCTCTGGTCGATGG	1.30366
25	GAACAGCCTCTGGTCGATGGAACAA	1.30366
25	AGGTGAACAGCCTCTGGTCGATGGA	1.30366
25	GTGAACAGCCTCTGGTCGATGGAAC	0.651832
25	CCTCTGGTCGATGGAACAATGTAGG	0.651832
25	GCCTCTGGTCGATGGAACAATGTAG	0.651832
25	GCTCTGGTCGATGGAACAATGTAGG	0.651832
25	CAGCCTCTGGTCGATGGAACAATGT	0.217277
26	CTCCAAGGTGAACAGCCTCTGGTCGA	1328.65
26	TTCCAAGGTGAACAGCCTCTGGTCGA	18.9031
26	TCTGGTCGATGGAACAATGTAGGCAA	6.08377
26	GCCTCTGGTCGATGGAACAATGTAGG	5.43193
26	CTCTGGTCGATGGAACAATGTAGGCA	4.12827
26	GGTGAACAGCCTCTGGTCGATGGAAC	3.69371
26	CCCCAAGGTGAACAGCCTCTGGTCGA	1.30366
26	CAAGGTGAACAGCCTCTGGTCGATGG	1.08639
26	GTGAACAGCCTCTGGTCGATGGAACA	0.869109
26	TCTCCAGGTGAACAGCCTCTGGTCGA	0.651832
26	GTCTCCAAGGTGAACAGCCTGGTCGA	0.434555
26	GCTGGTCGATGGAACAATGTAGGCAA	0.217277
26	AACAGCCTCTGGTCGATGGAACAATG	0.217277
27	TCTCCAAGGTGAACAGCCTCTGGTCGA	952.109
27	CTCTGGTCGATGGAACAATGTAGGCAA	7.82198
27	AGCCTCTGGTCGATGGAACAATGTAGG	7.60471
27	GAACAGCCTCTGGTCGATGGAACAATG	0.651832
27	AGGTGAACAGCCTCTGGTCGATGGAAC	0.651832
27	AACAGCCTCTGGTCGATGGAACAATGT	0.434555
27	CAGCCTCTGGTCGATGGAACAATGTAG	0.434555
27	GTTCCAAGGTGAACAGCCTCTGGTCGA	0.434555
27	GTCTCAAGGTGAACAGCCTCTGGTCGA	0.434555
27	GTCTCCAGGTGAACAGCCTCTGGTCGA	0.217277
28	GTCTCCAAGGTGAACAGCCTCTGGTCGA	540.803
28	CCTCTGGTCGATGGAACAATGTAGGCAA	3.47644
28	AAGGTGAACAGCCTCTGGTCGATGGAAC	3.04188
28	CTCTGGTCGATGGAACAATGTAGGCAAG	2.60733
28	ACAGCCTCTGGTCGATGGAACAATGTAG	1.9555
28	AGCCTCTGGTCGATGGAACAATGTAGGC	1.73822
28	GCTCTGGTCGATGGAACAATGTAGGCAA	1.08639
28	TGAACAGCCTCTGGTCGATGGAACAATG	0.651832
28	GAACAGCCTCTGGTCGATGGAACAATGT	0.434555
28	AGGTGAACAGCCTCTGGTCGATGGAACA	0.434555
29	GGTCTCCAAGGTGAACAGCCTCTGGTCGA	317.877
29	TGTCTCCAAGGTGAACAGCCTCTGGTCGA	8.47382
29	ACAGCCTCTGGTCGATGGAACAATGTAGG	4.56282
29	TCTGGTCGATGGAACAATGTAGGCAAGGG	3.47644
29	AGTCTCCAAGGTGAACAGCCTCTGGTCGA	3.47644
29	CAGCCTCTGGTCGATGGAACAATGTAGGC	1.52094
29	CCTCTGGTCGATGGAACAATGTAGGCAAG	1.30366
29	AACAGCCTCTGGTCGATGGAACAATGTAG	1.08639
29	CAAGGTGAACAGCCTCTGGTCGATGGAAC	0.869109
29	GCTGGTCGATGGAACAATGTAGGCAAGGG	0.217277
30	AGGTCTCCAAGGTGAACAGCCTCTGGTCGA	387.405
30	GGGTCTCCAAGGTGAACAGCCTCTGGTCGA	3.91099
30	CTCTGGTCGATGGAACAATGTAGGCAAGGG	2.82461
30	TCTGGTCGATGGAACAATGTAGGCAAGGGA	2.17277
30	AAGGTGAACAGCCTCTGGTCGATGGAACAA	1.08639
30	GAACAGCCTCTGGTCGATGGAACAATGTAG	0.651832
30	CCAAGGTGAACAGCCTCTGGTCGATGGAAC	0.651832
30	GCTGGTCGATGGAACAATGTAGGCAAGGGA	0.651832
30	ACGTCTCCAAGGTGAACAGCCTCTGGTCGA	0.651832
30	CAGGTCTCAAGGTGAACAGCCTCTGGTCGA	0.217277
30	GTGAACAGCCTCTGGTCGATGGAACAATGT	0.217277
30	AACAGCCTCTGGTCGATGGAACAATGTAGG	0.217277
30	ACAGCCTCTGGTCGATGGAACAATGTAGGC	0.217277
GCAAATGA
9	AGCAAATGA	569.918
9	GGCAAATGA	5.21466
9	TGCAAATGA	1.30366
10	TAGCAAATGA	0.217277
GAGCTGTG
9	GGAGCTGTG	17.3822
9	TGAGCTGTG	16.2958
TTCGGAAT
9	CTTCGGAAT	229.01
9	TTTCGGAAT	9.77748
9	ATTCGGAAT	8.25654
9	GTTCGGAAT	1.73822
10	CCTTCGGAAT	225.099
10	CTTCGGAATT	18.034
10	TTTCGGAATT	3.04188
10	GCTTCGGAAT	1.9555
10	TCTTCGGAAT	1.73822
10	ACTTCGGAAT	1.30366
10	TATTCGGAAT	0.217277
11	ACCTTCGGAAT	61.4895
11	CCTTCGGAATT	16.2958
11	GCCTTCGGAAT	4.12827
12	GACCTTCGGAAT	18.034
12	ATTCGGAATTAC	2.17277
12	TCTTTCGGAATT	1.08639
13	AGACCTTCGGAAT	24.9869
13	GACCTTCGGAATT	2.39005
14	TAGACCTTCGGAAT	113.636
14	AAGACCTTCGGAAT	0.217277
15	TTAGACCTTCGGAAT	30.8534
15	GTAGACCTTCGGAAT	9.34293
15	TAGACCTTCGGAATT	5.86649
16	TTTAGACCTTCGGAAT	62.5759
16	TTAGACCTTCGGAATT	4.7801
16	CTTAGACCTTCGGAAT	1.73822
16	CTTCGGAATGACTGGG	0.217277
17	CTTTAGACCTTCGGAAT	636.84
17	TTTAGACCTTCGGAATT	4.7801
17	TTTTAGACCTTCGGAAT	0.869109
17	CCTTAGACCTTCGGAAT	0.651832
17	CTTAAGACCTTCGGAAT	0.217277
18	CTTTAGACCTTCGGAATT	51.2774
18	CCTTTAGACCTTCGGAAT	6.7356
18	TCTTTAGACCTTCGGAAT	2.39005
18	CTTAAGACCTTCGGAATT	0.217277
19	TCCTTTAGACCTTCGGAAT	18.9031
19	TAGACCTTCGGAATTTGAA	0.869109
20	ATCCTTTAGACCTTCGGAAT	4.7801
20	TCCTTTAGACCTTCGGAATT	1.08639
21	GATCCTTTAGACCTTCGGAAT	7.60471
21	ATCCTTTAGACCTTCGGAATT	1.30366
21	TTAGACCTTCGGAATTTGAAG	1.30366
21	TCTTCGGAATGACTGGGCGTA	0.434555
22	CGATCCTTTAGACCTTCGGAAT	5.86649
22	CTTCGGAATTTGAAGCTAGAGG	3.25916
22	CTTCGGAATTTGAAGCTAGATG	0.217277
23	TCGATCCTTTAGACCTTCGGAAT	14.9921
23	CCTTCGGAATTTGAAGCTAGAGG	0.869109
23	ACTTCGGAATTTGAAGCTAGAGG	0.651832
23	CGATCCTTTAGACCTTCGGAATT	0.434555
24	ATCGATCCTTTAGACCTTCGGAAT	7.17015
24	TCGATCCTTTAGACCTTCGGAATT	0.434555
24	CCTTTAGACCTTCGGAATTTGAAG	0.217277
24	TTAGACCTTCGGAATTTGAAGCTA	0.217277
25	TATCGATCCTTTAGACCTTCGGAAT	12.1675
25	CCTTTAGACCTTCGGAATTTGAAGC	1.08639
25	CTTTAGACCTTCGGAATTTGAAGCT	0.651832
25	GACCTTCGGAATTTGAAGCTAGAGG	0.434555
25	CATCGATCCTTTAGACCTTCGGAAT	0.217277
26	CTATCGATCCTTTAGACCTTCGGAAT	13.6885
26	TCCTTTAGACCTTCGGAATTTGAAGC	1.9555
26	TATCGATCCTTTAGACCTTCGGAATT	1.30366
26	ATCCTTTAGACCTTCGGAATTTGAAG	0.869109
27	CCTATCGATCCTTTAGACCTTCGGAAT	8.25654
27	TAGACCTTCGGAATTTGAAGCTAGAGG	1.9555
27	ATCCTTTAGACCTTCGGAATTTGAAGC	0.651832
28	GCCTATCGATCCTTTAGACCTTCGGAAT	1.30366
28	CCTATCGATCCTTTAGACCTTCGGAATT	0.869109
28	CGATCCTTTAGACCTTCGGAATTTGAAG	0.651832
28	TTAGACCTTCGGAATTTGAAGCTAGAGG	0.434555
29	TTTAGACCTTCGGAATTTGAAGCTAGAGG	1.52094
29	CTTCGGAATGACTGGGCGTAAAGGGCACG	0.651832
29	TATCGATCCTTTAGACCTTCGGAATTTGA	0.651832
29	GATCCTTTAGACCTTCGGAATTTGAAGCT	0.651832
29	GTCGATCCTTTAGACCTTCGGAATTTGAA	0.434555
29	GGCCTATCGATCCTTTAGACCTTCGGAAT	0.434555
30	TGGCCTATCGATCCTTTAGACCTTCGGAAT	18.9031
30	CTTTAGACCTTCGGAATTTGAAGCTAGAGG	2.17277
AGGATAAG
9	TAGGATAAG	717.884
9	GAGGATAAG	7.82198
9	AAGGATAAG	3.04188
9	CAGGATAAG	1.9555
10	GTAGGATAAG	813.704
10	TTAGGATAAG	8.47382
10	TAGGATAAGT	3.25916
10	CTAGGATAAG	0.217277
10	GAAGGATAAG	0.217277
11	TGTAGGATAAG	2567.57
11	GGTAGGATAAG	22.8141
11	TCTAGGATAAG	1.52094
11	ATTAGGATAAG	0.217277
11	GTTAGGATAAG	0.217277
12	GTGTAGGATAAG	15774.6
12	GGGTAGGATAAG	11.0811
12	TGTAGGATAAGT	3.91099
12	GGTTAGGATAAG	0.869109
12	TGGTAGGATAAG	0.434555
13	GGTGTAGGATAAG	13946.2
13	AGTGTAGGATAAG	475.186
13	GTGTAGGATAAGT	27.1597
13	AGGGTAGGATAAG	0.217277
14	AGGTGTAGGATAAG	4913.07
14	GGGTGTAGGATAAG	723.751
14	GGTGTAGGATAAGT	20.8586
14	AGTGTAGGATAAGT	1.30366
14	GAGTGTAGGATAAG	0.869109
14	GAGGGTAGGATAAG	0.869109
14	ACTCTAAGGATAAG	0.217277
14	GTGTAGGATAAGTG	0.217277
15	GAGGTGTAGGATAAG	6223.69
15	TAGGTGTAGGATAAG	45.6282
15	AGGTGTAGGATAAGT	11.2984
15	GGTGTAGGATAAGTG	1.30366
15	TGTAGGATAAGTGGG	1.08639
15	GGGTGTAGGATAAGT	1.08639
15	GTGTAGGATAAGTGG	0.651832
16	AGAGGTGTAGGATAAG	2204.06
16	TGAGGTGTAGGATAAG	23.2487
16	GAGGTGTAGGATAAGT	8.25654
16	TAGGATAAGTGGGAGC	3.25916
16	TGTAGGATAAGTGGGA	0.869109
16	GTAGGTGTAGGATAAG	0.869109
16	GGTGTAGGATAAGTGG	0.651832
16	GAGGGTGTAGGATAAG	0.651832
17	GAGAGGTGTAGGATAAG	3879.92
17	TTGAGGTGTAGGATAAG	12.3848
17	TAGGATAAGTGGGAGCT	2.39005
17	GTAGGATAAGTGGGAGC	2.17277
17	GAGGTGTAGGATAAGTG	1.08639
17	GTGTAGGATAAGTGGGA	0.651832
18	TGAGAGGTGTAGGATAAG	1911.17
18	GGAGAGGTGTAGGATAAG	374.152
18	GAGAGGTGTAGGATAAGT	6.30104
18	GTAGGATAAGTGGGAGCT	2.82461
18	GGTAGGATAAGTGGGAGC	1.52094
18	TGTAGGATAAGTGGGAGC	1.08639
18	TAGGATAAGTGGGAGCTT	0.869109
18	CTTGAGGTGTAGGATAAG	0.869109
18	TTGAGAGTGTAGGATAAG	0.869109
18	AGGTGTAGGATAAGTGGG	0.651832
18	TTGAGGGTGTAGGATAAG	0.651832
19	TTGAGAGGTGTAGGATAAG	7294
19	TGTAGGATAAGTGGGAGCT	4.56282
19	GTGTAGGATAAGTGGGAGC	2.82461
19	TGGAGAGGTGTAGGATAAG	1.30366
19	GGAGAGGTGTAGGATAAGT	1.30366
19	TAGGATAAGTGGGAGCTTC	1.08639
19	ACTTGAGGTGTAGGATAAG	0.651832
19	CTTGAGGGTGTAGGATAAG	0.434555
19	TGTAGGATAAGTGGGAGCC	0.434555
19	AGAGGTGTAGGATAAGTGG	0.217277
20	CTTGAGAGGTGTAGGATAAG	3178.77
20	TTTGAGAGGTGTAGGATAAG	30.8534
20	ATTGAGAGGTGTAGGATAAG	21.0759
20	TTGAGAGGTGTAGGATAAGT	17.3822
20	GTGTAGGATAAGTGGGAGCT	3.25916
20	GGTGTAGGATAAGTGGGAGC	2.17277
20	AGAGGTGTAGGATAAGTGGG	0.869109
20	TGTAGGATAAGTGGGAGCTT	0.869109
20	TTGAGAGGTGTAGGATAAGG	0.434555
20	GAGGTGTAGGATAAGTGGGA	0.434555
20	ACTTGAGGGTGTAGGATAAG	0.217277
21	ACTTGAGAGGTGTAGGATAAG	2368.54
21	CTTGAGAGGTGTAGGATAAGT	12.8194
21	AGGTGTAGGATAAGTGGGAGC	4.7801
21	TGACTTGAGGTGTAGGATAAG	2.39005
21	TAGGATAAGTGGGAGCTTCGG	2.39005
21	GACTTGAGAGGTTAGGATAAG	1.30366
21	GACTTGAGGGTGTAGGATAAG	0.651832
21	GATTGAGAGGTGTAGGATAAG	0.651832
21	TTGAGAGGTGTAGGATAAGTG	0.434555
21	ATTGAGAGGTGTAGGATAAGT	0.217277
21	CTTGAGAGGTGTAGGATAAGG	0.217277
21	TGAGAGGTGTAGGATAAGTGG	0.217277
22	GACTTGAGAGGTGTAGGATAAG	5404.99
22	ATGACTTGAGGTGTAGGATAAG	3.47644
22	GAGGTGTAGGATAAGTGGGAGC	2.17277
22	TTGAGAGGTGTAGGATAAGTGG	1.9555
22	AGGTGTAGGATAAGTGGGAGCT	1.73822
22	TGTAGGATAAGTGGGAGCTTCG	1.52094
22	ACTTTGAGAGGTGTAGGATAAG	1.08639
22	TAGGATAAGTGGGAGCTTCGGC	1.08639
22	GGACTTGAGGGTGTAGGATAAG	0.869109
22	GAGAGGTGTAGGATAAGTGGGA	0.869109
22	GTGTAGGATAAGTGGGAGCTTC	0.869109
22	TGATTGAGAGGTGTAGGATAAG	0.651832
22	TGACTTGAGGGTGTAGGATAAG	0.434555
22	TGACTTGAGAGGTTAGGATAAG	0.217277
23	TGACTTGAGAGGTGTAGGATAAG	4205.4
23	GACTTGAGAGGTGTAGGATAAGT	12.1675
23	AATGACTTGAGGTGTAGGATAAG	4.12827
23	CTTGAGAGGTGTAGGATAAGTGG	3.69371
23	GGTGTAGGATAAGTGGGAGCTTC	1.73822
23	TAGGATAAGTGGGAGCTTCGGCG	1.52094
23	GACTTGAGAGGTGTTAGGATAAG	1.08639
23	AGAGGTGTAGGATAAGTGGGAGC	1.08639
23	ATGACTTGAGGGTGTAGGATAAG	0.869109
23	ATGACTTGAGAGTGTAGGATAAG	0.869109
23	GTAGGATAAGTGGGAGCTTCGGC	0.434555
24	ATGACTTGAGAGGTGTAGGATAAG	5056.26
24	AAATGACTTGAGGTGTAGGATAAG	3.91099
24	TGTAGGATAAGTGGGAGCTTCGGC	3.47644
24	TAGGATAAGTGGGAGCTTCGGCGC	2.39005
24	ACTTGAGAGGTGTAGGATAAGTGG	2.17277
24	GTAGGATAAGTGGGAGCTTCGGCG	1.52094
24	GAGAGGTGTAGGATAAGTGGGAGC	1.30366
24	GAGGTGTAGGATAAGTGGGAGCTG	1.30366
24	GTGTAGGATAAGTGGGAGCTTCGG	1.08639
24	AATGACTTGAGGGTGTAGGATAAG	1.08639
24	GACTTGAGAGGTGTAGGATAAGTG	0.869109
24	AATGACTTGAGAGTGTAGGATAAG	0.651832
24	TTGAGAGGTGTAGGATAAGTGGGA	0.651832
24	AGGTGTAGGATAAGTGGGAGCTTC	0.651832
25	AATGACTTGAGAGGTGTAGGATAAG	4547.18
25	ATGACTTGAGAGGTGTAGGATAAGT	16.9476
25	GAGAGGTGTAGGATAAGTGGGAGCT	1.73822
25	GAAATGACTTGAGGTGTAGGATAAG	1.08639
25	AAATGACTTGAGGGTGTAGGATAAG	1.08639
25	ACTTGAGAGGTGTAGGATAAGTGGG	0.651832
25	TAGGATAAGTGGGAGCTTCGGCGCA	0.651832
25	GGTGTAGGATAAGTGGGAGCTTCGG	0.651832
25	CTTGAGAGGTGTAGGATAAGTGGGA	0.434555
26	AAATGACTTGAGAGGTGTAGGATAAG	4385.09
26	GAATGACTTGAGAGGTGTAGGATAAG	81.0444
26	AATGACTTGAGAGGTGTAGGATAAGT	10.212
26	TGAAATGACTTGAGGTGTAGGATAAG	5.86649
26	TGTAGGATAAGTGGGAGCTTCGGCGC	2.17277
26	GGTGTAGGATAAGTGGGAGCTTCGGC	2.17277
26	TTGAGAGGTGTAGGATAAGTGGGAGC	2.17277
26	GAGAGGTGTAGGATAAGTGGGAGCTT	1.52094
26	TGACTTGAGAGGTGTAGGATAAGTGG	1.30366
26	GAAATGACTTGAGGGTGTAGGATAAG	0.434555
27	GAAATGACTTGAGAGGTGTAGGATAAG	3378.45
27	TAAATGACTTGAGAGGTGTAGGATAAG	28.0288
27	TAGGATAAGTGGGAGCTTCGGCGCAAG	16.9476
27	AAATGACTTGAGAGGTGTAGGATAAGT	9.99476
27	TGTAGGATAAGTGGGAGCTTCGGCGCA	2.17277
27	TGAATGACTTGAGAGGTGTAGGATAAG	1.9555
27	GTGTAGGATAAGTGGGAGCTTCGGCGC	1.9555
27	GAATGACTTGAGAGGTGTAGGATAAGT	1.30366
27	TTGAGAGGTGTAGGATAAGTGGGAGCT	1.08639
27	ACTTGAGAGGTGTAGGATAAGTGGGAG	0.869109
27	CTTGAGAGGTGTAGGATAAGTGGGAGC	0.869109
27	GACTTGAGAGGTGTAGGATAAGTGGGA	0.651832
27	ATGACTTGAGAGGTGTAGGATAAGTGG	0.651832
27	AATGACTTGAGAGGTGTAGGATAAGTG	0.651832
27	TGAAATGACTTGAGGGTGTAGGATAAG	0.651832
27	GTGAAATGACTTGAGGTGTAGGATAAG	0.434555
27	TGAAATGACTTGAGAGGTTAGGATAAG	0.217277
27	ATGACTTGAGAGGTGTAGGATAAGTTG	0.217277
28	TGAAATGACTTGAGAGGTGTAGGATAAG	5501.24
28	AGAAATGACTTGAGAGGTGTAGGATAAG	19.7722
28	GTAGGATAAGTGGGAGCTTCGGCGCAAG	13.4712
28	GTGTAGGATAAGTGGGAGCTTCGGCGCA	3.47644
28	TGACTTGAGAGGTGTAGGATAAGTGGGA	2.60733
28	TGTGAAATGACTTGAGGTGTAGGATAAG	1.9555
28	CTTGAGAGGTGTAGGATAAGTGGGAGCT	1.52094
28	ACTTGAGAGGTGTAGGATAAGTGGGAGC	1.30366
28	TTAGGATAAGTGGGAGCTTCGGCGCAAG	1.30366
28	GTGAAATGACTTGAGGGTGTAGGATAAG	1.30366
28	GTGAATGACTTGAGAGGTGTAGGATAAG	0.869109
28	GTAAATGACTTGAGAGGTGTAGGATAAG	0.651832
28	TGTAGGATAAGTGGGAGCTTCGGCGCAG	0.651832
28	GAGAGGTGTAGGATAAGTGGGAGCTTCG	0.434555
28	AGGTGTAGGATAAGTGGGAGCTTCGGCG	0.434555
28	TTGAGAGGTGTAGGATAAGTGGGAGCTT	0.217277
29	GTGAAATGACTTGAGAGGTGTAGGATAAG	1845.12
29	TGTAGGATAAGTGGGAGCTTCGGCGCAAG	26.7251
29	TGAAATGACTTGAGAGGTGTAGGATAAGT	12.8194
29	TGTGAATGACTTGAGAGGTGTAGGATAAG	2.39005
29	TTGTGAAATGACTTGAGGTGTAGGATAAG	1.73822
29	TGTGAAATGACTTGAGGGTGTAGGATAAG	1.52094
29	ACTTGAGAGGTGTAGGATAAGTGGGAGCT	1.52094
29	GACTTGAGAGGTGTAGGATAAGTGGGAGC	1.52094
29	TAGGATAAGTGGGAGCTTCGGCGCAAGTG	0.869109
29	GTGTAGGATAAGTGGAGCTTCGGCGCAAG	0.869109
29	GAGGTGTAGGATAAGTGGGAGCTTCGGCG	0.651832
29	TTGAGAGGTGTAGGATAAGTGGGAGCTTC	0.434555
29	TGTAAATGACTTGAGAGGTGTAGGATAAG	0.217277
29	AAATGACTTGAGAGGTGTAGGATAAGTGG	0.217277
30	TGTGAAATGACTTGAGAGGTGTAGGATAAG	5254.63
30	AGTGAAATGACTTGAGAGGTGTAGGATAAG	13.6885
30	GTGTAGGATAAGTGGGAGCTTCGGCGCAAG	10.6466
30	GTGAAATGACTTGAGAGGTGTAGGATAAGT	3.25916
30	TGACTTGAGAGGTGTAGGATAAGTGGGAGC	2.82461
30	TGAAATGACTTGAGAGGTGTAGGATAAGTG	2.39005
30	ACTTGAGAGGTGTAGGATAAGTGGGAGCTT	1.9555
30	CTTGAGAGGTGTAGGATAAGTGGGAGCTTC	1.30366
30	TTTGTGAAATGACTTGAGGTGTAGGATAAG	0.869109
30	GATGACTTGAGAGGTGTAGGATAAGTGGGA	0.651832
30	TGTAGGATAAGTGGGAGCTTCGGCGCAAGT	0.651832
30	TTGTGAATGACTTGAGAGGTGTAGGATAAG	0.651832
30	TTGTAAATGACTTGAGAGGTGTAGGATAAG	0.434555
30	AATGACTTGAGAGGTGTAGGATAAGTGGGA	0.434555
30	TAGGATAAGTGGGAGCTTCGGCGCAAGTGA	0.434555
30	TAGAGGTGTAGGATAAGTGGGAGCTTCGGC	0.434555
30	GAGGTGTAGGATAAGTGGGAGCTTCGGCGC	0.217277
GAGCGAAT
9	GGAGCGAAT	92.9947
9	AGAGCGAAT	1.73822
10	TGGAGCGAAT	110.16
10	GGGAGCGAAT	4.56282
10	CGGAGCGAAT	0.217277
10	AGGAGCGAAT	0.217277
11	TTGGAGCGAAT	181.427
11	GTGGAGCGAAT	4.56282
12	CTTGGAGCGAAT	110.377
13	TCTTGGAGCGAAT	61.4895
14	CTCTTGGAGCGAAT	43.4555
15	TCTCTTGGAGCGAAT	34.9816
16	CTCTCTTGGAGCGAAT	15.644
17	TCTCTCTTGGAGCGAAT	15.644
18	CTCTCTCTTGGAGCGAAT	11.9503
18	GCTAGGGGAGCGAATGGG	1.08639
19	CCTCTCTCTTGGAGCGAAT	11.9503
19	GAAAGCTAGGGGAGCGAAT	0.217277
20	GCCTCTCTCTTGGAGCGAAT	11.733
21	TGCCTCTCTCTTGGAGCGAAT	16.5131
21	ACGAAAGCTAGGGGAGCGAAT	1.08639
22	ATGCCTCTCTCTTGGAGCGAAT	23.6832
22	GCTAGGGGAGCGAATGGGATTA	1.08639
22	GAAAGCTAGGGGAGCGAATGGG	0.869109
22	GACGAAAGCTAGGGGAGCGAAT	0.434555
23	CATGCCTCTCTCTTGGAGCGAAT	16.5131
23	GGAGCGAATTGGATGATCGGGCC	0.217277
23	ACGAAAGCTAGGGGAGCGAATGG	0.217277
24	CCATGCCTCTCTCTTGGAGCGAAT	9.12565
24	GCTAGGGGAGCGAATGGGATTAGA	0.651832
24	GACGAAAGCTAGGGGAGCGAATGG	0.651832
24	AGCTAGGGGAGCGAATGGGATTAG	0.434555
24	GAGACGAAAGCTAGGGGAGCGAAT	0.217277
25	ACCATGCCTCTCTCTTGGAGCGAAT	18.4686
25	TTGGAGCGAATTGGATGATCGGGCC	0.869109
25	AGCTAGGGGAGCGAATGGGATTAGA	0.651832
25	GAGACGAAAGCTAGGGGAGCGAATG	0.651832
25	CGAAAGCTAGGGGAGCGAATGGGAT	0.434555
26	AACCATGCCTCTCTCTTGGAGCGAAT	21.945
26	AAGCTAGGGGAGCGAATGGGATTAGA	1.52094
26	GCTAGGGGAGCGAATGGGATTAGATA	1.30366
26	GAAAGCTAGGGGAGCGAATGGGATTA	0.651832
26	TCTCTTGGAGCGAATTGGATGATCGG	0.651832
27	AAACCATGCCTCTCTCTTGGAGCGAAT	17.1649
27	TGAGAGACGAAAGCTAGGGGAGCGAAT	1.52094
27	ACGAAAGCTAGGGGAGCGAATGGGATT	0.434555
28	AAAACCATGCCTCTCTCTTGGAGCGAAT	35.4162
28	ACGAAAGCTAGGGGAGCGAATGGGATTA	0.651832
28	CTCTTGGAGCGAATTGGATGATCGGGCC	0.217277
29	CAAAACCATGCCTCTCTCTTGGAGCGAAT	38.2408
29	CTGAGAGACGAAAGCTAGGGGAGCGAATG	1.30366
29	TAGCTAGGGGAGCGAATGGGATTAGATAC	1.30366
29	GGAGCGAATTGGATGATCGGGCCGAGGGC	1.08639
29	GAAAGCTAGGGGAGCGAATGGGATTAGAT	0.434555
29	AAGCTAGGGGAGCGAATGGGATTAGATAC	0.217277
29	AGACGAAAGCTAGGGGAGCGAATGGGATT	0.217277
30	ACAAAACCATGCCTCTCTCTTGGAGCGAAT	47.5837
30	AAGCTAGGGGAGCGAATGGGATTAGATACC	1.52094
30	TTGGAGCGAATTGGATGATCGGGCCGAGGG	0.217277
GAATGCAT
9	GGAATGCAT	2.82461
9	AGAATGCAT	2.82461
9	TGAATGCAT	0.434555
13	AGAATGCATTGGA	28.0288
18	CGAAAAGAATGCATTGGA	0.869109
18	AGAATGCATTGGATGGAT	0.434555
19	TCGAAAAGAATGCATTGGA	0.434555
TACCACTC
9	ATACCACTC	125.369
9	TTACCACTC	2.82461
9	GTACCACTC	2.60733
10	GATACCACTC	67.5732
10	AATACCACTC	0.651832
11	AGATACCACTC	28.2461
12	GAGATACCACTC	7.17015
12	GAAATACCACTC	0.217277
13	TGAGATACCACTC	17.8167
14	GTGAGATACCACTC	16.0785
15	AGTGAGATACCACTC	5.86649
16	CAGTGAGATACCACTC	30.8534
16	ATACCACTCTGGAAGA	0.651832
17	TCAGTGAGATACCACTC	20.8586
18	ATACCACTCTGGAAGAGC	529.288
18	ATCAGTGAGATACCACTC	52.1466
18	GATACCACTCTGGAAGAG	0.217277
19	GATACCACTCTGGAAGAGC	1056.4
19	CATCAGTGAGATACCACTC	61.924
19	AATACCACTCTGGAAGAGC	5.86649
20	AGATACCACTCTGGAAGAGC	139.057
20	CCATCAGTGAGATACCACTC	23.2487
21	GAGATACCACTCTGGAAGAGC	447.591
21	GCCATCAGTGAGATACCACTC	5.21466
22	TGAGATACCACTCTGGAAGAGC	184.686
22	AGCCATCAGTGAGATACCACTC	8.25654
23	GTGAGATACCACTCTGGAAGAGC	129.28
23	GAGCCATCAGTGAGATACCACTC	11.9503
24	AGTGAGATACCACTCTGGAAGAGC	46.7146
24	CGAGCCATCAGTGAGATACCACTC	6.30104
24	CAGTGAGATACCACTCTGAAGAGC	0.217277
25	CAGTGAGATACCACTCTGGAAGAGC	185.555
25	CCGAGCCATCAGTGAGATACCACTC	13.9057
25	AGTGAGATACCACTCTGGAAGAGCT	1.30366
26	TCAGTGAGATACCACTCTGGAAGAGC	164.696
26	CCCGAGCCATCAGTGAGATACCACTC	5.86649
26	GAGATACCACTCTGGAAGAGCTAGAA	0.651832
27	ATCAGTGAGATACCACTCTGGAAGAGC	213.149
27	GCCCGAGCCATCAGTGAGATACCACTC	1.73822
27	CATCAGTGAGATACCACTCTGAAGAGC	0.217277
28	CATCAGTGAGATACCACTCTGGAAGAGC	234.877
28	TGAGATACCACTCTGGAAGAGCTAGAAT	0.651832
29	CCATCAGTGAGATACCACTCTGGAAGAGC	37.8063
29	GCATCAGTGAGATACCACTCTGGAAGAGC	14.7749
29	GGGCCCGAGCCATCAGTGAGATACCACTC	0.869109
30	GCCATCAGTGAGATACCACTCTGGAAGAGC	21.2932
30	GGGGCCCGAGCCATCAGTGAGATACCACTC	2.60733
30	ATACCACTCTGGAAGAGCTAGAATTCTAAC	0.651832
30	GATACCACTCTGGAAGAGCTAGAATTCTAA	0.217277
AGGATAGC
9	CAGGATAGC	125.152
9	TAGGATAGC	3.69371
9	GAGGATAGC	2.39005
9	AAGGATAGC	0.651832
10	TCAGGATAGC	116.678
10	ACAGGATAGC	3.04188
10	CCAGGATAGC	0.217277
11	CTCAGGATAGC	81.0444
11	TTCAGGATAGC	2.60733
12	CCTCAGGATAGC	123.848
13	CCCTCAGGATAGC	152.311
13	TCCTCAGGATAGC	0.869109
14	TCCCTCAGGATAGC	104.51
14	CCCCTCAGGATAGC	0.217277
15	TTCCCTCAGGATAGC	255.735
15	CCCTCAGGATAGCTG	0.869109
16	TTTCCCTCAGGATAGC	231.4
16	GTTCCCTCAGGATAGC	3.04188
16	CAGGATAGCTGGAGCT	1.52094
16	TTCCCCTCAGGATAGC	0.217277
16	CCTCAGGATAGCTGGA	0.217277
17	GTTTCCCTCAGGATAGC	185.555
17	ATTTCCCTCAGGATAGC	1.73822
17	CCTCAGGATAGCTGGAG	1.30366
17	TCAGGATAGCTGGAGCT	0.869109
18	AGTTTCCCTCAGGATAGC	234.877
18	GGTTTCCCTCAGGATAGC	8.47382
18	CAGGATAGCTGGAGCTCG	1.52094
18	CCTCAGGATAGCTGGAGC	1.52094
18	CCCTCAGGATAGCTGGAG	1.08639
18	GTTTCCCTCAGGATAGCT	0.869109
18	TCCCTCAGGATAGCTGGA	0.869109
18	TTCCCTCAGGATAGCTGG	0.651832
18	AATTTCCCTCAGGATAGC	0.217277
19	AAGTTTCCCTCAGGATAGC	169.476
19	CAGGATAGCTGGAGCTCGG	4.34555
19	GAGTTTCCCTCAGGATAGC	3.69371
19	GAAGTTCCCTCAGGATAGC	1.30366
19	CCTCAGGATAGCTGGAGCT	1.08639
19	GTCAGGATAGCTGGAGCTC	0.869109
19	GAAGTTTCCTCAGGATAGC	0.217277
20	GAAGTTTCCCTCAGGATAGC	407.395
20	AAAGTTTCCCTCAGGATAGC	6.7356
20	CAGGATAGCTGGAGCTCGGA	4.56282
20	TCAGGATAGCTGGAGCTCGG	2.60733
20	CCTCAGGATAGCTGGAGCTC	1.9555
20	CCCTCAGGATAGCTGGAGCT	0.651832
20	GAAGTTCCCCTCAGGATAGC	0.217277
21	CGAAGTTTCCCTCAGGATAGC	74.0916
21	AGAAGTTTCCCTCAGGATAGC	7.38743
21	GGAAGTTTCCCTCAGGATAGC	6.51832
21	CAGGATAGCTGGAGCTCGGAC	5.64921
21	CCTCAGGATAGCTGGAGCTCG	2.82461
22	CCGAAGTTTCCCTCAGGATAGC	19.555
22	CAGGATAGCTGGAGCTCGGACG	6.51832
22	CCTCAGGATAGCTGGAGCTCGG	3.69371
22	TCAGGATAGCTGGAGCTCGGAC	3.25916
22	TCCCTCAGGATAGCTGGAGCTC	1.08639
22	TCGAAGTTTCCCTCAGGATAGC	0.434555
23	TCCGAAGTTTCCCTCAGGATAGC	7.17015
23	TCAGGATAGCTGGAGCTCGGACG	3.47644
23	TTCCCTCAGGATAGCTGGAGCTC	2.17277
23	CAGGATAGCTGGAGCTCGGACGC	1.9555
23	GTTTCCCTCAGGATAGCTGGAGC	1.52094
23	CCTCAGGATAGCTGGAGCTCGGA	0.869109
23	TTCGAAGTTTCCCTCAGGATAGC	0.651832
23	CCCTCAGGATAGCTGGAGCTCGG	0.434555
24	CTCCGAAGTTTCCCTCAGGATAGC	5.64921
24	CTCAGGATAGCTGGAGCTCGGACG	4.12827
24	CAGGATAGCTGGAGCTCGGACGCG	3.91099
24	TTTCCCTCAGGATAGCTGGAGCTC	1.9555
24	CCCTCAGGATAGCTGGAGCTCGGA	0.651832
25	CCTCCGAAGTTTCCCTCAGGATAGC	7.82198
25	TCAGGATAGCTGGAGCTCGGACGCG	3.04188
25	CTCAGGATAGCTGGAGCTCGGACGC	3.04188
25	CCTCAGGATAGCTGGAGCTCGGACG	0.434555
26	CCCTCCGAAGTTTCCCTCAGGATAGC	7.60471
26	CAGGATAGCTGGAGCTCGGACGCGAG	2.60733
26	CCTCAGGATAGCTGGAGCTCGGACGC	1.73822
26	ACCCTCAGGATAGCTGGAGCTCGGAC	1.08639
26	TCCCTCAGGATAGCTGGAGCTCGGAC	0.434555
26	GTTTCCCTCAGGATAGCTGGAGCTCG	0.434555
27	TCCCTCCGAAGTTTCCCTCAGGATAGC	8.47382
27	CTCAGGATAGCTGGAGCTCGGACGCGA	2.17277
27	TCAGGATAGCTGGAGCTCGGACGCGAG	1.9555
27	TCCCTCAGGATAGCTGGAGCTCGGACG	1.30366
27	CAGGATAGCTGGAGCTCGGACGCGAGT	1.30366
27	TTCCCTCCGAAGTTTCCTCAGGATAGC	0.869109
27	CGAAGTTTCCCTCAGGATAGCTGGAGC	0.434555
28	TTCCCTCCGAAGTTTCCCTCAGGATAGC	18.6859
28	CAGGATAGCTGGAGCTCGGACGCGAGTT	3.91099
28	CCTCAGGATAGCTGGAGCTCGGACGCGA	2.82461
28	CCCTCAGGATAGCTGGAGCTCGGACGCG	1.30366
28	AGTTTCCCTCAGGATAGCTGGAGCTCGG	1.30366
28	CTCAGGATAGCTGGAGCTCGGACGCGAG	1.30366
28	GTTTCCCTCAGGATAGCTGGAGCTCGGA	0.434555
28	TTTCCCTCAGGATAGCTGGAGCTCGGAC	0.434555
28	TCCCCTCCGAAGTTTCCCTCAGGATAGC	0.217277
29	GTTCCCTCCGAAGTTTCCCTCAGGATAGC	11.9503
29	TCCCTCAGGATAGCTGGAGCTCGGACGCG	1.52094
29	TTCCCTCAGGATAGCTGGAGCTCGGACGC	0.869109
29	CCCTCAGGATAGCTGGAGCTCGGACGCGA	0.651832
29	GTTTCCCTCAGGATAGCTGGAGCTCGGAC	0.434555
30	GGTTCCCTCCGAAGTTTCCCTCAGGATAGC	11.9503
30	GTTTCCCTCAGGATAGCTGGAGCTCGGACG	1.73822
30	CTCAGGATAGCTGGAGCTCGGACGCGAGTT	1.08639
30	CGAAGTTTCCCTCAGGATAGCTGGAGCTCG	0.434555
30	CCCTCAGGATAGCTGGAGCTCGGACGCGAG	0.434555
GTCAGAGG
9	AGTCAGAGG	253.128
9	TGTCAGAGG	2.60733
9	GGTCAGAGG	1.08639
10	TAGTCAGAGG	227.055
10	AAGTCAGAGG	0.651832
11	ATAGTCAGAGG	621.196
11	GTAGTCAGAGG	4.12827
12	CATAGTCAGAGG	155.136
12	TATAGTCAGAGG	32.8089
12	AATTGTCAGAGG	0.434555
13	TCATAGTCAGAGG	70.6151
13	TTATAGTCAGAGG	17.1649
13	GCATAGTCAGAGG	5.64921
14	TTCATAGTCAGAGG	62.3586
14	TTTATAGTCAGAGG	12.6021
15	TTTCATAGTCAGAGG	94.0811
15	TTTTATAGTCAGAGG	5.86649
15	ATTCATAGTCAGAGG	0.869109
16	ATTTCATAGTCAGAGG	63.8795
16	ATTTTATAGTCAGAGG	9.12565
17	TATTTCATAGTCAGAGG	99.2957
17	TATTTTATAGTCAGAGG	6.7356
18	GTATTTCATAGTCAGAGG	47.801
18	AGTCAGAGGTGAAATTCT	15.4267
18	GTATTTTATAGTCAGAGG	6.51832
18	CATAGTCAGAGGTGAAAT	0.434555
18	CGTATTCATAGTCAGAGG	0.217277
19	CGTATTTCATAGTCAGAGG	124.934
19	CGTATTTTATAGTCAGAGG	7.82198
19	TAGTCAGAGGTGAAATTCT	6.30104
19	TCGTATTCATAGTCAGAGG	0.217277
20	TCGTATTTCATAGTCAGAGG	432.599
20	ATAGTCAGAGGTGAAATTCT	19.555
20	TCGTATTTTATAGTCAGAGG	10.8639
20	GTAGTCAGAGGTGAAATTCT	1.52094
20	TAGTATTTCATAGTCAGAGG	0.651832
21	TTCGTATTTCATAGTCAGAGG	162.523
21	TTCGTATTTTATAGTCAGAGG	11.733
21	CATAGTCAGAGGTGAAATTCT	3.25916
22	ATTCGTATTTCATAGTCAGAGG	47.1492
22	TCATAGTCAGAGGTGAAATTCT	2.60733
22	ATATAGTCAGAGGTGAAATTCT	0.651832
22	TTTCGTATTTTATAGTCAGAGG	0.434555
22	CATTCGTATTCATAGTCAGAGG	0.434555
23	CATTCGTATTTCATAGTCAGAGG	90.6046
23	GATTCGTATTTCATAGTCAGAGG	1.08639
23	TTCATAGTCAGAGGTGAAATTCT	0.651832
24	GCATTCGTATTTCATAGTCAGAGG	56.2748
24	TTTCATAGTCAGAGGTGAAATTCT	1.30366
24	TAGTCAGAGGTGAAATTCTTGGAT	1.08639
24	GGCATTCGTATTCATAGTCAGAGG	0.651832
25	GGCATTCGTATTTCATAGTCAGAGG	86.9109
25	GGGCATTCGTATTCATAGTCAGAGG	1.08639
25	GTTCGTATTTCATAGTCAGAGGTGA	0.434555
26	GGGCATTCGTATTTCATAGTCAGAGG	90.8219
26	AGTCAGAGGTGAAATTCTTGGATTTA	2.60733
26	TATTTCATAGTCAGAGGTGAAATTCT	1.9555
26	GCATAGTCAGAGGTGAAATTCTTGGA	0.869109
27	GGGGCATTCGTATTTCATAGTCAGAGG	68.2251
27	GTATTTCATAGTCAGAGGTGAAATTCT	1.30366
27	TAGTCAGAGGTGAAATTCTTGGATTTA	0.434555
28	GGGGGCATTCGTATTTCATAGTCAGAGG	97.3402
28	ATAGTCAGAGGTGAAATTCTTGGATTTA	3.25916
28	CGTATTTCATAGTCAGAGGTGAAATTCT	0.869109
28	GCGGGCATTCGTATTTCATAGTCAGAGG	0.217277
29	CGGGGGCATTCGTATTTCATAGTCAGAGG	89.5183
29	TCGTATTTCATAGTCAGAGGTGAAATTCT	6.08377
29	CATAGTCAGAGGTGAAATTCTTGGATTTA	0.434555
30	TCGGGGGCATTCGTATTTCATAGTCAGAGG	122.11
30	GCGGGGGCATTCGTATTTCATAGTCAGAGG	4.12827
30	TTCGTATTTCATAGTCAGAGGTGAAATTCT	3.69371
30	AGTCGGGCATTCGTATTTCATAGTCAGAGG	0.217277
GGTGGTCA
9	CGGTGGTCA	336.78
9	GGGTGGTCA	12.1675
9	TGGTGGTCA	2.60733
9	AGGTGGTCA	0.869109
10	ACGGTGGTCA	655.743
10	GCGGTGGTCA	16.5131
11	GACGGTGGTCA	20888.8
11	CACGGTGGTCA	9.99476
11	GGCGGTGGTCA	6.08377
11	GCGGGTGGTCA	0.217277
11	CAAGGTGGTCA	0.217277
12	GGACGGTGGTCA	6234.56
12	AGACGGTGGTCA	8.03926
12	GCACGGTGGTCA	4.99738
12	GGGCGGTGGTCA	1.9555
12	GGCTGGTGGTCA	0.217277
13	AGGACGGTGGTCA	14477.8
13	GGGACGGTGGTCA	1024.46
13	CGGACGGTGGTCA	21.0759
13	AGGGCGGTGGTCA	3.47644
14	CAGGACGGTGGTCA	19938
14	GAGGACGGTGGTCA	1843.82
14	CGGGACGGTGGTCA	8.25654
14	CAGGGCGGTGGTCA	4.12827
14	GCGGACGGTGGTCA	2.60733
14	AGGGACGGTGGTCA	0.869109
14	GGGGACGGTGGTCA	0.651832
15	GCAGGACGGTGGTCA	11040.7
15	ACAGGACGGTGGTCA	225.968
15	CCAGGACGGTGGTCA	6.7356
15	GCAGGGCGGTGGTCA	5.21466
15	GCGGGACGGTGGTCA	2.60733
15	AGCGGACGGTGGTCA	0.651832
15	AGCAGACGGTGGTCA	0.651832
15	CAGGACGGTGGTCAT	0.217277
16	AGCAGGACGGTGGTCA	6897.25
16	GGCAGGACGGTGGTCA	687.465
16	ACCAGGACGGTGGTCA	11.2984
16	AGCAGGGCGGTGGTCA	3.04188
16	TACAGGACGGTGGTCA	1.9555
16	AGCGGGACGGTGGTCA	0.869109
16	AACAGGACGGTGGTCA	0.651832
16	CAGGACGGTGGTCATG	0.434555
16	GCAGGACGGTGGTCAT	0.434555
16	AGAGGGACGGTGGTCA	0.217277
16	CAGCGGACGGTGGTCA	0.217277
16	ACAGGGACGGTGGTCA	0.217277
17	CAGCAGGACGGTGGTCA	4752.72
17	GAGCAGGACGGTGGTCA	355.9
17	AAGCAGGACGGTGGTCA	75.3952
17	CAGCAGGGCGGTGGTCA	3.47644
17	ACAGCGGACGGTGGTCA	2.60733
17	CAACAGGACGGTGGTCA	2.60733
17	GCAGGACGGTGGTCATG	1.08639
17	AGGACGGTGGTCATGGA	0.869109
17	CAGCGGGACGGTGGTCA	0.869109
17	GAGCAGGGCGGTGGTCA	0.651832
17	TGGCAGGACGGTGGTCA	0.217277
18	ACAGCAGGACGGTGGTCA	5227.04
18	AAAGCAGGACGGTGGTCA	3.47644
18	AGAGCAGGACGGTGGTCA	2.82461
18	CAGGACGGTGGTCATGGA	1.9555
18	ACGGTGGTCATGGAAGTC	1.52094
18	GACAGCGGACGGTGGTCA	1.30366
18	ACAGCAGGGCGGTGGTCA	0.869109
18	ACAGCGGGACGGTGGTCA	0.651832
18	ACAACAGGACGGTGGTCA	0.651832
18	CAGCAGGACGGTGGTCAT	0.651832
18	GACAGCAGACGGTGGTCA	0.434555
18	CAAGCAGGACGGTGGTCA	0.217277
19	GACAGCAGGACGGTGGTCA	5630.96
19	AACAGCAGGACGGTGGTCA	78.6544
19	GACAGCGGGACGGTGGTCA	2.39005
19	GACAGCAGGGCGGTGGTCA	2.17277
19	GACGGTGGTCATGGAAGTC	1.30366
19	CAGCAGGACGGTGGTCATG	1.08639
19	GCAGGACGGTGGTCATGGA	0.651832
19	GGACGGTGGTCATGGAAGT	0.434555
19	AGGACGGTGGTCATGGAAG	0.434555
20	AGACAGCAGGACGGTGGTCA	1847.07
20	ACAGCAGGACGGTGGTCATG	1.9555
20	AGCAGGACGGTGGTCATGGA	1.30366
20	CAGGACGGTGGTCATGGAAG	1.08639
20	CAGCAGGACGGTGGTCATGG	1.08639
20	AAACAGCAGGACGGTGGTCA	0.434555
20	AGGACGGTGGTCATGGAAGT	0.434555
20	AGACAGCAGGGCGGTGGTCA	0.217277
20	AGACAACAGGACGGTGGTCA	0.217277
20	GGACAACAGGACGGTGGTCA	0.217277
20	AAGACAGCGGACGGTGGTCA	0.217277
20	CGGTGGTCATGGAAGTCGAA	0.217277
21	AAGACAGCAGGACGGTGGTCA	1332.34
21	TAGACAGCAGGACGGTGGTCA	17.1649
21	AAGACAGCGGGACGGTGGTCA	0.869109
21	AAGACAGCAGGGCGGTGGTCA	0.651832
21	AGGACGGTGGTCATGGAAGTC	0.651832
21	GAGGACGGTGGTCATGGAAGT	0.434555
21	AAGACAACAGGACGGTGGTCA	0.217277
21	AGACAGCAGGACGGTGGTCAT	0.217277
22	TAAGACAGCAGGACGGTGGTCA	1133.97
22	AGGACGGTGGTCATGGAAGTCG	2.60733
22	TTAAGACAGCGGACGGTGGTCA	1.30366
22	GGACGGTGGTCATGGAAGTCGA	1.08639
22	GACGGTGGTCATGGAAGTCGAA	1.08639
22	ACAGGACGGTGGTCATGGAAGT	0.869109
22	CAAGACAGCAGGACGGTGGTCA	0.869109
22	TTAGACAGCAGGACGGTGGTCA	0.651832
22	TAAGACAGCAGGGCGGTGGTCA	0.651832
22	TAAGACAGCGGGACGGTGGTCA	0.651832
23	TTAAGACAGCAGGACGGTGGTCA	991.871
23	ATTAAGACAGCGGACGGTGGTCA	1.30366
23	TTAAGACAACAGGACGGTGGTCA	0.217277
23	ATTAGACAGCAGGACGGTGGTCA	0.217277
24	ATTAAGACAGCAGGACGGTGGTCA	882.363
24	AGCAGGACGGTGGTCATGGAAGTC	2.60733
24	GATTAAGACAGCGGACGGTGGTCA	1.30366
24	AGACAGCAGGACGGTGGTCATGGA	1.30366
24	ATTAAGACAGCGGGACGGTGGTCA	0.869109
24	ACAGCAGGACGGTGGTCATGGAAG	0.434555
24	AGGACGGTGGTCATGGAAGTCGAA	0.434555
24	GCAGGACGGTGGTCATGGAAGTCG	0.434555
24	ATTAAGACAGCAGGGCGGTGGTCA	0.217277
24	TATTAGACAGCAGGACGGTGGTCA	0.217277
24	TTAAGACAGCAGGACGGTGGTCAT	0.217277
25	GATTAAGACAGCAGGACGGTGGTCA	292.89
25	GGACGGTGGTCATGGAAGTCGAAAT	1.73822
25	AGCAGGACGGTGGTCATGGAAGTCG	1.73822
25	ATTAAGACAGCAGGACGGTGGTCAT	1.52094
25	CAGCAGGACGGTGGTCATGGAAGTC	1.08639
25	CAGGACGGTGGTCATGGAAGTCGAA	1.08639
25	GCAGGACGGTGGTCATGGAAGTCGA	0.869109
25	TAAGACAGCAGGACGGTGGTCATGG	0.651832
25	GACGGTGGTCATGGAAGTCGAAATC	0.434555
25	CATTAAGACAGCAGGACGGTGGTCA	0.434555
26	CGATTAAGACAGCAGGACGGTGGTCA	307.665
26	GACAGCAGGACGGTGGTCATGGAAGT	1.30366
26	GAGCAGGACGGTGGTCATGGAAGTCG	1.08639
26	ACAGCAGGACGGTGGTCATGGAAGTC	1.08639
26	TGATTAAGACAGCAGGACGGTGGTCA	0.651832
26	CGATTAAGACAGCAGGGCGGTGGTCA	0.434555
26	GCAGGACGGTGGTCATGGAAGTCGAA	0.434555
26	CGATTAAGACAACAGGACGGTGGTCA	0.217277
26	CCGATTAAGACAGCGGACGGTGGTCA	0.217277
27	TCGATTAAGACAGCAGGACGGTGGTCA	950.588
27	CAGCAGGACGGTGGTCATGGAAGTCGA	1.73822
27	TAAGACAGCAGGACGGTGGTCATGGAA	0.651832
27	TTGATTAAGACAGCAGGACGGTGGTCA	0.434555
27	GGACGGTGGTCATGGAAGTCGAAATCC	0.434555
27	TCGATTAAGACAGCGGGACGGTGGTCA	0.217277
27	TCGATTAAGACAGCAGGGCGGTGGTCA	0.217277
27	TCGATTAAGACAACAGGACGGTGGTCA	0.217277
28	GTCGATTAAGACAGCAGGACGGTGGTCA	178.167
28	TTAAGACAGCAGGACGGTGGTCATGGAA	2.17277
28	CAGGACGGTGGTCATGGAAGTCGAAATC	1.30366
28	GATTAAGACAGCAGGACGGTGGTCATGG	0.651832
28	CAGCAGGACGGTGGTCATGGAAGTCGAA	0.651832
28	CGATTAAGACAGCAGGACGGTGGTCATG	0.434555
28	ACAGCAGGACGGTGGTCATGGAAGTCGA	0.217277
29	GGTCGATTAAGACAGCAGGACGGTGGTCA	179.254
29	AGCAGGACGGTGGTCATGGAAGTCGAAAT	1.9555
29	CGATTAAGACAGCAGGACGGTGGTCATGG	1.73822
29	TGTCGATTAAGACAGCAGGACGGTGGTCA	1.52094
29	TGGTCGATTAGACAGCAGGACGGTGGTCA	1.08639
29	CAGGACGGTGGTCATGGAAGTCGAAATCC	0.651832
29	TAAGACAGCAGGACGGTGGTCATGGAAGT	0.651832
29	GACGGTGGTCATGGAAGTCGAAATCCGCT	0.434555
29	GGTTGATTAAGACAGCAGGACGGTGGTCA	0.217277
29	TGGTCGATTAAGACAGCGGACGGTGGTCA	0.217277
29	GAGACAGCAGGACGGTGGTCATGGAAGTC	0.217277
29	GGACGGTGGTCATGGAAGTCGAAATCCGC	0.217277
30	TGGTCGATTAAGACAGCAGGACGGTGGTCA	928.861
30	TTAAGACAGCAGGACGGTGGTCATGGAAGT	1.08639
30	TTGTCGATTAAGACAGCAGGACGGTGGTCA	0.869109
30	GACGGTGGTCATGGAAGTCGAAATCCGCTA	0.869109
30	TGGTCGATTAAGACAGCAGGGCGGTGGTCA	0.651832
30	TTGGTCGATTAGACAGCAGGACGGTGGTCA	0.434555
30	TCGTCGATTAAGACAGCAGGACGGTGGTCA	0.434555
30	TGGTCGATTAAGACAGCGGGACGGTGGTCA	0.434555
30	TTGGTCGATTAAGACAGCGGACGGTGGTCA	0.217277
30	CGATTAAGACAGCAGGACGGTGGTCATGGA	0.217277
GTGTCAAG
9	GGTGTCAAG	48.2356
9	AGTGTCAAG	0.434555
10	AGGTGTCAAG	38.8926
10	GGGTGTCAAG	0.434555
11	TAGGTGTCAAG	52.7984
11	GAGGTGTCAAG	0.434555
12	ATAGGTGTCAAG	59.7513
13	GATAGGTGTCAAG	87.5628
14	CGATAGGTGTCAAG	65.1832
15	ACGATAGGTGTCAAG	119.937
16	TACGATAGGTGTCAAG	285.72
16	GATAGGTGTCAAGTGG	1.30366
17	TTACGATAGGTGTCAAG	435.858
17	TTACGATGGGTGTCAAG	0.217277
18	ATTACGATAGGTGTCAAG	364.809
19	CATTACGATAGGTGTCAAG	409.133
19	CGATAGGTGTCAAGTGGAA	0.869109
20	TCATTACGATAGGTGTCAAG	145.576
20	ATTACGATAGGTGTCAAGTG	0.651832
20	CGATAGGTGTCAAGTGGAAG	0.217277
21	ATCATTACGATAGGTGTCAAG	69.0942
21	AGGTGTCAAGTGGAAGTGCAG	0.434555
21	GATAGGTGTCAAGTGGAAGTG	0.434555
22	TATCATTACGATAGGTGTCAAG	48.0183
22	ACGATAGGTGTCAAGTGGAAGT	0.869109
22	TCATTACGATAGGTGTCAAGTG	0.651832
23	TTATCATTACGATAGGTGTCAAG	36.7199
23	ATTACGATAGGTGTCAAGTGGAA	1.30366
24	TTTATCATTACGATAGGTGTCAAG	26.7251
24	ACGATAGGTGTCAAGTGGAAGTGC	1.9555
24	TACGATAGGTGTCAAGTGGAAGTG	0.651832
24	AGGTGTCAAGTGGAAGTGCAGTGA	0.217277
24	TAGGTGTCAAGTGGAAGTGCAGTG	0.217277
25	GTTTATCATTACGATAGGTGTCAAG	30.6361
25	ATAGGTGTCAAGTGGAAGTGCAGTG	0.869109
25	ATTACGATAGGTGTCAAGTGGAAGT	0.434555
25	GATAGGTGTCAAGTGGAAGTGCAGT	0.434555
25	TTACGATAGGTGTCAAGTGGAAGTG	0.217277
25	CATTACGATAGGTGTCAAGTGGAAG	0.217277
26	CGTTTATCATTACGATAGGTGTCAAG	15.644
26	AGGTGTCAAGTGGAAGTGCAGTGATG	1.08639
26	TACGATAGGTGTCAAGTGGAAGTGCA	0.434555
27	CCGTTTATCATTACGATAGGTGTCAAG	8.90837
27	ATTACGATAGGTGTCAAGTGGAAGTGC	2.17277
27	TAGGTGTCAAGTGGAAGTGCAGTGATG	0.869109
27	TTTATCATTACGATAGGTGTCAAGTGG	0.869109
28	TAGGTGTCAAGTGGAAGTGCAGTGATGT	0.217277
28	TATCATTACGATAGGTGTCAAGTGGAAG	0.217277
29	TACGATAGGTGTCAAGTGGAAGTGCAGTG	1.30366
29	GATAGGTGTCAAGTGGAAGTGCAGTGATG	0.434555
29	AGGTGTCAAGTGGAAGTGCAGTGATGTAT	0.434555
30	CGATAGGTGTCAAGTGGAAGTGCAGTGATG	1.73822
30	ATAGGTGTCAAGTGGAAGTGCAGTGATGTA	0.869109
30	TCATTACGATAGGTGTCAAGTGGAAGTGCA	0.217277
30	TATCATTACGATAGGTGTCAAGTGGAAGTG	0.217277
CCGACTTA
9	GCCGACTTA	4.34555
9	CCCGACTTA	4.12827
9	TCCGACTTA	0.869109
10	CCCCGACTTA	4.56282
11	ACCCCGACTTA	8.25654
11	TCCCCGACTTA	0.217277
12	AACCCCGACTTA	7.17015
13	AAACCCCGACTTA	6.95287
14	CAAACCCCGACTTA	21.5105
15	ACAAACCCCGACTTA	23.9005
16	AACAAACCCCGACTTA	29.5497
16	CCCGACTTATGGAAGG	1.30366
17	CAACAAACCCCGACTTA	39.3272
17	GCAACAACCCCGACTTA	1.08639
18	GCAACAAACCCCGACTTA	13.4712
19	TGCAACAAACCCCGACTTA	13.2539
20	GTGCAACAAACCCCGACTTA	5.21466
20	AAACCCCGACTTATGGAAGG	0.651832
21	CGTGCAACAAACCCCGACTTA	23.466
21	TGTGCAACAAACCCCGACTTA	0.434555
21	CAAACCCCGACTTATGGAAGG	0.217277
22	ACGTGCAACAAACCCCGACTTA	10.4293
22	ACAAACCCCGACTTATGGAAGG	0.217277
23	TACGTGCAACAAACCCCGACTTA	4.56282
23	AACAAACCCCGACTTATGGAAGG	0.217277
24	ATACGTGCAACAAACCCCGACTTA	6.30104
24	CAACAAACCCCGACTTATGGAAGG	1.08639
25	AATACGTGCAACAAACCCCGACTTA	6.95287
26	TAATACGTGCAACAAACCCCGACTTA	9.34293
26	TAATACGTGCAGCAAACCCCGACTTA	0.217277
27	CTAATACGTGCAACAAACCCCGACTTA	10.8639
28	GCTAATACGTGCAACAAACCCCGACTTA	1.52094
28	CTAATACGTGCAACAAACCCCGACTTAT	1.08639
29	AGCTAATACGTGCAACAAACCCCGACTTA	5.86649
30	GAGCTAATACGTGCAACAAACCCCGACTTA	2.17277
CGCATGAA
9	GCGCATGAA	100.382
9	ACGCATGAA	1.08639
9	TCGCATGAA	0.869109
9	CCGCATGAA	0.434555
10	CGCGCATGAA	71.267
10	TGCGCATGAA	2.39005
10	CCCGCATGAA	0.434555
11	ACGCGCATGAA	125.152
11	GCGCGCATGAA	1.08639
11	AAGCGCATGAA	0.217277
12	GACGCGCATGAA	120.372
12	TACGCGCATGAA	2.82461
12	GATGCGCATGAA	0.217277
13	TGACGCGCATGAA	112.332
13	TGATGCGCATGAA	0.217277
14	GTGACGCGCATGAA	175.126
14	GACGCGCATGAATG	1.08639
14	ATGACGCGCATGAA	0.869109
15	AGTGACGCGCATGAA	110.594
15	GGTGACGCGCATGAA	1.9555
15	TGTGACGCGCATGAA	1.08639
16	TAGTGACGCGCATGAA	105.162
16	TAGTGATGCGCATGAA	0.217277
17	TTAGTGACGCGCATGAA	183.599
17	ATAGTGACGCGCATGAA	2.60733
17	TTGACGCGCATGAATGG	1.08639
18	ATTAGTGACGCGCATGAA	378.28
18	ACGCGCATGAATGGATTA	2.39005
18	ATTAGTGATGCGCATGAA	0.869109
18	GACGCGCATGAATGGATT	0.869109
18	GCGCATGAATGGATTAAC	0.869109
19	AATTAGTGACGCGCATGAA	264.427
19	TGACGCGCATGAATGGATT	1.52094
19	TTAGTGACGCGCATGAATG	1.08639
19	AAATAGTGACGCGCATGAA	0.217277
19	AATTGGTGACGCGCATGAA	0.217277
20	TAATTAGTGACGCGCATGAA	169.476
20	ATTAGTGACGCGCATGAATG	1.73822
20	GTGACGCGCATGAATGGATT	1.08639
20	GCGCATGAATGGATTAACGA	1.08639
20	AAATTAGTGACGCGCATGAA	0.869109
20	TAATTAGTGATGCGCATGAA	0.651832
20	TGACGCGCATGAATGGATTA	0.217277
21	CTAATTAGTGACGCGCATGAA	170.78
21	AGTGACGCGCATGAATGGATT	1.52094
21	ACGCGCATGAATGGATTAACG	1.52094
21	CGCGCATGAATGGATTAACGA	1.08639
21	CTAATTAGTGATGCGCATGAA	0.869109
21	TAGTGACGCGCATGAATGGAT	0.651832
21	AATTAGTGACGCGCATGAATG	0.651832
21	GCGCATGAATGGATTAACGAG	0.651832
21	TGACGCGCATGAATGGATTAA	0.434555
21	GTGACGCGCATGAATGGATTA	0.217277
22	TCTAATTAGTGACGCGCATGAA	63.0104
22	TAGTGACGCGCATGAATGGATT	2.17277
22	CTAATTAGTGACGCGCATGAAT	1.52094
22	ACGCGCATGAATGGATTAACGA	0.869109
22	TGACGCGCATGAATGGATTAAC	0.869109
23	ATCTAATTAGTGACGCGCATGAA	67.7905
23	TTAGTGACGCGCATGAATGGATT	2.82461
23	GCGCATGAATGGATTAACGAGAT	2.39005
23	GACGCGCATGAATGGATTAACGA	0.651832
23	GTGACGCGCATGAATGGATTAAC	0.434555
23	CTAATTAGTGACGCGCATGAATG	0.434555
23	TCTAATTAGTGACGCGCATGAAT	0.217277
24	CATCTAATTAGTGACGCGCATGAA	42.8036
24	TTAGTGACGCGCATGAATGGATTA	2.82461
24	ATTAGTGACGCGCATGAATGGATT	2.17277
24	GCGCATGAATGGATTAACGAGATT	1.73822
24	TAATTAGTGACGCGCATGAATGGA	0.651832
24	CGCGCATGAATGGATTAACGAGAT	0.651832
24	GTGACGCGCATGAATGGATTAACG	0.434555
24	CTAATTAGTGACGCGCATGAATGG	0.434555
24	TCATCTAATAGTGACGCGCATGAA	0.217277
25	TCATCTAATTAGTGACGCGCATGAA	12.3848
25	GTGACGCGCATGAATGGATTAACGA	4.12827
25	ATTAGTGACGCGCATGAATGGATTA	2.60733
25	AGTGACGCGCATGAATGGATTAACG	1.9555
25	GCGCATGAATGGATTAACGAGATTC	1.08639
25	AATTAGTGACGCGCATGAATGGATT	1.08639
25	ACGCGCATGAATGGATTAACGAGAT	1.08639
25	TTAGTGACGCGCATGAATGGATTAA	0.869109
25	TGACGCGCATGAATGGATTAACGAG	0.651832
26	GTCATCTAATTAGTGACGCGCATGAA	1.9555
26	GACGCGCATGAATGGATTAACGAGAT	1.52094
26	TTAGTGACGCGCATGAATGGATTAAC	1.30366
26	GCGCATGAATGGATTAACGAGATTCC	0.651832
26	CGCGCATGAATGGATTAACGAGATTC	0.651832
26	ACGCGCATGAATGGATTAACGAGATT	0.651832
26	TAATTAGTGACGCGCATGAATGGATT	0.434555
27	CGTCATCTAATTAGTGACGCGCATGAA	4.12827
27	TAATTAGTGACGCGCATGAATGGATTA	1.9555
27	TGACGCGCATGAATGGATTAACGAGAT	1.52094
27	CGCGCATGAATGGATTAACGAGATTCC	0.869109
27	TTAGTGACGCGCATGAATGGATTAACG	0.869109
27	TAGTGACGCGCATGAATGGATTAACGA	0.651832
27	TCATCTAATTAGTGACGCGCATGAATG	0.434555
28	TCGTCATCTAATTAGTGACGCGCATGAA	5.64921
28	TGACGCGCATGAATGGATTAACGAGATT	3.25916
28	GTGACGCGCATGAATGGATTAACGAGAT	3.04188
28	GACGCGCATGAATGGATTAACGAGATTC	0.869109
28	AATTAGTGACGCGCATGAATGGATTAAC	0.869109
28	ATTAGTGACGCGCATGAATGGATTAACG	0.869109
28	ACGCGCATGAATGGATTAACGAGATTCC	0.651832
28	CATCTAATTAGTGACGCGCATGAATGGA	0.217277
29	CTCGTCATCTAATTAGTGACGCGCATGAA	13.6885
29	GCGCATGAATGGATTAACGAGATTCCCAC	3.04188
29	TAATTAGTGACGCGCATGAATGGATTAAC	2.39005
29	AGTGACGCGCATGAATGGATTAACGAGAT	2.17277
29	AATTAGTGACGCGCATGAATGGATTAACG	1.73822
29	GTGACGCGCATGAATGGATTAACGAGATT	1.30366
29	ATTAGTGACGCGCATGAATGGATTAACGA	0.869109
29	CGCGCATGAATGGATTAACGAGATTCCCA	0.217277
30	CCTCGTCATCTAATTAGTGACGCGCATGAA	16.2958
30	GCGCATGAATGGATTAACGAGATTCCCACT	5.64921
30	CGCGCATGAATGGATTAACGAGATTCCCAC	3.25916
30	TAGTGACGCGCATGAATGGATTAACGAGAT	2.60733
30	GCTCGTCATCTAATTAGTGACGCGCATGAA	1.73822
30	AGTGACGCGCATGAATGGATTAACGAGATT	1.30366
30	GTCTAATTAGTGACGCGCATGAATGGATTA	1.08639
30	ATTAGTGACGCGCATGAATGGATTAACGAG	1.08639
30	TTAGTGACGCGCATGAATGGATTAACGAGA	0.869109
30	AATTAGTGACGCGCATGAATGGATTAACGA	0.651832
30	TGACGCGCATGAATGGATTAACGAGATTCC	0.217277
CGGCAAAA
9	TCGGCAAAA	37.8063
9	GCGGCAAAA	2.60733
9	ACGGCAAAA	1.52094
9	CCGGCAAAA	0.217277
10	GTCGGCAAAA	45.411
10	ATCGGCAAAA	0.651832
11	AGTCGGCAAAA	50.1911
11	AATCGGCAAAA	0.217277
11	ACTCGGCAAAA	0.217277
12	AAGTCGGCAAAA	77.568
12	AACTCGGCAAAA	0.217277
13	GAAGTCGGCAAAA	53.0157
13	GGAGTCGGCAAAA	0.651832
14	GGAAGTCGGCAAAA	13.2539
14	GAAGTCGGCAAAAT	1.52094
14	AAGTCGGCAAAATG	1.08639
14	GTCGGCAAAATGGA	0.869109
15	GGGAAGTCGGCAAAA	15.4267
15	GAAGTCGGCAAAATG	1.73822
16	AGGGAAGTCGGCAAAA	21.7277
16	AGTCGGCAAAATGGAT	1.52094
16	TCGGCAAAATGGATCC	1.30366
16	AGGAACTCGGCAAAAT	1.08639
16	AAGGAACTCGGCAAAA	0.869109
17	AAGGGAAGTCGGCAAAA	19.7722
17	AGTCGGCAAAATGGATC	2.17277
17	GTCGGCAAAATGGATCC	1.08639
17	AACTCGGCAAAATAGCC	0.869109
18	CAAGGGAAGTCGGCAAAA	28.0288
18	AAGTCGGCAAAATGGATC	2.17277
18	GGAAGTCGGCAAAATGGA	0.869109
18	AAGGGAAGTCGGCAAAAT	0.217277
19	GCAAGGGAAGTCGGCAAAA	26.2906
19	GAAGTCGGCAAAATGGATC	3.47644
19	TCTAAGGAACTCGGCAAAA	0.651832
19	AAGTCGGCAAAATGGATCC	0.434555
20	GGCAAGGGAAGTCGGCAAAA	84.7382
20	AAGTCGGCAAAATGGATCCG	2.82461
20	AAGGGAAGTCGGCAAAATGG	1.52094
20	GAAGTCGGCAAAATGGATCC	1.08639
20	AGGAACTCGGCAAAATAGCT	0.217277
21	AGGCAAGGGAAGTCGGCAAAA	42.5864
21	AAGGAACTCGGCAAAATAGCC	1.52094
21	TAAGGAACTCGGCAAAATAGC	1.08639
21	AAGTCGGCAAAATGGATCCGT	0.869109
21	GGAAGTCGGCAAAATGGATCC	0.434555
21	GGCAAGGGAAGTCGGCAAAAT	0.434555
21	GAAGTCGGCAAAATGGATCCG	0.217277
22	TAGGCAAGGGAAGTCGGCAAAA	48.4528
22	CAAGGGAAGTCGGCAAAATGGA	1.9555
22	ATAAGGAACTCGGCAAAATAGC	1.73822
22	GCAAGGGAAGTCGGCAAAATGG	1.30366
22	AGGGAAGTCGGCAAAATGGATC	1.08639
22	TCGGCAAAATGGATCCGTAACT	0.651832
22	GGGAAGTCGGCAAAATGGATCC	0.434555
22	GGCAAGGGAAGTCGGCAAAATG	0.434555
23	GTAGGCAAGGGAAGTCGGCAAAA	76.2643
23	CTAAGGAACTCGGCAAAATAGCC	1.9555
23	GCAAGGGAAGTCGGCAAAATGGA	1.73822
23	CAAGGGAAGTCGGCAAAATGGAT	0.869109
23	TCTAAGGAACTCGGCAAAATAGC	0.434555
23	AAGGAACTCGGCAAAATAGCCCC	0.434555
23	TAGGCAAGGGAAGTCGGCAAAAT	0.217277
24	TGTAGGCAAGGGAAGTCGGCAAAA	112.115
24	CAAGGGAAGTCGGCAAAATGGATC	4.99738
24	AAGTCGGCAAAATGGATCCGTAAC	2.17277
24	GGCAAGGGAAGTCGGCAAAATGGA	2.17277
24	GGAAGTCGGCAAAATGGATCCGTA	1.08639
24	TCTCTCTAAGGAACTCGGCAAAAT	1.08639
24	AGTCGGCAAAATGGATCCGTAACT	0.651832
24	GAAGTCGGCAAAATGGATCCGTAA	0.651832
24	TCTAAGGAACTCGGCAAAATAGCC	0.434555
24	AGGCAAGGGAAGTCGGCAAAATGG	0.434555
24	TGCAGGCAAGGGAAGTCGGCAAAA	0.217277
24	GAAGTCGGCAAAATGGATCCGTAG	0.217277
24	TAAGGAACTCGGCAAAATAGCCCC	0.217277
25	ATGTAGGCAAGGGAAGTCGGCAAAA	143.838
25	GTGTAGGCAAGGGAAGTCGGCAAAA	5.43193
25	CAAGGGAAGTCGGCAAAATGGATCC	4.56282
25	GGCAAGGGAAGTCGGCAAAATGGAT	3.91099
25	AAGTCGGCAAAATGGATCCGTAACT	3.47644
25	AGGCAAGGGAAGTCGGCAAAATGGA	2.39005
25	TCTCTAAGGAACTCGGCAAAATAGC	1.52094
25	GCTCTCTAAGGAACTCGGCAAAATA	0.869109
25	TAAGGAACTCGGCAAAATAGCCCCG	0.869109
25	GTCGGCAAAATGGATCCGTAACTTC	0.651832
25	TGTAGGCAAGGGAAGTCGGCAAAAT	0.217277
25	AGTCGGCAAAATGGATCCGTAACTT	0.217277
26	AATGTAGGCAAGGGAAGTCGGCAAAA	123.848
26	GGCAAGGGAAGTCGGCAAAATGGATC	8.25654
26	TAGGCAAGGGAAGTCGGCAAAATGGA	3.69371
26	GAAGTCGGCAAAATGGATCCGTAACT	2.60733
26	TAAGGAACTCGGCAAAATAGCCCCGT	1.73822
26	TCTCTAAGGAACTCGGCAAAATAGCC	1.30366
26	CAAGGGAAGTCGGCAAAATGGATCCG	1.08639
26	GTAGGCAAGGGAAGTCGGCAAAATGG	0.651832
26	GTCGGCAAAATGGATCCGTAACTTCG	0.651832
26	TCTAAGGAACTCGGCAAAATAGCCCC	0.434555
26	ACTGTAGGCAAGGGAAGTCGGCAAAA	0.217277
26	TCGGCAAAATGGATCCGTAACTTCGT	0.217277
26	CTCTCTCTAAGGAACTCGGCAAAATA	0.217277
27	CAATGTAGGCAAGGGAAGTCGGCAAAA	92.7774
27	GGCAAGGGAAGTCGGCAAAATGGATCC	8.69109
27	AGGCAAGGGAAGTCGGCAAAATGGATC	4.99738
27	CAAGGGAAGTCGGCAAAATGGATCCGT	3.91099
27	TAGGCAAGGGAAGTCGGCAAAATGGAT	3.69371
27	GTAGGCAAGGGAAGTCGGCAAAATGGA	1.9555
27	TCGGCAAAATGGATCCGTAACTTCGGG	1.08639
27	AGGAACTCGGCAAAATAGCCCCGTAAC	1.08639
27	GAAGTCGGCAAAATGGATCCGTAACTT	0.869109
27	CTCTAAGGAACTCGGCAAAATAGCCCC	0.869109
27	ATGTAGGCAAGGGAAGTCGGCAAAATG	0.651832
27	AAGGAACTCGGCAAAATAGCCCCGTAA	0.434555
27	TCTAAGGAACTCGGCAAAATAGCCCCG	0.434555
27	TCGGCAAAATGGATCCGTAACTTCGTG	0.217277
27	AGTCGGCAAAATGGATCCGTAACTTCG	0.217277
28	ACAATGTAGGCAAGGGAAGTCGGCAAAA	111.681
28	AGGCAAGGGAAGTCGGCAAAATGGATCC	14.7749
28	TAGGCAAGGGAAGTCGGCAAAATGGATC	6.30104
28	CAAGGGAAGTCGGCAAAATGGATCCGTA	1.9555
28	TCTCTCTAAGGAACTCGGCAAAATAGCC	0.869109
28	TCTCTAAGGAACTCGGCAAAATAGCCCC	0.869109
28	AGTCGGCAAAATGGATCCGTAACTTCGG	0.869109
28	GGGAAGTCGGCAAAATGGATCCGTAACT	0.651832
28	ATGTAGGCAAGGGAAGTCGGCAAAATGG	0.651832
29	AACAATGTAGGCAAGGGAAGTCGGCAAAA	112.55
29	GACAATGTAGGCAAGGGAAGTCGGCAAAA	3.25916
29	TCGGCAAAATGGATCCGTAACTTCGGGAA	2.82461
29	TGTAGGCAAGGGAAGTCGGCAAAATGGAT	1.52094
29	AATGTAGGCAAGGGAAGTCGGCAAAATGG	1.30366
29	AGTCGGCAAAATGGATCCGTAACTTCGGG	1.30366
29	AGGCAAGGGAAGTCGGCAAAATGGATCCG	1.08639
29	CTCTCTCTAAGGAACTCGGCAAAATAGCC	0.869109
29	CAAGGGAAGTCGGCAAAATGGATCCGTAA	0.869109
29	GGCAAGGGAAGTCGGCAAAATGGATCCGT	0.869109
29	AAGTCGGCAAAATGGATCCGTAACTTCGG	0.869109
29	ATGTCGAAGGAACTCGGCAAAATGACCCC	0.651832
29	TCTCTCTAAGGAACTCGGCAAAATAGCCC	0.651832
29	CTCTCTAAGGAACTCGGCAAAATAGCCCC	0.434555
30	GAACAATGTAGGCAAGGGAAGTCGGCAAAA	217.06
30	GTAGGCAAGGGAAGTCGGCAAAATGGATCC	6.7356
30	ATGTAGGCAAGGGAAGTCGGCAAAATGGAT	6.08377
30	TCGGCAAAATGGATCCGTAACTTCGGGAAA	4.7801
30	AAACAATGTAGGCAAGGGAAGTCGGCAAAA	3.69371
30	AGTCGGCAAAATGGATCCGTAACTTCGGGA	3.25916
30	TGTAGGCAAGGGAAGTCGGCAAAATGGATC	1.9555
30	TAGGCAAGGGAAGTCGGCAAAATGGATCCG	1.73822
30	GGCAAGGGAAGTCGGCAAAATGGATCCGTA	1.52094
30	AAGGGAAGTCGGCAAAATGGATCCGTAACT	1.08639
30	CTCTCTCTAAGGAACTCGGCAAAATAGCCC	0.869109
30	AATGTAGGCAAGGGAAGTCGGCAAAATGGA	0.651832
30	CAAGGGAAGTCGGCAAAATGGATCCGTAAC	0.434555
30	AACAATGTAGGCAAGGGAAGTCGGCAAAAT	0.434555
GTGCCGAG
9	GGTGCCGAG	15.8612
10	CGGTGCCGAG	14.3403
10	GGGTGCCGAG	0.434555
11	ACGGTGCCGAG	11.9503
11	GCGGTGCCGAG	0.217277
12	GACGGTGCCGAG	11.5157
13	CGACGGTGCCGAG	8.03926
14	CCGACGGTGCCGAG	13.4712
15	TCCGACGGTGCCGAG	27.1597
15	ACGGTGCCGAGTGGA	0.434555
16	ATCCGACGGTGCCGAG	10.4293
17	GATCCGACGGTGCCGAG	15.644
18	TGATCCGACGGTGCCGAG	6.7356
19	GTGATCCGACGGTGCCGAG	8.69109
19	CGGTGCCGAGTGGAAGGGC	1.08639
20	AGTGATCCGACGGTGCCGAG	2.39005
20	ACGGTGCCGAGTGGAAGGGC	1.30366
21	TAGTGATCCGACGGTGCCGAG	13.6885
22	TTAGTGATCCGACGGTGCCGAG	79.7408
22	TAGTGATCCGACGGTGCCGAGT	0.434555
23	CTTAGTGATCCGACGGTGCCGAG	137.971
23	CGACGGTGCCGAGTGGAAGGGCC	2.60733
24	CCTTAGTGATCCGACGGTGCCGAG	102.555
24	CTTAGTGATCCGACGGTGCCGAGT	2.60733
24	TTAGTGATCCGACGGTGCCGAGTG	1.08639
25	GCCTTAGTGATCCGACGGTGCCGAG	46.2801
25	CCTTAGTGATCCGACGGTGCCGAGT	4.7801
25	CTTAGTGATCCGACGGTGCCGAGTG	4.12827
25	TTAGTGATCCGACGGTGCCGAGTGG	1.30366
26	GGCCTTAGTGATCCGACGGTGCCGAG	51.712
26	CCTTAGTGATCCGACGGTGCCGAGTG	2.39005
26	GCCTTAGTGATCCGACGGTGCCGAGT	0.434555
26	CTTAGTGATCCGACGGTGCCGAGTGG	0.217277
27	CGGCCTTAGTGATCCGACGGTGCCGAG	35.1989
27	TGATCCGACGGTGCCGAGTGGAAGGGC	1.73822
27	TAGTGATCCGACGGTGCCGAGTGGAAG	1.30366
27	TTAGTGATCCGACGGTGCCGAGTGGAA	0.217277
28	TCGGCCTTAGTGATCCGACGGTGCCGAG	39.5445
28	TTAGTGATCCGACGGTGCCGAGTGGAAG	1.52094
28	GCCTTAGTGATCCGACGGTGCCGAGTGG	1.52094
28	CTTAGTGATCCGACGGTGCCGAGTGGAA	0.651832
28	GTGATCCGACGGTGCCGAGTGGAAGGGC	0.651832
28	CCTTAGTGATCCGACGGTGCCGAGTGGA	0.217277
29	GTCGGCCTTAGTGATCCGACGGTGCCGAG	3.91099
29	TTGATCCGACGGTGCCGAGTGGAAGGGCC	0.434555
30	AGTCGGCCTTAGTGATCCGACGGTGCCGAG	29.3324
30	CCTTAGTGATCCGACGGTGCCGAGTGGAAG	2.17277
30	CTTAGTGATCCGACGGTGCCGAGTGGAAGG	1.08639
AGCTTAGG
9	CAGCTTAGG	25.856
9	GAGCTTAGG	1.9555
9	AAGCTTAGG	1.08639
9	TAGCTTAGG	0.217277
10	GCAGCTTAGG	60.4031
11	CGCAGCTTAGG	12.1675
12	GCGCAGCTTAGG	14.3403
12	GCGAAGCTTAGG	0.217277
13	TGCGCAGCTTAGG	27.3769
14	CTGCGCAGCTTAGG	17.8167
15	CCTGCGCAGCTTAGG	4.34555
15	ACTGCGCAGCTTAGG	1.08639
16	TCCTGCGCAGCTTAGG	5.43193
17	TTCCTGCGCAGCTTAGG	9.99476
18	TTTCCTGCGCAGCTTAGG	12.6021
18	TCAGTAGGAGCTTAGGCT	0.217277
19	TTTTCCTGCGCAGCTTAGG	12.8194
20	CTTTTCCTGCGCAGCTTAGG	1.9555
20	TGCGCAGCTTAGGTGGAAGG	0.434555
21	GCTTTTCCTGCGCAGCTTAGG	2.60733
22	GGCTTTTCCTGCGCAGCTTAGG	12.6021
23	GGGCTTTTCCTGCGCAGCTTAGG	9.12565
23	CTGCGCAGCTTAGGTGGAAGGCG	1.08639
23	TGGCTTTTCCTGCGCAGCTTAGG	0.217277
24	TGGGCTTTTCCTGCGCAGCTTAGG	43.2382
24	TTGGCTTTTCCTGCGCAGCTTAGG	0.651832
25	TTGGGCTTTTCCTGCGCAGCTTAGG	79.7408
25	TTTGGCTTTTCCTGCGCAGCTTAGG	0.217277
25	ACCCTCAGTAGGAGCTTAGGCTCCC	0.217277
26	TTTGGGCTTTTCCTGCGCAGCTTAGG	105.38
26	GCAGCTTAGGTGGAAGGCGAAGAAGG	0.217277
27	CTTTGGGCTTTTCCTGCGCAGCTTAGG	33.2434
28	GCTTTGGGCTTTTCCTGCGCAGCTTAGG	10.8639
28	GCTTTTCCTGCGCAGCTTAGGTGGAAGG	0.869109
29	GGCTTTGGGCTTTTCCTGCGCAGCTTAGG	6.30104
29	TTTGGGCTTTTCCTGCGCAGCTTAGGTGG	0.869109
29	GCGCAGCTTAGGTGGAAGGCGAAGAAGGC	0.869109
29	GGCTTTTCCTGCGCAGCTTAGGTGGAAGG	0.434555
30	TGGCTTTGGGCTTTTCCTGCGCAGCTTAGG	28.8979
TGTAGACT
9	CTGTAGACT	13.9057
9	TTGTAGACT	0.217277
ACTGGAAG
9	TACTGGAAG	37.1544
9	GACTGGAAG	0.869109
10	GTACTGGAAG	40.1963
10	AGACTGGAAG	3.91099
11	GGTACTGGAAG	66.9214
11	GGAACTGGAAG	0.217277
12	TCGTACTGGAAG	0.217277
15	TACCACTGGAAGAGC	0.217277
17	GTACTGGAAGGTGCGGC	0.651832
17	GATACCACTGGAAGAGC	0.217277
23	CGTACTGGAAGGTGCGGCTGGAT	0.651832
26	CATCAGTGAGATACCACTGGAAGAGC	0.434555
27	GTCGTAACAAGGTAGCCGTACTGGAAG	0.869109
30	GTACTGGAAGGTGCGGCTGGATCACCTCCT	0.434555
GTGGTCGA
9	CGTGGTCGA	1.08639
10	CTGTGGTCGA	0.651832
GAGGAGAG
9	AGAGGAGAG	17.8167
10	CAGAGGAGAG	15.644
11	ACAGAGGAGAG	19.9895
11	GAAGAGGAGAG	0.651832
12	GACAGAGGAGAG	97.7748
12	GGAAGAGGAGAG	0.651832
13	AGACAGAGGAGAG	13.6885
13	CAGAAGAGGAGAG	1.08639
14	GAGACAGAGGAGAG	15.4267
15	TGAGACAGAGGAGAG	18.6859
16	GTGAGACAGAGGAGAG	12.8194
17	AGTGAGACAGAGGAGAG	13.2539
18	GAGTGAGACAGAGGAGAG	18.4686
19	TGAGTGAGACAGAGGAGAG	19.1204
20	TTGAGTGAGACAGAGGAGAG	28.2461
21	CTTGAGTGAGACAGAGGAGAG	29.5497
21	AGAGGAGAGTGGAATTTCGTG	1.9555
22	ACTTGAGTGAGACAGAGGAGAG	28.8979
22	CAGAGGAGAGTGGAATTTCGTG	4.99738
23	CACTTGAGTGAGACAGAGGAGAG	20.6413
23	ACAGAGGAGAGTGGAATTTCGTG	4.34555
24	TCACTTGAGTGAGACAGAGGAGAG	8.47382
24	CTTGAGTGAGACAGAGGAGAGTGG	1.30366
25	TTCACTTGAGTGAGACAGAGGAGAG	1.52094
25	AGACAGAGGAGAGTGGAATTTCGTG	1.08639
25	TTGAGTGAGACAGAGGAGAGTGGAA	0.217277
26	ATTCACTTGAGTGAGACAGAGGAGAG	15.644
26	GAGACAGAGGAGAGTGGAATTTCGTG	0.217277
27	TGAGACAGAGGAGAGTGGAATTTCGTG	4.12827
27	AATTCACTTGAGTGAGACAGAGGAGAG	3.25916
28	CAATTCACTTGAGTGAGACAGAGGAGAG	10.8639
28	GTGAGACAGAGGAGAGTGGAATTTCGTG	1.52094
29	CCAATTCACTTGAGTGAGACAGAGGAGAG	0.869109
29	AGTGAGACAGAGGAGAGTGGAATTTCGTG	0.651832
30	ACCAATTCACTTGAGTGAGACAGAGGAGAG	1.73822
GTAGGAAC
9	CGTAGGAAC	0.217277
ACAAGCGG
9	CACAAGCGG	2.39005
9	GACAAGCGG	1.30366
9	TACAAGCGG	0.434555
9	AACAAGCGG	0.217277
10	GTACAAGCGG	1.08639
10	GCACAAGCGG	0.651832
10	TCACAAGCGG	0.217277
11	CGCACAAGCGG	1.08639
11	TGGACAAGCGG	0.869109
15	GGCCTGCACAAGCGG	0.651832
15	GGCCCGCACAAGCGG	0.651832
17	GGGGCCCGCACAAGCGG	1.30366
18	GACAAGCGGTGGAGCATG	1.9555
19	CGGGGGCCCGCACAAGCGG	0.869109
20	ACGGGGGCCCGCACAAGCGG	1.30366
20	CGCACAAGCGGTGGAGCATG	0.217277
21	GACGGGGGCCCGCACAAGCGG	3.04188
21	GACGGGGGCCTGCACAAGCGG	0.217277
22	TGACGGGGGCCCGCACAAGCGG	1.9555
22	TGACGGGGGCCTGCACAAGCGG	0.869109
23	TTGACGGGGGCCCGCACAAGCGG	1.73822
23	TTGACGGGGGCCTGCACAAGCGG	1.30366
24	ATTGACGGGGGCCCGCACAAGCGG	2.60733
25	AATTGACGGGGGCCCGCACAAGCGG	1.9555
25	ACGGGGGCCCGCACAAGCGGTGGAG	0.651832
25	AATTGACGGGGGCCTGCACAAGCGG	0.434555
26	GAATTGACGGGGGCCCGCACAAGCGG	1.73822
26	TTGACGGGGGCCTGCACAAGCGGTGG	0.651832
27	GGAATTGACGGGGGCCCGCACAAGCGG	6.08377
27	GACGGGGGCCCGCACAAGCGGTGGAGC	0.869109
27	CCCGCACAAGCGGTGGAGCATGTGGTT	0.434555
27	CGGGGGCCCGCACAAGCGGTGGAGCAT	0.434555
28	AGGAATTGACGGGGGCCCGCACAAGCGG	1.08639
29	AAGGAATTGACGGGGGCCCGCACAAGCGG	0.869109
29	GGAATTGACGGGGGCCTGCACAAGCGGTG	0.651832
30	GACGGGGGCCCGCACAAGCGGTGGAGCATG	0.869109
30	AAAGGAATTGACGGGGGCCCGCACAAGCGG	0.217277
CTAGTGAC
9	GCTAGTGAC	106.683
9	ACTAGTGAC	0.217277
10	GGCTAGTGAC	1225.01
10	AGCTAGTGAC	1.08639
11	GGGCTAGTGAC	1790.8
11	AGGCTAGTGAC	0.434555
11	GGACTAGTGAC	0.217277
12	AGGGCTAGTGAC	1668.91
12	CAGGCTAGTGAC	0.217277
13	CAGGGCTAGTGAC	1278.68
13	GCTAGTGACTGGA	0.217277
14	GCAGGGCTAGTGAC	967.101
14	AGGGCTAGTGACTG	0.217277
14	GCTAGTGACTGGAG	0.217277
15	GGCAGGGCTAGTGAC	1243.7
15	GGCTAGTGACTGGAG	4.34555
15	CAGGGCTAGTGACTG	0.869109
15	AGGGCTAGTGACTGG	0.434555
15	GCAGGGCTAGTGACT	0.434555
16	AGGCAGGGCTAGTGAC	743.958
16	GGCAGGGCTAGTGACT	3.25916
16	GGGCTAGTGACTGGAG	1.9555
16	GGCTAGTGACTGGAGT	0.869109
16	GCTAGTGACTGGAGTG	0.869109
16	GCAGGGCTAGTGACTG	0.651832
17	AAGGCAGGGCTAGTGAC	680.947
17	AGGGCTAGTGACTGGAG	3.91099
17	CAGGGCTAGTGACTGGA	1.08639
17	GCAGGGCTAGTGACTGG	0.869109
17	GAAGGCAGGCTAGTGAC	0.217277
17	GGGCTAGTGACTGGAGT	0.217277
18	GAAGGCAGGGCTAGTGAC	1104.2
18	AGGCAGGGCTAGTGACTG	1.30366
18	GGCTAGTGACTGGAGTGA	1.08639
19	CGAAGGCAGGGCTAGTGAC	653.787
19	AGGCAGGGCTAGTGACTGG	1.9555
19	GGGCTAGTGACTGGAGTGA	1.52094
19	AAGGCAGGGCTAGTGACTG	1.52094
19	GGCAGGGCTAGTGACTGGA	1.08639
19	GGCTAGTGACTGGAGTGAA	0.869109
19	AGGGCTAGTGACTGGAGTG	0.869109
19	GCAGGGCTAGTGACTGGAG	0.651832
20	CCGAAGGCAGGGCTAGTGAC	379.801
20	GCGAAGGCAGGGCTAGTGAC	12.1675
20	CGAAGGCAGGGCTAGTGACT	2.17277
20	GAAGGCAGGGCTAGTGACTG	1.9555
20	GCAGGGCTAGTGACTGGAGT	1.08639
20	GGCTAGTGACTGGAGTGAAG	0.869109
20	AAGGCAGGGCTAGTGACTGG	0.217277
21	GCCGAAGGCAGGGCTAGTGAC	29.5497
21	CGAAGGCAGGGCTAGTGACTG	3.25916
21	AGGGCTAGTGACTGGAGTGAA	1.73822
21	CAGGGCTAGTGACTGGAGTGA	1.30366
21	GCAGGGCTAGTGACTGGAGTG	1.30366
21	AGGCAGGGCTAGTGACTGGAG	1.08639
21	GGGCTAGTGACTGGAGTGAAG	0.651832
21	GGCTAGTGACTGGAGTGAAGT	0.651832
21	GCTAGTGACTGGAGTGAAGTC	0.217277
22	TGCCGAAGGCAGGGCTAGTGAC	55.1884
22	GGGCAGGGCTAGTGACTGGAGT	1.52094
22	GCCGAAGGCAGGGCTAGTGACT	1.52094
22	GGCTAGTGACTGGAGTGAAGTC	1.08639
22	AAGGCAGGGCTAGTGACTGGAG	0.217277
23	GTGCCGAAGGCAGGGCTAGTGAC	81.479
23	CAGGGCTAGTGACTGGAGTGAAG	2.39005
23	TGCCGAAGGCAGGGCTAGTGACT	1.9555
23	AGGCAGGGCTAGTGACTGGAGTG	1.73822
23	CGAAGGCAGGGCTAGTGACTGGA	1.30366
23	AAGGCAGGGCTAGTGACTGGAGT	1.08639
23	GCCGAAGGCAGGGCTAGTGACTG	1.08639
23	GGCTAGTGACTGGAGTGAAGTCG	0.869109
23	GGCAGGGCTAGTGACTGGAGTGA	0.434555
23	GGGCTAGTGACTGGAGTGAAGTC	0.217277
24	GGTGCCGAAGGCAGGGCTAGTGAC	197.505
24	GCAGGGCTAGTGACTGGAGTGAAA	1.30366
24	CGAAGGCAGGGCTAGTGACTGGAG	1.08639
24	AGGGCTAGTGACTGGAGTGAAGTC	0.869109
25	GGGTGCCGAAGGCAGGGCTAGTGAC	127.976
25	AGGGCTAGTGACTGGAGTGAAGTCG	2.17277
25	TGCCGAAGGCAGGGCTAGTGACTGG	1.52094
25	GTGCCGAAGGCAGGGCTAGTGACTG	1.52094
25	CGAAGGCAGGGCTAGTGACTGGAGT	0.217277
26	GGGGTGCCGAAGGCAGGGCTAGTGAC	59.534
26	AGGGTGCCGAAGGCAGGGCTAGTGAC	2.82461
26	GAAGGCAGGGCTAGTGACTGGAGTGA	1.9555
26	CAGGGCTAGTGACTGGAGTGAAGTCG	1.73822
26	CCGAAGGCAGGGCTAGTGACTGGAGT	1.08639
26	CGAAGGCAGGGCTAGTGACTGGAGTG	0.434555
26	GTGCCGAAGGCAGGGCTAGTGACTGG	0.217277
27	GGGGGTGCCGAAGGCAGGGCTAGTGAC	41.9345
27	GGGTGCCGAAGGCAGGGCTAGTGACTG	3.04188
27	AGGGGTGCCGAAGGCAGGGCTAGTGAC	1.30366
27	GGCAGGGCTAGTGACTGGAGTGAAGTC	1.08639
27	TGCCGAAGGCAGGGCTAGTGACTGGAG	0.651832
27	GCAGGGCTAGTGACTGGAGTGAAGTCG	0.434555
28	GGGGGGTGCCGAAGGCAGGGCTAGTGAC	12.6021
28	AGGGGGTGCCGAAGGCAGGGCTAGTGAC	5.86649
28	CCGAAGGCAGGGCTAGTGACTGGAGTGA	0.217277
28	AAGGCAGGGCTAGTGACTGGAGTGAAGT	0.217277
28	AGGCAGGGCTAGTGACTGGAGTGAAGTC	0.217277
28	GTGCCGAAGGCAGGGCTAGTGACTGGAG	0.217277
29	AGGGGGGTGCCGAAGGCAGGGCTAGTGAC	18.034
29	GGCTAGTGACTGGAGTGAAGTCGTAACAA	1.73822
29	GCTAGTGACTGGAGTGAAGTCGTAACAAG	1.30366
29	GGGGGGGTGCCGAAGGCAGGGCTAGTGAC	0.651832
30	GAGGGGGGTGCCGAAGGCAGGGCTAGTGAC	39.3272
30	GTGCCGAAGGCAGGGCTAGTGACTGGAGTG	1.08639
30	GCCGAAGGCAGGGCTAGTGACTGGAGTGAA	0.869109
30	AGGGGGGTGCCGAAGGCAGGGCTAGTGACT	0.651832
30	GGAGGGGGTGCCGAAGGCAGGGCTAGTGAC	0.217277
ATAGGAAC
9	GATAGGAAC	0.869109
CTACCATC
9	TCTACCATC	9.34293
9	GCTACCATC	1.73822
9	CCTACCATC	0.217277
10	GTCTACCATC	0.651832
ACGGAGAT
9	GACGGAGAT	41.2827
10	GGACGGAGAT	56.2748
10	AGACGGAGAT	1.9555
10	TGACGGAGAT	0.434555
11	CGGACGGAGAT	255.953
11	CTGACGGAGAT	0.651832
11	ACGACGGAGAT	0.434555
11	CCGACGGAGAT	0.434555
11	AGGACGGAGAT	0.217277
12	CCGGACGGAGAT	321.788
12	GCGGACGGAGAT	9.12565
13	GCCGGACGGAGAT	106.683
14	GGCCGGACGGAGAT	100.599
15	GGGCCGGACGGAGAT	31.2879
15	CGGCCGGACGGAGAT	1.08639
16	CGGGCCGGACGGAGAT	76.9162
16	CCGGACGGAGATTGGC	1.30366
16	GGACGGAGATTGGCCC	0.434555
16	TCGGCCGGACGGAGAT	0.217277
17	TCGGGCCGGACGGAGAT	194.463
17	GCGGGCCGGACGGAGAT	6.95287
17	CCGGACGGAGATTGGCC	4.12827
17	CGGGCCGGACGGAGATT	0.434555
18	CTCGGGCCGGACGGAGAT	109.508
18	TTCGGGCCGGACGGAGAT	5.64921
18	CGGACGGAGATTGGCCCT	1.73822
18	GCCGGACGGAGATTGGCC	0.869109
18	GGGCCGGACGGAGATTGG	0.217277
19	CCTCGGGCCGGACGGAGAT	56.7094
19	TCTCGGGCCGGACGGAGAT	4.12827
19	GCCGGACGGAGATTGGCCC	2.17277
19	CGGACGGAGATTGGCCCTC	1.08639
19	CTCGGGCCGGACGGAGATT	0.217277
20	TCCTCGGGCCGGACGGAGAT	54.5366
20	GGGCCGGACGGAGATTGGCC	2.60733
20	CGGGCCGGACGGAGATTGGC	1.73822
20	CCGGACGGAGATTGGCCCTC	0.651832
20	GGCCGGACGGAGATTGGCCC	0.434555
20	CCTCGGGCCGGACGGAGATT	0.217277
21	TTCCTCGGGCCGGACGGAGAT	89.301
21	CGGGCCGGACGGAGATTGGCC	2.60733
21	GACGGAGATTGGCCCTCGAGT	1.52094
21	GCCGGACGGAGATTGGCCCTC	0.869109
21	CTCGGGCCGGACGGAGATTGG	0.651832
21	CGGACGGAGATTGGCCCTCGA	0.651832
21	CCGGACGGAGATTGGCCCTCG	0.651832
21	TCCTCGGGCCGGACGGAGATT	0.434555
21	TTTCCTCGGGCGGACGGAGAT	0.217277
22	TTTCCTCGGGCCGGACGGAGAT	85.1727
22	CGGACGGAGATTGGCCCTCGAG	4.99738
22	TCGGGCCGGACGGAGATTGGCC	1.73822
22	CCGGACGGAGATTGGCCCTCGA	1.30366
22	GACGGAGATTGGCCCTCGAGTG	1.30366
22	GCCGGACGGAGATTGGCCCTCG	1.08639
23	GTTTCCTCGGGCCGGACGGAGAT	53.8848
23	CGGACGGAGATTGGCCCTCGAGT	6.7356
23	CCGGACGGAGATTGGCCCTCGAG	5.43193
23	CTCGGGCCGGACGGAGATTGGCC	1.73822
23	GACGGAGATTGGCCCTCGAGTGC	1.08639
23	GGTTTCCTCGGGCGGACGGAGAT	0.217277
23	CCGACGGAGATTGGCCCTCGAGT	0.217277
24	GGTTTCCTCGGGCCGGACGGAGAT	30.2015
24	CCGGACGGAGATTGGCCCTCGAGT	9.34293
24	CGGACGGAGATTGGCCCTCGAGTG	8.03926
24	CCTCGGGCCGGACGGAGATTGGCC	2.39005
24	TGCCGGACGGAGATTGGCCCTCGA	1.08639
24	TCCTCGGGCCGGACGGAGATTGGC	0.651832
25	AGGTTTCCTCGGGCCGGACGGAGAT	20.4241
25	CCGGACGGAGATTGGCCCTCGAGTG	6.51832
25	GCCGGACGGAGATTGGCCCTCGAGT	4.34555
25	TCCTCGGGCCGGACGGAGATTGGCC	1.30366
25	CGGACGGAGATTGGCCCTCGAGTGC	1.30366
25	GGTTTCCTCGGGCCGGACGGAGATT	0.651832
25	CCTCGGGCCGGACGGAGATTGGCCC	0.651832
26	AAGGTTTCCTCGGGCCGGACGGAGAT	41.7172
26	CCGGACGGAGATTGGCCCTCGAGTGC	5.64921
26	GGCCGGACGGAGATTGGCCCTCGAGT	3.69371
26	GGGCCGGACGGAGATTGGCCCTCGAG	1.52094
26	AAAGGTTTCCTCGGCCGGACGGAGAT	0.434555
27	AAAGGTTTCCTCGGGCCGGACGGAGAT	41.0654
27	GGCCGGACGGAGATTGGCCCTCGAGTG	4.34555
27	GCCGGACGGAGATTGGCCCTCGAGTGC	3.47644
27	CCGGACGGAGATTGGCCCTCGAGTGCA	1.08639
27	TTTCCTCGGGCCGGACGGAGATTGGCC	0.434555
28	CAAAGGTTTCCTCGGGCCGGACGGAGAT	93.212
28	GGGCCGGACGGAGATTGGCCCTCGAGTG	3.25916
28	CGGGCCGGACGGAGATTGGCCCTCGAGT	2.39005
28	CGGACGGAGATTGGCCCTCGAGTGCAAA	1.73822
28	GCCGGACGGAGATTGGCCCTCGAGTGCA	1.73822
28	CCTCGGGCCGGACGGAGATTGGCCCTCG	0.651832
28	CTCGGGCCGGACGGAGATTGGCCCTCGA	0.434555
29	GCAAAGGTTTCCTCGGGCCGGACGGAGAT	19.3377
29	CCGGACGGAGATTGGCCCTCGAGTGCAAA	2.82461
29	GGGCCGGACGGAGATTGGCCCTCGAGTGC	1.52094
29	CGGGCCGGACGGAGATTGGCCCTCGAGTG	1.52094
29	CGGACGGAGATTGGCCCTCGAGTGCAAAG	1.08639
29	CCTCGGGCCGGACGGAGATTGGCCCTCGA	0.651832
30	TGCAAAGGTTTCCTCGGGCCGGACGGAGAT	13.2539
30	CGGACGGAGATTGGCCCTCGAGTGCAAAGG	0.651832
30	AGGTTTCCTCGGGCCGGACGGAGATTGGCC	0.434555
30	CTCGGGCCGGACGGAGATTGGCCCTCGAGT	0.434555
30	CCGGACGGAGATTGGCCCTCGAGTGCAAAG	0.434555
30	CGGGCCGGACGGAGATTGGCCCTCGAGTGC	0.434555
30	CCTCGGGCCGGACGGAGATTGGCCCTCGAG	0.217277
CATTAGCA
9	ACATTAGCA	14.7749
9	GCATTAGCA	0.651832
10	TACATTAGCA	18.4686
10	ACATTAGCAT	0.869109
11	ATACATTAGCA	24.9869
11	TACATTAGCAT	0.434555
12	GATACATTAGCA	21.5105
12	AATACATTAGCA	2.82461
13	GGATACATTAGCA	40.1963
13	GAATACATTAGCA	3.04188
13	GATACATTAGCAT	0.869109
13	GCATACATTAGCA	0.217277
13	TGATACATTAGCA	0.217277
14	TGGATACATTAGCA	44.1073
14	GGATACATTAGCAT	1.9555
14	GGGATACATTAGCA	1.30366
15	CTGGATACATTAGCA	104.076
15	TGGATACATTAGCAT	1.73822
15	CCGGATACATTAGCA	0.217277
16	TCTGGATACATTAGCA	74.5261
16	ACTGGATACATTAGCA	1.52094
16	CTGGATACATTAGCAT	1.52094
17	CTCTGGATACATTAGCA	151.008
17	TCTGGATACATTAGCAT	2.82461
17	CTCCGGATACATTAGCA	0.217277
17	CCCTGGATACATTAGCA	0.217277
18	GCTCTGGATACATTAGCA	211.194
18	ACTCTGGATACATTAGCA	2.82461
18	CCTCTGGATACATTAGCA	0.217277
19	CGCTCTGGATACATTAGCA	356.118
19	GCTCTGGATACATTAGCAT	5.21466
19	CCCTCTGGATACATTAGCA	0.434555
20	ACGCTCTGGATACATTAGCA	580.565
20	CGCTCTGGATACATTAGCAT	8.47382
20	ACGCTCCGGATACATTAGCA	1.08639
21	TACGCTCTGGATACATTAGCA	852.379
21	ACGCTCTGGATACATTAGCAT	13.6885
22	CTACGCTCTGGATACATTAGCA	340.039
22	TACGCTCTGGATACATTAGCAT	14.9921
22	ACGCTCTGGATACATTAGCATG	0.217277
23	CCTACGCTCTGGATACATTAGCA	7.38743
23	CTACGCTCTGGATACATTAGCAT	4.99738
23	GCTACGCTCTGGATACATTAGCA	2.17277
23	CGCTCTGGATACATTAGCATGGG	1.08639
24	GCCTACGCTCTGGATACATTAGCA	5.86649
24	TGGATACATTAGCATGGGATAACA	0.651832
25	AGCCTACGCTCTGGATACATTAGCA	16.0785
25	CGCTCTGGATACATTAGCATGGGAT	0.434555
26	AAGCCTACGCTCTGGATACATTAGCA	14.5576
26	TACGCTCTGGATACATTAGCATGGGA	1.9555
26	CGCTCTGGATACATTAGCATGGGATA	0.651832
26	TACATTAGCATGGGATAACATCATAG	0.651832
26	TCTGGATACATTAGCATGGGATAACA	0.217277
27	CAAGCCTACGCTCTGGATACATTAGCA	21.7277
27	GCTCTGGATACATTAGCATGGGATAAC	0.869109
27	AAGCCTACGCTCTGGATACATTAGCAT	0.651832
27	ACGCTCTGGATACATTAGCATGGGATA	0.651832
28	GCAAGCCTACGCTCTGGATACATTAGCA	21.945
28	AGCCTACGCTCTGGATACATTAGCATGG	1.52094
28	GTACGCTCTGGATACATTAGCATGGGAT	0.651832
28	CGCTCTGGATACATTAGCATGGGATAAC	0.651832
28	GCTCTGGATACATTAGCATGGGATAACA	0.217277
28	GCTACGCTCTGGATACATTAGCATGGGA	0.217277
29	AGCAAGCCTACGCTCTGGATACATTAGCA	21.0759
29	ACATTAGCATGGGATAACATCATAGGATT	1.08639
29	GCAAGCCTACGCTCTGGATACATTAGCAT	0.869109
29	CTCTGGATACATTAGCATGGGATAACATC	0.434555
30	AAGCAAGCCTACGCTCTGGATACATTAGCA	19.1204
30	ACGCTCTGGATACATTAGCATGGGATAACA	1.9555
30	GCTCTGGATACATTAGCATGGGATAACATC	1.73822
30	TTACATTAGCATGGGATAACATCATAGGAT	0.217277
30	TACGCTCTGGATACATTAGCATGGGATAAC	0.217277
GAAGTTTT
9	CGAAGTTTT	0.217277
10	TCGAAGTTTT	0.217277
28	GGGATGGAGTGACAGAAGTTTTGAGAAT	0.651832
AAAGGACA
9	AAAAGGACA	3.04188
9	GAAAGGACA	0.651832
TATGTAGG
TCGGAATT
10	ACTCGGAATT	0.869109
11	ATCGGAATTAC	3.47644
11	AACTCGGAATT	1.30366
TACCATGG
9	CTACCATGG	6.30104
9	ATACCATGG	1.30366
9	TTACCATGG	0.651832
10	CCTACCATGG	13.6885
10	GCTACCATGG	0.217277
11	GCCTACCATGG	20.2068
12	GGCCTACCATGG	21.945
12	TGCCTACCATGG	0.434555
13	TGGCCTACCATGG	26.2906
14	GTGGCCTACCATGG	15.8612
15	AGTGGCCTACCATGG	16.9476
16	TAGTGGCCTACCATGG	21.945
17	ATAGTGGCCTACCATGG	36.2853
17	GTAGTGGCCTACCATGG	0.651832
18	GATAGTGGCCTACCATGG	95.1675
19	GGATAGTGGCCTACCATGG	32.8089
19	AGATAGTGGCCTACCATGG	2.82461
20	AGGATAGTGGCCTACCATGG	88.4319
21	TAGGATAGTGGCCTACCATGG	140.361
21	GAGGATAGTGGCCTACCATGG	6.51832
21	GGATAGTGGCCTACCATGGTG	0.869109
21	TAGGATGGTGGCCTACCATGG	0.217277
22	GTAGGATAGTGGCCTACCATGG	9.99476
23	GGTAGGATAGTGGCCTACCATGG	1.73822
24	TGGTAGGATAGTGGCCTACCATGG	1.9555
25	ATGGTAGGATAGTGGCCTACCATGG	3.25916
26	GATGGTAGGATAGTGGCCTACCATGG	11.733
27	CGATGGTAGGATAGTGGCCTACCATGG	1.52094
27	TGGCCTACCATGGTGGTAACGGGTGAC	0.217277
28	TCGATGGTAGGATAGTGGCCTACCATGG	19.1204
28	CCTACCATGGTGGTAACGGGTGACGGAG	1.08639
28	GGGATGGTAGGATAGTGGCCTACCATGG	0.869109
28	GATAGTGGCCTACCATGGTGGTAACGGG	0.651832
28	GATAGTGGCCTACCATGGTGGTAACGTG	0.434555
29	TTCGATGGTAGGATAGTGGCCTACCATGG	16.2958
29	GGATAGTGGCCTACCATGGTGGTAACGGG	0.869109
30	TTTCGATGGTAGGATAGTGGCCTACCATGG	43.2382
30	CTACCATGGTGGTAACGGGTGACGGAGAAT	1.9555
30	AGGATAGTGGCCTACCATGGTGGTAACGGG	0.651832
30	CTTTCGATGTAGGATAGTGGCCTACCATGG	0.217277
GGAGCGAA
9	GGGAGCGAA	5.21466
10	GGGGAGCGAA	4.56282
10	GTGGAGCGAA	0.217277
11	AGGGGAGCGAA	11.2984
11	TGGGGAGCGAA	0.217277
11	ATGGGAGCGAA	0.217277
12	TAGGGGAGCGAA	12.1675
12	TCTTGGAGCGAA	0.217277
13	CTAGGGGAGCGAA	18.9031
14	GCTAGGGGAGCGAA	12.6021
15	AGCTAGGGGAGCGAA	12.1675
15	CTCTCTTGGAGCGAA	0.217277
16	AAGCTAGGGGAGCGAA	24.5523
17	AAAGCTAGGGGAGCGAA	13.4712
18	GAAAGCTAGGGGAGCGAA	40.8481
19	CGAAAGCTAGGGGAGCGAA	15.644
20	ACGAAAGCTAGGGGAGCGAA	26.2906
21	GACGAAAGCTAGGGGAGCGAA	71.0497
22	AGACGAAAGCTAGGGGAGCGAA	29.3324
23	GAGACGAAAGCTAGGGGAGCGAA	41.7172
24	AGAGACGAAAGCTAGGGGAGCGAA	56.2748
24	TGAGACGAAAGCTAGGGGAGCGAA	0.869109
25	GAGAGACGAAAGCTAGGGGAGCGAA	49.5392
26	TGAGAGACGAAAGCTAGGGGAGCGAA	69.5287
27	CTGAGAGACGAAAGCTAGGGGAGCGAA	140.796
28	ACTGAGAGACGAAAGCTAGGGGAGCGAA	108.856
29	CACTGAGAGACGAAAGCTAGGGGAGCGAA	130.149
30	ACACTGAGAGACGAAAGCTAGGGGAGCGAA	80.8272
30	TGACACTGAGACGAAAGCTAGGGGAGCGAA	0.869109
AAATGATA
9	AAAATGATA	4.99738
9	GAAATGATA	1.30366
10	GAAAATGATA	21.0759
11	AAAATGATAAG	0.434555
18	CTAAATGATAAGGTTTAG	0.869109
21	CCTCTAAATGATAAGGTTTAG	0.217277
GGGGAGAC
9	AGGGGAGAC	8.69109
9	GGGGGAGAC	0.651832
10	CAGGGGAGAC	5.43193
10	GAGGGGAGAC	0.651832
11	GCAGGGGAGAC	10.4293
11	GTCGGGGAGAC	0.217277
12	GGCAGGGGAGAC	18.034
13	CGGCAGGGGAGAC	22.3796
14	TCGGCAGGGGAGAC	13.6885
15	TTCGGCAGGGGAGAC	22.5968
16	GTTCGGCAGGGGAGAC	6.95287
17	AGTTCGGCAGGGGAGAC	12.1675
18	GAGTTCGGCAGGGGAGAC	21.5105
19	TGAGTTCGGCAGGGGAGAC	8.69109
19	GAGGGGAGACTGGAATTCC	0.217277
20	TTGAGTTCGGCAGGGGAGAC	11.5157
21	CTTGAGTTCGGCAGGGGAGAC	8.69109
22	ACTTGAGTTCGGCAGGGGAGAC	8.90837
23	CACTTGAGTTCGGCAGGGGAGAC	6.51832
24	TCACTTGAGTTCGGCAGGGGAGAC	1.9555
25	ATCACTTGAGTTCGGCAGGGGAGAC	3.25916
30	TAGGGGAGACTGGAATTCCTGGTGTAGCGG	0.869109
AATGGGGA
9	CAATGGGGA	11.5157
9	TAATGGGGA	1.08639
9	AAATGGGGA	0.434555
10	ACAATGGGGA	16.5131
10	GAATGGGGAA	0.869109
11	GACAATGGGGA	18.4686
12	GGACAATGGGGA	31.9398
12	GGCCAATGGGGA	0.217277
13	GGGACAATGGGGA	1.9555
GGCCTTAG
9	CGGCCTTAG	4.12827
9	GGGCCTTAG	0.434555
10	TCGGCCTTAG	8.25654
11	GTCGGCCTTAG	3.91099
12	AGTCGGCCTTAG	17.1649
13	AAGTCGGCCTTAG	37.1544
14	AAAGTCGGCCTTAG	35.6335
14	AGTCGGCCTTAGTG	0.651832
14	AAGTCGGCCTTAGT	0.651832
15	GAAAGTCGGCCTTAG	19.555
16	CGAAAGTCGGCCTTAG	28.6806
17	ACGAAAGTCGGCCTTAG	19.3377
17	AGTCGGCCTTAGTGATC	0.651832
18	GACGAAAGTCGGCCTTAG	7.60471
18	AGTCGGCCTTAGTGATCC	0.434555
19	GGACGAAAGTCGGCCTTAG	6.95287
19	AAGTCGGCCTTAGTGATCC	1.9555
20	GGGACGAAAGTCGGCCTTAG	4.34555
20	ACGAAAGTCGGCCTTAGTGA	2.17277
21	AGGGACGAAAGTCGGCCTTAG	10.8639
21	CGGCCTTAGTGATCCGACGGT	0.434555
22	CAGGGACGAAAGTCGGCCTTAG	27.1597
22	CGGCCTTAGTGATCCGACGGTG	0.651832
22	CGAAAGTCGGCCTTAGTGATCC	0.651832
23	GCAGGGACGAAAGTCGGCCTTAG	8.03926
24	AGCAGGGACGAAAGTCGGCCTTAG	7.17015
24	CGGCCTTAGTGATCCGACGGTGCC	1.30366
25	TCGGCCTTAGTGATCCGACGGTGCC	1.52094
25	GAGCAGGGACGAAAGTCGGCCTTAG	0.434555
26	CGAGCAGGGACGAAAGTCGGCCTTAG	0.217277
27	TCGAGCAGGGACGAAAGTCGGCCTTAG	1.52094
28	GTCGAGCAGGGACGAAAGTCGGCCTTAG	1.9555
28	CAGGGACGAAAGTCGGCCTTAGTGATCC	0.869109
29	CGTCGAGCAGGGACGAAAGTCGGCCTTAG	1.52094
29	GTCGAGCAGGGACGAAAGTCGGCCTTAGT	0.217277
30	GTCGAGCAGGGACGAAAGTCGGCCTTAGTG	0.869109
GACGGATT
9	AGACGGATT	21.945
GAGCTTTG
9	AGAGCTTTG	5.43193
10	GAGAGCTTTG	15.4267
11	TGAGAGCTTTG	10.4293
12	CTGAGAGCTTTG	11.0811
CCCATCTC
9	GCCCATCTC	2.39005
TAGACCTT
9	TTAGACCTT	2.60733
10	TTTAGACCTT	2.39005
11	CTTTAGACCTT	8.03926
12	CCTTTAGACCTT	2.82461
13	TCCTTTAGACCTT	1.08639
14	ATCCTTTAGACCTT	1.73822
15	GATCCTTTAGACCTT	0.651832
16	CGATCCTTTAGACCTT	1.73822
16	TTCCTTTAGACCTTCG	0.217277
16	CTTTAGACCTTCGGAA	0.217277
17	TCGATCCTTTAGACCTT	0.434555
18	ATCGATCCTTTAGACCTT	0.869109
19	TATCGATCCTTTAGACCTT	1.08639
20	CTATCGATCCTTTAGACCTT	1.08639
21	CCTATCGATCCTTTAGACCTT	2.39005
22	ATCGATCCTTTAGACCTTCGGA	0.651832
23	CCTATCGATCCTTTAGACCTTCG	1.08639
24	TGGCCTATCGATCCTTTAGACCTT	1.9555
24	CCTATCGATCCTTTAGACCTTCGG	0.217277
25	CCTATCGATCCTTTAGACCTTCGGA	0.434555
26	CGTGGCCTATCGATCCTTTAGACCTT	0.434555
27	GCGTGGCCTATCGATCCTTTAGACCTT	1.73822
28	AGCGTGGCCTATCGATCCTTTAGACCTT	1.52094
29	AAGCGTGGCCTATCGATCCTTTAGACCTT	16.9476
30	AAAGCGTGGCCTATCGATCCTTTAGACCTT	2.17277
[truncated: 23,918 more rows]

## Sheet: tRFs
Seed Length of sequence (nt)	Sequence	RPM
AGATCAAT
9	CAGATCAAT	3.25916
11	TGCAGATCAAT	3.04188
AGAGCTGTG
AGTGGTAAT
10	GAGTGGTAAT	0.217277
11	CGAGTGGTAAT	0.217277
ATCAAGAGG
10	GATCAAGAGG	0.869109
AAGTAGTTA
10	CAAGTAGTTA	3.25916
TCCGTTATC
GTGGTAGAA
21	CCAGTGGTCTAGTGGTAGAAT	0.651832
23	GCACCAGTGGTCTAGTGGTAGAA	0.217277
24	GCACCAGTGGTCTAGTGGTAGAAT	5.43193
25	GCACCAGTGGTCTAGTGGTAGAATA	5.86649
26	CAGTGGTCTAGTGGTAGAATAGTACC	1.08639
27	CCAGTGGTCTAGTGGTAGAATAGTACC	0.869109
27	GCACCAGTGGTCTAGTGGTAGAATAGT	0.869109
29	GCACCAGTGGTCTAGTGGTAGAATAGTAC	8.03926
29	CACCAGTGGTCTAGTGGTAGAATAGTACC	4.34555
29	ACCAGTGGTCTAGTGGTAGAATAGTACCC	1.9555
30	GCACCAGTGGTCTAGTGGTAGAATAGTACC	16.9476
30	CACCAGTGGTCTAGTGGTAGAATAGTACCC	1.30366
GCCGCTATGG
GTCATAAGTG
11	AGTCATAAGTG	0.651832
12	AAGTCATAAGTG	3.04188
GGGGATGTAG
CTCTGGTAGA
11	CCTCTGGTAGA	2.39005
11	GCTCTGGTAGA	0.434555
13	ACTCTGGTAGAGC	0.651832
ACTGTGGTCA
11	CACTGTGGTCA	2.60733
TCGTGGGTTC
18	GTGGTCGTGGGTTCGAGC	0.434555
18	CCTTGTGGTCGTGGGTTC	0.217277
18	GCTTGTGGTCGTGGGTTC	0.217277
21	CTTGTGGTCGTGGGTTCGAGC	1.08639
TGAGCTGTGA
GCGCATCTGG
CAATGGAGCC
11	CCAATGGAGCC	1.73822
AAATCATGTG
15	GAAATCATGTGGGCT	0.869109
16	GAAATCATGTGGGCTT	0.434555
17	GAAATCATGTGGGCTCT	1.08639
17	GAAATCATGTGGGCTTT	0.869109
19	GGAAATCATGTGGGCTCTG	0.217277
20	GAAATCATGTGGGCTTTGCC	0.651832
AATCTCTCAG
22	TCGAATCTCTCAGGCGACGCCA	1.08639
TAACTGATTA
11	TTAACTGATTA	5.64921
13	TGTTAACTGATTA	0.217277
AGCGGCACCA
12	GTAGCGGCACCA	8.03926
13	AGTAGCGGCACCA	0.869109
14	GAGTAGCGGCACCA	1.73822
15	CGAGTAGCGGCACCA	1.9555
16	CCGAGTAGCGGCACCA	2.60733
17	TCCGAGTAGCGGCACCA	5.64921
18	GTCCGAGTAGCGGCACCA	12.6021
19	AGTCCGAGTAGCGGCACCA	11.733
20	GAGTCCGAGTAGCGGCACCA	16.5131
21	CGAGTCCGAGTAGCGGCACCA	31.2879
22	TCGAGTCCGAGTAGCGGCACCA	12.8194
23	TTCGAGTCCGAGTAGCGGCACCA	4.12827
24	GTTCGAGTCCGAGTAGCGGCACCA	7.82198
25	GGTTCGAGTCCGAGTAGCGGCACCA	0.869109
26	CGGTTCGAGTCCGAGTAGCGGCACCA	7.82198
27	TCGGTTCGAGTCCGAGTAGCGGCACCA	2.39005
28	CTCGGTTCGAGTCCGAGTAGCGGCACCA	4.56282
29	TCTCGGTTCGAGTCCGAGTAGCGGCACCA	7.17015
CCCGGCTGGT
15	TCCCGGCTGGTGCAC	0.434555
17	TCCCGGCTGGTGCACCA	11.0811
17	TTTCCCGGCTGGTGCAC	1.08639
18	TTCCCGGCTGGTGCACCA	9.5602
19	TTTCCCGGCTGGTGCACCA	16.9476
19	ATTCCCGGCTGGTGCACCA	0.869109
20	CATTCCCGGCTGGTGCACCA	0.869109
21	TCGATTCCCGGCTGGTGCACC	0.869109
21	CGATTCCCGGCTGGTGCACCA	0.869109
22	TCGATTCCCGGCTGGTGCACCA	3.25916
23	TTCGATTCCCGGCTGGTGCACCA	2.39005
23	GTTCGATTCCCGGCTGGTGCACC	0.651832
25	GGTTCGATTCCCGGCTGGTGCACCA	1.30366
CCGTTCACGC
15	CTGCCGTTCACGCCA	1.30366
16	CCTGCCGTTCACGCCA	3.04188
17	TCCTGCCGTTCACGCCA	1.08639
17	ATCCTGCCGTTCACGCA	0.217277
18	ATCCTGCCGTTCACGCCA	2.17277
19	TATCCTGCCGTTCACGCCA	3.04188
19	AATCCTGCCGTTCACGCCA	1.52094
20	GAATCCTGCCGTTCACGCCA	0.217277
21	CGAATCCTGCCGTTCACGCCA	0.434555
23	TTCGAATCCTGCCGTTCACGCCA	1.08639
TCCGTTGTCG
AGTCCCGCCA
14	GGTCAGTCCCGCCA	0.869109
15	CCGTCAGTCCCGCCA	2.17277
16	CCCGTCAGTCCCGCCA	0.217277
22	TCGAGCCCCGTCAGTCCCGCCA	1.08639
GGACAGTAGA
11	TGGACAGTAGA	4.34555
CTGTTGGGCT
11	TCTGTTGGGCT	4.56282
13	TCTGTTGGGCTTC	1.52094
13	TATCTGTTGGGCT	0.434555
14	AATCTGTTGGGCTT	0.217277
15	AATCTGTTGGGCTTC	3.25916
16	GAAATCTGTTGGGCTT	0.869109
16	AAATCTGTTGGGCTTC	0.434555
17	GAAATCTGTTGGGCTTC	1.30366
18	TGAAATCTGTTGGGCTTC	0.217277
AGGGGCTCCA
11	AAGGGGCTCCA	0.217277
12	TAAGGGGCTCCA	1.30366
13	ATAAGGGGCTCCA	3.04188
14	GATAAGGGGCTCCA	4.56282
15	CGATAAGGGGCTCCA	6.7356
16	CCGATAAGGGGCTCCA	2.17277
17	TCCGATAAGGGGCTCCA	7.38743
18	ATCCGATAAGGGGCTCCA	5.64921
19	AATCCGATAAGGGGCTCCA	5.86649
20	AAATCCGATAAGGGGCTCCA	6.95287
21	CAAATCCGATAAGGGGCTCCA	26.7251
22	TCAAATCCGATAAGGGGCTCCA	11.9503
23	TTCAAATCCGATAAGGGGCTCCA	9.5602
24	GTTCAAATCCGATAAGGGGCTCCA	1.9555
26	CGGTTCAAATCCGATAAGGGGCTCCA	6.30104
27	TCGGTTCAAATCCGATAAGGGGCTCCA	0.434555
29	CATCGGTTCAAATCCGATAAGGGGCTCCA	10.4293
GAGGATTAGA
21	CTTGTAGCTCAGAGGATTAGA	0.869109
CAGACCCGGG
15	GGTACAGACCCGGGT	0.651832
25	TACCCTGCCACGGTACAGACCCGGG	1.52094
26	TACCCTGCCACGGTACAGACCCGGGT	1.08639
TGATGAAATT
21	GAGCTGTGATGAAATTGGCTT	1.08639
TGGCGCGCCA
14	TACCTGGCGCGCCA	0.651832
18	CCCCTACCTGGCGCGCCA	2.60733
GCTGTTGACG
15	CTGCTGTTGACGCCA	4.12827
16	CCTGCTGTTGACGCCA	2.39005
17	TCCTGCTGTTGACGCCA	2.60733
17	CCCTGCTGTTGACGCCA	0.651832
19	GACCCTGCTGTTGACGCCA	0.434555
20	GAACCCTGCTGTTGACGCCA	0.434555
21	CGAACCCTGCTGTTGACGCCA	1.08639
AGGTCGGACCA
12	CAGGTCGGACCA	12.8194
12	TAGGTCGGACCA	0.869109
13	GCAGGTCGGACCA	30.4188
13	GTAGGTCGGACCA	0.217277
14	GGCAGGTCGGACCA	27.5942
15	CGGCAGGTCGGACCA	32.3743
16	CCGGCAGGTCGGACCA	10.8639
17	TCCGGCAGGTCGGACCA	0.651832
18	TTCCGGCAGGTCGGACCA	0.869109
AGTCTGGTCAT
12	CAGTCTGGTCAT	0.217277
GTGGACGTGCC
GGGTCGATGCC
CATCGGAGCCA
19	TTTCCCGGCATCGGAGCCA	1.30366
19	ATTCCCGGCATCGGAGCCA	0.869109
AGCCTGCACCA
12	CAGCCTGCACCA	4.99738
13	ACAGCCTGCACCA	8.90837
14	CACAGCCTGCACCA	8.03926
15	CCACAGCCTGCACCA	1.30366
16	CCCACAGCCTGCACCA	1.52094
17	CCCCACAGCCTGCACCA	2.17277
18	ACCCCACAGCCTGCACCA	2.60733
21	CGAACCCCACAGCCTGCACCA	0.434555
22	TCGAACCCCACAGCCTGCACCA	0.869109
24	GTTCGAACCCCACAGCCTGCACCA	0.651832
TCTTGGCACCA
12	TTCTTGGCACCA	3.91099
13	GTTCTTGGCACCA	7.82198
16	CTGGTTCTTGGCACCA	1.08639
17	TCTGGTTCTTGGCACCA	0.869109
18	ATCTGGTTCTTGGCACCA	0.869109
19	AATCTGGTTCTTGGCACCA	10.8639
20	AAATCTGGTTCTTGGCACCA	9.99476
21	CAAATCTGGTTCTTGGCACCA	35.6335
22	TCAAATCTGGTTCTTGGCACCA	36.7199
23	TTCAAATCTGGTTCTTGGCACCA	18.2513
24	GTTCAAATCTGGTTCTTGGCACCA	18.6859
25	AGTTCAAATCTGGTTCTTGGCACCA	20.4241
26	CAGTTCAAATCTGGTTCTTGGCACCA	11.9503
27	CCAGTTCAAATCTGGTTCTTGGCACCA	3.04188
28	ACCAGTTCAAATCTGGTTCTTGGCACCA	20.8586
CGACGGAGCCA
12	GCGACGGAGCCA	0.869109
AGCTATGATGA
15	AAGCTATGATGATAT	4.7801
CATCTCCACCA
14	CCGCATCTCCACCA	1.08639
15	CCCGCATCTCCACCA	2.17277
16	CCCCGCATCTCCACCA	0.651832
18	TACCCCGCATCTCCACCA	1.08639
23	TTCGATCCCCCGCATCTCCACCA	0.869109
TCCGTTGTAGT
GCCGGGATAGC
TGTCGACGCCA
12	CTGTCGACGCCA	16.0785
13	GCTGTCGACGCCA	9.77748
14	TGCTGTCGACGCCA	11.733
15	CTGCTGTCGACGCCA	8.90837
16	CCTGCTGTCGACGCCA	6.08377
17	CCCTGCTGTCGACGCCA	2.60733
17	TCCTGCTGTCGACGCCA	0.869109
18	ACCCTGCTGTCGACGCCA	3.04188
18	ATCCTGCTGTCGACGCCA	0.869109
19	TATCCTGCTGTCGACGCCA	1.52094
24	GTTCGAATCCTGCTGTCGACGCCA	0.434555
CGGAGGCTCCA
12	CCGGAGGCTCCA	0.869109
16	CTCGCCGGAGGCTCCA	0.434555
CAGACGCACCA
14	CGGCAGACGCACCA	1.52094
15	CCGGCAGACGCACCA	0.434555
16	CCCGGCAGACGCACCA	1.73822
17	TCCCGGCAGACGCACCA	0.217277
18	CTCCCGGCAGACGCACCA	0.651832
21	CGACTCCCGGCAGACGCACCA	0.651832
TCAATTGGGCT
18	CGAAATCAATTGGGCTTT	0.651832
GTAGCGGCACC
16	TCCGAGTAGCGGCACC	0.869109
17	GTCCGAGTAGCGGCACC	3.04188
18	AGTCCGAGTAGCGGCACC	2.17277
19	GAGTCCGAGTAGCGGCACC	2.17277
21	TCGAGTCCGAGTAGCGGCACC	0.434555
TAGGACCTCCA
12	GTAGGACCTCCA	5.86649
13	GGTAGGACCTCCA	0.869109
14	CGGTAGGACCTCCA	13.0366
15	CCGGTAGGACCTCCA	4.12827
15	TCGGTAGGACCTCCA	1.52094
16	CTCGGTAGGACCTCCA	2.82461
16	CCCGGTAGGACCTCCA	2.60733
17	TCCCGGTAGGACCTCCA	2.60733
18	ATCTCGGTAGGACCTCCA	1.9555
18	CTCCCGGTAGGACCTCCA	0.434555
19	GCTCCCGGTAGGACCTCCA	2.17277
23	TTCAAATCTCGGTAGGACCTCCA	0.434555
AACGCCCCCCA
13	GGAACGCCCCCCA	1.30366
14	CGGAACGCCCCCCA	0.217277
15	TCGGAACGCCCCCCA	3.47644
16	CTCGGAACGCCCCCCA	6.7356
17	TCTCGGAACGCCCCCCA	9.77748
18	TTCTCGGAACGCCCCCCA	20.4241
19	ATTCTCGGAACGCCCCCCA	3.69371
20	GATTCTCGGAACGCCCCCCA	0.217277
21	CGATTCTCGGAACGCCCCCCA	2.17277
21	CAATTCTCGGAACGCCCCCCA	1.73822
22	TCAATTCTCGGAACGCCCCCCA	1.9555
22	TCGATTCTCGGAACGCCCCCCA	0.651832
23	TTCAATTCTCGGAACGCCCCCCA	0.217277
AATGCCCCCCA
12	GAATGCCCCCCA	1.73822
14	CGGAATGCCCCCCA	0.651832
14	CCGAATGCCCCCCA	0.217277
15	TCGGAATGCCCCCCA	0.651832
17	TCTCGGAATGCCCCCCA	0.217277
18	TTCTCGGAATGCCCCCCA	3.69371
18	TTCTCCGAATGCCCCCCA	0.869109
21	CAATTCTCGGAATGCCCCCCA	0.434555
TCGGCCCACCA
12	CTCGGCCCACCA	0.434555
13	GCTCGGCCCACCA	1.52094
15	CAGCTCGGCCCACCA	1.30366
16	CCAGCTCGGCCCACCA	0.651832
17	TCCAGCTCGGCCCACCA	2.82461
18	ATCCAGCTCGGCCCACCA	3.47644
19	AATCCAGCTCGGCCCACCA	1.30366
20	AAATCCAGCTCGGCCCACCA	1.08639
21	CAAATCCAGCTCGGCCCACCA	8.69109
22	TCAAATCCAGCTCGGCCCACCA	2.60733
23	TTCAAATCCAGCTCGGCCCACCA	2.39005
24	GTTCAAATCCAGCTCGGCCCACCA	0.217277
27	CTGGTTCAAATCCAGCTCGGCCCACCA	1.08639
ATCATGTGGGC
14	AATCATGTGGGCTT	0.651832
GAGGTACGGGG
16	TGCGAGAGGTACGGGG	0.434555
19	TGCGAGAGGTACGGGGATC	0.217277
GGGGGTGTAGC
GCGGATGTAGC
12	GGCGGATGTAGC	2.39005
16	GGCGGATGTAGCCAAG	5237.47
17	GGCGGATGTAGCCAAGT	2.82461
20	GGCGGATGTAGCCAAGTGGA	444.332
22	GGCGGATGTAGCCAAGTGGATT	0.869109
23	GGCGGATGTAGCCAAGTGGATTA	1.30366
25	GGCGGATGTAGCCAAGTGGATTAAG	0.217277
27	GGCGGATGTAGCCAAGTGGATTAAGGC	1.08639
29	GGCGGATGTAGCCAAGTGGATCAAGGCAG	59.534
CAACGGAGCCA
24	GTTCGAGTCCCGGCAACGGAGCCA	0.869109
GATGCGCACCA
14	CTGGATGCGCACCA	1.08639
15	CCTGGATGCGCACCA	1.9555
16	CCCTGGATGCGCACCA	2.17277
17	TCCCTGGATGCGCACCA	1.30366
18	TTCCCTGGATGCGCACCA	3.91099
19	TTTCCCTGGATGCGCACCA	6.30104
CGCCGGGGGCT
15	TCGCCGGGGGCTCCA	0.217277
16	CTCGCCGGGGGCTCCA	0.651832
17	CCTCGCCGGGGGCTCCA	1.73822
18	TCCTCGCCGGGGGCTCCA	0.434555
28	GCGAGTTCGATCCTCGCCGGGGGCTCCA	1.30366
GGAGAGATGGC
16	GGGAGAGATGGCTGAG	28.4633
CGGGCGTGCCA
13	ACCGGGCGTGCCA	0.217277
14	CACCGGGCGTGCCA	1.08639
15	CCACCGGGCGTGCCA	0.869109
17	TCCCACCGGGCGTGCCA	0.217277
19	TGTCCCACCGGGCGTGCCA	1.30366
GGGATGTAGCG
12	AGGGATGTAGCG	0.869109
13	AGGGATGTAGCGC	10.6466
14	AGGGATGTAGCGCA	33.678
15	AGGGATGTAGCGCAG	14.3403
16	AGGGATGTAGCGCAGC	54.1021
17	AGGGATGTAGCGCAGCT	2239.91
18	AGGGATGTAGCGCAGCTT	10.6466
19	AGGGATGTAGCGCAGCTTG	4.99738
20	AGGGATGTAGCGCAGCTTGG	7.17015
21	AGGGATGTAGCGCAGCTTGGT	1.30366
22	AGGGATGTAGCGCAGCTTGGTA	3.69371
23	AGGGATGTAGCGCAGCTTGGTAG	0.869109
24	AGGGATGTAGCGCAGCTTGGTAGC	7.82198
26	AGGGATGTAGCGCAGCTTGGTAGCGC	0.217277
TGAGGGCACCA
13	CGTGAGGGCACCA	0.651832
18	TCCTGCGTGAGGGCACCA	0.217277
AGACGGCGCCA
12	CAGACGGCGCCA	0.217277
15	TCACAGACGGCGCCA	0.217277
16	CCCACAGACGGCGCCA	1.08639
17	CCCCACAGACGGCGCCA	1.52094
19	GTCCCCACAGACGGCGCCA	0.434555
21	CGATCCCCACAGACGGCGCCA	1.9555
22	TCGATCCCCACAGACGGCGCCA	0.651832
GAACGTGGGTC
13	TAGAACGTGGGTC	0.869109
15	GGTAGAACGTGGGTC	0.217277
16	TAGAACGTGGGTCTCC	1.73822
16	CGGTAGAACGTGGGTC	0.869109
17	CGGTAGAACGTGGGTCT	0.217277
22	TAGAACGTGGGTCTCCAAAACC	0.434555
23	AGTTCGGTAGAACGTGGGTCTCC	0.869109
26	TTCAGTTCGGTAGAACGTGGGTCTCC	0.434555
GGTGTAGTTGG
14	TGTGGTGTAGTTGG	0.869109
22	GTTTCGTGGTGTAGTTGGTTAT	0.869109
22	GGTTTCGTGGTGTAGTTGGTTA	0.651832
23	GGTTTCGTGGTGTAGTTGGTTAT	1.73822
24	GGTTTCGTGGTGTAGTTGGTTATC	7.60471
AAGGTCGTAGG
13	AGAAGGTCGTAGG	0.434555
14	AGAAGGTCGTAGGT	1.08639
14	CAGAAGGTCGTAGG	0.217277
15	CAGAAGGTCGTAGGT	1.52094
16	GCAGAAGGTCGTAGGT	1.08639
16	CAGAAGGTCGTAGGTT	0.651832
17	AAGCAGAAGGTCGTAGG	0.217277
18	AAGCAGAAGGTCGTAGGT	1.08639
20	TAAGCAGAAGGTCGTAGGTT	0.869109
20	AAGCAGAAGGTCGTAGGTTC	0.869109
28	TGTTTCCTAAGCAGAAGGTCGTAGGTTC	0.434555
GGATGTAGCTC
12	GGGATGTAGCTC	5.21466
13	GGGATGTAGCTCA	15.8612
14	GGGATGTAGCTCAA	24.5523
15	GGGATGTAGCTCATA	460.193
15	GGGATGTAGCTCAGA	295.714
15	GGGATGTAGCTCAAA	291.369
16	GGGATGTAGCTCAGAT	3.25916
16	GGGATGTAGCTCATAT	0.651832
16	GGGATGTAGCTCAAAT	0.217277
17	GGGATGTAGCTCAGATG	1.30366
17	GGGATGTAGCTCAAATG	0.651832
18	GGGATGTAGCTCAGATGG	1.30366
18	GGGATGTAGCTCAAATGG	0.217277
19	GGGATGTAGCTCAGATGGT	4.34555
20	GGGATGTAGCTCAAATGGTA	1.52094
20	GGGATGTAGCTCAGATGGTA	1.08639
22	GGGATGTAGCTCAAATGGTAGA	1.73822
22	GGGATGTAGCTCAGATGGTAGA	0.869109
TTGGGGAGCCA
16	CCTACTTGGGGAGCCA	1.52094
18	ATCCTACTTGGGGAGCCA	0.434555
21	CGAATCCTACTTGGGGAGCCA	0.869109
22	TCGAATCCTACTTGGGGAGCCA	0.434555
23	TTCGAATCCTACTTGGGGAGCCA	0.434555
24	GTTCGAATCCTACTTGGGGAGCCA	0.434555
27	TAGGTTCGAATCCTACTTGGGGAGCCA	0.434555
GGTTGGGCTCT
15	CGGTTGGGCTCTCCA	6.30104
16	CCGGTTGGGCTCTCCA	8.69109
17	TCCGGTTGGGCTCTCCA	1.9555
18	ATCCGGTTGGGCTCTCCA	0.651832
19	AATCCGGTTGGGCTCTCCA	1.30366
20	GAATCCGGTTGGGCTCTCCA	0.434555
21	CGAATCCGGTTGGGCTCTCCA	0.869109
24	GTTCGAATCCGGTTGGGCTCTCCA	1.08639
ATGTAGCCAAG
12	GATGTAGCCAAG	3.69371
13	GGATGTAGCCAAG	6.08377
14	CGGATGTAGCCAAG	62.1413
16	GATGTAGCCAAGTGGA	0.869109
17	GGATGTAGCCAAGTGGA	1.08639
18	CGGATGTAGCCAAGTGGA	23.9005
25	GATGTAGCCAAGTGGATTAAGGCAG	4.56282
26	GGATGTAGCCAAGTGGATTAAGGCAG	12.3848
26	GGATGTAGCCAAGTGGATCAAGGCAG	1.30366
27	CGGATGTAGCCAAGTGGATTAAGGCAG	68.2251
27	CGGATGTAGCCAAGTGGATCAAGGCAG	0.217277
TTGTGGGTTCG
18	CAAGCGATTGTGGGTTCG	0.869109
20	AGCGGGAGATTGTGGGTTCG	1.08639
ATGGCCTAATG
19	GCACCCATGGCCTAATGGA	1.73822
GCTCAGACACC
15	CGGGCTCAGACACCA	0.217277
16	CCGGGCTCAGACACCA	2.82461
17	CCCGGGCTCAGACACCA	0.869109
18	TCCCGGGCTCAGACACCA	1.08639
22	TCGAACCCGGGCTCAGACACCA	0.434555
GGTTGCGTGTT
27	ACTCCAGATCAGAAGGTTGCGTGTTCG	1.52094
GAGAGATGGCTG
GCCCCCATCGTC
AGTATTCCCGCC
20	GGTGGTAAGTATTCCCGCCT	1.30366
24	GTATAGTGGTAAGTATTCCCGCCT	0.217277
28	TGTAGTATAGTGGTAAGTATTCCCGCCT	0.434555
29	TTGTAGTATAGTGGTAAGTATTCCCGCCT	0.869109
30	GTTGTAGTATAGTGGTAAGTATTCCCGCCT	5.43193
30	TTGTAGTATAGTGGTAAGTATTCCCGCCTG	1.30366
30	CGTTGTAGTATAGTGGTAAGTATTCCCGCC	0.651832
CCAGCTCGGCCC
16	TCCAGCTCGGCCCACC	1.30366
17	ATCCAGCTCGGCCCACC	1.08639
18	AATCCAGCTCGGCCCACC	1.9555
19	AAATCCAGCTCGGCCCACC	0.651832
21	TCAAATCCAGCTCGGCCCACC	0.869109
GCAGGTCGGACC
13	GGCAGGTCGGACC	1.08639
14	CGGCAGGTCGGACC	1.73822
17	TTCCGGCAGGTCGGACC	0.434555
ACAGCCTGCACC
15	CCCACAGCCTGCACC	0.217277
AGTAACCCGAGT
14	CCAGTAACCCGAGT	0.869109
15	TCCAGTAACCCGAGT	6.08377
16	TCCAGTAACCCGAGTT	0.651832
18	GAATCCAGTAACCCGAGT	0.651832
21	TCTGAATCCAGTAACCCGAGT	0.217277
24	GACTCTGAATCCAGTAACCCGAGT	2.82461
24	TCTGAATCCAGTAACCCGAGTTCA	0.869109
25	GGACTCTGAATCCAGTAACCCGAGT	3.69371
26	TGGACTCTGAATCCAGTAACCCGAGT	53.2329
26	TAGACTCTGAATCTAGTAACCCGAGT	2.82461
27	TTGGACTCTGAATCCAGTAACCCGAGT	51.2774
27	CTAGACTCTGAATCTAGTAACCCGAGT	6.51832
27	TGGACTCTGAATCCAGTAACCCGAGTT	6.08377
28	TTGGACTCTGAATCCAGTAACCCGAGTT	4.34555
28	TGGACTCTGAATCCAGTAACCCGAGTTC	3.04188
28	CTAGACTCTGAATCTAGTAACCCGAGTT	0.869109
29	CATTGGACTCTGAATCCAGTAACCCGAGT	43.2382
29	CACTAGACTCTGAATCTAGTAACCCGAGT	2.39005
30	ACATTGGACTCTGAATCCAGTAACCCGAGT	65.1832
30	CATTGGACTCTGAATCCAGTAACCCGAGTT	4.56282
30	ACACTAGACTCTGAATCTAGTAACCCGAGT	1.08639
30	CACTAGACTCTGAATCTAGTAACCCGAGTT	0.869109
30	ATTGGACTCTGAATCCAGTAACCCGAGTTC	0.869109
GACTCCCGGCAA
13	CGACTCCCGGCAA	0.217277
GGGTAGAGCAGT
14	GGGGTAGAGCAGTT	2.82461
15	GCGGGGTAGAGCAGT	11.9503
15	CGGGGTAGAGCAGTT	9.34293
16	GCGGGGTAGAGCAGTT	154.484
16	CGCGGGGTAGAGCAGT	66.7041
17	CGCGGGGTAGAGCAGTT	2297.49
18	CGCGGGGTAGAGCAGTTT	10.4293
19	CGCGGGGTAGAGCAGTTTG	1.73822
20	CGCGGGGTAGAGCAGTTTGG	3.69371
21	CGCGGGGTAGAGCAGTTTGGT	5.43193
21	GCGGGGTAGAGCAGTTTGGTA	0.869109
22	CGCGGGGTAGAGCAGTTTGGTA	7.38743
22	GCGGGGTAGAGCAGTTTGGTAG	0.651832
23	CGCGGGGTAGAGCAGTTTGGTAG	3.69371
23	CGGGGTAGAGCAGTTTGGTAGCT	0.651832
24	CGCGGGGTAGAGCAGTTTGGTAGC	3.25916
24	GCGGGGTAGAGCAGTTTGGTAGCT	0.651832
25	CGCGGGGTAGAGCAGTTTGGTAGCT	3.91099
26	CGCGGGGTAGAGCAGTTTGGTAGCTC	1.52094
27	CGCGGGGTAGAGCAGTTTGGTAGCTCG	0.651832
AATAGACCCGGG
13	CAATAGACCCGGG	1.08639
14	GCAATAGACCCGGG	1.30366
15	GCAATAGACCCGGGT	3.04188
20	TTCCAAGCAATAGACCCGGG	0.217277
21	CTTCCAAGCAATAGACCCGGG	0.651832
22	TTCCAAGCAATAGACCCGGGTT	1.08639
ATAGTCGAATGG
13	TATAGTCGAATGG	0.651832
15	GATATAGTCGAATGG	0.434555
17	CGGATATAGTCGAATGG	0.434555
18	GCGGATATAGTCGAATGG	2.60733
19	GCGGATATAGTCGAATGGT	0.869109
20	GCGGATATAGTCGAATGGTA	0.869109
21	GCGGATATAGTCGAATGGTAA	0.217277
22	CGGATATAGTCGAATGGTAAAA	0.651832
23	GCGGATATAGTCGAATGGTAAAA	0.434555
24	GGCGGATATAGTCGAATGGTAAAA	0.651832
24	GCGGATATAGTCGAATGGTAAAAT	0.434555
25	CGGATATAGTCGAATGGTAAAATTT	1.52094
26	GCGGATATAGTCGAATGGTAAAATTT	0.217277
27	GCGGATATAGTCGAATGGTAAAATTTC	0.217277
28	GCGGATATAGTCGAATGGTAAAATTTCT	4.56282
CTGTGGTCGCCA
13	ACTGTGGTCGCCA	10.8639
14	CACTGTGGTCGCCA	13.2539
15	CCACTGTGGTCGCCA	10.6466
16	CCCACTGTGGTCGCCA	6.30104
17	TCCCACTGTGGTCGCCA	4.99738
18	CTCCCACTGTGGTCGCCA	9.5602
19	ACTCCCACTGTGGTCGCCA	0.217277
24	GTTCGACTCCCACTGTGGTCGCCA	0.651832
25	GGTTCGACTCCCACTGTGGTCGCCA	0.651832
27	TGGGTTCGACTCCCACTGTGGTCGCCA	0.434555
29	CGTGGGTTCGACTCCCACTGTGGTCGCCA	0.217277
TTGAGCCCTCCA
16	CCGGTTGAGCCCTCCA	0.434555
GGTGGCTGTAGT
GATATAGTCGAA
13	GGATATAGTCGAA	5.21466
14	CGGATATAGTCGAA	90.6046
15	GCGGATATAGTCGAA	527.984
16	GGCGGATATAGTCGAA	42.5864
16	GCGGATATAGTCGAAT	0.869109
GGGGTGTAGCTC
GGATTAAGGCAG
13	TGGATTAAGGCAG	0.217277
14	GTGGATTAAGGCAG	0.651832
18	CCAAGTGGATTAAGGCAG	0.217277
22	GTAGCCAAGTGGATTAAGGCAG	0.217277
GAGAGACCCGGG
13	CGAGAGACCCGGG	1.08639
14	CGAGAGACCCGGGT	0.434555
15	CCGAGAGACCCGGGT	0.434555
ACTGTGGTCGCC
14	CCACTGTGGTCGCC	1.52094
17	CTCCCACTGTGGTCGCC	0.434555
GTACATGGGCTC
17	GTAAGTACATGGGCTCT	0.434555
TAGGTAACATAA
13	CTAGGTAACATAA	23.2487
14	GCTAGGTAACATAA	141.013
15	GGCTAGGTAACATAA	7573.85
16	GGGCTAGGTAACATAA	310.055
16	GGCTAGGTAACATAAT	0.651832
CGCGGGGTAGAG
TCGCGAACGCCA
17	TCCCATCGCGAACGCCA	0.651832
TCGGTGGGACCT
16	CTCGGTGGGACCTCCA	0.651832
GTTCGAGCCCCG
GGGGACCTGGGC
15	CGTGGGGACCTGGGC	2.17277
16	CCGTGGGGACCTGGGC	0.869109
17	GCCGTGGGGACCTGGGC	0.651832
24	TGTGGCCGTGGGGACCTGGGCTCG	0.434555
28	CCCACGTTGTGGCCGTGGGGACCTGGGC	0.651832
TTGGACGCACCA
13	ATTGGACGCACCA	0.651832
15	CTATTGGACGCACCA	1.08639
16	CCTATTGGACGCACCA	0.217277
17	TCCTATTGGACGCACCA	0.434555
18	ATCCTATTGGACGCACCA	1.08639
22	TCAAATCCTATTGGACGCACCA	2.39005
GCAGCCACACCA
16	CCCAGCAGCCACACCA	0.869109
17	TCCCAGCAGCCACACCA	2.39005
18	ATCCCAGCAGCCACACCA	1.73822
GCTCACCGCACC
14	CGCTCACCGCACCA	0.217277
15	CACGCTCACCGCACC	0.651832
16	CACGCTCACCGCACCA	1.9555
17	CCACGCTCACCGCACCA	1.52094
18	TCCACGCTCACCGCACCA	0.869109
20	GATCCACGCTCACCGCACCA	0.651832
22	TTCGATCCACGCTCACCGCACC	1.30366
23	GTTCGATCCACGCTCACCGCACC	0.434555
24	GTTCGATCCACGCTCACCGCACCA	1.30366
25	TGTTCGATCCACGCTCACCGCACCA	1.08639
CCCTCTCTCTCC
19	AATCCCTCTCTCTCCTCCA	0.217277
20	GAATCCCTCTCTCTCCTCCA	0.869109
21	CGAATCCCTCTCTCTCCTCCA	1.08639
22	TCGAATCCCTCTCTCTCCTCCA	0.869109
24	GTTCGAATCCCTCTCTCTCCTCCA	0.217277
CCCGGGCTCAGA
15	CACCCGGGCTCAGAC	1.52094
CTCTCTAGCGCCA
14	TCTCTCTAGCGCCA	4.56282
15	CTCTCTCTAGCGCCA	8.25654
16	CCTCTCTCTAGCGCCA	4.34555
17	CCCTCTCTCTAGCGCCA	0.869109
18	CCCCTCTCTCTAGCGCCA	0.869109
19	CCCCCTCTCTCTAGCGCCA	1.30366
21	CGACCCCTCTCTCTAGCGCCA	1.30366
26	AGGTTCGACCCCTCTCTCTAGCGCCA	1.9555
29	CAGAGGTTCGACCCCTCTCTCTAGCGCCA	0.651832
GGTGTAGCTCATA
14	GGGTGTAGCTCATA	3.69371
GTCGGGTTCACCA
14	CGTCGGGTTCACCA	15.4267
15	ACGTCGGGTTCACCA	24.7696
16	CACGTCGGGTTCACCA	35.6335
17	TCACGTCGGGTTCACCA	23.6832
18	TTCACGTCGGGTTCACCA	28.4633
19	ATTCACGTCGGGTTCACCA	1.9555
21	CGATTCACGTCGGGTTCACCA	2.39005
22	TCGATTCACGTCGGGTTCACCA	0.869109
23	TTCGATTCACGTCGGGTTCACCA	0.869109
24	GTTCGATTCACGTCGGGTTCACCA	0.869109
25	TGTTCGATTCACGTCGGGTTCACCA	0.869109
CGGGGTAGAGCAG
14	GCGGGGTAGAGCAG	1.52094
GGTAGAACCTCCA
14	CGGTAGAACCTCCA	2.60733
15	TCGGTAGAACCTCCA	6.95287
15	CCGGTAGAACCTCCA	0.651832
16	CTCGGTAGAACCTCCA	16.5131
16	CCCGGTAGAACCTCCA	3.04188
17	TCTCGGTAGAACCTCCA	24.1178
17	TCCCGGTAGAACCTCCA	1.9555
18	TTCTCGGTAGAACCTCCA	42.1518
18	CTCCCGGTAGAACCTCCA	0.651832
19	ATTCTCGGTAGAACCTCCA	3.47644
20	AATTCTCGGTAGAACCTCCA	3.69371
20	GACTCCCGGTAGAACCTCCA	1.08639
21	CAATTCTCGGTAGAACCTCCA	4.7801
22	TCAATTCTCGGTAGAACCTCCA	2.60733
22	TCGACTCCCGGTAGAACCTCCA	1.08639
25	AGTTCAATTCTCGGTAGAACCTCCA	0.869109
GTTGTAGTCTAGC
14	CGTTGTAGTCTAGC	1.30366
15	CCGTTGTAGTCTAGC	50.6256
26	CCGTTGTAGTCTAGCTGGTCAGGATA	1.30366
28	CCGTTGTAGTCTAGCTGGTCAGGATACT	0.651832
GTCGTTGTAGTAT
TTCTCTAGCGCCA
14	TTTCTCTAGCGCCA	0.869109
15	CTTTCTCTAGCGCCA	0.434555
16	CCTTTCTCTAGCGCCA	2.17277
19	CCCCCTTTCTCTAGCGCCA	1.9555
27	GAGGTTCGACCCCTTTCTCTAGCGCCA	0.434555
GCGGGGATAGCTC
17	GGCGGGGATAGCTCAGT	1.30366
AATCAAGCGATTG
18	CTTCTAATCAAGCGATTG	0.434555
23	TCTAATCAAGCGATTGTGGGTTC	0.651832
27	TTGACTTCTAATCAAGCGATTGTGGGT	0.651832
AATCTATTGGGCT
18	TGAAATCTATTGGGCTTC	0.434555
CGGATATAGTCGA
14	GCGGATATAGTCGA	2.60733
ACCGTAGGCTCCA
14	CACCGTAGGCTCCA	4.34555
15	TCACCGTAGGCTCCA	2.17277
16	CTCACCGTAGGCTCCA	1.52094
17	CCTCACCGTAGGCTCCA	0.651832
18	TCCTCACCGTAGGCTCCA	0.434555
21	CGATCCTCACCGTAGGCTCCA	0.651832
25	AGTTCGATCCTCACCGTAGGCTCCA	1.08639
ATGTAGCGCAGCT
14	GATGTAGCGCAGCT	0.434555
15	GGATGTAGCGCAGCT	4.99738
GTCGCTTTGGCCG
TCCGATGTCGTCC
TCCCTCCTCGCCC
18	GAATCCCTCCTCGCCCAC	0.434555
18	ATCCCTCCTCGCCCACCA	0.217277
19	AATCCCTCCTCGCCCACCA	1.08639
20	GAATCCCTCCTCGCCCACCA	0.651832
21	CGAATCCCTCCTCGCCCACCA	2.17277
22	TCGAATCCCTCCTCGCCCACCA	1.73822
23	TTCGAATCCCTCCTCGCCCACCA	1.08639
24	GTTCGAATCCCTCCTCGCCCACCA	1.08639
27	GGGGTTCGAATCCCTCCTCGCCCACCA	0.434555
29	CGGGGGTTCGAATCCCTCCTCGCCCACCA	0.434555
CCCCGCATCTCCA
19	GATACCCCGCATCTCCACC	0.217277
CCTTCTAGCGCCA
14	TCCTTCTAGCGCCA	1.73822
15	CTCCTTCTAGCGCCA	0.869109
16	CCTCCTTCTAGCGCCA	2.39005
17	CCCTCCTTCTAGCGCCA	1.73822
18	CCCCTCCTTCTAGCGCCA	1.30366
18	TCCCTCCTTCTAGCGCCA	0.217277
20	GAACCCTCCTTCTAGCGCCA	0.651832
20	AAGCCCTCCTTCTAGCGCCA	0.651832
22	TCGACCCCTCCTTCTAGCGCCA	1.30366
23	TTCGATCCCTCCTTCTAGCGCCA	1.73822
GGTCCCGTAGCTC
23	GGGTCCCGTAGCTCAGTTGGTTA	0.651832
CTTCAAGGCACCA
14	TCTTCAAGGCACCA	1.08639
15	CTCTTCAAGGCACCA	0.651832
16	CCTCTTCAAGGCACCA	1.73822
21	CGAGTCCTCTTCAAGGCACCA	1.08639
22	TCGAGTCCTCTTCAAGGCACCA	1.30366
23	TTCGAGTCCTCTTCAAGGCACCA	0.869109
24	GTTCGAGTCCTCTTCAAGGCACCA	0.651832
25	GGTTCGAGTCCTCTTCAAGGCACCA	0.651832
26	AGGTTCGAGTCCTCTTCAAGGCACCA	1.08639
28	GGAGGTTCGAGTCCTCTTCAAGGCACCA	1.52094
GCATCCATGGCTG
GCGGTGACGAAAT
15	GAGCGGTGACGAAAT	4.12827
16	TGAGCGGTGACGAAAT	6.7356
CACCGTGGTCGCCA
15	CCACCGTGGTCGCCA	8.03926
16	CCCACCGTGGTCGCCA	7.60471
17	TCCCACCGTGGTCGCCA	3.25916
18	GTCCCACCGTGGTCGCCA	13.9057
19	AGTCCCACCGTGGTCGCCA	1.30366
21	CGAGTCCCACCGTGGTCGCCA	0.869109
25	GGTTCGAGTCCCACCGTGGTCGCCA	0.869109
26	GGGTTCGAGTCCCACCGTGGTCGCCA	0.651832
27	TGGGTTCGAGTCCCACCGTGGTCGCCA	1.08639
GCGTCTGTAGTCCA
CGTCGTTCGCCCCA
15	CCGTCGTTCGCCCCA	8.25654
16	CCCGTCGTTCGCCCCA	6.7356
17	TCCCGTCGTTCGCCCCA	3.69371
18	TTCCCGTCGTTCGCCCCA	3.25916
19	ATTCCCGTCGTTCGCCCCA	8.47382
20	AATTCCCGTCGTTCGCCCCA	2.39005
21	CAATTCCCGTCGTTCGCCCCA	8.69109
22	TCAATTCCCGTCGTTCGCCCCA	6.95287
23	TTCAATTCCCGTCGTTCGCCCCA	6.51832
24	GTTCAATTCCCGTCGTTCGCCCCA	1.52094
25	GGTTCAATTCCCGTCGTTCGCCCCA	4.12827
26	GGGTTCAATTCCCGTCGTTCGCCCCA	1.52094
GGGATTGTAGTTCA
GTGGAGACCTGGGC
15	CGTGGAGACCTGGGC	14.9921
16	CGTGGAGACCTGGGCT	1.52094
16	CCGTGGAGACCTGGGC	1.30366
19	GCCGTGGAGACCTGGGCTC	0.434555
28	ACGTTGTGGCCGTGGAGACCTGGGCTCG	0.651832
28	TCCACGTTGTGGCCGTGGAGACCTGGGC	0.217277
GGATCCGTGGCGCA
CGCCGGAAGCACCA
15	CCGCCGGAAGCACCA	2.82461
16	CCCGCCGGAAGCACCA	1.52094
17	CCCCGCCGGAAGCACCA	0.434555
18	GCCCCGCCGGAAGCACCA	0.651832
19	GGCCCCGCCGGAAGCACCA	0.651832
23	TTCGAGCCCCGCCGGAAGCACCA	0.217277
CCCCCATCGTCTAG
GCTCTCACCCGAGA
15	GGCTCTCACCCGAGA	2.60733
16	CGGCTCTCACCCGAGA	1.52094
22	GGCTCTCACCCGAGAGACCCGG	0.651832
25	AGGATACTCGGCTCTCACCCGAGAG	1.08639
25	TAGGATACTCGGCTCTCACCCGAGA	0.869109
25	CAGGATACTCGGCTCTCACCCGAGA	0.434555
26	AGGATACTCGGCTCTCACCCGAGAGA	1.73822
26	CAGGATACTCGGCTCTCACCCGAGAG	1.52094
27	GTCAGGATACTCGGCTCTCACCCGAGA	2.82461
27	CAGGATACTCGGCTCTCACCCGAGAGA	2.17277
27	AGGATACTCGGCTCTCACCCGAGAGAC	0.651832
27	GTTAGGATACTCGGCTCTCACCCGAGA	0.217277
28	GGTTAGGATACTCGGCTCTCACCCGAGA	2.39005
28	GGTCAGGATACTCGGCTCTCACCCGAGA	1.30366
28	GTCAGGATACTCGGCTCTCACCCGAGAG	1.30366
28	TAGGATACTCGGCTCTCACCCGAGAGAC	0.217277
29	TGGTCAGGATACTCGGCTCTCACCCGAGA	6.08377
29	TGGTTAGGATACTCGGCTCTCACCCGAGA	1.9555
29	GTCAGGATACTCGGCTCTCACCCGAGAGA	1.30366
29	GGATACTCGGCTCTCACCCGAGAGACCCG	0.869109
29	GGTTAGGATACTCGGCTCTCACCCGAGAG	0.869109
29	CAGGATACTCGGCTCTCACCCGAGAGACC	0.869109
29	AGGATACTCGGCTCTCACCCGAGAGACCC	0.651832
29	GTTAGGATACTCGGCTCTCACCCGAGAGA	0.651832
30	CTGGTCAGGATACTCGGCTCTCACCCGAGA	3.47644
30	GGTTAGGATACTCGGCTCTCACCCGAGAGA	3.04188
30	GGTCAGGATACTCGGCTCTCACCCGAGAGA	2.82461
30	TGGTCAGGATACTCGGCTCTCACCCGAGAG	2.60733
30	GTCAGGATACTCGGCTCTCACCCGAGAGAC	0.869109
30	CTGGTTAGGATACTCGGCTCTCACCCGAGA	0.869109
GACTCTGTGGCCCA
CAGTGGAGTCGCCA
15	CCAGTGGAGTCGCCA	2.39005
16	CCCAGTGGAGTCGCCA	1.08639
17	CCCCAGTGGAGTCGCCA	1.52094
CCGCACCTCCACCA
16	CCCCGCACCTCCACCA	0.869109
18	TTCCCCGCACCTCCACCA	2.17277
GGTTGGGCCCTCCA
15	CGGTTGGGCCCTCCA	3.91099
16	CCGGTTGGGCCCTCCA	0.651832
18	ACCCGGTTGGGCCCTCCA	0.651832
21	CGAACCCGGTTGGGCCCTCCA	0.434555
24	GTTCGAACCCGGTTGGGCCCTCCA	0.869109
CAGTGAAGTCGCCA
15	CCAGTGAAGTCGCCA	0.434555
18	TCCCCAGTGAAGTCGCCA	0.434555
21	CGATCCCCAGTGAAGTCGCCA	0.434555
CTCTCTTTCCCCCA
15	CCTCTCTTTCCCCCA	0.217277
20	GAATCCCTCTCTTTCCCCCA	1.08639
21	CGAATCCCTCTCTTTCCCCCA	1.52094
23	TTCGAATCCCTCTCTTTCCCCCA	0.434555
CGCCTGTAGCTCAG
15	GCGCCTGTAGCTCAG	14.123
16	AGCGCCTGTAGCTCAG	0.869109
18	GCGCCTGTAGCTCAGTGG	0.434555
19	GCGCCTGTAGCTCAGTGGA	144.924
20	GCGCCTGTAGCTCAGTGGAT	0.869109
TCTGGGTGGTGTAG
15	GTCTGGGTGGTGTAG	4.56282
16	GTCTGGGTGGTGTAGT	0.434555
16	GGTCTGGGTGGTGTAG	0.434555
17	GTCTGGGTGGTGTAGTC	1.08639
18	GTCTGGGTGGTGTAGTCG	0.869109
19	GTCTGGGTGGTGTAGTCGG	0.434555
22	GTCTGGGTGGTGTAGTCGGTTA	0.651832
24	GTCTGGGTGGTGTAGTCGGTTATC	2.39005
25	GTCTGGGTGGTGTAGTCGGTTATCA	0.869109
TTCTGGTCCTCGTA
16	AGTTCTGGTCCTCGTA	0.651832
TCCGTCGTAGTCTA
TCTGGGTAGTGTAG
15	GTCTGGGTAGTGTAG	4.56282
16	GTCTGGGTAGTGTAGT	0.651832
17	GTCTGGGTAGTGTAGTC	1.30366
19	GTCTGGGTAGTGTAGTCGG	0.217277
TGCATGGGCCACCA
18	TACCTGCATGGGCCACCA	0.651832
25	GGTTCGAAACCTGCATGGGCCACCA	0.869109
CTCCTCGCCCACCA
16	CCCTCCTCGCCCACCA	0.434555
CGTCTGTAGCTCAG
15	GCGTCTGTAGCTCAG	4.7801
17	GCGTCTGTAGCTCAGTG	1.30366
18	GCGTCTGTAGCTCAGTGG	2.17277
19	GCGTCTGTAGCTCAGTGGA	202.285
CTGCTGTCGACGCC
20	CGAACCCTGCTGTCGACGCC	0.434555
GCCGTCTTAGCTCA
CACGGTGGGCGCCA
15	CCACGGTGGGCGCCA	2.82461
16	CCCACGGTGGGCGCCA	3.04188
17	CCCCACGGTGGGCGCCA	0.651832
18	GCCCCACGGTGGGCGCCA	0.869109
22	TCGAGCCCCACGGTGGGCGCCA	0.217277
26	GGGTTCGAGCCCCACGGTGGGCGCCA	1.08639
CTCTCACCCCACCA
16	CTCTCTCACCCCACCA	1.08639
18	GCCTCTCTCACCCCACCA	0.434555
CCGTCGTTCGCCCC
17	TTCCCGTCGTTCGCCCC	1.73822
GGGTGCCGCCTCCA
22	TCAAATCCGGGTGCCGCCTCCA	0.217277
26	CAGTTCAAATCCGGGTGCCGCCTCCA	3.04188
GGGGCGTAGCCAAG
15	TGGGGCGTAGCCAAG	21.2932
16	TGGGGCGTAGCCAAGC	0.651832
18	TGGGGCGTAGCCAAGCGG	9.99476
22	TGGGGCGTAGCCAAGCGGTAAG	0.434555
23	TGGGGCGTAGCCAAGCGGTAAGG	2.82461
24	TGGGGCGTAGCCAAGCGGTAAGGC	1.52094
25	TGGGGCGTAGCCAAGCGGTAAGGCA	7.82198
26	TGGGGCGTAGCCAAGCGGTAAGGCAA	6.08377
27	TGGGGCGTAGCCAAGCGGTAAGGCAAC	1.73822
28	TGGGGCGTAGCCAAGCGGTAAGGCAACG	6.08377
29	TGGGGCGTAGCCAAGCGGTAAGGCAACGG	8.90837
GCAGGTTTGCCCGA
TAACCTTGTGGTCG
24	AGGCTCTTAACCTTGTGGTCGTGG	0.651832
CCTGGCTCTGATAC
18	AACCTGGCTCTGATACCA	0.869109
22	TCGAAACCTGGCTCTGATACCA	0.869109
CCGTCGTAGTCTAG
GACATTGGACTCTG
22	GAGGACATTGGACTCTGAATCC	0.651832
22	TAGGACATTGGACTCTGAATCC	0.217277
24	GTTAGGACATTGGACTCTGAATCC	0.869109
24	TGCGGTTAGGACATTGGACTCTGA	0.434555
26	GTTAGGACATTGGACTCTGAATCCAG	0.434555
27	CGGTTAGGACATTGGACTCTGAATCCA	0.651832
27	AGTGGTCAGGACATTGGACTCTGAATC	0.434555
29	GCGGTTAGGACATTGGACTCTGAATCCAG	0.651832
29	GAGCGGTTAGGACATTGGACTCTGAATCC	0.434555
29	GTGGTCAGGACATTGGACTCTGAATCCAG	0.434555
30	AGCGGTTAGGACATTGGACTCTGAATCCAG	1.08639
CAGGATACTCGGCT
20	GCTGGTCAGGATACTCGGCT	0.869109
23	CTGGTCAGGATACTCGGCTCTCA	0.434555
23	AGCTGGTCAGGATACTCGGCTCT	0.217277
24	GGTCAGGATACTCGGCTCTCACCC	0.651832
24	GTCAGGATACTCGGCTCTCACCCG	0.434555
25	GCTGGTCAGGATACTCGGCTCTCAC	0.869109
25	GGTCAGGATACTCGGCTCTCACCCG	0.651832
25	GTCAGGATACTCGGCTCTCACCCGA	0.651832
26	GCTGGTCAGGATACTCGGCTCTCACC	0.869109
26	TGGTCAGGATACTCGGCTCTCACCCG	0.434555
27	TGGTCAGGATACTCGGCTCTCACCCGA	2.39005
27	AGCTGGTCAGGATACTCGGCTCTCACC	0.869109
27	GCTGGTCAGGATACTCGGCTCTCACCC	0.434555
28	AGCTGGTCAGGATACTCGGCTCTCACCC	1.52094
28	GCTGGTCAGGATACTCGGCTCTCACCCA	1.30366
29	GCTGGTCAGGATACTCGGCTCTCACCCGA	1.52094
29	TAGCTGGTCAGGATACTCGGCTCTCACCC	1.08639
30	TCTAGCTGGTCAGGATACTCGGCTCTCACC	0.217277
TTCCGTCCCAGCCA
15	CTTCCGTCCCAGCCA	1.9555
18	ATCCTTCCGTCCCAGCCA	2.17277
19	AATCCTTCCGTCCCAGCCA	3.25916
20	GAATCCTTCCGTCCCAGCCA	0.434555
21	CGAATCCTTCCGTCCCAGCCA	1.73822
22	TCGAATCCTTCCGTCCCAGCCA	0.217277
23	TTCGAATCCTTCCGTCCCAGCCA	1.08639
25	GGTTCGAATCCTTCCGTCCCAGCCA	0.869109
CCTTGGTGGTGAAA
15	GCCTTGGTGGTGAAA	2.39005
16	GGCCTTGGTGGTGAAA	0.651832
23	GCCTTGGTGGTGAAATGGTAGAC	0.869109
24	GGCCTTGGTGGTGAAATGGTAGAC	0.869109
27	GCCTTGGTGGTGAAATGGTAGACACGC	0.217277
TCTCGGTGGAACCT
18	GTCTCGGTGGAACCTCCA	1.30366
25	AGTTCAAGTCTCGGTGGAACCTCCA	0.651832
TTCTCGGTAGAACC
15	TTTCTCGGTAGAACC	2.82461
CCCTGGGGGTACCA
23	TTCGACTTCCCCTGGGGGTACCA	0.651832
24	ATTCGACTTCCCCTGGGGGTACCA	1.30366
25	GATTCGACTTCCCCTGGGGGTACCA	0.217277
26	GGATTCGACTTCCCCTGGGGGTACCA	1.9555
CACAGCTGTCACCA
16	CCCACAGCTGTCACCA	0.651832
18	ATCCCACAGCTGTCACCA	1.52094
21	CAAATCCCACAGCTGTCACCA	1.30366
TAGGCGTGCCGGAG
18	GTAGGCGTGCCGGAGTGG	0.434555
23	GTAGGCGTGCCGGAGTGGTTATC	2.17277
GCGTGTGGGCACCA
16	CTGCGTGTGGGCACCA	2.39005
17	CCTGCGTGTGGGCACCA	1.9555
18	TCCTGCGTGTGGGCACCA	3.47644
21	CGATCCTGCGTGTGGGCACCA	1.52094
25	AGTTCGATCCTGCGTGTGGGCACCA	0.434555
26	TAGTTCGATCCTGCGTGTGGGCACCA	3.47644
27	GTAGTTCGATCCTGCGTGTGGGCACCA	0.651832
GGCGGCATGGCCGAG
16	AGGCGGCATGGCCGAG	0.217277
CGTCTGTAGTCCAAC
GGATTGTAGTTCAAT
TCTCAGGCGACGCCA
17	TCTCTCAGGCGACGCCA	2.60733
18	ATCTCTCAGGCGACGCCA	1.9555
CTACAGAGCGTGCCA
19	AATCCTACAGAGCGTGCCA	0.434555
23	TTCAAATCCTACAGAGCGTGCCA	1.30366
GTGGCTGTAGTTTAG
AGCAGAGTGGCGCAG
GTTGATATGGCCGAG
CCACTCTTGACACCA
16	CCCACTCTTGACACCA	0.869109
17	TCCCACTCTTGACACCA	0.434555
19	TATCCCACTCTTGACACCA	0.869109
19	AATCCCACTCTTGACACCA	0.651832
21	CAAATCCCACTCTTGACACCA	0.651832
GCACCCGTGGCCTAA
GGTTAGGATACTCGG
17	TGGTTAGGATACTCGGC	0.217277
18	TGGTTAGGATACTCGGCT	0.217277
19	CTGGTTAGGATACTCGGCT	0.434555
24	TGGTTAGGATACTCGGCTCTCACC	0.434555
26	TGGTTAGGATACTCGGCTCTCACCCG	0.217277
27	TGGTTAGGATACTCGGCTCTCACCCGA	3.04188
29	GCTGGTTAGGATACTCGGCTCTCACCCGA	0.651832
CTTGTGGTCGTGGGT
16	CCTTGTGGTCGTGGGT	0.651832
CCTCTCTCTAGCGCC
22	TCGACCCCTCTCTCTAGCGCCT	0.217277
CGTCCTTGGCCTCCA
16	CCGTCCTTGGCCTCCA	0.651832
17	TCCGTCCTTGGCCTCCA	0.434555
20	GACTCCGTCCTTGGCCTCCA	0.434555
21	CGACTCCGTCCTTGGCCTCCA	0.434555
23	TTCGACTCCGTCCTTGGCCTCCA	0.217277
24	GTTCGACTCCGTCCTTGGCCTCCA	0.869109
27	ACGGTTCGACTCCGTCCTTGGCCTCCA	1.9555
GACCGCATAGCGCAG
CGGTAGGGCCCTCCA
16	CCGGTAGGGCCCTCCA	0.869109
19	TATCCGGTAGGGCCCTCCA	0.869109
CACGTCGGGTTCACC
17	TTCACGTCGGGTTCACC	1.08639
18	ATTCACGTCGGGTTCACC	0.869109
CCGCCGGGACCACCA
19	GGCCCCGCCGGGACCACCA	0.434555
21	CGAGCCCCGCCGGGACCACCA	0.217277
GGAGGGATGGCTGAG
17	AGGAGGGATGGCTGAGT	0.217277
CCTCTCTTTCCGCCA
21	CGAATCCCTCTCTTTCCGCCA	0.217277
24	GTTCGAATCCCTCTCTTTCCGCCA	0.651832
GCCCTTTTAACTCAG
TCCCGGTAGGACCTC
16	CTCCCGGTAGGACCTC	1.30366
GTTCGAATCCCTCTC
GTCAGGATGGCCGAG
CCGTTGTCGTCCAGC
CCGATGTCGTCCAGC
TCGGTGGAACCTCCA
16	CTCGGTGGAACCTCCA	0.869109
TCTCGGTAGAACCTC
GGGCTTGTAGCTCAG
GGTTAGCACTCTGGA
18	TGGTTAGCACTCTGGACT	0.217277
19	GTGGTTAGCACTCTGGACT	0.434555
22	GTGGTTAGCACTCTGGACTTTG	1.30366
23	TGGTTAGCACTCTGGACTTTGAA	1.30366
27	AGTGGTTAGCACTCTGGACTTTGAATC	1.08639
30	GTTCTATGGTGTAGTGGTTAGCACTCTGGA	0.434555
CAAAAGGTCGTGGGT
16	TCAAAAGGTCGTGGGT	0.434555
17	TCAAAAGGTCGTGGGTT	0.651832
TCTGAAGGTCGCGTG
GCGGGAGATTGTGGGT
17	AGCGGGAGATTGTGGGT	0.434555
TCCTACTGGATGCACC
19	ATTCCTACTGGATGCACCA	0.434555
21	CAATTCCTACTGGATGCACCA	0.869109
GAGGTGTAGCGCAGTC
17	CGAGGTGTAGCGCAGTC	9.77748
TCCATTGTCGTCCAGC
GTGGTTGTAGTATAGC
24	GGTGGTTGTAGTATAGCGGTTAGT	0.651832
26	GGTGGTTGTAGTATAGCGGTTAGTAT	0.651832
28	GGTGGTTGTAGTATAGCGGTTAGTATCC	0.651832
29	GGTGGTTGTAGTATAGCGGTTAGTATCCC	1.08639
TCGTCCAGCGGTTAGG
24	CATTGTCGTCCAGCGGTTAGGATA	0.869109
27	ATGTCGTCCAGCGGTTAGGATATCTGG	0.869109
27	CCATTGTCGTCCAGCGGTTAGGATATC	0.651832
28	TGTCGTCCAGCGGTTAGGATATCTGGCT	0.651832
28	ACGTTGTCGTCCAGCGGTTAGGATATCT	0.434555
28	GATGTCGTCCAGCGGTTAGGATATCTGG	0.434555
29	CGATGTCGTCCAGCGGTTAGGATATCTGG	1.08639
30	CCATTGTCGTCCAGCGGTTAGGATATCTGG	0.869109
30	CGATGTCGTCCAGCGGTTAGGATATCTGGC	0.651832
30	CGTTGTCGTCCAGCGGTTAGGATATCTGGC	0.651832
30	CCGTTATCGTCCAGCGGTTAGGATATCTGG	0.217277
CTCGGAACACCCCCCA
17	TCTCGGAACACCCCCCA	0.651832
18	TTCTCGGAACACCCCCCA	1.30366
19	TTTCTCGGAACACCCCCCA	1.30366
20	GATTCTCGGAACACCCCCCA	0.869109
21	CGATTCTCGGAACACCCCCCA	0.434555
CCTACCTGACGCGCCA
19	CCCCCTACCTGACGCGCCA	0.434555
CCTGCCGCCTACGCCA
19	AATCCTGCCGCCTACGCCA	1.52094
TCCCACTGTCAACACCA
18	ATCCCACTGTCAACACCA	2.17277
CCCGGGCGAAGCCACCA
19	AACCCGGGCGAAGCCACCA	0.434555
CCCCACTTCTGACACCA
18	ACCCCACTTCTGACACCA	0.651832
CTGAAGGTCCGTAGTTC
TGGCTGTAGTTTAGTGGT
ACTTCATGGCCCAATGGA
19	GACTTCATGGCCCAATGGA	6.08377
GCGCCCGTGGCCTAATGG
TTCCCGCTATCCGCCCCA
20	GATTCCCGCTATCCGCCCCA	0.651832
21	CGATTCCCGCTATCCGCCCCA	5.86649
22	TCGATTCCCGCTATCCGCCCCA	1.30366
23	TTCGATTCCCGCTATCCGCCCCA	1.08639
ATCCCATTTCCTCCGCCA
20	GAATCCCATTTCCTCCGCCA	0.869109
23	TTCGAATCCCATTTCCTCCGCCA	0.651832
CGATTCCGATAGCCGGCT
22	ACGATTCCGATAGCCGGCTCCA	2.60733
22	TCGATTCCGATAGCCGGCTCCA	2.39005
23	TTCGATTCCGATAGCCGGCTCCA	1.08639
24	GTTCGATTCCGATAGCCGGCTCCA	0.434555
25	GGTTCGATTCCGATAGCCGGCTCCA	0.434555
29	CATCGGTTCGATTCCGATAGCCGGCTCCA	0.651832
CACTCTGGACTTTGAATC
21	TAGCACTCTGGACTTTGAATC	0.217277
23	TTAGCACTCTGGACTTTGAATCC	1.30366
ATCCTGTCATCCCTACCA
21	CAAATCCTGTCATCCCTACCA	0.651832
22	TCAAATCCTGTCATCCCTACCA	1.52094
23	TTCAAATCCTGTCATCCCTACCA	0.651832
24	GTTCAAATCCTGTCATCCCTACCA	0.434555
25	GGTTCAAATCCTGTCATCCCTACCA	1.52094
27	CGGGTTCAAATCCTGTCATCCCTACCA	0.217277
ATCCCACTTCTGACACCA
19	CATCCCACTTCTGACACCA	1.08639
21	CAAATCCCACTTCTGACACCA	1.52094
22	TCAAATCCCACTTCTGACACCA	0.434555
GGATATCTGGCTTTCACCC
21	TAGGATATCTGGCTTTCACCC	0.434555
22	TTAGGATATCTGGCTTTCACCC	1.30366
24	GGTTAGGATATCTGGCTTTCACCC	0.651832
24	GTTAGGATATCTGGCTTTCACCCA	0.217277
25	AAGGATATCTGGCTTTCACCCAGGA	1.08639
25	CGGTTAGGATATCTGGCTTTCACCC	0.651832
25	TTAGGATATCTGGCTTTCACCCAGG	0.434555
26	GCGGTTAGGATATCTGGCTTTCACCC	1.9555
26	CGGTTAGGATATCTGGCTTTCACCCA	0.869109
27	AGCGGTTAGGATATCTGGCTTTCACCC	1.30366
27	GCGGTTAGGATATCTGGCTTTCACCCA	0.434555
28	CGGTTAGGATATCTGGCTTTCACCCAGG	1.08639
28	AGCGGTTAGGATATCTGGCTTTCACCCA	0.434555
29	GCGGTTAGGATATCTGGCTTTCACCCAGG	1.08639
30	GCGGTTAGGATATCTGGCTTTCACCCAGGA	0.651832
30	CGGTTAGGATATCTGGCTTTCACCCAGGAG	0.651832
CAAATCTGGTTCTTGGCAC
21	TCAAATCTGGTTCTTGGCACC	1.08639
22	TTCAAATCTGGTTCTTGGCACC	1.08639
23	AGTTCAAATCTGGTTCTTGGCAC	0.651832
23	GTTCAAATCTGGTTCTTGGCACC	0.651832
24	AGTTCAAATCTGGTTCTTGGCACC	1.30366
25	CAGTTCAAATCTGGTTCTTGGCACC	0.869109
TAACTGATTGGTCGTAGGT
21	GTTAACTGATTGGTCGTAGGT	0.217277
CTGAATCCAGTAACCCGAG
20	TCTGAATCCAGTAACCCGAG	0.217277
21	CTCTGAATCCAGTAACCCGAG	0.217277
23	GACTCTGAATCCAGTAACCCGAG	2.39005
25	TGGACTCTGAATCCAGTAACCCGAG	44.7591
26	TTGGACTCTGAATCCAGTAACCCGAG	35.1989
27	ATTGGACTCTGAATCCAGTAACCCGAG	22.5968
28	CATTGGACTCTGAATCCAGTAACCCGAG	29.9843
29	ACATTGGACTCTGAATCCAGTAACCCGAG	34.3298
AGGATACTCGGCTCTCACC
21	TAGGATACTCGGCTCTCACCC	0.651832
22	TTAGGATACTCGGCTCTCACCC	0.434555
23	GTTAGGATACTCGGCTCTCACCC	0.217277
GAATAGTACCCTGCCACGGT
23	TAGAATAGTACCCTGCCACGGTA	0.651832
GAATCCTGTCCCCGCATCCA
26	GGTTCGAATCCTGTCCCCGCATCCAA	0.434555
GGGCGTTTGGTCTAGTGGTA
CTGGCTTTCACCCAGGAGACC
27	ATCTGGCTTTCACCCAGGAGACCCGGG	1.08639
28	ATCTGGCTTTCACCCAGGAGACCCGGGT	1.08639
28	TATCTGGCTTTCACCCAGGAGACCCGGG	0.651832
30	GATATCTGGCTTTCACCCAGGAGACCCGGG	0.217277
TTAGGATATCTGGCTTTCACC
24	CGGTTAGGATATCTGGCTTTCACC	1.08639
25	GCGGTTAGGATATCTGGCTTTCACC	0.651832
26	AGCGGTTAGGATATCTGGCTTTCACC	1.08639
GTCGATATGTCCGAGTGGTTA
GATTTAGGCTCTGGTCCGAAA
GGTTCTATGGTGTAGTGGTTA
CCTCCGTAGCATAGTGGTATTG
23	GCCTCCGTAGCATAGTGGTATTG	7.60471
AGACTCTGAATCTAGTAACCCG
24	CTAGACTCTGAATCTAGTAACCCG	0.651832
25	TAGACTCTGAATCTAGTAACCCGAG	1.73822
26	CTAGACTCTGAATCTAGTAACCCGAG	7.17015
27	ACTAGACTCTGAATCTAGTAACCCGAG	0.217277
28	CACTAGACTCTGAATCTAGTAACCCGAG	1.73822
29	GACACTAGACTCTGAATCTAGTAACCCGA	1.08639
30	GACACTAGACTCTGAATCTAGTAACCCGAG	2.17277
GTCTAGTGGTATGATTCTCGCT
27	GTTTGGTCTAGTGGTATGATTCTCGCT	0.869109
28	CGTTTGGTCTAGTGGTATGATTCTCGCT	0.434555
GTTCAAATCCTGTCTCCGCAAC
25	GGTTCAAATCCTGTCTCCGCAACCA	1.52094
GGGTCCTTAGCTCAGTGGTAGA
ACGCTCTTAGTTCAGTTCGGTAG
TCAATATGTCCGAGTGGTTAAGG
24	GTCAATATGTCCGAGTGGTTAAGG	0.869109
GGTTCTATGGTCTAGCGGTTAGG
TGGACTCTGAATCCAGTAACCCG
24	TTGGACTCTGAATCCAGTAACCCG	1.52094
25	TTGGACTCTGAATCCAGTAACCCGA	2.17277
25	ATTGGACTCTGAATCCAGTAACCCG	0.217277
26	CATTGGACTCTGAATCCAGTAACCCG	0.651832
27	CATTGGACTCTGAATCCAGTAACCCGA	1.52094
28	ACATTGGACTCTGAATCCAGTAACCCGA	7.17015
TCGTTGTAGTATAGTGGTAAGTA
GTTGTAGTATAGTGGTAAGTATT
25	CGTTGTAGTATAGTGGTAAGTATTC	1.08639
28	CGTTGTAGTATAGTGGTAAGTATTCCCG	1.30366
ATCAGAGTGGCGCAGCGGAAGCG
GTTCTATGGTCTAGCGGTTAGGAC
GTTCGAGCCTGATTATCCCTACCA
25	AGTTCGAGCCTGATTATCCCTACCA	0.434555
GGGTCCATAGCTCAGTGGTAGAGCA
TCAGAGTGGCGCAGCGGAAGCGTGG
GAGTGGCGCAGCGGAAGCGTGGTGG
28	CAGAGTGGCGCAGCGGAAGCGTGGTGGG	1.9555
29	CAGAGTGGCGCAGCGGAAGCGTGGTGGGC	2.17277
29	GCAGAGTGGCGCAGCGGAAGCGTGGTGGG	0.434555
30	GCAGAGTGGCGCAGCGGAAGCGTGGTGGGC	0.434555
30	CAGAGTGGCGCAGCGGAAGCGTGGTGGGCC	0.217277
GTGTTTGGTCTAGTGGTATGATTCTCG
29	GGGTGTTTGGTCTAGTGGTATGATTCTCG	0.217277
30	GGGGTGTTTGGTCTAGTGGTATGATTCTCG	0.651832
GGTGTTTGGTCTAGTGGTATGATTCGC
30	GGGTGTTTGGTCTAGTGGTATGATTCGCGC	0.217277
GTCTGTAGTCCAACGGTTAGGATAATTGC
