# Supplementary material for: An Expanded Landscape of Unusually Short RNAs in 11 Samples from Six Eukaryotic Organisms
Source: Noncoding RNA. 2022 May 19;8(3):34. doi: 10.3390/ncrna8030034 (PMC9149858; doi:10.3390/ncrna8030034)
Supplement: Supplementary file 1 [file ncrna-08-00034-s001.zip › 3 Supplementary materials/Supplementary Table S7.xlsx]

## Sheet: rRFs
Seed Length of sequence (nt)	Sequence	RPM
GCAAATGA
9	TGCAAATGA	105.752
9	GGCAAATGA	1.72734
9	AGCAAATGA	0.191927
10	GTGCAAATGA	3.07083
10	TTGCAAATGA	0.767707
GCATATGA
9	TGCATATGA	37.0418
AGGAATAA
9	TAGGAATAA	32.6275
9	GAGGAATAA	2.30312
9	AAGGAATAA	0.959633
10	CTAGGAATAA	44.3351
10	ATAGGAATAA	1.15156
10	GTAGGAATAA	1.15156
11	GCTAGGAATAA	56.8103
11	ACTAGGAATAA	0.959633
12	AGCTAGGAATAA	72.9321
12	AGGTAGGAATAA	0.191927
13	CAGCTAGGAATAA	197.493
14	GCAGCTAGGAATAA	246.626
14	ACAGCTAGGAATAA	5.37395
15	CGCAGCTAGGAATAA	243.555
15	TGCAGCTAGGAATAA	1.53541
15	CACAGCTAGGAATAA	0.191927
16	CCGCAGCTAGGAATAA	31.8598
16	CTGCAGCTAGGAATAA	1.72734
17	ACCGCAGCTAGGAATAA	28.9809
18	TACCGCAGCTAGGAATAA	26.294
19	ATACCGCAGCTAGGAATAA	52.7798
19	GCTAGGAATAATGGAATAG	1.34349
20	GATACCGCAGCTAGGAATAA	97.4987
20	GATACTGCAGCTAGGAATAA	1.34349
21	GGATACCGCAGCTAGGAATAA	44.7189
22	TGGATACCGCAGCTAGGAATAA	57.3861
23	CTGGATACCGCAGCTAGGAATAA	64.6793
24	CCTGGATACCGCAGCTAGGAATAA	4.60624
25	GCCTGGATACCGCAGCTAGGAATAA	7.67707
26	CGCCTGGATACCGCAGCTAGGAATAA	24.1828
27	CCGCCTGGATACCGCAGCTAGGAATAA	61.2246
27	CCGCCTGGATACTGCAGCTAGGAATAA	2.49505
28	GCCGCCTGGATACCGCAGCTAGGAATAA	495.747
28	GCCGCCTGGATACTGCAGCTAGGAATAA	0.191927
29	AGCCGCCTGGATACCGCAGCTAGGAATAA	1611.99
29	AGCCGCCTGGATACTGCAGCTAGGAATAA	0.191927
30	GAGCCGCCTGGATACCGCAGCTAGGAATAA	159.683
30	GAGCCGCCTGGATACTGCAGCTAGGAATAA	0.191927
TAAAGTTA
9	ATAAAGTTA	19.0007
AGACCGCC
9	GAGACCGCC	195.573
10	GGAGACCGCC	18.425
10	GAGACCGCCT	5.7578
11	GGGAGACCGCC	25.3343
11	TAGAGACCGCC	1.53541
11	GGAGACCGCCT	0.959633
12	TGGGAGACCGCC	36.8499
13	ATGGGAGACCGCC	40.8804
13	TGGGAGACCGCCT	0.191927
14	GATGGGAGACCGCC	45.6785
14	ATGGGAGACCGCCT	1.34349
15	GGATGGGAGACCGCC	25.7182
15	GATGGGAGACCGCCT	4.41431
15	GCATGGGAGACCGCC	0.191927
16	TGGATGGGAGACCGCC	57.1941
17	TTGGATGGGAGACCGCC	122.641
17	TGGATGGGAGACCGCCT	0.57578
17	TTCGATGGGAGACCGCC	0.191927
18	CTTGGATGGGAGACCGCC	98.0745
18	TTGGATGGGAGACCGCCT	2.68697
18	CTTGGATGAGAGACCGCC	0.191927
19	ACTTGGATGGGAGACCGCC	226.665
19	CTTGGATGGGAGACCGCCT	4.03046
19	ACTTAGATGGGAGACCGCC	0.191927
20	TACTTGGATGGGAGACCGCC	248.545
20	GACTTGGATGGGAGACCGCC	9.78826
20	TACTTGGATGAGAGACCGCC	0.191927
21	GTACTTGGATGGGAGACCGCC	232.039
21	TACTTGGATGGGAGACCGCCT	7.86899
21	GTACTTGCATGGGAGACCGCC	0.191927
22	AGTACTTGGATGGGAGACCGCC	262.556
22	GTACTTGGATGGGAGACCGCCT	3.45468
22	AGTACTTGGATGAGAGACCGCC	0.191927
22	TGTACTTGGATGAGAGACCGCC	0.191927
23	TAGTACTTGGATGGGAGACCGCC	219.18
24	TTAGTACTTGGATGGGAGACCGCC	232.807
24	TAGTACTTGGATGGGAGACCGCCT	6.52551
24	TTAGTACTTGGATGAGAGACCGCC	0.191927
25	GTTAGTACTTGGATGGGAGACCGCC	1118.93
25	GTTAGTACTTGGATGAGAGACCGCC	1.72734
25	GTTAGTACTTCGATGGGAGACCGCC	0.57578
26	GGTTAGTACTTGGATGGGAGACCGCC	79.4576
26	TGTTAGTACTTGGATGGGAGACCGCC	28.4051
26	GTTAGTACTTGGATGGGAGACCGCCT	17.8492
27	TGGTTAGTACTTGGATGGGAGACCGCC	41.84
27	TGTTAGTACTTGGATGGGAGACCGCCT	1.34349
27	TTGTTAGTACTTGGATGGGAGACCGCC	0.959633
27	GTTAGTACTTGGATGGGAGACCGCCTG	0.191927
28	CTGGTTAGTACTTGGATGGGAGACCGCC	46.2543
28	CTTGTTAGTACTTGGATGGGAGACCGCC	0.57578
29	CCTGGTTAGTACTTGGATGGGAGACCGCC	4.60624
29	CTGGTTAGTACTTGGATGGGAGACCGCCT	0.57578
TTCTCTGG
9	GTTCTCTGG	9.59633
10	AGTTCTCTGG	4.41431
GACCGCCT
9	GGACCGCCT	0.383853
15	TTAAGTCGACCGCCT	1.53541
CTTAGCGG
9	TCTTAGCGG	29.1728
9	CCTTAGCGG	0.191927
10	CTCTTAGCGG	123.793
11	ACTCTTAGCGG	9362.95
12	GACTCTTAGCGG	304389
13	CGACTCTTAGCGG	328503
13	GACTCTTAGCGGT	0.383853
14	ACGACTCTTAGCGG	12853.3
14	CGACTCTTAGCGGT	1.72734
14	GACTCTTAGCGGTG	0.57578
15	TACGACTCTTAGCGG	2750.31
15	CGACTCTTAGCGGTG	1.34349
16	ATACGACTCTTAGCGG	1676.48
16	CGACTCTTAGCGGTGA	0.959633
16	GACTCTTAGCGGTGGA	0.959633
17	GATACGACTCTTAGCGG	7487.06
17	GACTCTTAGCGGTGGAT	1.15156
18	CGATACGACTCTTAGCGG	14555.9
18	CGACTCTTAGCGGTGGAT	0.57578
19	CCGATACGACTCTTAGCGG	348.731
19	CGATACGACTCTTAGCGGT	0.191927
20	ACCGATACGACTCTTAGCGG	157.572
21	TACCGATACGACTCTTAGCGG	1.53541
23	CGACTCTTAGCGGTGGATCACTC	0.767707
24	CGACTCTTAGCGGTGGATCACTCG	2.8789
25	GACTCTTAGCGGTGGATCACTCGGC	1.34349
26	CGACTCTTAGCGGTGGATCACTCGGC	2.11119
26	GACTCTTAGCGGTGGATCACTCGGCT	1.53541
27	GACTCTTAGCGGTGGATCACTCGGCTC	1.15156
28	CGACTCTTAGCGGTGGATCACTCGGCTC	3.83853
28	GACTCTTAGCGGTGGATCACTCGGCTCG	2.30312
29	GACTCTTAGCGGTGGATCACTCGGCTCGT	0.959633
30	CGACTCTTAGCGGTGGATCACTCGGCTCGT	1.53541
30	GACTCTTAGCGGTGGATCACTCGGCTCGTG	1.15156
GCCTACCA
9	GGCCTACCA	1.72734
9	TGCCTACCA	0.767707
10	GTGCCTACCA	3.07083
10	TTGCCTACCA	0.191927
11	CGTGCCTACCA	1.34349
14	CGCCGTGCCTACCA	0.383853
15	GATAGTGGCCTACCA	1.34349
15	TCGCCGTGCCTACCA	0.191927
16	GGATAGTGGCCTACCA	0.191927
18	TAGGATAGTGGCCTACCA	0.383853
18	TAGTCGCCGTGCCTACCA	0.191927
19	GTAGTCGCCGTGCCTACCA	2.11119
22	ATGGTAGTCGCCGTGCCTACCA	0.767707
23	GATGGTAGTCGCCGTGCCTACCA	2.11119
25	TCGATGGTAGTCGCCGTGCCTACCA	3.07083
26	TTCGATGGTAGTCGCCGTGCCTACCA	12.8591
27	TTTCGATGGTAGTCGCCGTGCCTACCA	23.4151
28	CTTTCGATGGTAGTCGCCGTGCCTACCA	10.9398
29	ACTTTCGATGGTAGTCGCCGTGCCTACCA	2.8789
30	AACTTTCGATGGTAGTCGCCGTGCCTACCA	3.64661
CGATCGTA
9	TCGATCGTA	0.383853
CTCGTAGT
9	GCTCGTAGT	4.99009
10	AGCTCGTAGT	25.3343
10	GGCTCGTAGT	0.767707
11	AAGCTCGTAGT	3.83853
12	AAAGCTCGTAGT	5.37395
13	AAAAGCTCGTAGT	9.40441
14	AAAAAGCTCGTAGT	4.60624
15	TAAAAAGCTCGTAGT	0.57578
16	TTAAAAAGCTCGTAGT	8.6367
17	GTTAAAAAGCTCGTAGT	7.86899
18	AGTTAAAAAGCTCGTAGT	5.18202
19	CAGTTAAAAAGCTCGTAGT	4.99009
19	AAGCTCGTAGTTGGATTTC	1.34349
20	GCTCGTAGTTGGATCTTGGG	1.53541
20	GCAGTTAAAAAGCTCGTAGT	1.34349
21	TGCAGTTAAAAAGCTCGTAGT	1.34349
22	CTGCAGTTAAAAAGCTCGTAGT	7.10129
22	TTGCAGTTAAAAAGCTCGTAGT	1.15156
23	GCTGCAGTTAAAAAGCTCGTAGT	2.11119
24	TGCTGCAGTTAAAAAGCTCGTAGT	0.191927
25	TTGTTGCAGTTAAAAAGCTCGTAGT	2.11119
26	GTTGCTGCAGTTAAAAAGCTCGTAGT	10.364
26	GTTGTTGCAGTTAAAAAGCTCGTAGT	0.959633
27	AGTTGCTGCAGTTAAAAAGCTCGTAGT	7.67707
27	GTTAAAAAGCTCGTAGTTGGATCTTGG	0.383853
28	AAGTTGCTGCAGTTAAAAAGCTCGTAGT	6.90936
28	AAGTTGTTGCAGTTAAAAAGCTCGTAGT	2.30312
29	AAAGTTGCTGCAGTTAAAAAGCTCGTAGT	10.9398
29	AAAGTTGTTGCAGTTAAAAAGCTCGTAGT	0.959633
30	TAAAGTTGCTGCAGTTAAAAAGCTCGTAGT	18.6169
30	AGCTCGTAGTTGGATCTTGGGAGCGGGCGG	0.57578
GACCACGT
10	GGGACCACGT	0.959633
GTATTTGG
9	AGTATTTGG	3.83853
23	TTAGTATTTGGATGGGAGACTGC	0.191927
24	TTAGTATTTGGATGGGAGACTGCC	1.91927
CTTTGCTT
9	ACTTTGCTT	3.07083
10	CACTTTGCTT	0.383853
GGCCGGGC
9	CGGCCGGGC	0.383853
11	CGGCCGGGCCT	0.767707
11	GGGGGCCGGGC	0.191927
13	CGGCCGGGCGCGA	0.57578
GTTCGTCT
9	CGTTCGTCT	6.90936
12	AGCCGTTCGTCT	0.383853
13	GAGCCGTTCGTCT	1.34349
14	AGAGCCGTTCGTCT	0.959633
15	GAGAGCCGTTCGTCT	0.767707
15	AGAGCCGTTCGTCTT	0.383853
17	CGGAGAGCCGTTCGTCT	5.56587
18	GCGGAGAGCCGTTCGTCT	3.26275
18	CGGAGAGCCGTTCGTCTT	0.959633
19	TGCGGAGAGCCGTTCGTCT	3.45468
20	GTGCGGAGAGCCGTTCGTCT	2.49505
22	CGGTGCGGAGAGCCGTTCGTCT	8.6367
23	CCGGTGCGGAGAGCCGTTCGTCT	1.91927
24	TCCGGTGCGGAGAGCCGTTCGTCT	4.22239
25	GTCCGGTGCGGAGAGCCGTTCGTCT	3.64661
26	GGTCCGGTGCGGAGAGCCGTTCGTCT	4.79817
27	GGGTCCGGTGCGGAGAGCCGTTCGTCT	0.191927
29	CGGGGTCCGGTGCGGAGAGCCGTTCGTCT	4.03046
30	CCGGGGTCCGGTGCGGAGAGCCGTTCGTCT	1.15156
AAACTCAA
9	AAAACTCAA	1.91927
9	GAAACTCAA	1.53541
10	AAAACTCAAA	2.8789
10	TGAAACTCAA	1.91927
10	TAAAACTCAA	1.34349
10	GAAACTCAAA	0.191927
11	TAAAACTCAAA	1.72734
11	TTAAAACTCAA	1.15156
11	GTAAAACTCAA	0.191927
12	ATTAAAACTCAA	3.83853
12	AGTGAAACTCAA	0.57578
12	GTTGAAACTCAA	0.191927
13	GTTAAAACTCAAA	2.49505
14	AGATTAAAACTCAA	1.72734
14	ACGGTGAAACTCAA	0.383853
15	AAGATTAAAACTCAA	1.53541
15	AGGTTAAAACTCAAA	0.959633
15	AGATTAAAACTCAAA	0.383853
16	CAAGATTAAAACTCAA	2.49505
16	AAGGTTAAAACTCAAA	1.15156
17	GCAAGATTAAAACTCAA	1.53541
17	CAAGATTAAAACTCAAA	1.15156
17	CAAGGTTAAAACTCAAA	1.15156
18	CGCAAGATTAAAACTCAA	0.767707
19	CGCAAGGTTAAAACTCAAA	0.57578
20	TCGCAAGATTAAAACTCAAA	0.57578
21	GGTCGCAAGATTAAAACTCAA	0.767707
23	ACGCCGGCAACGGTGAAACTCAA	1.34349
23	ACGGTCGCAAGATTAAAACTCAA	1.15156
24	TACGGTCGCAAGATTAAAACTCAA	0.191927
26	AGTACGGTCGCAAGATTAAAACTCAA	0.57578
28	TAAAACTCAAATGAATTGACGGGGGCCC	1.15156
AATTGAGT
9	GAATTGAGT	4.03046
TCCGGGCG
9	ATCCGGGCG	0.191927
GGATTTAT
9	CGGATTTAT	10.364
10	CCGGATTTAT	2.68697
11	TCCGGATTTAT	4.22239
14	TTATCCGGATTTAT	0.959633
16	GTTATCCGGATTTATT	0.959633
27	GTGAAATTCTTGGATTTATTGAAGACG	1.15156
TTGACCAC
9	TTTGACCAC	4.99009
ACCGGGCG
GGCGCGAC
9	CGGCGCGAC	0.767707
10	CGGCGCGACC	6.14165
11	ACGGCGCGACC	0.959633
11	CGGCGCGACCG	0.57578
12	CGGCGCGACCGC	0.383853
13	ACGGCGCGACCGC	0.767707
13	CACGGCGCGACCG	0.57578
14	TCCACGGCGCGACC	1.72734
14	TCCCACGGCGCGAC	0.767707
15	ACGGCGCGACCGCTC	0.383853
16	TCCCACGGCGCGACCG	0.767707
30	GTGCGGGCGGGCGCGACCCGCTCCGGGGAC	1.34349
GGGCGGCC
10	GGGGCGGCCC	0.191927
GCGAGGCG
10	CCGCGAGGCG	0.191927
CGGCGGCC
9	TCGGCGGCC	3.07083
9	CCGGCGGCC	2.30312
9	ACGGCGGCC	0.767707
10	AACGGCGGCC	1.15156
10	GCCGGCGGCC	0.57578
10	GGCGGCGGCC	0.383853
11	AAACGGCGGCC	0.959633
11	GAACGGCGGCC	0.57578
12	TAAACGGCGGCC	9.02055
13	GTAAACGGCGGCC	6.14165
13	CGTGTCGGCGGCC	0.191927
13	TGAACGGCGGCCT	0.191927
14	AGTAAACGGCGGCC	1.15156
ACTTTCGA
9	AACTTTCGA	1.53541
9	TACTTTCGA	0.767707
27	TCGAACGTCTGCCCTATCAACTTTCGA	2.49505
28	ATCAACTTTCGATGGTAGGATAGTGGCC	0.191927
29	ATCAACTTTCGATGGTAGGATAGTGGCCT	1.15156
ATGAGCTG
9	GATGAGCTG	1.53541
TGAAGGGC
12	GTGAAGGGCAGG	0.191927
18	GTGAAGGGCAGGGCGCCC	1.34349
23	TCTTTGTGAAGGGCAGGGCGCCC	0.767707
GCTAGTGC
10	GGCTAGTGCC	0.191927
GAATGGAT
13	TGAATGGATGAAC	0.383853
18	CATGAATGGATGAACGAG	2.68697
18	CGCATGAATGGATTAACG	1.34349
18	TGAATGGATTAACGAGAT	0.383853
19	ATGAATGGATGAACGAGAA	2.30312
19	ATGAATGGATGAACGAGAT	1.91927
19	GCATGAATGGATTAACGAG	1.91927
19	TGAATGGATTAACGAGATT	0.383853
20	ATGAATGGATTAACGAGATT	0.191927
23	TGACGCGCATGAATGGATTAACG	1.34349
24	CGCGCATGAATGGATGAACGAGAT	2.11119
26	GACGCGCATGAATGGATTAACGAGAT	0.57578
27	TGACGCGCATGAATGGATGAACGAGAT	0.959633
29	GTGACGCGCATGAATGGATGAACGAGATT	1.15156
29	CGCATGAATGGATGAACGAGATTCCCACT	0.191927
30	ATGAATGGATGAACGAGATTCCCACTGTCC	1.15156
30	TGAATGGATGAACGAGATTCCCACTGTCCC	0.191927
AGAATAGG
11	TGTAGAATAGG	1.34349
12	GTGTAGAATAGG	1.91927
13	GGTGTAGAATAGG	3.26275
13	ATAGAATAGGACT	1.15156
14	AGGTGTAGAATAGG	6.14165
15	GAGGTGTAGAATAGG	0.959633
16	GGAGGTGTAGAATAGG	2.30312
16	ATAATAGAATAGGACT	0.57578
16	AATAGAATAGGACGTG	0.191927
17	AGGAGGTGTAGAATAGG	3.64661
18	AATAGAATAGGACGTGTG	1.72734
18	TAATAGAATAGGACGTGT	1.53541
18	ATAATAGAATAGGACGTG	0.57578
18	TAGGAGGTGTAGAATAGG	0.383853
19	ATAGGAGGTGTAGAATAGG	2.49505
21	AATAATAGAATAGGACGTGTG	1.34349
21	ACATAGGAGGTGTAGAATAGG	0.959633
22	GGAATAATAGAATAGGACGTGT	0.767707
24	TGGAATAATAGAATAGGACGTGTG	0.959633
24	AAGACATAGGAGGTGTAGAATAGG	0.57578
26	CATGGAATAATAGAATAGGACGTGTG	1.15156
26	GAAAGACATAGGAGGTGTAGAATAGG	0.767707
CGGGGGCT
12	GAGTCGGGGGCT	0.767707
CAATGAAA
24	TAGGTCAAGGTGTAGCCAATGAAA	0.57578
ACTGGCTT
12	TAACTGGCTTGT	0.191927
13	AACTGGCTTGTGG	0.383853
15	ATAACTGGCTTGTGG	1.15156
17	GGGATAACTGGCTTGTG	0.959633
ACTGGGCG
9	CACTGGGCG	0.57578
GATATCGA
15	GGCGTAGATATCGAG	1.72734
TTCGGGCC
9	CTTCGGGCC	0.959633
CGGTGGGC
11	CGCCGGTGGGC	0.383853
AGATAAGC
10	GAAGATAAGC	1.91927
GATGAAGG
15	GAGGCGATGAAGGAC	0.959633
TCTGTTCC
14	CTGTCTGTTCCTGG	0.191927
AACAATAA
GACGATCG
9	CGACGATCG	1.15156
CACGGACC
10	TACACGGACC	0.959633
12	AACACGGACCAA	0.383853
TCGTGCTG
14	AGTCGTGCTGGGGA	1.34349
14	ACCGTCGTGCTGGG	0.57578
GGGCGCCC
9	AGGGCGCCC	1.34349
10	CAGGGCGCCC	2.30312
14	AGGGCAGGGCGCCC	0.57578
15	AAGGGCAGGGCGCCC	1.91927
16	AAAGGGCAGGGCGCCC	1.15156
CGCGGGTC
9	GCGCGGGTC	0.383853
11	GCGCGGGTCGG	0.767707
CTACCGAT
23	TCGCCCGTCGCTACTACCGATTG	1.34349
26	TCGCTACTACCGATTGGATGGTTTAG	0.383853
CATCGAAT
24	TCATCGAATCTTTGAACGCACATT	1.72734
GACCTTAA
17	AACGAGACCTTAACCTG	1.15156
19	CGAACGAGACCTTAACCTG	1.15156
20	ATAACGAACGAGACCTTAAC	1.91927
20	ACGAACGAGACCTTAACCTG	1.15156
22	AACGAACGAGACCTTAACCTGC	1.15156
26	GCGATAACGAACGAGACCTTAACCTG	0.959633
29	AACGAACGAGACCTTAACCTGCTAAATAG	1.15156
GTTTAGCG
10	CGGTTTAGCG	0.383853
CGGGACGG
15	TCCGGGACGGCTGGG	1.91927
27	CGGCAGTCGGAACGGAACGGGACGGGA	0.383853
TCTGAATG
18	CCCAGTGCTCTGAATGTC	1.53541
23	GCCCAGTGCTCTGAATGTCAAAG	0.383853
29	GCTCTGAATGTCAAAGTGAAGAAATTCAA	0.767707
GTGGACGG
14	CCGTGGACGGTGTG	0.191927
18	CCGTGGACGGTGTGAGGC	0.959633
ACCAAACG
9	AACCAAACG	0.191927
10	GAACCAAACG	0.383853
TTAGTCCC
9	TTTAGTCCC	0.959633
10	GTTTAGTCCC	1.34349
GGGACGGC
11	GAGGGACGGCC	1.53541
16	ATTAAGAGGGACGGCC	0.767707
22	ATTAAGAGGGACGGCCGGGGGT	0.57578
ACTTTAAA
9	AACTTTAAA	0.191927
11	AAACTTTAAAT	0.959633
13	AACTTTAAATGGG	0.767707
15	CAAACTTTAAATGGG	1.34349
17	CTCAAACTTTAAATGGG	0.959633
18	TCTCAAACTTTAAATGGG	0.383853
28	CACTTTAAATCCTTTAACGAGGATCCAT	1.72734
GGGTCGGT
20	GGGCTGGGTCGGTCGGGCTG	0.191927
22	AGGGCTGGGTCGGTCGGGCTGG	10.364
22	AAGGGCTGGGTCGGTCGGGCTG	4.41431
23	AGGGCTGGGTCGGTCGGGCTGGG	3.83853
24	GGGCTGGGTCGGTCGGGCTGGGGC	0.57578
25	AGGGCTGGGTCGGTCGGGCTGGGGC	4.79817
25	GGGCTGGGTCGGTCGGGCTGGGGCG	0.959633
26	AGGGCTGGGTCGGTCGGGCTGGGGCG	5.56587
26	GGGCTGGGTCGGTCGGGCTGGGGCGC	0.959633
28	AGGGCTGGGTCGGTCGGGCTGGGGCGCG	0.57578
GAACACCT
13	GGAACACCTGAGA	0.767707
14	ATGAACACCTGAGA	1.15156
TACAATGA
9	CTACAATGA	0.191927
GGATCCAT
9	AGGATCCAT	0.767707
10	GAGGATCCAT	4.41431
11	CGAGGATCCAT	1.15156
12	ACGAGGATCCAT	4.22239
13	AACGAGGATCCAT	6.71743
14	TAACGAGGATCCAT	5.37395
15	TTAACGAGGATCCAT	6.33358
16	TTTAACGAGGATCCAT	6.90936
17	CTTTAACGAGGATCCAT	11.3237
18	CCTTTAACGAGGATCCAT	0.767707
19	TTAACGAGGATCCATTGGA	0.383853
22	TAACGAGGATCCATTGGAGGGC	1.15156
23	TTAACGAGGATCCATTGGAGGGC	1.34349
25	GTTAAATCCTTTAACGAGGATCCAT	1.15156
25	TTTAAATCCTTTAACGAGGATCCAT	0.767707
25	CTTTAACGAGGATCCATTGGAGGGC	0.191927
GGATCGGG
10	GGGATCGGGC	1.15156
14	TAGGGATCGGGTGT	0.191927
15	CTAGGGATCGGGTGT	0.191927
16	ATGGGGATCGGGGATT	0.191927
17	GTGATGGGGATCGGGGA	1.34349
20	CATTCGTGATGGGGATCGGG	0.57578
21	CCATTCGTGATGGGGATCGGG	0.959633
21	TTCGTGATGGGGATCGGGGAT	0.383853
GCGGCCCG
9	GGCGGCCCG	0.767707
11	GGCGGCCCGGC	0.191927
AATTGCAA
9	AAATTGCAA	0.191927
CTCCTACG
23	ACACGGTCCAGACTCCTACGGGA	0.191927
GGGTCGGC
10	TCGGGTCGGC	1.15156
10	GGGGTCGGCC	1.15156
10	CGGGGTCGGC	0.767707
10	TGGGGTCGGC	0.191927
11	CCGGGGTCGGC	4.99009
11	CGGGGTCGGCC	1.15156
11	TGGGGGTCGGC	0.191927
12	CCGGGGTCGGCC	0.191927
14	CGCCGGGGTCGGCC	0.959633
16	CCCGCCGGGGTCGGCC	0.959633
17	GCACGGGGTCGGCGGCG	1.15156
17	GGGGTGGGGTCGGCGGG	0.383853
18	GCCCCGCCGGGGTCGGCC	1.34349
19	GCACGGGGTCGGCGGCGAC	0.959633
19	GGTGGGGTCGGCGGGGGAC	0.57578
20	GCACGGGGTCGGCGGCGATG	1.15156
21	CGCACGGGGTCGGCGGCGATG	0.959633
25	CGCACGGGGTCGGCGGCGATGTCGG	1.91927
26	CCGAGCGCACGGGGTCGGCGGCGATG	0.57578
27	AGCGCACGGGGTCGGCGGCGATGTCGG	2.11119
TGGGGCGT
ATAAGGAT
16	TTCGGGATAAGGATTG	0.191927
17	CGGGATAAGGATTGGCT	2.49505
18	AATAAGGATTGACAGATT	0.767707
19	CGGGATAAGGATTGGCTCT	0.767707
23	ACTTCGGGATAAGGATTGGCTCT	1.53541
24	AACTTCGGGATAAGGATTGGCTCT	1.72734
27	CCGTAACTTCGGGATAAGGATTGGCTC	0.191927
28	CGTAACTTCGGGATAAGGATTGGCTCTA	3.83853
28	TCGGGATAAGGATTGGCTCTAAGGGCTA	1.53541
28	CTTCGGGATAAGGATTGGCTCTAAGGGC	0.191927
29	ACTTCGGGATAAGGATTGGCTCTAAGGGT	1.72734
ATTGGCTC
12	AAGGATTGGCTC	1.53541
13	TAAGGATTGGCTC	2.11119
14	AAAAGGATTGGCTC	1.34349
15	AAAAGGATTGGCTCT	0.767707
16	GATTGGCTCTAAGGGC	0.57578
17	AAGGATTGGCTCTAAGG	0.959633
20	TCGGGAAAAGGATTGGCTCT	0.959633
25	GTAACTTCGGGAAAAGGATTGGCTC	0.959633
27	GTAACTTCGGGAAAAGGATTGGCTCTA	1.15156
GGACCCGA
12	TTGGGACCCGAA	2.68697
12	TGGGACCCGAAA	2.11119
13	TTGGGACCCGAAA	0.191927
14	CTGTTGGGACCCGA	6.33358
14	TGTTGGGACCCGAA	1.34349
15	CTGTTGGGACCCGAA	2.11119
15	CGCGTTAGGACCCGA	1.15156
16	CTGTTGGGACCCGAAA	4.41431
16	GCGCGTTAGGACCCGA	1.15156
16	TGGGACCCGAAAGATG	0.57578
17	CGTTAGGACCCGAAAGA	0.191927
18	CTGTTGGGACCCGAAAGA	1.72734
18	ACGCGTTAGGACCCGAAA	0.57578
18	ATAGCTGTTGGGACCCGA	0.191927
19	CTGTTGGGACCCGAAAGAT	1.53541
19	CGCACGTGTTAGGACCCGA	1.34349
19	CATAGCTGTTGGGACCCGA	0.57578
19	TGTTGGGACCCGAAAGATG	0.191927
20	CTGTTGGGACCCGAAAGATG	1.15156
21	AGCGTACGCGTTAGGACCCGA	1.15156
22	GAGCGTACGCGTTAGGACCCGA	2.68697
22	GAGCATAGCTGTTGGGACCCGA	0.191927
23	AGCGCACGTGTTAGGACCCGAAA	0.959633
23	CGAGCATAGCTGTTGGGACCCGA	0.959633
23	AGCATAGCTGTTGGGACCCGAAA	0.767707
23	CATAGCTGTTGGGACCCGAAAGA	0.57578
23	AGCGTACGCGTTAGGACCCGAAA	0.57578
24	TAGCGTACGCGTTAGGACCCGAAA	0.959633
25	TAGCTGTTGGGACCCGAAAGATGGT	0.57578
25	AAGAGCATAGCTGTTGGGACCCGAA	0.191927
26	GCGTTAGGACCCGAAAGATGGTGAAC	1.53541
26	AAGAGCATAGCTGTTGGGACCCGAAA	1.15156
26	TAAGAGCATAGCTGTTGGGACCCGAA	0.959633
26	GAGCGCACGTGTTAGGACCCGAAAGA	0.191927
27	AGAGCATAGCTGTTGGGACCCGAAAGA	0.57578
27	AGCATAGCTGTTGGGACCCGAAAGATG	0.57578
27	TAAGAGCATAGCTGTTGGGACCCGAAA	0.191927
28	AGCATAGCTGTTGGGACCCGAAAGATGG	0.383853
28	CGCGTTAGGACCCGAAAGATGGTGAACT	0.383853
29	TACGCGTTAGGACCCGAAAGATGGTGAAC	1.15156
29	AGCACGAGCGCACGTGTTAGGACCCGAAA	0.767707
29	CTGTTGGGACCCGAAAGATGGTGAACTAT	0.57578
30	TACGCGTTAGGACCCGAAAGATGGTGAACT	1.91927
TAAATTTG
9	ATAAATTTG	1.34349
AGTTTGAT
12	TGGAAGTTTGAT	1.34349
13	ATGGAAGTTTGAT	0.191927
CGCGTCTC
17	CGTCGGTCACGCGTCTC	0.959633
CTAGGGCG
21	GTGACGAAGCCTAGGGCGTGA	0.767707
24	TGAAGCCTAGGGCGCGGGCCCGGG	1.91927
TGTAGGTA
11	ATGTAGGTAAG	0.959633
12	ATGTAGGTAAGG	1.34349
16	AATGTAGGTAAGGGAA	0.57578
17	AATGTAGGTAAGGGAAG	1.53541
18	ACAATGTAGGTAAGGGAA	0.959633
19	AATGTAGGTAAGGGAAGTC	8.44477
20	TGTTGGAACAATGTAGGTAA	1.15156
20	AATGTAGGTAAGGGAAGTCG	0.959633
21	AATGTAGGTAAGGGAAGTCGG	1.15156
21	CATGTTGGAACAATGTAGGTA	0.57578
22	TTGGAACAATGTAGGTAAGGGA	0.767707
22	AATGTAGGTAAGGGAAGTCGGC	0.383853
24	GGCATGTTGGAACAATGTAGGTAA	0.959633
25	TGGCATGTTGGAACAATGTAGGTAA	0.767707
28	ATGTAGGTAAGGGAAGTCGGCAAGCCGG	0.191927
CGGGTCGG
11	GCGGGTCGGGG	0.57578
CTGGTCGA
9	TCTGGTCGA	0.383853
10	CTCTGGTCGA	0.383853
11	CCTCTGGTCGA	0.959633
GACTATCA
GAACCAGG
13	GGGAACCAGGACT	0.57578
19	TTGGCGAACCAGGACTTTT	2.49505
CGGTCGGG
14	GGACGGTCGGGGGC	0.191927
15	TAGGGACGGTCGGGG	0.191927
21	TAGGGACGGTCGGGGGCATCA	0.191927
AGACCGTC
29	CTGGGTTTAGACCGTCGTGAGACAGGTTA	0.57578
CTCGTCAT
10	CCCTCGTCAT	0.191927
15	GCCTCGTCATCTAAT	1.15156
ATTAAAAA
TGGAATAA
9	ATGGAATAA	0.959633
11	GCATGGAATAA	2.8789
13	GTGCATGGAATAA	1.53541
13	GAGCATGGAATAA	1.15156
13	TAGCATGGAATAA	0.767707
14	TTAGCATGGAATAA	0.57578
15	ATTAGCATGGAATAA	0.191927
17	ATATTAGCATGGAATAA	0.959633
21	GAATATATTAGCATGGAATAA	0.767707
CCCGCCGC
11	CGCCCGCCGCC	0.959633
GGGCCGGC
10	GGGGCCGGCG	1.53541
GCCCCCGG
13	AGCGGGCCCCCGG	0.383853
29	GTGAGGCCGGTAGCGGCCCCCGGCGCGCC	1.15156
GAGGGCGC
10	AAGAGGGCGC	0.959633
GGGAGACG
12	GGTTGGGAGACG	0.191927
CTTTACTG
9	CCTTTACTG	1.15156
AAGGCTGA
13	CAAGGCTGAAACT	0.767707
14	GCAAGGCTGAAACT	1.15156
16	CAAGGCTGAAACTTAA	0.383853
19	GCGCAAGGCTGAAACTTAA	0.191927
22	TGGTCGCAAGGCTGAAACTTAA	0.191927
23	TGGTCGCAAGGCTGAAACTTAAA	0.191927
24	TATGGTCGCAAGGCTGAAACTTAA	1.53541
28	GGAGTATGGTCGCAAGGCTGAAACTTAA	0.191927
GATGAAGA
17	TGCGTCGATGAAGAACG	1.15156
27	CTCGGCTCGTGCGTCGATGAAGAACGC	0.191927
GAATACCA
ACCGGGTG
17	ATACCGGGTGCTGTAGG	0.959633
18	AATACCGGGTGCTGTAGG	2.11119
18	TACCGGGTGCTGTAGGCT	0.767707
19	TACCGGGTGCTGTAGGCTT	1.91927
19	ATACCGGGTGCTGTAGGCT	1.91927
19	GAATACCGGGTGCTGTAGG	1.34349
20	TACCGGGTGCTGTAGGCTTT	6.90936
20	GTACCGGGTGCTGTAGGCTT	0.57578
21	ATACCGGGTGCTGTAGGCTTT	3.45468
21	AATACCGGGTGCTGTAGGCTT	1.15156
22	GAATACCGGGTGCTGTAGGCTT	3.64661
22	GGAATACCGGGTGCTGTAGGCT	2.49505
23	GAATACCGGGTGCTGTAGGCTTT	12.6672
23	GGAATACCGGGTGCTGTAGGCTT	6.90936
24	GGAATACCGGGTGCTGTAGGCTTT	8.6367
24	GGGAATACCGGGTGCTGTAGGCTT	4.79817
25	TGGGAATACCGGGTGCTGTAGGCTT	3.83853
26	TGGGAATACCGGGTGCTGTAGGCTTT	0.767707
27	CTGGGAATACCGGGTGCTGTAGGCTTT	0.959633
28	CCTGGGAATACCGGGTGCTGTAGGCTTT	2.11119
30	ACCGCCTGGGAATACCGGGTGCTGTAGGCT	1.34349
GCGTCGGC
13	CCTCCGCGTCGGC	0.191927
CAGGACGG
10	GCAGGACGGT	1.15156
15	GCAGGACGGTGGCCA	90.5894
16	AGCAGGACGGTGGCCA	328.386
17	CAGCAGGACGGTGGCCA	78.6899
17	ACAGCAGGACGGTGGCC	0.57578
18	ACAGCAGGACGGTGGCCA	30.5163
19	GACAGCAGGACGGTGGCCA	33.3952
19	AGACAGCAGGACGGTGGCC	1.34349
20	AGACAGCAGGACGGTGGCCA	61.2246
20	GGCAGGACGGTGGCCATGGA	1.15156
20	TGACAGCAGGACGGTGGCCA	1.15156
21	TAGACAGCAGGACGGTGGCCA	43.7593
21	TTGACAGCAGGACGGTGGCCA	0.191927
22	ATAGACAGCAGGACGGTGGCCA	39.153
22	ATTGACAGCAGGACGGTGGCCA	2.68697
22	GCAGGACGGTGGCCATGGAAGT	1.34349
23	TATAGACAGCAGGACGGTGGCCA	54.6991
24	ATATAGACAGCAGGACGGTGGCCA	47.022
24	CAGCAGGACGGTGGCCATGGAAGT	5.56587
24	GTCTTGACAGCAGGACGGTGGCCA	0.959633
24	ATCTTGACAGCAGGACGGTGGCCA	0.767707
25	GATATAGACAGCAGGACGGTGGCCA	39.153
25	ACAGCAGGACGGTGGCCATGGAAGT	0.767707
26	TGATATAGACAGCAGGACGGTGGCCA	46.2543
27	TTGATATAGACAGCAGGACGGTGGCCA	52.5879
28	GTTGATATAGACAGCAGGACGGTGGCCA	9.40441
29	GGTTGATATAGACAGCAGGACGGTGGCCA	2.8789
29	CAGCAGGACGGTGGCCATGGAAGTCGGAA	2.11119
29	ACAGCAGGACGGTGGCCATGGAAGTCGGA	0.191927
30	TGGTTGATATAGACAGCAGGACGGTGGCCA	4.22239
TCTCAACC
22	CGAAACGATCTCAACCTATTCT	1.34349
24	CGAAACGATCTCAACCTATTCTCA	0.383853
29	CGAAACGATCTCAACCTATTCTCAAACTT	1.72734
TTTTATGG
9	GTTTTATGG	0.767707
CATGTAAT
10	GACATGTAAT	0.191927
TGGTCAGTC
10	ATGGTCAGTC	0.191927
CAGCTTTCG
10	GCAGCTTTCG	0.57578
11	GCAGCTTTCGC	0.767707
GAACGGGCT
10	GGAACGGGCT	2.11119
12	AGGGAACGGGCT	1.34349
13	GGAACGGGCTTGG	0.383853
13	AAGGGAACGGGCT	0.383853
14	GGGAACGGGCTTGG	1.15156
14	CAAGGGAACGGGCT	0.767707
15	GGGAACGGGCTTGGC	1.91927
15	CCAAGGGAACGGGCT	1.53541
15	CAAGGGAACGGGCTT	0.383853
16	AGGGAACGGGCTTGGC	0.383853
16	CAAGGGAACGGGCTTG	0.191927
18	CAGCCAAGGGAACGGGCT	1.15156
19	GGGAACGGGCTTGGCAGAA	1.53541
20	CACAGCCAAGGGAACGGGCT	0.383853
20	GGGAACGGGCTTGGCGGAAT	0.191927
AGCGTCGCT
10	GAGCGTCGCT	0.959633
11	TGAGCGTCGCT	9.40441
12	CTGAGCGTCGCT	5.56587
13	TCTGAGCGTCGCT	5.56587
14	GTCTGAGCGTCGCT	3.45468
15	TGTCTGAGCGTCGCT	7.86899
15	GTCTGAGCGTCGCTT	0.191927
16	CTGTCTGAGCGTCGCT	10.7479
17	CCTGTCTGAGCGTCGCT	8.82863
18	GCCTGTCTGAGCGTCGCT	12.8591
19	CGCCTGTCTGAGCGTCGCT	2.68697
21	TACGCCTGTCTGAGCGTCGCT	2.11119
28	CCGGGGCTACGCCTGTCTGAGCGTCGCT	0.767707
TCTCCTACT
10	CTCTCCTACT	17.2734
13	CTCCTCTCCTACT	1.91927
14	GCTCCTCTCCTACT	1.72734
15	CGCTCCTCTCCTACT	0.959633
20	CTCTCCTACTTGGATAACTG	10.364
21	CCTCTCCTACTTGGATAACTG	1.53541
21	GTCGCTCGCTCCTCTCCTACT	0.767707
22	TCCTCTCCTACTTGGATAACTG	0.767707
23	CTCCTCTCCTACTTGGATAACTG	1.34349
25	TTTGGTCGCTCGCTCCTCTCCTACT	2.8789
26	CTTTGGTCGCTCGCTCCTCTCCTACT	2.11119
28	GCTCGCTCCTCTCCTACTTGGATAACTG	1.91927
30	GTTCCTTTGGTCGCTCGCTCCTCTCCTACT	1.72734
GCGGGGGAC
12	CGGCGGGGGACC	1.15156
CGTCGCGCG
10	TCGTCGCGCG	0.383853
GGGGCGGGC
10	GGGGGCGGGC	3.07083
11	CGGGGGCGGGC	1.53541
11	AGGGGGCGGGC	0.959633
CGGGCGGGC
10	CCGGGCGGGC	0.191927
14	CCTCCCGGGCGGGC	0.57578
18	TTGGGAGCGGGCGGGCGG	0.383853
23	TGGATCTTGGGAGCGGGCGGGCG	1.34349
GGGCGGGCG
GGGGGGCGG
26	GGGGCCCGGTGGGGGGCGGGGCGGAC	0.191927
GGTCGCGCC
15	CGGGCGGGTCGCGCC	0.959633
18	CCCGGGCGGGTCGCGCCG	1.15156
21	CGCCCCGGGCGGGTCGCGCCG	0.57578
CGGTGGCCA
10	ACGGTGGCCA	4.79817
10	TCGGTGGCCA	0.191927
11	GACGGTGGCCA	18.425
12	GGACGGTGGCCA	61.9923
13	AGGACGGTGGCCA	245.474
13	CGGACGGTGGCCA	0.959633
14	CCGGACGGTGGCCA	0.383853
15	GCCGGACGGTGGCCA	3.45468
16	AGCCGGACGGTGGCCA	1.34349
17	CAGCCGGACGGTGGCCA	1.15156
17	GACGGTGGCCATGGAAG	0.383853
18	GACGGTGGCCATGGAAGT	1.15156
18	ACAGCCGGACGGTGGCCA	0.191927
20	AGGACGGTGGCCATGGAAGT	0.959633
21	TAGACAGCCGGACGGTGGCCA	0.767707
22	ATAGACAGCCGGACGGTGGCCA	0.959633
CAGGATAGC
11	CTCAGGATAGC	0.57578
TTGGAGGGC
12	ATTGGAGGGCAA	0.191927
13	CAATTGGAGGGCA	0.57578
23	TTAACGAGGAACAATTGGAGGGC	0.191927
23	ACGAGGAACAATTGGAGGGCAAG	0.191927
TCGGGGAGG
10	CTCGGGGAGG	0.57578
ACGGACAAG
16	TGGTACGGACAAGGGG	1.34349
19	GTACGGACAAGGGGAATCC	1.91927
19	TTACGGACAAGGGGAATCT	0.767707
20	CTGGTACGGACAAGGGGAAT	0.767707
20	GGTACGGACAAGGGGAATCT	0.383853
21	CTGGTACGGACAAGGGGAATC	0.191927
22	TTGGTACGGACAAGGGGAATCT	0.383853
23	AACTGGTACGGACAAGGGGAATC	0.383853
23	GGTACGGACAAGGGGAATCTGAC	0.191927
GACTCTTAG
10	CGACTCTTAG	0.959633
11	CGACTCTTAGC	13.051
11	ACGACTCTTAG	0.191927
12	CGACTCTTAGCG	140.682
12	ACGACTCTTAGG	0.57578
13	ACGACTCTTAGCG	4.99009
13	TACGACTCTTAGC	0.383853
14	TACGACTCTTAGCG	2.68697
14	GATACGACTCTTAG	0.191927
15	ATACGACTCTTAGCG	4.41431
15	GATACGACTCTTAGC	0.191927
16	GATACGACTCTTAGCG	7.10129
16	CGATACGACTCTTAGC	0.57578
17	CGATACGACTCTTAGCG	21.1119
18	CCGATACGACTCTTAGCG	0.383853
CCCGTCGCT
17	CACCGCCCGTCGCTACT	0.57578
17	CACACCGCCCGTCGCTC	0.191927
ACGCCGGCC
AGCACTTTC
10	AAGCACTTTC	0.191927
TGAACGCCT
11	GCTGAACGCCT	0.959633
12	GACTGAACGCCT	1.15156
13	GACTGAACGCCTC	0.959633
13	TGACTGAACGCCT	0.191927
14	ATGACTGAACGCCT	2.49505
16	ATGACTGAACGCCTCT	0.191927
19	AGATTATGACTGAACGCCT	1.72734
19	GCTGAACGCCTCTAAGTCA	1.15156
19	TGACTGAACGCCTCTAAGT	0.959633
23	TGTGGGATTATGACTGAACGCCT	1.53541
28	ATCTGTGGGATTATGACTGAACGCCTCT	1.91927
28	GCATCTGTGGGATTATGACTGAACGCCT	0.57578
29	CATCTGTGGGATTATGACTGAACGCCTCT	0.959633
CGGCGGGGG
22	GGAGACGACGGCGGGGGCCCCG	0.959633
AAACTCTGG
10	GAAACTCTGG	6.14165
11	GGAAACTCTGG	5.94973
12	AGGAAACTCTGG	1.91927
13	GAGGAAACTCTGG	2.8789
17	GGAAACTCTGGTGGAGG	0.383853
GTTGGGACC
10	TGTTGGGACC	0.191927
11	TGTTGGGACCC	0.191927
13	CTGTTGGGACCCG	1.91927
16	ATAGCTGTTGGGACCC	1.53541
17	GCATAGCTGTTGGGACC	1.34349
18	GCATAGCTGTTGGGACCC	0.767707
19	AGCATAGCTGTTGGGACCC	2.30312
TGGGGCGGT
10	CTGGGGCGGT	0.959633
11	ACTGGGGCGGT	1.34349
13	ACTGGGGCGGTCG	0.959633
17	GTTTGACTGGGGCGGTC	2.30312
20	GGGAGTTTGACTGGGGCGGT	0.959633
22	AGTTTGACTGGGGCGGTCGCCT	1.72734
23	GAGTTTGACTGGGGCGGTACACC	1.15156
CGGGCGGCT
10	TCGGGCGGCT	1.91927
10	GCGGGCGGCT	0.191927
CAAAGTCTT
15	GAAACCAAAGTCTTT	0.191927
GGGTGGGGT
11	TGGGGTGGGGT	0.191927
13	GGGGGTGGGGTCG	0.57578
AGAGAGAAC
10	GAGAGAGAAC	0.383853
ATAGGACCT
20	GGAATAATGGAATAGGACCT	0.959633
GGATAACTG
11	TTGGATAACTG	1.72734
13	ACTTGGATAACTG	0.191927
14	TACTTGGATAACTG	1.15156
15	CTACTTGGATAACTG	2.8789
16	CCTACTTGGATAACTG	4.41431
17	TCCTACTTGGATAACTG	7.48514
18	CTCCTACTTGGATAACTG	72.1644
18	TTACCACAGGGATAACTG	0.959633
CAGGTCTGT
14	ACAGGTCTGTGATG	2.11119
18	CAATAACAGGTCTGTGAT	0.57578
19	CAATAACAGGTCTGTGATG	2.11119
26	ATTGAGCAATAACAGGTCTGTGATGT	0.383853
GCGCGGGCC
10	GGCGCGGGCC	0.383853
CGAAGGGAC
13	TCCGAAGGGACGG	1.34349
ACGGGGGCC
11	TGACGGGGGCC	0.383853
14	AATTGACGGGGGCC	1.15156
15	GAATTGACGGGGGCC	1.91927
18	AAGGAATTGACGGGGGCC	1.15156
18	AATGAATTGACGGGGGCC	0.767707
20	CAAAGGAATTGACGGGGGCC	3.26275
20	CAAATGAATTGACGGGGGCC	1.53541
20	AAAGGAATTGACGGGGGCCC	0.57578
21	TCAAAGGAATTGACGGGGGCC	1.53541
21	TCAAATGAATTGACGGGGGCC	1.34349
21	TAAAGGAATTGACGGGGGCCC	0.767707
22	TCAAATGAATTGACGGGGGCCC	0.767707
22	TCAAAGGAATTGACGGGGGCCC	0.191927
ACGGATCAG
10	GACGGATCAG	0.383853
CGTCCGACC
16	AATCGGTCGTCCGACC	0.191927
ACCGATTGG
AAGGCCCGG
23	TGGGAAGGCCCGGCGGGGAAGGT	0.191927
GCGGCGGTC
11	CGGCGGCGGTC	0.57578
ACTGGGGCG
10	GACTGGGGCG	0.191927
11	GACTGGGGCGG	1.34349
12	TGACTGGGGCGG	1.15156
12	TTGACTGGGGCG	0.57578
14	TTTGACTGGGGCGG	2.30312
16	AGTTTGACTGGGGCGG	0.959633
CGTCCGGCC
19	GCGTCCGGCCGTGCCGGTG	0.767707
GGTGTCGCC
23	GGACGCGGGTGTCGCCGGGCTCC	1.53541
CGGAATTAC
11	TTCGGAATTAC	1.91927
20	GTTAATCGGAATTACTGGGC	0.191927
CTATCGGCT
11	GACTATCGGCT	0.959633
TAGGAATAC
10	CTAGGAATAC	0.57578
12	AGCTAGGAATAC	1.72734
13	CAGCTAGGAATAC	1.15156
28	GTTGACCTCGGATCAGGTAGGAATACCC	0.959633
ACGACGGCG
CTTGAGTGG
10	GCTTGAGTGG	16.3138
CCCGTCGCC
12	AGTCCCGTCGCC	0.767707
12	AGACCCGTCGCC	0.57578
CCGGCGGCG
10	CCCGGCGGCG	1.15156
11	CCCGGCGGCGG	1.34349
11	ACCCGGCGGCG	1.15156
11	TCCGGCGGCGG	1.15156
12	ACCCGGCGGCGG	5.7578
12	CCCGGCGGCGGG	1.15156
15	GCTCCGGCGGCGGGC	1.53541
CGCGGCGGG
11	CCGCGGCGGGG	1.34349
20	GCCCGCGGCGGGTGTTGACG	1.53541
GGGACCGCC
12	TGGGGGACCGCC	0.191927
AGAACTACA
10	GAGAACTACA	0.959633
AAGGGACGG
11	GAAGGGACGGG	0.191927
13	GAAGGGACGGGCG	2.30312
ATAGGGGCG
17	ATTTGGGTATAGGGGCG	0.57578
17	TTTGGGTATAGGGGCGA	0.191927
18	GACCTGGGTATAGGGGCG	1.15156
18	GTATAGGGGCGAAAGACT	0.191927
20	TTTGGGTATAGGGGCGAAAG	0.383853
26	AAATTTGGGTATAGGGGCGAAAGACT	0.767707
CGTCGCCGC
CGTGGAGCC
15	GCGTGGAGCCGGGCG	55.2749
15	TGGCGTGGAGCCGGG	0.191927
16	GGCGTGGAGCCGGGCG	186.745
16	TGGCGTGGAGCCGGGC	0.191927
17	TGGCGTGGAGCCGGGCG	219.18
17	GCTGGCGTGGAGCCGGG	0.191927
18	CTGGCGTGGAGCCGGGCG	375.025
19	GCTGGCGTGGAGCCGGGCG	217.837
19	GGCGTGGAGCCGGGCGTGG	0.767707
20	CGCTGGCGTGGAGCCGGGCG	184.25
21	TCGCTGGCGTGGAGCCGGGCG	501.312
21	TCGCTGGCGTGGAGCCGGGGG	0.191927
22	CTCGCTGGCGTGGAGCCGGGCG	151.43
23	GCTCGCTGGCGTGGAGCCGGGCG	82.3365
24	GGCTCGCTGGCGTGGAGCCGGGCG	67.942
25	CGGCTCGCTGGCGTGGAGCCGGGCG	35.6984
26	CCGGCTCGCTGGCGTGGAGCCGGGCG	1.72734
26	GCTGGCGTGGAGCCGGGCGTGGAATG	0.383853
27	CCCGGCTCGCTGGCGTGGAGCCGGGCG	5.18202
30	AAGCCCGGCTCGCTGGCGTGGAGCCGGGCG	0.383853
TTTGTTTTA
20	TTTTGTTTTGTTTTGTTTTA	0.383853
AGGGAGCCT
15	CCGGAGAGGGAGCCT	0.383853
16	TCCGGAGAGGGAGCCT	0.383853
17	TTCCGGAGAGGGAGCCT	0.191927
19	CCGGAGAGGGAGCCTGAGA	0.191927
20	TCCGGAGAGGGAGCCTGAGA	2.68697
20	CCGGAGAGGGAGCCTGAGAA	1.15156
21	TTCCGGAGAGGGAGCCTGAGA	0.57578
22	ATTCCGGAGAGGGAGCCTGAGA	0.959633
24	GATTCCGGAGAGGGAGCCTGAGAA	1.15156
GTGGGGGGC
GCGGGGGCG
12	GGCGGGGGCGGC	0.959633
GGCCGGTCC
29	GAACCTTGGGCCTGGCTGGCCGGTCCGCC	0.191927
CGCGGCTGG
12	CGCCGCGGCTGG	0.57578
GGTTCTGAC
16	TCGTAGCGGTTCTGAC	0.383853
TGGGGCGGC
11	GCTGGGGCGGC	0.191927
13	TGGCTGGGGCGGC	2.30312
14	GGCTGGGGCGGCAC	0.191927
15	TTTGGCTGGGGCGGC	1.53541
15	TGGCTGGGGCGGCAC	0.57578
20	GGAGTTTGGCTGGGGCGGCA	2.30312
24	TGGCTGGGGCGGCACATCTGTTAA	0.383853
25	AGGTGGGGAGTTTGGCTGGGGCGGC	0.191927
28	CAGGTGGGGAGTTTGGCTGGGGCGGCAC	0.959633
GGTGGGGAC
17	AGGAAGGTGGGGACGAC	0.57578
GCGGGGCGG
11	GGGCGGGGCGG	1.15156
12	GGGGCGGGGCGG	1.34349
ATGAGACCT
11	GAATGAGACCT	0.57578
CGGGTCCGG
20	GCGGCGGGTCCGGCCGTGTC	0.191927
TATATTAAA
10	ATATATTAAA	0.191927
ACTCTTAGC
12	AACTCTTAGCAG	0.191927
13	CAACTCTTAGCAA	13.051
TAGGACGTG
AGCGTCATT
17	CCTGTTCGAGCGTCATT	0.57578
22	GCATGCCTGTTCGAGCGTCATT	0.767707
AGGCCGAAG
11	GAAGGCCGAAG	2.49505
13	TTGAAGGCCGAAG	0.191927
14	TTTGAAGGCCGAAG	0.383853
15	CTTTGAAGGCCGAAG	3.26275
16	ACTTTGAAGGCCGAAG	10.1721
17	AACTTTGAAGGCCGAAG	17.6573
18	GAACTTTGAAGGCCGAAG	26.294
19	AGAACTTTGAAGGCCGAAG	180.987
20	GAGAACTTTGAAGGCCGAAG	574.82
21	CGAGAACTTTGAAGGCCGAAG	390.763
22	ACGAGAACTTTGAAGGCCGAAG	317.063
23	AACGAGAACTTTGAAGGCCGAAG	284.243
24	AAACGAGAACTTTGAAGGCCGAAG	588.063
25	CAAACGAGAACTTTGAAGGCCGAAG	264.859
26	TCAAACGAGAACTTTGAAGGCCGAAG	430.683
27	TTCAAACGAGAACTTTGAAGGCCGAAG	282.132
28	ATTCAAACGAGAACTTTGAAGGCCGAAG	395.369
29	TATTCAAACGAGAACTTTGAAGGCCGAAG	241.252
30	ATATTCAAACGAGAACTTTGAAGGCCGAAG	234.534
GGATGGACG
20	CGAGAGGACCGGGATGGACG	0.57578
22	TACGAGAGGACCGGGATGGACG	1.72734
AGGAACAAT
11	CGAGGAACAAT	2.8789
12	ACGAGGAACAAT	2.30312
13	AACGAGGAACAAT	1.72734
15	TTAACGAGGAACAAT	0.57578
16	CTTAACGAGGAACAAT	1.34349
ACATTAGCA
10	TACATTAGCA	0.767707
11	ATACATTAGCA	1.53541
12	AATACATTAGCA	0.767707
13	GAATACATTAGCA	5.37395
14	CGAATACATTAGCA	3.64661
15	TCGAATACATTAGCA	0.383853
16	CTCGAATACATTAGCA	2.8789
19	TTGCTCGAATACATTAGCA	0.959633
AGGATTGGC
12	TAAGGATTGGCT	2.68697
17	TCGGGAAAAGGATTGGC	0.57578
TCGGGCGGC
10	ATCGGGCGGC	3.45468
CATATGGGA
CGGGCGTGG
AAGTCAGCC
14	TGAAAGTCAGCCCT	0.959633
17	TCTATTGAAAGTCAGCC	0.959633
29	GAAAGTCAGCCCTCGACACAAGGGTTTGT	0.959633
30	TGAAAGTCAGCCCTCGACACAAGGGTTTGT	1.34349
CGCTAGAGG
10	CCGCTAGAGG	0.959633
13	GCGCCGCTAGAGG	0.191927
21	TTCGTATTGCGCCGCTAGAGG	1.34349
AGGGATAAC
19	AAGTTACCACAGGGATAAC	0.383853
AGACCTCCT
20	ACTTGGATGGGAGACCTCCT	1.72734
21	TACTTGGATGGGAGACCTCCT	0.767707
GGGATCGGA
15	AAGGGATCGGACGGT	0.959633
15	AGGGATCGGACGGTG	0.57578
GTCGTGGGT
10	GGTCGTGGGT	0.383853
11	GGGTCGTGGGT	6.33358
CGTCGCGGC
GTGAAATGC
23	TAGCGGTGAAATGCGTAGAGATC	0.767707
26	ATGTAGCGGTGAAATGCGTAGAGATC	0.959633
CTCTCTCCA
CGGCGACTC
19	CGGCGGCGACTCTGGACGC	0.191927
22	GCGGCGACTCTGGACGCGAGCC	1.15156
22	GGCGGCGACTCTGGACGCGAGC	0.191927
23	CGGCGGCGACTCTGGACGCGAGC	0.383853
25	GGCGGCGGCGACTCTGGACGCGAGC	0.959633
26	GCGGCGACTCTGGACGCGAGCCGGGA	0.767707
26	CGGCGGCGGCGACTCTGGACGCGAGC	0.383853
28	GCGGCGGCGGCGACTCTGGACGCGAGCC	1.34349
28	GCGGCGACTCTGGACGCGAGCCGGGCCC	0.191927
30	CGGCGGCGACTCTGGACGCGAGCCGGGCCC	0.57578
CTCTATCCC
10	CCTCTATCCC	0.191927
CGGGCGGGT
10	CCGGGCGGGT	0.57578
CAAGTCGAA
11	GCAAGTCGAAC	1.53541
14	TGCAAGTCGAACGG	1.53541
AGGAGGATC
11	GCAGGAGGATC	1.34349
12	GGCAGGAGGATC	2.8789
13	AGGCAGGAGGATC	0.959633
14	GAGGCAGGAGGATC	0.767707
15	TGAGGCAGGAGGATC	1.53541
16	CAGAGGCAGGAGGATC	0.767707
17	TCAGAGGCAGGAGGATC	1.53541
17	GCAGAGGCAGGAGGATC	1.34349
19	AGGCAGAGGCAGGAGGATC	0.959633
25	GGAAGGAGGCAGAGGCAGGAGGATC	2.30312
25	TGAAGGAGGCAGAGGCAGGAGGATC	0.959633
26	CTGAAGGAGGCAGAGGCAGGAGGATC	0.767707
27	GCTGAAGGAGGCAGAGGCAGGAGGATC	4.03046
AGTGGGAGC
TACCCACTC
GGGAGACCG
19	TACTTGGATGGGAGACCGC	0.191927
22	TAGTACTTGGATGGGAGACCGC	0.191927
GAGACCTCC
17	TTGGATGGGAGACCTCC	0.191927
18	CTTGGATGGGAGACCTCC	0.191927
19	ACTTGGATGGGAGACCTCC	0.57578
GGGGTGGAC
10	GGGGGTGGAC	0.57578
TAGGGACGG
TTCAAATGA
10	ATTCAAATGA	0.191927
30	CTATTCAAATGAGAACTTTGAAGACTGAAG	0.959633
AGCTGGGCG
10	GAGCTGGGCG	3.45468
GTATGGTCG
10	AGTATGGTCG	0.959633
17	TGGGGGGAGTATGGTCG	2.11119
21	GGGGAGTATGGTCGCAAGGCT	0.191927
ACGCACGGC
22	TCTAAGTACGCACGGCCGGTAT	1.72734
24	CATGTCTAAGTACGCACGGCCGGT	0.383853
29	GTACGCACGGCCGGTACAGTGAAACTGCG	0.959633
CCTGAGGGC
GGGGATTGC
10	CGGGGATTGC	2.68697
GGGGGTGGGC
11	AGGGGGTGGGC	0.191927
12	GCGGGGGTGGGC	1.34349
GCCGTCGTGG
11	GGCCGTCGTGG	2.30312
AGAGGGGGAC
11	AAGAGGGGGAC	0.383853
12	TAAGAGGGGGAC	0.959633
GCCCTGTAAT
11	GGCCCTGTAAT	28.5971
12	AGGCCCTGTAAT	62.9519
13	GAGGCCCTGTAAT	217.837
14	CGAGGCCCTGTAAT	698.997
14	GGAGGCCCTGTAAT	8.44477
14	TGAGGCCCTGTAAT	3.83853
15	TCGAGGCCCTGTAAT	948.885
15	TTGAGGCCCTGTAAT	2.8789
15	TGGAGGCCCTGTAAT	0.57578
16	TTCGAGGCCCTGTAAT	879.216
16	TTTGAGGCCCTGTAAT	0.383853
17	TTTCGAGGCCCTGTAAT	173.886
17	GTTCGAGGCCCTGTAAT	30.9002
18	CTTTCGAGGCCCTGTAAT	98.8422
18	CTTTTGAGGCCCTGTAAT	0.191927
18	CGTTCGAGGCCCTGTAAT	0.191927
19	TCTTTCGAGGCCCTGTAAT	39.5369
20	CTCTTTCGAGGCCCTGTAAT	16.5057
20	TTCTTTCGAGGCCCTGTAAT	1.53541
21	ACTCTTTCGAGGCCCTGTAAT	4.60624
22	GACTCTTTCGAGGCCCTGTAAT	3.07083
23	GGACTCTTTCGAGGCCCTGTAAT	0.57578
24	AGGACTCTTTCGAGGCCCTGTAAT	1.53541
25	CAGGACTCTTTCGAGGCCCTGTAAT	7.48514
26	ACAGGACTCTTTCGAGGCCCTGTAAT	2.30312
27	TACAGGACTCTTTCGAGGCCCTGTAAT	3.45468
28	ATACAGGACTCTTTCGAGGCCCTGTAAT	6.33358
29	AATACAGGACTCTTTCGAGGCCCTGTAAT	2.8789
AGCGCCCGGC
AAGCGGGGCT
14	GAAGCGGGGCTGGG	0.191927
16	GAAGCGGGGCTGGGCG	3.26275
18	GAAGCGGGGCTGGGCGCG	2.11119
19	CGAAGCGGGGCTGGGCGCG	3.83853
ACACCTGAGA
11	AACACCTGAGA	1.34349
TGTCGGCTCC
12	GATGTCGGCTCC	1.53541
CCCGCCGGGT
11	CCCCGCCGGGT	0.767707
13	CCCCCGCCGGGTC	0.767707
CCCCGCCGGG
22	CTCGGATCGGCCCCGCCGGGGT	1.91927
CGGACTGTCC
GTGGAGCCTG
12	AGTGGAGCCTGC	0.191927
17	GAGTGGAGCCTGCGGCT	0.57578
19	GGGGTGGAGCCTGCGGCTT	1.15156
TAGAGGGGGA
11	GTAGAGGGGGA	1.53541
CGTCGGGCCC
11	CCGTCGGGCCC	0.191927
13	TCGTCGGGCCCGG	0.57578
17	CGCCGTCGGGCCCGGGG	1.15156
18	GCCGTCGGGCCCGGGGGA	0.959633
CTCGGCCGGC
16	CTCGCCTCGGCCGGCG	0.191927
TTGTCTGATG
11	TTTGTCTGATG	1.15156
TCGTGATGGG
TCCTTCTGAC
26	GCGGGGCCTCACGATCCTTCTGACCT	0.57578
GGGGGCGGCG
AAACGGCGGG
13	GGTAAACGGCGGG	0.959633
18	GTAAACGGCGGGAGTAAC	1.15156
18	ACGCGGGTAAACGGCGGG	0.191927
23	TAAACGGCGGGAGTAACTATGAC	0.767707
25	GTAAACGGCGGGAGTAACTATGACT	1.15156
25	TAAACGGCGGGAGTAACTATGACTC	0.57578
27	CGGGTAAACGGCGGGAGTAACTATGAC	0.959633
CCCCGGGCTC
14	TCCCCGGGCTCAAC	0.57578
16	ATCCCCGGGCTCAACC	1.53541
TTGGTTTTCG
21	TTCTATTTTGTTGGTTTTCGG	1.15156
23	GTTGGTTTTCGGAACTGAGGCCA	1.15156
23	TCTATTTTGTTGGTTTTCGGAAC	0.191927
24	TGTTGGTTTTCGGAACTGAGGCCA	2.68697
25	TTGTTGGTTTTCGGAACTGAGGCCA	3.64661
26	TTTGTTGGTTTTCGGAACTGAGGCCA	3.83853
27	TTTTGTTGGTTTTCGGAACTGAGGCCA	2.11119
27	CGGTTCTATTTTGTTGGTTTTCGGAAC	1.34349
28	ATTTTGTTGGTTTTCGGAACTGAGGCCA	9.78826
29	TATTTTGTTGGTTTTCGGAACTGAGGCCA	1.72734
30	CTATTTTGTTGGTTTTCGGAACTGAGGCCA	2.68697
GTCTGGTTAA
14	TTGTCTGGTTAATT	0.191927
CGATCTCGTC
14	CGCCCGATCTCGTC	0.959633
15	GCGCCCGATCTCGTC	0.57578
16	CGCGCCCGATCTCGTC	0.767707
17	ACGCGCCCGATCTCGTC	0.767707
18	CGCCCGATCTCGTCTGAT	2.30312
18	AACGCGCCCGATCTCGTC	0.383853
19	GAACGCGCCCGATCTCGTC	0.191927
22	GAACGCGCCCGATCTCGTCTGA	1.15156
27	TGAACGCGCCCGATCTCGTCTGATCTC	0.383853
27	GAACGCGCCCGATCTCGTCTGATCTCG	0.191927
CTCCGCGTCG
TCGGAGGGCG
GGAAGGGATG
11	CGGAAGGGATG	0.57578
19	TCGGAAGGGATGTATTTAT	0.959633
ATAGGGACAG
16	TTAATAGGGACAGTCG	0.57578
17	ATTAATAGGGACAGTCG	1.53541
23	GATTAATAGGGACAGTCGGGGGC	0.767707
27	AATGATTAATAGGGACAGTCGGGGGCA	0.959633
CTGACTGTCT
13	AATCTGACTGTCT	1.53541
15	GGAATCTGACTGTCT	0.383853
21	ACAAGGGGAATCTGACTGTCT	1.72734
24	ACAAGGGGAATCTGACTGTCTAAT	1.91927
CGCTACACTG
15	CGCGCTACACTGACG	0.383853
17	GCACGCGCGCTACACTG	0.191927
22	GCACGCGCGCTACACTGACTGG	1.34349
23	ACGCGCGCTACACTGACTGGCTC	1.15156
TACGTCCCTG
12	ATTACGTCCCTG	1.15156
17	CGTTGATTACGTCCCTG	0.959633
19	ATTACGTCCCTGCCCTTTG	0.383853
26	TTACGTCCCTGCCCTTTGTACACACC	0.383853
CGGGGCGCGG
15	GAAACGGGGCGCGGC	2.68697
18	TGGGAAACGGGGCGCGGC	0.191927
19	TGGGAAACGGGGCGCGGCT	0.383853
AACGGGTGGG
GACGGGGACC
15	GAATTGACGGGGACC	0.57578
20	CAAAGGAATTGACGGGGACC	1.53541
23	ACTCAAAGGAATTGACGGGGACC	0.57578
ACGGGCTTGG
16	AACGGGCTTGGCAGAA	0.959633
18	AACGGGCTTGGCAGAATC	1.15156
21	AACGGGCTTGGCAGAATCAGC	0.57578
27	AACGGGCTTGGCGGAATCAGCGGGGAA	1.15156
27	AACGGGCTTGGCAGAATCAGCGGGGAA	0.959633
28	AACGGGCTTGGCGGAATCAGCGGGGAAA	1.15156
29	AACGGGCTTGGCGGAATCAGCGGGGAAAG	0.959633
CGCCTGTCTG
14	GCTACGCCTGTCTG	0.959633
15	GGCTACGCCTGTCTG	0.959633
GGGTCGGGCC
11	AGGGTCGGGCC	2.11119
21	AAGCTAAGCAGGGTCGGGCCT	1.15156
23	CAGGGTCGGGCCTGGTTAGTACT	0.57578
26	GGAAGCTAAGCAGGGTCGGGCCTGGT	0.383853
27	AGGGTCGGGCCTGGTTAGTACTTGGAT	0.767707
27	CAGGGTCGGGCCTGGTTAGTACTTGGA	0.57578
AGCCGGGCGT
13	GGAGCCGGGCGTG	1.53541
TGGATTGTTC
12	TTGGATTGTTCA	0.57578
17	CAAGCGTTGGATTGTTC	0.57578
18	GCGTTGGATTGTTCACCC	2.30312
18	CCAAGCGTTGGATTGTTC	1.91927
19	CCAAGCGTTGGATTGTTCA	0.959633
19	AAGCGTTGGATTGTTCACC	0.383853
20	TAAGCGTTGGATTGTTCACC	1.34349
22	CAAGCGTTGGATTGTTCACCCA	0.767707
22	GTAAGCGTTGGATTGTTCACCC	0.191927
29	CGTTGGATTGTTCACCCACTAATAGGGAA	1.15156
30	CAGAATTCGGTAAGCGTTGGATTGTTCACC	1.15156
GCCGGGGTCG
12	CGCCGGGGTCGG	1.72734
TGGTGCGGAC
15	GAACTGGTGCGGACC	1.34349
19	CTTAGAACTGGTGCGGACC	1.72734
21	GACTTAGAACTGGTGCGGACC	0.191927
22	ACTGGTGCGGACCAGGGGAATC	0.191927
28	AACTGGTGCGGACCAGGGGAATCCGACT	0.383853
29	GAACTGGTGCGGACCAGGGGAATCCGACT	1.34349
GAGCCTGAGA
13	AGGAGCCTGAGAA	1.91927
14	AAGGAGCCTGAGAA	5.18202
16	AGAAGGAGCCTGAGAA	1.72734
18	AAAGGAGCCTGAGAAACG	1.15156
CTGGGGCTGA
13	ATCCTGGGGCTGA	0.57578
CTCGGCGGGG
11	ACTCGGCGGGG	0.767707
12	CGCTCGGCGGGG	0.57578
GACGGAAGGG
14	ATTGACGGAAGGGC	0.191927
15	TGACGGAAGGGCACC	0.191927
17	GGAATTGACGGAAGGGC	1.72734
19	TTGACGGAAGGGCACCACC	0.767707
19	GGAATTGACGGAAGGGCAC	0.767707
20	AAGGAATTGACGGAAGGGCA	0.383853
24	TAAAGAAATTGACGGAAGGGCACC	0.767707
25	GAAATTGACGGAAGGGCACCACCAG	0.57578
25	TTAAAGGAATTGACGGAAGGGCACC	0.191927
29	GAAACTTAAAGGAATTGACGGAAGGGCAC	0.191927
29	TAAAGAAATTGACGGAAGGGCACCACCAG	0.191927
30	GAAACTTAAAGGAATTGACGGAAGGGCACC	0.959633
CTTGGATGGG
18	GTACTTGGATGGGAGACC	0.57578
19	ACTTGGATGGGAGACTGCC	0.57578
19	ACTTGGATGGGAGACTGTC	0.191927
19	ACTTGGATGGGAGACAGCC	0.191927
19	ACTTGGATGGGAAACCGCC	0.191927
19	TCTTGGATGGGAGACCACC	0.191927
19	ACTTGGATGGGAGATCGCC	0.191927
20	TACTTGGATGGGAGACTGCC	1.72734
20	TACTTGGATGGGAGATCGCC	1.15156
20	AGTACTTGGATGGGAGACCC	0.191927
20	TACTTGGATGGGAGACTGTC	0.191927
21	GTACTTGGATGGGAGACTGCC	3.26275
21	GTACTTGGATGGGAGACCACC	0.191927
21	GTACTTGGATGGGAGGCCGCC	0.191927
22	AGTACTTGGATGGGAGACTGCC	3.64661
22	AGTACTTGGATGGGAGACCACC	2.30312
23	TAGTACTTGGATGGGAGACTGCC	0.191927
24	TTAGTACTTGGATGGGAGACCACC	0.191927
25	GTTAGTACTTGGATGGGAGACTGCC	4.79817
25	GTTAGTACTTGGATGGGAGACCACC	2.11119
25	GTTAGTACTTGGATGGGAGATCGCC	0.383853
25	GTTAGTACTTGGATGGGAGGCCGCC	0.383853
25	GTTAGTACTTGGATGGGAGACAACC	0.191927
29	GGTCGGGCCTGGTTAGTACTTGGATGGGA	0.767707
GAGCGGTCGG
11	CGAGCGGTCGG	0.959633
17	CGAGCGGTCGGCGTCCC	0.191927
TGGCGGAGCG
17	CGGCCCTGGCGGAGCGC	0.191927
CTCGTAGCGG
11	ACTCGTAGCGG	2.68697
12	GGCTCGTAGCGG	0.191927
13	CGGCTCGTAGCGG	0.383853
20	TGGTGGAGGCTCGTAGCGGT	0.767707
GGCTGGGGCG
11	GGGCTGGGGCG	2.11119
13	TCGGGCTGGGGCG	3.07083
13	TTTGGCTGGGGCG	0.383853
13	CGGGCTGGGGCGC	0.191927
15	GGTCGGGCTGGGGCG	3.07083
15	GTCGGGCTGGGGCGC	1.53541
16	GAGTTTGGCTGGGGCG	0.959633
16	GGTCGGGCTGGGGCGC	0.959633
23	TCGGGCTGGGGCGCGAAGCGGGT	0.383853
26	GGTCGGGCTGGGGCGCGAAGCGGGGC	1.53541
CGATACGACT
GGCTGGGTCG
13	AAGGGCTGGGTCG	0.191927
GAGCATGTGG
17	GCGGTGGAGCATGTGGT	1.72734
18	AGCGGTGGAGCATGTGGT	0.767707
25	GTGGAGCATGTGGTTTAATTCGAAG	0.767707
27	CGGTGGAGCATGTGGTTTAATTCGAAG	0.959633
29	GGTGGAGCATGTGGTTTAATTCGAAGCAA	0.383853
GTTGACCTCG
GACTCTTCGG
11	CGACTCTTCGG	0.767707
TGCCGGGACC
TCTTAGTTGG
12	GTTCTTAGTTGG	0.767707
15	GCCGTTCTTAGTTGG	0.57578
18	ATGGCCGTTCTTAGTTGG	1.91927
25	GGTGCATGGCCGTTCTTAGTTGGTT	1.53541
GGTCGGCGTC
11	CGGTCGGCGTC	0.767707
12	ACGGTCGGCGTC	1.34349
13	AGCGGTCGGCGTC	2.30312
15	AGCGGTCGGCGTCCC	0.767707
GAGCCGGGCT
11	GGAGCCGGGCT	0.191927
CGCACGGCCT
11	TCGCACGGCCT	1.34349
15	CGAATCGCACGGCCT	0.57578
17	CTCGAATCGCACGGCCT	0.383853
20	CTCGAATCGCACGGCCTTGC	0.959633
ACTCTTAGGG
TCCGCGTCGG
GCGCCGGGCG
11	GGCGCCGGGCG	0.767707
AAGCGGGTGG
12	CAAAGCGGGTGG	0.959633
AGACGTGGCG
18	CTCAGATCAGACGTGGCG	0.959633
19	CCTCAGATCAGACGTGGCG	1.34349
26	ACCTCAGATCAGACGTGGCGACCCGC	0.191927
29	CGCGACCTCAGATCAGACGTGGCGACCCG	2.30312
29	GCGACCTCAGATCAGACGTGGCGACCCGC	0.767707
30	CGCGACCTCAGATCAGACGTGGCGACCCGC	63.9116
TTCGGGGACA
CGCGGGGCCC
CCATGGAAGT
11	GCCATGGAAGT	1.15156
12	GGCCATGGAAGT	0.959633
13	TGGCCATGGAAGT	0.191927
18	GGCCATGGAAGTCGGAAT	0.57578
19	GTGGCCATGGAAGTCGGAA	2.49505
21	GGCCATGGAAGTCGGAATCCG	3.83853
29	GCCATGGAAGTCGGAATCCGCTAAGGAGT	0.383853
CGGGGGGGGC
12	CTCGGGGGGGGC	1.34349
AGAAGCCCGG
GATGCGGGAT
24	CTGGCGATGCGGGATGAACCGAAC	0.767707
CTCTTAGCTG
12	GGCTCTTAGCTG	0.191927
CGACGATCAG
GAGATGTTGG
20	GTGTCGTGAGATGTTGGGTT	1.15156
30	GTCGTCAGCTCGTGTCGTGAGATGTTGGGT	0.191927
GGCTGGGCGCG
15	ACGGGGCTGGGCGCG	1.72734
16	AGCGGGGCTGGGCGCG	1.53541
CTGAAACTTAA
12	GCTGAAACTTAA	0.191927
14	AGGCTGAAACTTAA	1.15156
14	AAGCTGAAACTTAA	0.767707
15	AAAGCTGAAACTTAA	1.15156
16	CAAAGCTGAAACTTAA	0.767707
17	GCAAAGCTGAAACTTAA	0.191927
18	GGCAAAGCTGAAACTTAA	0.767707
18	TGCAAAGCTGAAACTTAA	0.57578
19	TTGCAAAGCTGAAACTTAA	1.91927
20	GTTGCAAAGCTGAAACTTAA	0.57578
21	AGTTGCAAAGCTGAAACTTAA	1.72734
24	TATGGTTGCAAAGCTGAAACTTAA	0.191927
26	AGTATGGTTGCAAAGCTGAAACTTAA	3.26275
28	GGAGTATGGTTGCAAAGCTGAAACTTAA	0.57578
CGGGGCTGGGC
13	AGCGGGGCTGGGC	2.49505
13	GCGGGGCTGGGCG	1.34349
14	AGCGGGGCTGGGCG	1.53541
TCCGGCACCTG
12	TTCCGGCACCTG	4.41431
13	ATTCCGGCACCTG	2.11119
14	TATTCCGGCACCTG	3.83853
GTCGCGGAGCC
12	CGTCGCGGAGCC	3.07083
AGGAAGGTGGG
20	ATAAACTGGAGGAAGGTGGG	0.57578
26	GGAGGAAGGTGGGGATGACGTCAAGT	0.959633
TGTAGGATAGG
12	GTGTAGGATAGG	2.8789
GGTCTTGTAAT
12	GGGTCTTGTAAT	3.07083
13	TGGGTCTTGTAAT	1.72734
14	TTGGGTCTTGTAAT	4.03046
14	AGGTCTTGTAATTG	1.15156
15	TTTGGGTCTTGTAAT	3.83853
16	TTTTGGGTCTTGTAAT	7.29321
17	CTTTTGGGTCTTGTAAT	6.90936
18	TCTTTTGGGTCTTGTAAT	3.07083
19	CTCTTTTGGGTCTTGTAAT	0.57578
20	GCTCTTTTGGGTCTTGTAAT	2.8789
21	GGCTCTTTTGGGTCTTGTAAT	1.72734
22	CATTCGGGTCTTGTAATTGGAA	0.191927
TTGGATCTTGG
16	TAGTTGGATCTTGGGA	0.191927
17	GTAGTTGGATCTTGGGA	2.8789
17	AGTTGGATCTTGGGAGC	0.191927
20	AGTTGGATCTTGGGAGCGGG	0.767707
ATATATTAGCA
13	GAATATATTAGCA	0.767707
29	AGCAGGCGTATTGCTCGAATATATTAGCA	0.57578
GTTCTGGGGGG
17	TTTTGGGTTCTGGGGGG	1.15156
18	CTTTGGGTTCTGGGGGGA	0.191927
CTGTGGAACCC
13	CTCTGTGGAACCC	1.34349
TCGATGGTAGG
15	TTCGATGGTAGGATA	0.383853
23	CTTTCGATGGTAGGATAGTGGCC	0.959633
GAAACTGGAGC
12	TGAAACTGGAGC	1.15156
CCGGGTCGAAC
17	TGAGCCCGGGTCGAACG	0.383853
TTAGTGACGCG
18	ATTAGTGACGCGCATGAA	0.191927
19	AATTAGTGACGCGCATGAA	0.191927
20	TAATTAGTGACGCGCATGAA	0.191927
21	ATTAGTGACGCGCATGAATGG	0.383853
22	TAATTAGTGACGCGCATGAATG	0.57578
GGCGGGGGGGC
12	AGGCGGGGGGGC	1.72734
TCTCGCTGGCC
29	GGCGGCGTCCGGTGAGCTCTCGCTGGCCC	0.191927
CGGGCTGGGGC
12	TCGGGCTGGGGC	2.68697
14	GGTCGGGCTGGGGC	3.26275
CTGGGGCTGGA
17	CGCATCCTGGGGCTGGA	1.15156
20	TCGCATCCTGGGGCTGGAGT	0.383853
GATGAAGTATT
12	AGATGAAGTATT	1.15156
AGTTCGGTCCC
12	CAGTTCGGTCCC	0.383853
21	TCGTGAGACAGTTCGGTCCCT	1.15156
25	CGTCGTGAGACAGTTCGGTCCCTAT	1.15156
TGAGGCGTCCG
21	CTCAGTGAGGCGTCCGGACTG	0.767707
CTGGTCCGGCC
15	TGTACTGGTCCGGCC	0.959633
CTGGGTCGGGG
13	TTCTGGGTCGGGG	0.959633
17	TTCTGGGTCGGGGTTTA	0.767707
CTGTAGGCTTT
13	TGCTGTAGGCTTT	1.34349
15	GGTGCTGTAGGCTTT	2.8789
16	GGGTGCTGTAGGCTTT	2.8789
17	CGGGTGCTGTAGGCTTT	3.26275
18	CCGGGTGCTGTAGGCTTT	4.22239
CCTCTTCGCGG
12	TCCTCTTCGCGG	0.767707
13	CTCCTCTTCGCGG	0.767707
AAGGGAAGTCG
19	TAAGGGAAGTCGGCAAAAT	0.57578
20	AGGTAAGGGAAGTCGGCAAA	0.767707
20	TAAGGGAAGTCGGCAAAATA	0.383853
29	TAGAACAATGTAGATAAGGGAAGTCGGCA	0.959633
CGATGTCGGCT
16	CTTCGATGTCGGCTCT	0.383853
18	TCCTTCGATGTCGGCTCT	0.959633
19	CTTCGATGTCGGCTCTTCC	2.30312
20	ATCCTTCGATGTCGGCTCTT	1.53541
20	GATCCTTCGATGTCGGCTCT	1.34349
20	GCACCTCGATGTCGGCTCAT	0.191927
21	TTTGATCCTTCGATGTCGGCT	1.15156
21	TGATCCTTCGATGTCGGCTCT	0.959633
22	CTTCGATGTCGGCTCTTCCTAT	0.767707
22	TTTGATCCTTCGATGTCGGCTC	0.57578
23	TCCTTCGATGTCGGCTCTTCCTA	0.767707
23	CACCTCGATGTCGGCTCGTCGCA	0.383853
30	TTTGATCCTTCGATGTCGGCTCTTCCTATC	1.53541
30	TTGGCACCTCGATGTCGGCTCGTCGCATCC	1.15156
GGTGGGGATGA
13	AGGTGGGGATGAC	1.91927
22	GGAAGGTGGGGATGACGTCAAG	2.30312
TGTGGGTGGTG
19	TTTGTGGGTGGTGGTGCAT	0.191927
21	TTGATTTTGTGGGTGGTGGTG	0.959633
AAAGCGTGGGG
16	CGAAAGCGTGGGGAGC	1.72734
TGTCGGCTCGT
25	ATGTCGGCTCGTCGCATCCTGGGGC	0.383853
26	GATGTCGGCTCGTCGCATCCTGGGGC	1.53541
27	GATGTCGGCTCGTCGCATCCTGGGGCT	0.959633
TTCGGCACCTT
13	CGTTCGGCACCTT	0.57578
18	ACCCGTTCGGCACCTTAC	1.53541
TCGTAGACGAC
23	TAAACCATTCGTAGACGACCTGC	0.959633
24	AACCATTCGTAGACGACCTGCTTC	1.15156
26	TAAACCATTCGTAGACGACCTGCTTC	0.959633
27	GCTAAACCATTCGTAGACGACCTGCTT	1.53541
CGGACTGGCCC
18	TCCGGACTGGCCCAGGGA	0.383853
23	AGGCGTCCGGACTGGCCCAGGGA	0.959633
ACAAGGGTTTG
12	CACAAGGGTTTG	0.191927
13	ACACAAGGGTTTG	0.959633
14	GACACAAGGGTTTG	3.45468
15	GACACAAGGGTTTGT	6.14165
15	CGACACAAGGGTTTG	1.53541
16	CGACACAAGGGTTTGT	3.83853
16	TCGACACAAGGGTTTG	0.191927
17	TCGACACAAGGGTTTGT	5.7578
24	ACAGCCCTCGACACAAGGGTTTGT	1.53541
24	TCAGCCCTCGACACAAGGGTTTGT	0.57578
25	GTCAGCCCTCGACACAAGGGTTTGT	1.15156
CGGTGTGAGGC
15	TGGACGGTGTGAGGC	0.191927
16	TGGACGGTGTGAGGCC	0.959633
TGTCAAAGTGA
22	ATGTCAAAGTGAAGAAATTCAA	6.90936
GGGGCGGCGGG
14	CGGGGCGGCGGGTC	0.191927
15	CGGGGCGGCGGGTCC	2.30312
16	CGGGGCGGCGGGTCCA	0.57578
TGGGACTGAGA
12	CTGGGACTGAGA	4.79817
17	CTGGGACTGAGACACGG	1.34349
18	CATTGGGACTGAGACACG	1.53541
CTGAATTTAAG
27	AACGTGGCGACCCGCTGAATTTAAGCA	0.767707
CTGAGCGTCGC
15	CTGTCTGAGCGTCGC	0.383853
CGTTCGTGGGG
TCGTGGGGAAC
25	TTCGTGGGGAACCTGGCGCTAAACC	0.191927
AAGGGTTGGGC
12	CAAGGGTTGGGC	0.767707
15	CAAGGGTTGGGCTGT	0.191927
GGGAGACAGCC
17	TTGGATGGGAGACAGCC	0.57578
TCCTCCGTCCC
12	CTCCTCCGTCCC	2.8789
TGGAGCCGGGCG
13	GTGGAGCCGGGCG	53.3556
CCGTGGATCGCC
15	TCCCGTGGATCGCCC	2.30312
15	TTCCCGTGGATCGCC	0.383853
18	CCTTCCCGTGGATCGCCC	2.11119
GTTCCCGGGCCT
13	CGTTCCCGGGCCT	0.767707
14	ACGTTCCCGGGCCT	0.383853
16	ATACGTTCCCGGGCCT	2.68697
18	GAATACGTTCCCGGGCCT	4.41431
19	TGAATACGTTCCCGGGCCT	0.57578
20	GTGAATACGTTCCCGGGCCT	1.72734
20	CGTTCCCGGGCCTTGTACAC	0.767707
20	GAATACGTTCCCGGGCCTTG	0.191927
22	ACGTTCCCGGGCCTTGTACACA	0.57578
23	GAATACGTTCCCGGGCCTTGTAC	0.767707
24	TGAATACGTTCCCGGGCCTTGTAC	1.15156
24	AATACGTTCCCGGGCCTTGTACAC	0.767707
24	GAATACGTTCCCGGGCCTTGTACA	0.767707
24	TACGTTCCCGGGCCTTGTACACAC	0.57578
26	GAATACGTTCCCGGGCCTTGTACACA	1.34349
26	TGAATACGTTCCCGGGCCTTGTACAC	1.15156
26	AATACGTTCCCGGGCCTTGTACACAC	0.57578
27	GTGAATACGTTCCCGGGCCTTGTACAC	0.959633
27	GAATACGTTCCCGGGCCTTGTACACAC	0.767707
28	GAATACGTTCCCGGGCCTTGTACACACC	0.767707
GAGAGCTCTTTC
14	CTGAGAGCTCTTTC	0.191927
19	ACAGATTGAGAGCTCTTTC	1.15156
27	AAGGATTGACAGATTGAGAGCTCTTTC	0.767707
AACGAACGAGAC
17	GATAACGAACGAGACCT	1.34349
20	TAACGAACGAGACTCTGGCA	0.57578
21	AATTCCGATAACGAACGAGAC	0.383853
22	TAACGAACGAGACTCTGGCATG	2.49505
23	ATAACGAACGAGACTCTGGCATG	0.767707
24	TAATTGCGATAACGAACGAGACCT	0.959633
AGAGGACCGGGA
14	CGAGAGGACCGGGA	0.959633
16	ACGAGAGGACCGGGAC	0.383853
19	AGTACGAGAGGACCGGGAC	0.191927
20	ACGAGAGGACCGGGATGGAC	0.767707
23	TTAGTACGAGAGGACCGGGATGG	1.15156
23	TAGTACGAGAGGACCGGGATGGA	0.767707
24	TAGTACGAGAGGACCGGGATGGAC	0.57578
GTTCTATTTTGT
22	AGGACGTGTGGTTCTATTTTGT	1.15156
AAAAAAAAAAAA
TCAGGTGGGGAG
20	TGTCAGGTGGGGAGTTTGGC	0.191927
21	ATTGTCAGGTGGGGAGTTTGG	0.767707
29	TGAAGACATTGTCAGGTGGGGAGTTTGGC	0.57578
CTGGACGCGAGC
20	GGCGACTCTGGACGCGAGCC	0.57578
CGGGGTCGGGGG
19	TCTCGGGGTCGGGGGTGCG	0.383853
GTGCTGTAGGCT
13	GGTGCTGTAGGCT	3.45468
14	GGGTGCTGTAGGCT	4.99009
14	GGTGCTGTAGGCTT	3.26275
15	GGGTGCTGTAGGCTT	7.29321
15	CGGGTGCTGTAGGCT	2.49505
16	CGGGTGCTGTAGGCTT	7.67707
17	CCGGGTGCTGTAGGCTT	2.49505
ATTGACGGGGGC
14	GAATTGACGGGGGC	0.191927
17	AAGGAATTGACGGGGGC	1.15156
20	TCAAAGGAATTGACGGGGGC	0.767707
20	TCAAATGAATTGACGGGGGC	0.191927
GAGACTCTGGCA
16	ACGAGACTCTGGCATG	0.383853
17	AACGAGACTCTGGCATG	1.72734
18	GAACGAGACTCTGGCATG	1.34349
19	GAACGAGACTCTGGCATGC	0.959633
19	CGAACGAGACTCTGGCATG	0.191927
20	ACGAACGAGACTCTGGCATG	1.72734
20	AAACGAGACTCTGGCATGCT	1.53541
20	GAACGAGACTCTGGCATGCT	1.15156
23	AACGAGACTCTGGCATGCTAACT	1.72734
23	AGAACGAGACTCTGGCATGCTAA	0.191927
24	CGAACGAGACTCTGGCATGCTAAC	0.383853
TCCTTCTGATCG
19	AGTCCTTCTGATCGAGGCC	1.15156
21	CAAGTCCTTCTGATCGAGGCC	0.959633
29	TGGGGGCCCAAGTCCTTCTGATCGAGGCC	0.191927
30	TGGGGGGCCCAAGTCCTTCTGATCGAGGCC	16.5057
30	GGGGGGCCCAAGTCCTTCTGATCGAGGCCC	0.959633
ATAGGGAACGTG
18	AATAGGGAACGTGAGCTG	1.53541
19	AATAGGGAACGTGAGCTGG	0.767707
20	ACTAATAGGGAACGTGAGCT	1.15156
20	AATAGGGAACGTGAGCTGGG	0.767707
24	GACCCACTAATAGGGAACGTGAGC	0.57578
26	ACCCACTAATAGGGAACGTGAGCTGG	1.72734
CGTTCGGCACCT
13	CCGTTCGGCACCT	0.191927
GGTGCTGGAAGG
TCGGATCGGCCC
17	CTCGGATCGGCCCCGCC	0.767707
GTACGGACAGGG
20	CTGGTACGGACAGGGGGAAT	1.72734
CCGAGATTGAGC
14	ACCCGAGATTGAGC	2.30312
15	CCCGAGATTGAGCAA	1.53541
15	CACCCGAGATTGAGC	0.191927
17	ACCCGAGATTGAGCAAT	1.91927
20	ACCCGAGATTGAGCAATAAC	4.41431
21	CACCCGAGATTGAGCAATAAC	2.30312
22	CCACCCGAGATTGAGCAATAAC	0.57578
24	AGCCACCCGAGATTGAGCAATAAC	0.191927
GCTCTCGCTGGC
13	AGCTCTCGCTGGC	1.15156
TCGCGCCGGGCC
18	TAAATCTCGCGCCGGGCC	1.53541
GTCGGGCTGGGG
13	GGTCGGGCTGGGG	0.959633
TTTGACTGGGGC
15	GAGTTTGACTGGGGC	1.53541
16	GGAGTTTGACTGGGGC	0.383853
19	TGGGGAGTTTGACTGGGGC	0.191927
TCGATGGTAGTG
14	TTTCGATGGTAGTG	0.383853
TCGGGGTCGGGG
26	CTCGCGTCGGGGTCGGGGCACGCCGG	0.57578
GTTGGTGGAGTG
16	TAGTTGGTGGAGTGAT	0.57578
27	CTTAGTTGGTGGAGTGATTTGTCTGGT	0.959633
TAGTTGGTGGAG
15	CTTAGTTGGTGGAGT	3.07083
GGTAGGATTTGC
27	TGGTGGCGCACGCCGGTAGGATTTGCT	0.57578
AAGTCGGAGGTT
18	AACGAAAGTCGGAGGTTC	0.191927
23	TAGAACGAAAGTCGGAGGTTCGA	0.191927
24	AAAGTCGGAGGTTCGAAGACGATC	0.959633
25	ATCAAGAACGAAAGTCGGAGGTTCG	0.767707
GAACGTGAGCTG
15	AGGGAACGTGAGCTG	0.191927
16	GGGAACGTGAGCTGGG	0.767707
TACTCTGATCGT
29	CACTACTCTGATCGTTTTTTCACTGACCC	0.191927
CGCGAGCCGGGC
16	ACGCGAGCCGGGCCCT	0.191927
17	TGGACGCGAGCCGGGCC	0.383853
TGTTCTGGGCCG
GGGGGGCTCATG
13	AGGGGGGCTCATG	0.57578
GGCCGTGTCGGC
17	TCCGGCCGTGTCGGCGG	0.959633
17	CCGGCCGTGTCGGCGGC	0.191927
18	GTCCGGCCGTGTCGGCGG	2.49505
GTGTAGAATAAG
14	AGGTGTAGAATAAG	0.57578
16	GAGGGTGTAGAATAAG	1.15156
17	CAGAGGTGTAGAATAAG	0.191927
18	TAGAGGGTGTAGAATAAG	1.15156
20	CATAGAGGGTGTAGAATAAG	0.57578
21	ACATAGAGGGTGTAGAATAAG	1.34349
21	ACATGAGAGGTGTAGAATAAG	1.15156
22	GACATAGAGGGTGTAGAATAAG	1.72734
22	GACATGAGAGGTGTAGAATAAG	1.72734
22	TGAGAGGTGTAGAATAAGTGGG	0.767707
23	AGGTGTAGAATAAGTGGGAGGCC	5.37395
23	GGTGTAGAATAAGTGGGAGGCCC	1.34349
24	AGGTGTAGAATAAGTGGGAGGCCC	6.33358
24	GAGGTGTAGAATAAGTGGGAGGCC	2.30312
25	AGAGGTGTAGAATAAGTGGGAGGCC	1.15156
28	TGAAGAGACATAGAGGGTGTAGAATAAG	1.34349
29	GTGAAGAGACATAGAGGGTGTAGAATAAG	0.959633
29	GGAGAGGTGTAGAATAAGTGGGAGGCCCC	0.959633
CGGAGCGGGAGG
TGAACTATGCCT
19	AGTGAACTATGCCTGGGCA	0.191927
24	CCCGAAAGATGGTGAACTATGCCT	0.767707
25	ACCCGAAAGATGGTGAACTATGCCT	0.959633
26	ACCCGAAAGATGGTGAACTATGCCTG	0.767707
GATGTCGGCTCT
AGGTGTAGAATA
14	GAGGTGTAGAATAA	0.191927
CGCCGGCCGAGG
18	CGCGCTCGCCGGCCGAGG	0.191927
AGCTACCATCTG
14	GAAGCTACCATCTG	1.72734
15	CGAAGCTACCATCTG	0.57578
CGGAGAGGGAGC
24	AGGGTTCGATTCCGGAGAGGGAGC	3.07083
GTGGGTGGTGGT
16	CCGTGGGTGGTGGTGC	0.383853
28	TCCGTGGGTGGTGGTGCATGGCCGTTCT	0.57578
CTTTGGTGACTC
13	GCTTTGGTGACTC	1.91927
14	GGCTTTGGTGACTC	4.03046
GACATGAGAGGTG
14	AGACATGAGAGGTG	1.91927
15	GAGACATGAGAGGTG	0.57578
21	GGTGAAGAGACATGAGAGGTG	0.959633
22	CGGTGAAGAGACATGAGAGGTG	4.41431
24	CACGGTGAAGAGACATGAGAGGTG	0.767707
25	GCACGGTGAAGAGACATGAGAGGTG	1.72734
GATGTGTTGTTGC
15	TGATGTGTTGTTGCC	0.191927
16	ATGATGTGTTGTTGCC	1.53541
17	GATGATGTGTTGTTGCC	2.30312
18	TGATGATGTGTTGTTGCC	1.53541
18	CTGATGATGTGTTGTTGC	0.191927
19	ACTGATGATGTGTTGTTGC	0.767707
20	ACTGATGATGTGTTGTTGCC	1.15156
22	CTACTGATGATGTGTTGTTGCC	1.15156
22	CCTACTGATGATGTGTTGTTGC	0.191927
25	ACCCTACTGATGATGTGTTGTTGCC	0.959633
AGCCGGCGGGAGC
20	AGAAGCCGGCGGGAGCCCCG	0.191927
TCCTTCGATGTCG
21	CTTTTTGATCCTTCGATGTCG	1.91927
GCCTCTGGCATGT
14	AGCCTCTGGCATGT	1.34349
18	GAACAGCCTCTGGCATGT	1.91927
20	AGCCTCTGGCATGTTGGAAC	2.68697
25	AGCCTCTGGCATGTTGGAACAATGT	1.72734
29	GTCTCCAAGGTGAACAGCCTCTGGCATGT	1.53541
GAACGCTGGCGGC
14	CGAACGCTGGCGGC	0.57578
15	ACGAACGCTGGCGGC	0.767707
17	GATTGAACGCTGGCGGC	1.91927
18	AGATTGAACGCTGGCGGC	0.767707
23	GATTGAACGCTGGCGGCAGGCCT	0.191927
24	CAGATTGAACGCTGGCGGCAGGCC	0.191927
TAACTATGACTCT
16	GTAACTATGACTCTCT	2.30312
TTGAAATCTGGCC
16	AATTTGAAATCTGGCC	0.57578
CAGATTGAGAGCT
16	ACAGATTGAGAGCTCT	1.72734
19	TTGACAGATTGAGAGCTCT	1.15156
GGAACTGAGGCCA
14	CGGAACTGAGGCCA	1.72734
15	TCGGAACTGAGGCCA	1.15156
16	TTCGGAACTGAGGCCA	5.56587
17	TTTCGGAACTGAGGCCA	4.03046
18	TTTTCGGAACTGAGGCCA	6.52551
19	GTTTTCGGAACTGAGGCCA	0.959633
23	TCGGAACTGAGGCCATGATTAAG	0.959633
24	TTCGGAACTGAGGCCATGATTAAG	0.383853
25	TTTCGGAACTGAGGCCATGATTAAG	0.959633
25	TTCGGAACTGAGGCCATGATTAAGA	0.191927
26	TTTTCGGAACTGAGGCCATGATTAAG	1.15156
27	GTTTTCGGAACTGAGGCCATGATTAAG	0.191927
ACGCGCGCTACAC
25	TCCGGGGCTGCACGCGCGCTACACT	1.15156
TCTTAGAGGGACT
22	ACTTCTTAGAGGGACTATCGGC	0.959633
23	GGCTTCTTAGAGGGACTATCGGC	1.72734
GCCCCCCGGGCCG
ATTTCGGTTGGGA
14	AATTTCGGTTGGGA	1.53541
TTGAACCTTGGGC
17	GTTGAACCTTGGGCCTG	0.383853
18	GTAGTTGAACCTTGGGCC	1.15156
19	TAGTTGAACCTTGGGCCTG	0.57578
21	CGTAGTTGAACCTTGGGCCTG	0.383853
22	TCGTAGTTGAACCTTGGGCCTG	2.11119
23	GTAGTTGAACCTTGGGCCTGGCT	0.57578
28	GCGTAGTTGAACCTTGGGCCTGGCTGGC	0.191927
ATGGGAGATCGCC
14	GATGGGAGATCGCC	1.34349
15	TGATGGGAGATCGCC	1.34349
16	TGGATGGGAGATCGCC	2.68697
17	TTGGATGGGAGATCGCC	0.191927
ACTGAGACACGGC
GTCTGATCTCGGA
18	CGTCTGATCTCGGAAGCT	1.15156
CTTTGGTCGCTCG
18	CCTTTGGTCGCTCGCTCC	1.53541
21	GGTTCCTTTGGTCGCTCGCTC	0.767707
23	ATGGTTCCTTTGGTCGCTCGCTC	0.767707
CTGGTGGAGGCTC
14	TCTGGTGGAGGCTC	1.34349
23	TCTGGTGGAGGCTCGCAGCGGTT	1.15156
CTCTTAGATCGATG
16	CACTCTTAGATCGATG	0.57578
23	ACTCTTAGATCGATGTGGTGCTC	35.8903
24	CACTCTTAGATCGATGTGGTGCTC	1.34349
TGTGGGATTATGAC
17	ATCTGTGGGATTATGAC	0.191927
19	ATCTGTGGGATTATGACTG	1.53541
19	CTGTGGGATTATGACTGAA	0.383853
23	CCATCTGTGGGATTATGACTGAA	0.57578
TTCTGATCGAGGCC
15	CTTCTGATCGAGGCC	0.57578
TAACAATACAGGAC
24	TGACGAAAAATAACAATACAGGAC	0.959633
CCCGGGCCTTGTAC
18	TTCCCGGGCCTTGTACAC	0.959633
ATACCGGCACGAGA
[truncated: 240 more rows]

## Sheet: tRFs
Seed Length of sequence (nt)	Sequence	RPM
GTTCAGTGG
12	TGGTTCAGTGGT	1.53541
14	TGGTGGTTCAGTGG	1.53541
14	TGGTTCAGTGGTAG	1.34349
15	TTGGTGGTTCAGTGG	6.33358
16	ATTGGTGGTTCAGTGG	69.6694
16	ATGGGTGGTTCAGTGG	0.959633
17	CATTGGTGGTTCAGTGG	408.036
17	CATGGGTGGTTCAGTGG	12.4752
18	GCATTGGTGGTTCAGTGG	9889.98
18	GCATGGGTGGTTCAGTGG	154.693
18	TTGGTGGTTCAGTGGTAG	1.15156
18	TGGTGGTTCAGTGGTAGA	0.57578
19	GCATTGGTGGTTCAGTGGT	2.8789
20	GCATTGGTGGTTCAGTGGTA	0.767707
20	GCATGGGTGGTTCAGTGGTA	0.57578
20	ATTGGTGGTTCAGTGGTAGA	0.383853
21	GCATTGGTGGTTCAGTGGTAG	3.45468
21	GCATGGGTGGTTCAGTGGTAG	0.383853
22	GCATGGGTGGTTCAGTGGTAGA	2.11119
22	GCATTGGTGGTTCAGTGGTAGA	1.53541
22	GGTTCAGTGGTAGAATTCTCGC	1.53541
23	GCATTGGTGGTTCAGTGGTAGAA	1.15156
23	GCATGGGTGGTTCAGTGGTAGAA	0.767707
24	GGTTCAGTGGTAGAATTCTCGCCT	0.57578
25	TGGTTCAGTGGTAGAATTCTCGCCT	5.37395
26	GCATTGGTGGTTCAGTGGTAGAATTC	3.83853
26	CATTGGTGGTTCAGTGGTAGAATTCT	0.959633
26	ATGGGTGGTTCAGTGGTAGAATTCTC	0.383853
26	TGGTGGTTCAGTGGTAGAATTCTCGC	0.191927
27	GCATTGGTGGTTCAGTGGTAGAATTCT	3.26275
27	TTGGTGGTTCAGTGGTAGAATTCTCGC	2.49505
27	GGTGGTTCAGTGGTAGAATTCTCGCCT	1.91927
27	GGTTCAGTGGTAGAATTCTCGCCTGCC	0.191927
28	GCATTGGTGGTTCAGTGGTAGAATTCTC	3.26275
28	TTGGTGGTTCAGTGGTAGAATTCTCGCC	1.53541
28	ATTGGTGGTTCAGTGGTAGAATTCTCGC	0.959633
29	CATTGGTGGTTCAGTGGTAGAATTCTCGC	5.56587
29	GCATTGGTGGTTCAGTGGTAGAATTCTCG	4.03046
29	TTGGTGGTTCAGTGGTAGAATTCTCGCCT	3.64661
29	GCATGGGTGGTTCAGTGGTAGAATTCTCG	1.53541
29	ATGGGTGGTTCAGTGGTAGAATTCTCGCC	0.959633
30	GCATTGGTGGTTCAGTGGTAGAATTCTCGC	48.9413
30	GCATGGGTGGTTCAGTGGTAGAATTCTCGC	7.48514
30	CATTGGTGGTTCAGTGGTAGAATTCTCGCC	6.33358
30	ATTGGTGGTTCAGTGGTAGAATTCTCGCCT	5.7578
GTACGGGCC
10	CGTACGGGCC	0.959633
11	CGTACGGGCCA	0.191927
18	TCCCCGTACGGGCCACCA	2.8789
CGAATCCTG
14	GTTCGAATCCTGCC	0.959633
GACTCTTAGG
11	AGACTCTTAGG	0.57578
CAGCGATCCG
15	ATCCAGCGATCCGAG	1.34349
15	TCCAGCGATCCGAGT	0.959633
21	TGAATCCAGCGATCCGAGTTT	0.767707
25	GGACTCTGAATCCAGCGATCCGAGT	0.57578
26	TGGACTCTGAATCCAGCGATCCGAGT	0.767707
27	TGGACTCTGAATCCAGCGATCCGAGTT	1.53541
27	CTGGACTCTGAATCCAGCGATCCGAGT	0.767707
28	CTGGACTCTGAATCCAGCGATCCGAGTA	0.959633
29	TCTGGACTCTGAATCCAGCGATCCGAGTT	0.767707
30	CTCTGGACTCTGAATCCAGCGATCCGAGTT	2.11119
ATTCGGCGCT
14	AGGATTCGGCGCTC	0.57578
15	TTAGGATTCGGCGCT	0.191927
16	GTTAGGATTCGGCGCT	3.26275
16	GGATTCGGCGCTCTCA	1.72734
17	GGTTAGGATTCGGCGCT	9.02055
17	GTTAGGATTCGGCGCTC	3.45468
18	TGGTTAGGATTCGGCGCT	68.3259
18	GGTTAGGATTCGGCGCTC	9.21248
18	TGGCTAGGATTCGGCGCT	0.191927
19	TGGTTAGGATTCGGCGCTC	62.5681
19	GTGGTTAGGATTCGGCGCT	6.52551
19	AGGATTCGGCGCTCTCACC	2.30312
19	TGGCTAGGATTCGGCGCTC	0.191927
20	TGGTTAGGATTCGGCGCTCT	5.7578
20	AGTGGTTAGGATTCGGCGCT	3.83853
21	AGTGGTTAGGATTCGGCGCTC	3.64661
21	TGGTTAGGATTCGGCGCTCTC	2.8789
21	GGTTAGGATTCGGCGCTCTCA	1.72734
22	TGGTTAGGATTCGGCGCTCTCA	7.29321
22	TAGTGGTTAGGATTCGGCGCTC	4.79817
22	CTAGTGGCTAGGATTCGGCGCT	0.767707
22	GTTAGGATTCGGCGCTCTCACC	0.57578
22	AGTGGTTAGGATTCGGCGCTCT	0.57578
22	AGGATTCGGCGCTCTCACCGCC	0.57578
23	TGGTTAGGATTCGGCGCTCTCAC	3.83853
23	GTGGTTAGGATTCGGCGCTCTCA	1.72734
23	TAGTGGTTAGGATTCGGCGCTCT	1.72734
23	AGTGGTTAGGATTCGGCGCTCTC	1.34349
24	TGGTTAGGATTCGGCGCTCTCACC	2.11119
24	GTGGTTAGGATTCGGCGCTCTCAC	1.34349
24	GTCTAGTGGTTAGGATTCGGCGCT	0.959633
24	AGTGGTTAGGATTCGGCGCTCTCA	0.767707
24	TCTAGTGGTTAGGATTCGGCGCTC	0.191927
25	GTTAGGATTCGGCGCTCTCACCGCC	1.53541
25	GGTCTAGTGGTTAGGATTCGGCGCT	0.383853
26	GGTTAGGATTCGGCGCTCTCACCGCC	4.22239
26	AGTGGTTAGGATTCGGCGCTCTCACC	1.53541
27	TGGTTAGGATTCGGCGCTCTCACCGCC	29.9406
28	GTGGTTAGGATTCGGCGCTCTCACCGCC	5.18202
29	AGTGGTTAGGATTCGGCGCTCTCACCGCC	2.68697
29	AGGATTCGGCGCTCTCACCGCCGCGGCCC	0.57578
30	TGGTCTAGTGGTTAGGATTCGGCGCTCTCA	1.34349
30	GTCTAGTGGTTAGGATTCGGCGCTCTCACC	0.959633
TGTCACGCGG
12	CTGTCACGCGGG	0.57578
13	CTGTCACGCGGGA	7.67707
14	CTGTCACGCGGGAG	5.18202
15	CTGTCACGCGGGAGA	3.07083
16	CCTGTCACGCGGGAGA	0.383853
18	GCCTGTCACGCGGGAGAC	2.11119
22	CTGTCACGCGGGAGACCGGGGT	0.57578
AGGGACGCCA
16	CCACCCAGGGACGCCA	1.34349
18	GCCCACCCAGGGACGCCA	2.11119
GAGTATTTGG
11	AGAGTATTTGG	1.91927
GGTCGTGAGT
11	AGGTCGTGAGT	2.11119
22	TCATAATCTGAAGGTCGTGAGT	0.767707
25	GTCTCATAATCTGAAGGTCGTGAGT	1.15156
26	AGTCTCATAATCTGAAGGTCGTGAGT	0.57578
GGTCGCGGGT
11	AGGTCGCGGGT	9.40441
13	AGGTCGCGGGTTT	1.72734
22	TAACGCCAAGGTCGCGGGTTCG	1.15156
28	TGGTGCTAATAACGCCAAGGTCGCGGGT	0.959633
CCTCGTCGCC
12	TCCTCGTCGCCA	4.03046
13	ATCCTCGTCGCCA	0.959633
15	CCCATCCTCGTCGCC	1.34349
15	CCATCCTCGTCGCCA	0.57578
16	CCCATCCTCGTCGCCA	0.767707
17	TCCCATCCTCGTCGCCA	0.767707
18	ATCCCATCCTCGTCGCCA	8.6367
19	AAATCCCATCCTCGTCGCC	0.959633
20	AAATCCCATCCTCGTCGCCA	2.11119
22	TCGAATCCCATCCTCGTCGCCA	1.72734
GTCCCGGGTT
11	GGTCCCGGGTT	5.56587
12	AGGTCCCGGGTT	39.7288
12	GGGTCCCGGGTT	2.11119
12	TGGTCCCGGGTT	0.191927
13	GAGGTCCCGGGTT	1.15156
24	TTTGGGTGCGAGAGGTCCCGGGTT	1.72734
GCGTTGGTGG
AGGCGGCCCG
TCGCTGGGGC
16	CTCGCTGGGGCCTCCA	4.22239
17	TCTCGCTGGGGCCTCCA	37.8095
18	ATCTCGCTGGGGCCTCCA	20.92
22	TCAAATCTCGCTGGGGCCTCCA	1.53541
GGGGGTATAG
11	GGGGGGTATAG	1.53541
AGGTCCCGGGT
12	GAGGTCCCGGGT	1.15156
TTGACCCGGGT
23	CCTTCCAAGCAGTTGACCCGGGT	1.15156
ACGTTGGGCGC
14	CACGTTGGGCGCCA	1.34349
15	CCACGTTGGGCGCCA	2.30312
16	CCCACGTTGGGCGCCA	6.71743
17	CCCCACGTTGGGCGCCA	1.34349
GGCCGGTTAGC
AGCATGGGACT
17	GGTAGAGCATGGGACTC	1.15156
18	TCGGTAGAGCATGGGACT	1.34349
19	TCGGTAGAGCATGGGACTC	1.15156
20	AGTCGGTAGAGCATGGGACT	1.34349
20	GTCGGTAGAGCATGGGACTC	0.57578
21	CAGTCGGTAGAGCATGGGACT	1.15156
21	AGTCGGTAGAGCATGGGACTC	0.57578
22	TCAGTCGGTAGAGCATGGGACT	0.767707
30	CAGTCGGTAGAGCATGGGACTCTTAATCCC	2.8789
30	GGCTAGCTCAGTCGGTAGAGCATGGGACTC	2.49505
TGGTGGTCTAG
15	TCCCTGGTGGTCTAG	0.767707
22	TCCCTGGTGGTCTAGTGGTTAG	0.191927
25	TCCCTGGTGGTCTAGTGGTTAGGAA	1.34349
25	TCCCTGGTGGTCTAGTGGTTAGGAT	0.57578
26	TCCCTGGTGGTCTAGTGGTTAGGATT	5.56587
27	CTGGTGGTCTAGTGGTTAGGATTCGGC	0.767707
27	TCCCTGGTGGTCTAGTGGTTAGGATTC	0.57578
27	TCCCTGGTGGTCTAGTGGTTAGGCTTC	0.191927
28	CCCTGGTGGTCTAGTGGTTAGGATTCGG	3.45468
28	TCCCTGGTGGTCTAGTGGTTAGGATTCG	1.53541
28	CCTGGTGGTCTAGTGGTTAGGATTCGGC	1.15156
29	TCCCTGGTGGTCTAGTGGTTAGGATTCGG	29.7486
29	CCCTGGTGGTCTAGTGGTTAGGATTCGGC	1.53541
30	TCCCTGGTGGTCTAGTGGTTAGGATTCGGC	37.2338
30	CCCTGGTGGTCTAGTGGTTAGGATTCGGCG	3.07083
30	CCTGGTGGTCTAGTGGTTAGGATTCGGCGC	1.15156
AGTACTCTGCG
16	TGGTTAGTACTCTGCG	0.383853
17	TGGTTAGTACTCTGCGT	0.57578
19	AGTGGTTAGTACTCTGCGT	0.767707
GTTGGGCGCCA
12	CGTTGGGCGCCA	4.41431
ACGCGGGAGAC
TCGGTAGAGCA
12	GTCGGTAGAGCA	0.767707
13	AGTCGGTAGAGCA	1.53541
14	AGTCGGTAGAGCAT	7.29321
14	CAGTCGGTAGAGCA	2.11119
15	AGTCGGTAGAGCATC	24.9505
15	AGTCGGTAGAGCATG	7.67707
15	CAGTCGGTAGAGCAT	0.767707
16	CAGTCGGTAGAGCATC	40.8804
16	CAGTCGGTAGAGCATG	0.959633
16	AGTCGGTAGAGCATCA	0.767707
16	AGTCGGTAGAGCATGA	0.57578
17	AGTCGGTAGAGCATGAG	6.33358
17	GTCGGTAGAGCATGAGA	3.45468
17	GTCGGTAGAGCATCAGA	2.30312
17	CAGTCGGTAGAGCATCA	1.72734
17	TCAGTCGGTAGAGCATC	1.53541
17	TCAGTCGGTAGAGCATG	0.767707
18	AGTCGGTAGAGCATCAGA	10.364
18	GTCGGTAGAGCATGAGAC	4.22239
18	GTCGGTAGAGCATGGGAC	3.26275
18	CAGTCGGTAGAGCATGGG	3.07083
18	GTCGGTAGAGCATCAGAC	0.959633
18	TCAGTCGGTAGAGCATCA	0.57578
19	AGTCGGTAGAGCATGAGAC	11.7075
19	AGTCGGTAGAGCATCAGAC	7.10129
19	AGTCGGTAGAGCATGGGAC	6.90936
19	CAGTCGGTAGAGCATGGGA	6.90936
19	CAGTCGGTAGAGCATCAGA	3.45468
19	CAGTCGGTAGAGCATGAGA	2.11119
20	CAGTCGGTAGAGCATGGGAC	6.71743
20	AGTCGGTAGAGCATCAGACT	2.68697
20	AGTCGGTAGAGCATGAGACT	0.57578
21	CAGTCGGTAGAGCATGAGACT	4.41431
21	AGTCGGTAGAGCATGAGACTC	0.767707
21	TCAGTCGGTAGAGCATCAGAC	0.383853
22	CAGTCGGTAGAGCATCAGACTT	1.53541
22	TAGCTCAGTCGGTAGAGCATGA	1.53541
22	CAGTCGGTAGAGCATGAGACTC	1.34349
23	AGTCGGTAGAGCATCAGACTTTT	0.383853
24	CAGTCGGTAGAGCATCAGACTTTT	0.959633
25	CCCGGATAGCTCAGTCGGTAGAGCA	0.191927
26	TAGCTCAGTCGGTAGAGCATGAGACT	6.52551
26	GCCCGGCTAGCTCAGTCGGTAGAGCA	2.49505
26	GCTCAGTCGGTAGAGCATGAGACTCA	0.767707
26	CCGGCTAGCTCAGTCGGTAGAGCATG	0.191927
26	GCTAGCTCAGTCGGTAGAGCATGAGA	0.191927
27	TAGCTCAGTCGGTAGAGCATGAGACTC	2.30312
27	GCTAGCTCAGTCGGTAGAGCATGGGAC	1.15156
27	CCCGGATAGCTCAGTCGGTAGAGCATC	0.383853
28	GCCCGGATAGCTCAGTCGGTAGAGCATC	2.68697
28	CAGTCGGTAGAGCATCAGACTTTTAATT	0.959633
29	CGGCTAGCTCAGTCGGTAGAGCATGGGAC	2.49505
29	TAGCTCAGTCGGTAGAGCATCAGACTTTT	0.959633
30	CGGCTAGCTCAGTCGGTAGAGCATGAGACT	1.53541
30	CCGGCTAGCTCAGTCGGTAGAGCATGGGAC	1.15156
30	CCCGGCTAGCTCAGTCGGTAGAGCATGAGA	0.959633
CGGGCGGCGCA
16	CCCGGGCGGCGCACCA	1.53541
17	TCCCGGGCGGCGCACCA	1.91927
18	TTCCCGGGCGGCGCACCA	2.49505
20	TATTCCCGGGCGGCGCACCA	0.191927
CCCTGGTGGTC
12	TCCCTGGTGGTC	0.767707
14	TCCCTGGTGGTCTC	0.959633
CACTCTGGACT
18	TAGCACTCTGGACTCTGA	0.57578
21	GGTTAGCACTCTGGACTCTGA	0.57578
22	GGTTAGCACTCTGGACTCTGAA	2.11119
22	GTTAGCACTCTGGACTCTGAAT	0.57578
23	GGTTAGCACTCTGGACTCTGAAT	1.15156
24	GGTTAGCACTCTGGACTCTGAATC	1.34349
24	TGTAATGGTTAGCACTCTGGACTC	0.767707
24	TGGTTAGCACTCTGGACTCTGAAT	0.191927
25	GGTTAGCACTCTGGACTCTGAATCC	0.191927
26	ATGGTTAGCACTCTGGACTCTGAATC	0.767707
27	ATGGTTAGCACTCTGGACTTTGAATCC	0.959633
28	ATGGTTAGCACTCTGGACTCTGAATCCA	0.767707
29	TGGTGTAATGGTTAGCACTCTGGACTTTG	1.15156
CCGCCGCGGCCC
15	TCACCGCCGCGGCCC	1.15156
16	CTCACCGCCGCGGCCC	0.767707
17	TCTCACCGCCGCGGCCC	2.49505
18	ACCGCCGCGGCCCGGGTT	0.959633
19	GCTCTCACCGCCGCGGCCC	0.959633
19	ACCGCCGCGGCCCGGGTTC	0.383853
23	TCTCACCGCCGCGGCCCGGGTTC	0.767707
CTCACAGCGCCA
18	ATCCTGCTCACAGCGCCA	0.959633
TCGGTGGGACCT
15	TCTCGGTGGGACCTC	1.34349
16	CTCGGTGGGACCTCCA	2.8789
17	TCTCGGTGGGACCTCCA	5.7578
18	ATCTCGGTGGGACCTCCA	5.7578
22	TCAAATCTCGGTGGGACCTCCA	0.383853
AGTCGGTAGAGC
13	CAGTCGGTAGAGC	3.64661
GGGATGTAGCTC
13	GGGGATGTAGCTC	9.40441
14	GGGGATGTAGCTCA	0.767707
16	GGGGATGTAGCTCAAA	0.959633
16	GGGGATGTAGCTCAGA	0.383853
23	GGGGATGTAGCTCAGTGGTAGAG	0.767707
24	GGGGATGTAGCTCAGTGGTAGAGC	0.191927
TCCCGGACGAGC
16	ATCCCGGACGAGCCCC	0.767707
17	AATCCCGGACGAGCCCA	1.34349
18	ATCCCGGACGAGCCCCCA	2.8789
CGGGCGGAAACA
16	CCGGGCGGAAACACCA	2.30312
17	ACCGGGCGGAAACACCA	4.41431
18	AACCGGGCGGAAACACCA	0.959633
22	TCGAAACCGGGCGGAAACACCA	2.68697
CCGACTACGCCA
17	TCCTGCCGACTACGCCA	0.191927
TTTCACCCAGGC
13	TTTTCACCCAGGC	3.83853
AGAGCATGAGAC
15	GGTAGAGCATGAGAC	3.07083
TTCTCGCCTGCC
16	AGAATTCTCGCCTGCC	0.383853
17	GAATTCTCGCCTGCCAC	1.34349
17	AATTCTCGCCTGCCACG	1.15156
19	TAGAATTCTCGCCTGCCAC	2.11119
19	AGAATTCTCGCCTGCCACG	1.34349
20	TAGAATTCTCGCCTGCCACG	2.11119
20	TGGTAGAATTCTCGCCTGCC	1.91927
21	ATAGAATTCTCGCCTGCCACG	2.68697
23	AAGTGGTAGAATTCTCGCCTGCC	1.15156
25	TAGAATTCTCGCCTGCCACGCGGGA	0.767707
26	GTAGAATTCTCGCCTGCCACGCGGGA	1.72734
AGGGTCGTGGGT
15	CAGGGTCGTGGGTTC	0.191927
22	TCTTAATCTCAGGGTCGTGGGT	0.959633
GTAGTCGTGGCC
17	GGTAGTCGTGGCCGAGT	1.53541
AGGATTCGGCGC
15	GTTAGGATTCGGCGC	1.72734
16	GGTTAGGATTCGGCGC	29.5567
17	TGGTTAGGATTCGGCGC	157.572
18	GTGGTTAGGATTCGGCGC	7.48514
19	AGTGGTTAGGATTCGGCGC	21.4958
20	TAGTGGTTAGGATTCGGCGC	9.21248
23	GTCTAGTGGTTAGGATTCGGCGC	1.91927
25	TGGTCTAGTGGTTAGGATTCGGCGC	1.15156
TGGTGGTTCAGT
16	GCATTGGTGGTTCAGT	6.71743
AGCGTGCTGGGC
14	GAAGCGTGCTGGGC	0.767707
16	CGGAAGCGTGCTGGGC	0.959633
AGTGGTTAGGAT
15	TAGTGGTTAGGATTC	0.383853
18	TAGTGGTTAGGATTCGGC	14.9703
19	CTAGTGGTTAGGATTCGGC	0.57578
21	TCTAGTGGTTAGGATTCGGCG	0.959633
23	TGGTCTAGTGGTTAGGATTCGGC	1.72734
25	TGTGGTCTAGTGGTTAGGATTCGGC	0.57578
CTTCTGACACCA
16	CCCACTTCTGACACCA	2.49505
17	TCCCACTTCTGACACCA	2.11119
18	ATCCCACTTCTGACACCA	23.7989
19	AATCCCACTTCTGACACCA	2.30312
21	CGAATCCCACTTCTGACACCA	0.57578
22	TCGAATCCCACTTCTGACACCA	3.45468
ACGAGGTGGCCA
13	GACGAGGTGGCCA	0.57578
CGCCGCGGCCCG
TTGGTGGTTCAG
13	ATTGGTGGTTCAG	6.33358
14	CATTGGTGGTTCAG	26.8697
15	GCATTGGTGGTTCAG	759.07
16	GGCATTGGTGGTTCAG	11.5156
TGGTCTGGGGTG
16	TCAGTGGTCTGGGGTG	0.959633
GAATTAGCTCAA
GGGATTGTGGGT
13	AGGGATTGTGGGT	1.72734
13	GGGGATTGTGGGT	1.15156
14	CAGGGATTGTGGGT	0.767707
14	TGGGGATTGTGGGT	0.57578
15	GTGGGGATTGTGGGT	1.34349
15	CTGGGGATTGTGGGT	1.15156
15	AGGGATTGTGGGTTC	0.383853
18	AAGCCAGGGATTGTGGGT	0.767707
20	CTAAGCCAGGGATTGTGGGT	3.45468
22	TCCTAAGCCAGGGATTGTGGGT	0.57578
TCGTGGTCGCCA
18	GTCCCTTCGTGGTCGCCA	1.72734
TTGGGTCCGAGA
13	TTTGGGTCCGAGA	2.68697
CCCGGATAGCTC
13	GCCCGGATAGCTC	7.86899
14	GCCCGGATAGCTCA	3.45468
15	GCCCGGATAGCTCAG	15.5461
23	AGCCCGGATAGCTCAGTCGGTAG	0.191927
AGAATTCTCGCCT
14	TAGAATTCTCGCCT	18.8088
16	GGTAGAATTCTCGCCT	1.15156
17	TGGTAGAATTCTCGCCT	8.82863
19	AGTGGTAGAATTCTCGCCT	0.767707
20	AGTGGTAGAATTCTCGCCTG	1.15156
20	CAGTGGTAGAATTCTCGCCT	1.15156
21	TCAGTGGTAGAATTCTCGCCT	2.30312
22	TTCAGTGGTAGAATTCTCGCCT	0.383853
TCCCCGGCACCTC
GCCCGGCTAGCTC
CGGTAGAGCATGA
TGAGTATCCCCGC
14	GTGAGTATCCCCGC	0.959633
15	GGTGAGTATCCCCGC	1.15156
26	GTGGTGAGTATCCCCGCCTGTCACGC	1.15156
ACGCGGGAGGCCC
28	TCTCGCCTGCCACGCGGGAGGCCCGGGT	1.15156
TTAGCACTCTGGA
15	GGTTAGCACTCTGGA	4.22239
16	TGGTTAGCACTCTGGA	3.83853
17	ATGGTTAGCACTCTGGA	9.40441
19	TAATGGTTAGCACTCTGGA	0.959633
21	TGTAATGGTTAGCACTCTGGA	1.91927
GGGGGATTAGCTC
GTTAGGATTCGGC
14	GGTTAGGATTCGGC	7.48514
15	TGGTTAGGATTCGGC	34.7387
15	GGTTAGGATTCGGCG	2.68697
16	TGGTTAGGATTCGGCG	27.6374
16	GTGGTTAGGATTCGGC	9.59633
TAGAATTCTCGCC
16	TGGTAGAATTCTCGCC	1.72734
17	GTGGTAGAATTCTCGCC	2.30312
18	AGTGGTAGAATTCTCGCC	0.959633
24	TAGTTCAATGGTAGAATTCTCGCC	0.959633
TCTTGCGACCCGG
17	ATTCTTGCGACCCGGGT	3.45468
19	ATTCTTGCGACCCGGGTTC	0.383853
CTCTCACCGCCGC
14	GCTCTCACCGCCGC	1.15156
CGACGGGGAGCCT
15	CCCGACGGGGAGCCT	1.34349
GGTGGAACCTCCA
14	CGGTGGAACCTCCA	0.191927
15	TCGGTGGAACCTCCA	0.383853
16	CTCGGTGGAACCTCCA	6.33358
17	TCTCGGTGGAACCTCCA	17.6573
18	ATCTCGGTGGAACCTCCA	2.8789
21	CAAATCTCGGTGGAACCTCCA	0.767707
22	TCAAATCTCGGTGGAACCTCCA	0.191927
23	GTCAAATCTCGGTGGAACCTCCA	0.57578
TGAGGCCCCGGGT
15	TTGAGGCCCCGGGTT	2.30312
TCTCGGTGGAACC
TAGTGGTATCATG
16	GTGTAGTGGTATCATG	0.767707
CCCGGATGATCCTC
17	GCCCGGATGATCCTCAG	7.86899
CATGGGTGGTTCAG
15	GCATGGGTGGTTCAG	2.8789
16	GGCATGGGTGGTTCAG	0.767707
AGTGGTAGAGCATT
15	CAGTGGTAGAGCATT	1.34349
18	CAGTGGTAGAGCATTTGA	0.57578
20	CAGTGGTAGAGCATTTGACT	0.767707
22	CAGTGGTAGAGCATTTGACTGC	0.57578
TTTCCGTAGTGTAG
15	GTTTCCGTAGTGTAG	2.49505
22	GTTTCCGTAGTGTAGTGGTTAT	1.53541
23	GTTTCCGTAGTGTAGTGGTTATC	11.1317
GGTTAGTATCCCCG
15	TGGTTAGTATCCCCG	0.767707
TGGAGGCGTGGGTT
21	TCCGAATGGAGGCGTGGGTTT	0.383853
CGGTCAGGGAACCA
22	TCGATTCCCGGTCAGGGAACCA	0.767707
GTAGAGCATGGGAC
15	GGTAGAGCATGGGAC	2.11119
16	CGGTAGAGCATGGGAC	4.60624
TTGGGACTGGTACT
TGGTAGAATTCTCGC
16	TTGGTAGAATTCTCGC	1.91927
16	GTGGTAGAATTCTCGC	0.959633
20	TTCAGTGGTAGAATTCTCGC	0.191927
TGGTTATCACGTTCG
18	GTGGTTATCACGTTCGCC	1.15156
19	AGTGGTTATCACGTTCGCC	2.8789
21	GTGGTTATCACGTTCGCCTCA	0.767707
22	GTGGTTATCACGTTCGCCTCAC	1.34349
23	GTGGTTATCACGTTCGCCTCACA	1.34349
27	GTAGTGTAGTGGTTATCACGTTCGCCT	0.959633
TTAATCTCAGGGTCG
16	CTTAATCTCAGGGTCG	0.767707
GGTAGAGCATCAGAC
20	CGGTAGAGCATCAGACTTTT	0.959633
ACGTCGGGGTCACCA
16	CACGTCGGGGTCACCA	0.57578
17	TCACGTCGGGGTCACCA	13.051
18	ATCACGTCGGGGTCACCA	1.91927
22	TCAAATCACGTCGGGGTCACCA	1.15156
GGTTATCACGTCTGC
16	CGGTTATCACGTCTGC	0.191927
17	GGGTTATCACGTCTGCT	0.767707
23	CGGTTATCACGTCTGCTTTACAC	0.191927
CCTGTTCGTGACGCC
17	TCCTGTTCGTGACGCCA	0.57578
18	ATCCTGTTCGTGACGCCA	0.383853
ATCCCTTCGTGGTTG
TCCCGGGTTTCGGCA
GCATTGGTGGTTCAA
CCTTCGTGGTTGCCA
16	CCCTTCGTGGTTGCCA	1.15156
17	TCCCTTCGTGGTTGCCA	0.767707
CGGGTGCCCCCTCCA
16	CCGGGTGCCCCCTCCA	0.191927
17	TCCGGGTGCCCCCTCCA	10.7479
18	ATCCGGGTGCCCCCTCCA	2.49505
20	AAATCCGGGTGCCCCCTCCA	0.57578
GGTATGATTCTCGGT
18	AGGGGTATGATTCTCGGT	0.383853
19	TAGGGGTATGATTCTCGGT	0.383853
TGGTTAGGATTCGGT
GGTTAGAGCGTGGTG
16	TGGTTAGAGCGTGGTG	1.34349
TGGTAGAGCATTTGA
16	GTGGTAGAGCATTTGA	0.959633
18	GTGGTAGAGCATTTGACT	1.15156
TTCCCGGCCAACGCA
19	TTTCCCGGCCAACGCACCA	1.53541
20	GATTCCCGGCCAACGCACCA	1.34349
21	CGATTCCCGGCCAACGCACCA	1.15156
22	TCGATTCCCGGCCAACGCACCA	14.0106
CCGGGTTTCGGCACCA
17	CCCGGGTTTCGGCACCA	9.98019
TGGTAGAGCGGAGGAC
19	TTGGTAGAGCGGAGGACTG	1.53541
ATCCCACTCCTGACAC
19	AATCCCACTCCTGACACCT	0.383853
21	CGAATCCCACTCCTGACACCA	1.53541
CCCGGCCAATGCACCA
17	TCCCGGCCAATGCACCA	3.26275
18	TTCCCGGCCAATGCACCA	3.45468
19	ATTCCCGGCCAATGCACCA	1.34349
20	GATTCCCGGCCAATGCACCA	1.72734
21	CGATTCCCGGCCAATGCACCA	4.99009
22	TCGATTCCCGGCCAATGCACCA	69.6694
CCGAGTCACGGCACCA
22	TCGAATCCGAGTCACGGCACCA	2.68697
CCCGCATCCTCCACCA
17	GCCCGCATCCTCCACCA	0.57578
GCCGGAATTCTGTTTT
18	CAGCCGGAATTCTGTTTT	1.53541
19	GCAGCCGGAATTCTGTTTT	3.45468
GGTTAGGATTTGGCGC
18	TGGTTAGGATTTGGCGCT	0.191927
TCCCACCGCTGCCACCA
18	ATCCCACCGCTGCCACCA	5.94973
22	TCGAATCCCACCGCTGCCACCA	1.72734
TCCGGCTCGAAGGACCA
18	TTCCGGCTCGAAGGACCA	1.91927
18	ATCCGGCTCGAAGGACCA	1.34349
22	TCGATTCCGGCTCGAAGGACCA	2.11119
22	TCGAATCCGGCTCGAAGGACCA	0.959633
CCCTGCTCGCTGCGCCA
18	ACCCTGCTCGCTGCGCCA	1.34349
TTATCACGTTCGCCTCA
18	GTTATCACGTTCGCCTCA	0.383853
CCCCGGCATCTCCACCA
18	TCCCCGGCATCTCCACCA	13.051
19	ATCCCCGGCATCTCCACCA	1.15156
21	CGATCCCCGGCATCTCCACCA	0.383853
22	TCGATCCCCGGCATCTCCACCA	2.11119
TAATGGATAAGGCACTG
18	CTAATGGATAAGGCACTG	3.07083
TTCCCGGCCCATGCACCA
22	TCGATTCCCGGCCCATGCACCA	5.56587
CGTAGTGTAGTGGTTATC
24	TTCCGTAGTGTAGTGGTTATCACA	0.767707
AGGGGTATGATTCTCGCT
23	GGTCTAGGGGTATGATTCTCGCT	0.57578
24	TGGTCTAGGGGTATGATTCTCGCT	4.60624
29	CTCGTTGGTCTAGGGGTATGATTCTCGCT	1.15156
GCATTGGTAGTTCAATGG
19	GGCATTGGTAGTTCAATGG	1.15156
GGCTCGTTGGTCTAGGGGTA
TGGTCTAGCGGTTAGGATTCC
26	CCATATGGTCTAGCGGTTAGGATTCC	1.53541
26	ACATGGTCTAGCGGTTAGGATTCCTG	1.15156
26	CCACATGGTCTAGCGGTTAGGATTCC	0.383853
26	TATGGTCTAGCGGTTAGGATTCCTGG	0.191927
27	CCCATATGGTCTAGCGGTTAGGATTCC	1.72734
27	CCCACATGGTCTAGCGGTTAGGATTCC	1.15156
28	TCCCATATGGTCTAGCGGTTAGGATTCC	27.0617
28	TCCCACATGGTCTAGCGGTTAGGATTCC	24.5666
28	CCATATGGTCTAGCGGTTAGGATTCCTG	3.64661
28	CCACATGGTCTAGCGGTTAGGATTCCTG	0.383853
29	TCCCACATGGTCTAGCGGTTAGGATTCCT	2.49505
29	CCATATGGTCTAGCGGTTAGGATTCCTGG	2.11119
29	TCCCATATGGTCTAGCGGTTAGGATTCCT	1.91927
30	TCCCATATGGTCTAGCGGTTAGGATTCCTG	0.767707
AGGATGGCCGAGCGGTCTAAG
24	GTCAGGATGGCCGAGCGGTCTAAG	0.767707
25	GTCAGGATGGCCGAGCGGTCTAAGG	3.26275
25	TCAGGATGGCCGAGCGGTCTAAGGC	0.767707
26	GTCAGGATGGCCGAGCGGTCTAAGGC	1.15156
TCGTTGGTCTAGGGGTATGAT
28	CTCGTTGGTCTAGGGGTATGATTCTCGC	1.34349
CGTTGGTGGTATAGTGGTGAGC
TGGTATAGTGGTGAGCATAGCTG
25	GGTGGTATAGTGGTGAGCATAGCTG	1.53541
GCTCTGTGGCGCAATGGATAGCGCAT
27	GGCTCTGTGGCGCAATGGATAGCGCAT	30.1325
TCGTTAGTATAGTGGTGAGTATCCCCG
30	TCCTCGTTAGTATAGTGGTGAGTATCCCCG	0.57578
TGGACTCTGAATCCAGCGACCCGAGTT
28	CTGGACTCTGAATCCAGCGACCCGAGTT	2.49505
