# Supplementary material for: An Expanded Landscape of Unusually Short RNAs in 11 Samples from Six Eukaryotic Organisms
Source: Noncoding RNA. 2022 May 19;8(3):34. doi: 10.3390/ncrna8030034 (PMC9149858; doi:10.3390/ncrna8030034)
Supplement: Supplementary file 1 [file ncrna-08-00034-s001.zip › 3 Supplementary materials/Supplementary Table S4.xlsx]

## Sheet: rRFs
LENGTH	SEQUENCE	RPM
GCATATGA
9	TGCATATGA	49.9578
9	AGCATATGA	12.1519
9	GGCATATGA	1.80028
GCTAATGA
9	TGCTAATGA	4.5007
9	AGCTAATGA	1.35021
CTCCTACT
9	GCTCCTACT	4.05063
9	TCTCCTACT	1.35021
10	CTCTCCTACT	1.35021
13	CTCCTCTCCTACT	3.15049
17	CTCGCTCCTCTCCTACT	1.80028
19	TCTCCTACTTGGATAACTG	7.65119
20	CTCTCCTACTTGGATAACTG	0.45007
22	TCCTCTCCTACTTGGATAACTG	0.90014
23	TGGTCGCTCGCTCCTCTCCTACT	0.90014
25	TTTGGTCGCTCGCTCCTCTCCTACT	0.45007
ACCAATGA
9	AACCAATGA	360.506
9	GACCAATGA	10.8017
10	GAACCAATGA	16.2025
10	TAACCAATGA	2.70042
10	AAACCAATGA	2.25035
10	ACACCAATGA	0.45007
11	ATAACCAATGA	2.70042
AGACCGCC
9	GAGACCGCC	49.9578
10	GGAGACCGCC	4.95077
10	GAGACCGCCT	1.80028
10	GAGACCGCCG	0.45007
11	GGGAGACCGCC	5.85091
11	AGGAGACCGCC	1.35021
11	GGAGACCGCCT	0.45007
12	TGGGAGACCGCC	30.1547
13	ATGGGAGACCGCC	12.1519
13	TGGGAGACCGCCT	8.10126
14	GATGGGAGACCGCC	30.1547
15	GGATGGGAGACCGCC	15.3024
16	TGGATGGGAGACCGCC	39.1561
17	TTGGATGGGAGACCGCC	109.817
17	TGGATGGGAGACCGCCT	2.70042
18	CTTGGATGGGAGACCGCC	54.9085
18	TTTGGATGGGAGACCGCC	6.75105
18	TTGGATGGGAGACCGCCT	5.40084
18	TCGGATGGGAGACCGCCT	0.45007
19	ACTTGGATGGGAGACCGCC	116.118
20	TACTTGGATGGGAGACCGCC	121.969
20	ACTTGGATGGGAGACCGCCT	2.25035
21	GTACTTGGATGGGAGACCGCC	85.5133
22	AGTACTTGGATGGGAGACCGCC	127.37
22	GTACTTGGATGGGAGACCGCCT	2.25035
22	GGTACTCGGATGGGAGACCGCC	0.45007
22	GTACTTGGATGGGAGACCGCCC	0.45007
23	TAGTACTTGGATGGGAGACCGCC	133.671
24	TTAGTACTTGGATGGGAGACCGCC	130.07
24	GAGTACTTGGATGGGAGACCGCCT	2.25035
25	GTTAGTACTTGGATGGGAGACCGCC	155.724
25	GTAGTACTTGGATGGGAGACCGCCT	0.90014
26	GGTTAGTACTTGGATGGGAGACCGCC	28.8045
26	GTTAGTACTTGGATGGGAGACCGCCT	2.70042
26	GGTTAGTACTTGGATGGAAGACCGCC	0.45007
27	TGGTTAGTACTTGGATGGGAGACCGCC	26.5541
28	CTGGTTAGTACTTGGATGGGAGACCGCC	12.1519
28	ATGGTTAGTACTTGGATGGGAGACCGCC	1.35021
28	TGGTTAGTACTTGGATGGGAGACCGCCT	0.45007
30	GCCTGGTTAGTACTTGGATGGGAGACCGCC	1.80028
TTAATTGA
9	GTTAATTGA	1.80028
GACCACGT
9	GGACCACGT	0.90014
AGCACTCG
13	ACAGCAGCACTCG	0.90014
14	GGCAGCAGCACTCG	2.25035
15	CGGCAGCAGCACTCG	2.25035
TACGGGGT
12	AATGTACGGGGT	0.45007
ATTGACAA
9	AATTGACAA	2.70042
9	TATTGACAA	1.80028
CTCGTAGT
9	GCTCGTAGT	5.40084
10	AGCTCGTAGT	14.4022
10	GGCTCGTAGT	1.80028
11	AAGCTCGTAGT	6.30098
11	GAGCTCGTAGT	3.15049
12	AAAGCTCGTAGT	0.90014
13	AAAAGCTCGTAGT	2.25035
14	AAAAAGCTCGTAGT	1.35021
15	TAAAAAGCTCGTAGT	1.35021
16	TTAAAAAGCTCGTAGT	0.90014
16	GTAAAAAGCTCGTAGT	0.45007
17	GTTAAAAAGCTCGTAGT	1.35021
19	CAGTTAAAAAGCTCGTAGT	3.15049
22	CTGCAGTTAAAAAGCTCGTAGT	6.30098
23	GCTGCAGTTAAAAAGCTCGTAGT	0.45007
25	TTGCTGCAGTTAAAAAGCTCGTAGT	3.60056
25	TTGTTGCAGTTAAAAAGCTCGTAGT	2.70042
26	GTTGCTGCAGTTAAAAAGCTCGTAGT	4.5007
27	AGTTGCTGCAGTTAAAAAGCTCGTAGT	9.0014
28	AAGTTGCTGCAGTTAAAAAGCTCGTAGT	5.85091
29	AAAGTTGCTGCAGTTAAAAAGCTCGTAGT	4.05063
29	TAAGTTGTTGCAGTTAAAAAGCTCGTAGT	0.45007
30	TAAAGTTGCTGCAGTTAAAAAGCTCGTAGT	14.8523
30	TTAAGTTGTTGCAGTTAAAAAGCTCGTAGT	0.45007
CGAGTAGC
9	CCGAGTAGC	0.90014
9	GCGAGTAGC	0.45007
10	CCCGAGTAGC	0.45007
11	TCCCGAGTAGC	0.90014
AAACTCAA
9	GAAACTCAA	1.80028
10	TGAAACTCAA	6.30098
10	TAAAACTCAA	0.90014
11	GTGAAACTCAA	2.25035
11	CTAAAACTCAA	1.35021
11	TAAAACTCAAA	0.90014
12	AATGAAACTCAA	1.80028
12	TGTGAAACTCAA	1.80028
12	GCTGAAACTCAA	1.35021
12	GTTAAAACTCAA	0.90014
12	ATTAAAACTCAA	0.90014
12	CTAAAACTCAAA	0.45007
13	CGATGAAACTCAA	0.45007
13	GACTAAAACTCAA	0.45007
14	AGGTTGAAACTCAA	1.35021
14	AGAATGAAACTCAA	0.45007
15	AAGTGTGAAACTCAA	1.35021
15	AAGGTTGAAACTCAA	1.35021
15	AAGAATGAAACTCAA	0.45007
16	CAAGAATGAAACTCAA	0.45007
16	AAGGTTAAAACTCAAA	0.45007
17	GCAAGGCTGAAACTCAA	2.25035
17	GCAAGGCTAAAACTCAA	1.35021
18	CGCAAGATTAAAACTCAA	0.45007
19	CCGCAAGGCTAAAACTCAA	3.15049
19	TCGCAAGGCTGAAACTCAA	0.90014
19	CGCAAGGTTAAAACTCAAA	0.90014
20	TTCGCAAGAATGAAACTCAA	0.90014
22	CGGTCGCAAGATTAAAACTCAA	2.25035
23	ACGTTCGCAAGAATGAAACTCAA	0.45007
23	ACGGCCGCAAGGCTAAAACTCAA	0.45007
24	GACGGTCGCAAGATTAAAACTCAA	0.45007
24	TACGTTCGCAAGAATGAAACTCAA	0.45007
25	GTACGTTCGCAAGAATGAAACTCAA	0.45007
26	GTACGGTCGCAAGATTAAAACTCAAA	1.35021
28	AAGTACGGTCGCAAGATTAAAACTCAAA	2.70042
TATGGGAC
10	CTATGGGACT	0.90014
AACATTAC
10	TGAACATTAC	1.35021
GTTGGATA
9	TGTTGGATA	4.05063
9	GGTTGGATA	0.45007
10	TTGTTGGATA	3.60056
11	TTTGTTGGATA	7.20112
GTGGTTAA
9	GGTGGTTAA	2.70042
10	AGGTGGTTAA	0.90014
11	CAGGTGGTTAA	2.70042
TTACTTCC
9	CTTACTTCC	1.80028
CGTAACTT
TATGGTTC
9	ATATGGTTC	0.90014
11	TTTATGGTTCG	9.90154
11	GTTATGGTTCG	0.45007
24	TTATGGTTCCTTTGGTCGCTCGCT	1.80028
GTTGCGGA
9	TGTTGCGGA	0.90014
CGATCGTA
9	ACGATCGTA	0.45007
9	CCGATCGTA	0.45007
TGTATTAA
10	TTTGTATTAA	0.90014
10	TATGTATTAA	0.90014
12	CATTTGTATTAA	1.35021
CACTATAG
9	TCACTATAG	0.45007
10	GTCACTATAG	1.80028
TGGAAAAC
11	AATTGGAAAAC	1.80028
CATTCTTA
AGGCCGGC
12	GTGAAGGCCGGC	3.15049
12	AAGGCCGGCGCG	0.45007
ATTTATAG
9	GATTTATAG	0.90014
10	TGATTTATAG	0.90014
27	GTGGGAAGATTTATAGGTAGAGGCGAC	0.45007
GTCAAGTA
10	AGGTCAAGTA	2.25035
GGGGCTAC
26	CGGGGCTACGCCTGTCTGAGCGTCGC	0.45007
27	CGGGGCTACGCCTGTCTGAGCGTCGCT	0.90014
GTTAGGGA
CGGCGGGT
11	CCGGCGGGTGC	0.45007
12	TCGCGGCGGGTC	1.80028
TCGAGTGC
18	AACTCGAGTGCATGAAGC	0.45007
TTAGTACT
14	GCCTGGTTAGTACT	0.45007
14	GCCTTGTTAGTACT	0.45007
25	GTTAGTACTTGGATGGGAGACTGCC	0.45007
28	CTGGTTAGTACTTGGATGGGAGACCTCC	0.45007
GCAATGTC
10	TAGCAATGTC	0.90014
CGTCGCGC
9	GCGTCGCGC	0.45007
11	TCGTCGCGCGC	5.85091
12	ATCGTCGCGCGG	1.80028
12	GTCGTCGCGCGC	0.45007
16	TCGTCGCGCGCGCGTC	0.45007
17	CGTCTCGTCGCGCGCGC	1.80028
20	TACCCGGCGGCCGTCGCGCG	2.70042
21	ACCCCACGTCTCGTCGCGCGC	0.45007
ATAGACTG
9	GATAGACTG	0.90014
10	CAATAGACTG	0.45007
GAATTTAA
22	GTGGCGACCCGCTGAATTTAAG	0.90014
24	ACGTGGCGACCCGCTGAATTTAAG	0.45007
CATGACTA
9	TCATGACTA	0.90014
GGATTTAC
11	TCCGGATTTAC	0.45007
16	CGTTATCCGGATTTAC	0.90014
16	CGTTGTCCGGATTTAC	0.90014
17	GCGTTATCCGGATTTAC	0.90014
20	CAAGCGTTGTCCGGATTTAC	1.80028
22	GGCAAGCGTTGTCCGGATTTAC	0.45007
CTTTAATC
9	GCTTTAATC	0.45007
CACGGACC
20	ACTGAGACACGGACCAGACT	1.80028
26	ACACGGACCAAGGAGTCTGACATGTG	1.80028
27	AACACGGACCAAGGAGTCTGACATGTG	1.35021
29	GAAACACGGACCAAGGAGTCTGACATGTG	0.90014
ACCAGCCG
TTTAGTGA
20	CCGATTGGATGGTTTAGTGA	0.45007
26	ACTACCGATTGGATGGTTTAGTGAGG	0.45007
TTGGCGGA
9	CTTGGCGGA	0.45007
15	AACGGGCTTGGCGGA	2.25035
24	ACGGGCTTGGCGGAATCAGCGGGG	0.45007
TATACTCC
CTATTCTC
20	ACCTATTCTCAAACTTTAAA	3.60056
24	ACCTATTCTCAAACTTTAAATGGG	1.80028
24	CGAAACGATCTCAACCTATTCTCA	0.45007
28	CGAAACGATCTCAACCTATTCTCAAACT	0.90014
30	GCGAAACGATCTCAACCTATTCTCAAACTT	0.45007
GTTTGTTA
9	CGTTTGTTA	0.90014
TGGCGGGC
9	CTGGCGGGC	0.90014
CTTAGCGG
9	TCTTAGCGG	8.10126
9	ACTTAGCGG	0.45007
10	CTCTTAGCGG	20.2531
10	CCCTTAGCGG	0.45007
11	ACTCTTAGCGG	1290.8
11	GCTCTTAGCGG	0.90014
11	CCTCTTAGCGG	0.45007
11	ACGCTTAGCGG	0.45007
12	GACTCTTAGCGG	47662.9
12	GCCTCTTAGCGG	34.2053
12	AACTCTTAGCGG	31.955
12	CTCTTAGCGGTG	1.80028
13	CGACTCTTAGCGG	240179
13	CGCCTCTTAGCGG	157.524
13	CAACTCTTAGCGG	76.5119
13	TGCCTCTTAGCGG	1.80028
13	CACCTCTTAGCGG	0.90014
14	ACGACTCTTAGCGG	10576.2
14	CGACTCTTAGCGGT	1.35021
15	TACGACTCTTAGCGG	4370.18
16	GTACGACTCTTAGCGG	12695.6
16	GACTCTTAGCGGTGGA	0.90014
17	CGTACGACTCTTAGCGG	23250.6
18	TCGTACGACTCTTAGCGG	76643.3
18	GACTCTTAGCGGTGGATC	0.45007
19	CTCGTACGACTCTTAGCGG	32370.4
20	CCTCGTACGACTCTTAGCGG	15.7524
20	ATCGTACGACTCTTAGCGGT	0.45007
21	ACCTCGTACGACTCTTAGCGG	10.8017
22	GACCTCGTACGACTCTTAGCGG	0.45007
26	CGACTCTTAGCGGTGGATCACTCGGC	1.80028
28	CTCGTACGACTCTTAGCGGTGGATCACT	0.90014
29	CGACTCTTAGCGGTGGATCACTCGGCTCG	0.45007
GGACGGGC
18	AGGGACGGGCGATGGCCT	0.45007
19	AAGGGACGGGCGATGGCCT	0.90014
GGTGTGCG
19	GTGGTGTGCGTCGGAGGGC	0.45007
TGGGTCGG
9	TTGGGTCGG	0.45007
11	AGTTGGGTCGG	0.45007
14	GGCTGGGTCGGTTC	0.45007
16	TTCTGGGTCGGGGTTA	0.45007
18	CCTGCTTCTGGGTCGGGG	1.35021
20	AGGGCTGGGTCGGTCGGGCT	0.90014
21	GGGCTGGGTCGGTCGGGCTGG	1.80028
22	AAGGGCTGGGTCGGTCGGGCTG	3.15049
23	AGGGCTGGGTCGGTCGGGCTGGG	1.80028
25	AGGGCTGGGTCGGTCGGGCTGGGGC	0.90014
26	AGGGCTGGGTCGGTCGGGCTGGGGCG	0.90014
GGGAATAA
17	CGGGGAATAAGGGTTCG	0.45007
CGAAGAGG
TTTAGTTG
GACTACCA
10	AGGACTACCA	2.70042
11	TTGGACTACCA	3.60056
CTATACTG
10	GACTATACTG	0.45007
GTCAATTT
9	GGTCAATTT	1.35021
10	TGGTCAATTT	3.15049
10	TGTCAATTTC	1.80028
TCTTAGTT
14	TTCTTAGTTGGTGG	2.70042
16	TTCTTAGTTGGTGGAG	1.35021
27	GTGCATGGCCGTTCTTAGTTGGTGGAG	0.45007
TCTAAGAC
10	GTTCTAAGAC	1.80028
GCTAGAGG
17	GAATTTGAAGCTAGAGG	0.45007
22	ATTCGTATTGCGCCGCTAGAGG	1.35021
ATAAGGAT
17	TTCGGGATAAGGATTGG	0.45007
22	TAACTTCGGGATAAGGATTGGC	0.90014
23	GTAACTTCGGGATAAGGATTGGC	0.45007
24	GTAACTTCGGGATAAGGATTGGCT	0.45007
24	CGGGATAAGGATTGGCTCTAAGGA	0.45007
28	CTTCGGGATAAGGATTGGCTCTAAGGGC	0.45007
GGACCGTC
16	CGAACGGGACCGTCCT	0.45007
GACTTGAA
10	ACGACTTGAA	0.45007
GCTCGTAG
12	GGCTCGTAGCGG	0.45007
17	GTTTAAAAAGCTCGTAG	1.35021
CGTTCGTG
20	CGCACCGCACGTTCGTGGGG	0.90014
GTTGTTGC
12	TGTGTTGTTGCC	0.45007
14	TGATGTGTTGTTGC	0.45007
16	TGATGTGTTGTTGCCA	0.45007
17	TGATGATGTGTTGTTGC	0.45007
20	TACTGATGATGTGTTGTTGC	0.45007
CGCGGGCC
9	GCGCGGGCC	0.90014
CAGCGCCG
9	GCAGCGCCG	0.45007
21	CGGAACGATACGGCAGCGCCG	0.90014
23	GAGCCCAGCGCCGAATCCCCGCC	0.45007
ATTTGTAT
9	CATTTGTAT	0.45007
ACTAGACA
CCGAAAAT
10	TTCCGAAAAT	2.25035
CATTAGCA
9	ACATTAGCA	0.45007
10	TACATTAGCA	0.90014
11	ATACATTAGCA	2.70042
12	AATACATTAGCA	2.25035
13	GAATACATTAGCA	1.80028
15	CTGAATACATTAGCA	1.80028
16	TCTGAATACATTAGCA	1.80028
18	GCTCTGAATACATTAGCA	0.90014
20	ACGCTCTGAATACATTAGCA	0.45007
21	TACGCTCTGAATACATTAGCA	3.60056
22	CTACGCTCTGAATACATTAGCA	3.15049
CTTTAGTC
AGCCGTAG
9	TAGCCGTAG	4.05063
TGGCGTAC
16	GACATGTGGCGTACGG	1.80028
17	GGACATGTGGCGTACGG	2.70042
17	CGGGACATGTGGCGTAC	0.45007
18	GGACATGTGGCGTACGGA	3.15049
18	ACATGTGGCGTACGGAAG	0.90014
19	GGACATGTGGCGTACGGAA	2.25035
19	GGGACATGTGGCGTACGGA	0.90014
19	CATGTGGCGTACGGAAGAC	0.45007
20	GGACATGTGGCGTACGGAAG	0.45007
22	GGGACATGTGGCGTACGGAAGA	1.80028
AGACCGCT
9	GAGACCGCT	0.45007
CCCTGTAAT
10	GCCCTGTAAT	122.869
10	TCCCTGTAAT	5.40084
10	ACCCTGTAAT	0.90014
11	GGCCCTGTAAT	192.18
11	AGCCCTGTAAT	0.45007
12	AGGCCCTGTAAT	28.3544
12	GGGCCCTGTAAT	6.75105
12	TGTCCCTGTAAT	0.45007
13	GAGGCCCTGTAAT	38.2559
13	TAGGCCCTGTAAT	1.80028
14	CGAGGCCCTGTAAT	76.0618
14	TGAGGCCCTGTAAT	0.45007
15	TCGAGGCCCTGTAAT	94.0646
16	TTCGAGGCCCTGTAAT	250.239
16	TTCTAGGCCCTGTAAT	0.45007
17	TTTCGAGGCCCTGTAAT	143.122
17	GTTCGAGGCCCTGTAAT	17.5527
17	TTTCTAGGCCCTGTAAT	0.45007
18	CTTTCGAGGCCCTGTAAT	63.9099
18	TTTTCGAGGCCCTGTAAT	1.35021
19	TCTTTCGAGGCCCTGTAAT	49.5077
20	CTCTTTCGAGGCCCTGTAAT	23.4036
20	ATCTTTCGAGGCCCTGTAAT	0.90014
21	ACTCTTTCGAGGCCCTGTAAT	7.65119
22	GACTCTTTCGAGGCCCTGTAAT	4.05063
23	GGACTCTTTCGAGGCCCTGTAAT	1.80028
24	AGGACTCTTTCGAGGCCCTGTAAT	2.25035
25	CAGGACTCTTTCGAGGCCCTGTAAT	6.30098
26	ACAGGACTCTTTCGAGGCCCTGTAAT	1.35021
27	TACAGGACTCTTTCGAGGCCCTGTAAT	1.35021
29	AATACAGGACTCTTTCGAGGCCCTGTAAT	2.70042
CGGATTTAT
10	TCGGATTTAT	2.70042
10	CCGGATTTAT	0.45007
11	TCCGGATTTAT	1.35021
12	GTCCGGATTTAT	0.90014
12	ATCCGGATTTAT	0.45007
13	TATCCGGATTTAT	0.90014
13	TGTCCGGATTTAT	0.45007
14	TTGTCCGGATTTAT	4.05063
15	GTTGTCCGGATTTAT	4.5007
16	CGTTGTCCGGATTTAT	3.15049
20	CAAGCGTTGTCCGGATTTAT	2.70042
20	CGAGCGTTATCCGGATTTAT	2.25035
23	TGGCAAGCGTTGTCCGGATTTAT	2.70042
23	GTGCAAGCGTTGTCCGGATTTAT	0.45007
AAACTCTGG
10	GAAACTCTGG	6.30098
11	GGAAACTCTGG	0.90014
12	GGGAAACTCTGG	1.80028
13	GAGGAAACTCTGG	0.45007
13	AAGGAAACTCTGG	0.45007
GAACGGGCT
12	AGGGAACGGGCT	0.90014
14	GGGAACGGGCTTGG	0.45007
15	CCAAGGGAACGGGCT	1.35021
15	CAAGGGAACGGGCTT	0.45007
15	AGGGAACGGGCTTGG	0.45007
15	GGAACGGGCTTGGCA	0.45007
16	GCCAAGGGAACGGGCT	4.05063
17	AGCCAAGGGAACGGGCT	0.45007
18	CAAGGGAACGGGCTTGGC	0.45007
18	CAGCCAAGGGAACGGGCT	0.45007
CTTCTTTTC
11	GCTTCTTTTCT	2.70042
GACGGCACC
10	GGACGGCACC	0.45007
TGGAAGGAC
10	GTGGAAGGAC	0.90014
ATAAAGGAT
11	TAATAAAGGAT	4.05063
TAAATTTTC
10	GTAAATTTTC	0.45007
14	GTTGGTAAATTTTC	1.35021
AGCTGGGCG
10	GAGCTGGGCG	3.15049
11	GGAGCTGGGCG	2.25035
12	TGGAGCTGGGCG	0.90014
13	GTGGAGCTGGGCG	0.90014
CTAGTGGGC
11	ACTAGTGGGCC	0.90014
TGATTTTAG
11	GATGATTTTAG	0.45007
AGCGTCGCT
10	GAGCGTCGCT	1.35021
11	TGAGCGTCGCT	3.60056
12	CTGAGCGTCGCT	4.5007
13	TCTGAGCGTCGCT	5.40084
14	GTCTGAGCGTCGCT	3.60056
15	TGTCTGAGCGTCGCT	11.2517
16	CTGTCTGAGCGTCGCT	10.8017
17	CCTGTCTGAGCGTCGCT	7.20112
18	GCCTGTCTGAGCGTCGCT	9.45147
19	CGCCTGTCTGAGCGTCGCT	2.70042
20	ACGCCTGTCTGAGCGTCGCT	0.90014
22	CTACGCCTGTCTGAGCGTCGCT	2.25035
23	GCTACGCCTGTCTGAGCGTCGCT	0.45007
GCTGAATTC
10	TGCTGAATTC	0.45007
11	ATGCTGAATTC	5.40084
GGTCGCGCC
15	CGGGCGGGTCGCGCC	0.45007
CCGCGGCCC
11	GCCGCGGCCCG	2.25035
12	CCGCCGCGGCCC	3.15049
CTGACTGGG
10	ACTGACTGGG	0.45007
10	GCTGACTGGG	0.45007
TTTGTTGGT
13	TCTTTGTTGGTTC	2.70042
15	TATTTTTGTTGGTTG	2.70042
16	TTATTTTGTTGGTTTT	0.90014
17	ATTTTGTTGGTTTCTAG	0.90014
27	TTTTGTTGGTTTTCGGAACTGAGGCCA	2.25035
28	ATTTTGTTGGTTTTCGGAACTGAGGCCA	2.25035
28	GTTCTATTTTGTTGGTTTTCGGAACTGA	0.45007
29	TATTTTGTTGGTTTTCGGAACTGAGGCCA	0.45007
30	GTATTTTGTTGGTTTTCGGAACTGAGGCCA	1.35021
30	CTATTTTGTTGGTTTTCGGAACTGAGGCCC	0.45007
GGAAGGATC
14	CGGAAGGATCATTA	0.90014
16	TGCGGAAGGATCATTG	0.90014
17	CTGCGGAAGGATCATTA	0.45007
TAAAAGTGA
11	CGTAAAAGTGA	1.80028
CGCTTTTTG
15	GACGTCGCTTTTTGA	2.25035
24	ACGTCGCTTTTTGATCCTTCGATG	0.45007
CGTGGAGCC
15	GCGTGGAGCCGGGCG	44.5569
16	GGCGTGGAGCCGGGCG	99.0154
17	TGGCGTGGAGCCGGGCG	100.816
17	CTGGCGTGGAGCCGGCG	0.90014
18	CTGGCGTGGAGCCGGGCG	240.787
19	GCTGGCGTGGAGCCGGGCG	146.273
20	CGCTGGCGTGGAGCCGGGCG	150.773
20	GGCTGGCGTGGAGCCGGGCG	4.05063
21	TCGCTGGCGTGGAGCCGGGCG	305.147
21	CCGCTGGCGTGGAGCCGGGCG	0.45007
22	CTCGCTGGCGTGGAGCCGGGCG	77.412
23	GCTCGCTGGCGTGGAGCCGGGCG	27.0042
24	GGCTCGCTGGCGTGGAGCCGGGCG	24.3038
25	CGGCTCGCTGGCGTGGAGCCGGGCG	17.5527
26	CCGGCTCGCTGGCGTGGAGCCGGGCG	0.90014
29	AGCCCGGCTCGCTGGCGTGGAGCCGGGCG	0.90014
ATCCGTTCT
10	AATCCGTTCT	1.80028
AGGGGAGAC
10	TAGGGGAGAC	2.70042
11	GTAGGGGAGAC	1.80028
12	GGTAGGGGAGAC	0.45007
13	TTGGAGGGGAGAC	1.35021
ATATGAGAT
10	CATATGAGAT	0.45007
CGGAATTAC
23	GTGCGAGCGTTAATCGGAATTAC	2.25035
AGCCGGGTG
10	GAGCCGGGTG	0.45007
12	TGGAGCCGGGTG	1.35021
CTGTGAAAA
10	ACTGTGAAAA	0.45007
TCTGGGATA
10	TTCTGGGATA	1.80028
GTATTTTGG
10	TGTATTTTGG	0.45007
CCGAAGAAA
12	GATCCGAAGAAA	0.45007
GCATTGTTC
10	TGCATTGTTC	0.90014
CTGTCTTGC
10	TCTGTCTTGC	1.35021
CACTCTGAA
TATTGTGTC
10	CTATTGTGTC	3.60056
GGGGGGACT
10	GGGGGGGACT	0.45007
11	TGGGGGGACTC	1.35021
TGATTTAGC
ACTTTAAAT
28	CACTTTAAATCCTTTAACGAGGATCCAT	0.90014
GGAATGGAT
10	TGGAATGGAT	2.70042
AAAACTCAC
10	AAAAACTCAC	6.75105
TTAGGGCTG
10	TTTAGGGCTG	0.45007
11	CTTTAGGGCTG	0.45007
TCGTTGGCC
11	CCTCGTTGGCC	0.90014
GTATGTTGT
10	TGTATGTTGT	0.45007
TGTGGATAC
10	CTGTGGATAC	1.35021
CAGTCGAGA
30	GCCGTCGCCGGCAGTCGAGAGTGGACGGGA	0.45007
GAATAATGA
11	CTGAATAATGA	0.45007
AGTCGGTCC
26	TGAACATGGGTCAGTCGGTCCTGAGT	0.45007
27	AACATGGGTCAGTCGGTCCTGAGAGAT	0.45007
TATCTAAAC
11	CTTATCTAAAC	0.45007
TCGCTGGCG
10	CTCGCTGGCG	0.45007
16	GGCTCGCTGGCGTGGA	0.45007
ATGTGGAGG
TCTTGATTC
25	GATTGATAGCTCTTTCTTGATTCTA	2.70042
GGAATGGAC
10	GGGAATGGAC	0.45007
10	TGGAATGGAC	0.45007
CTCTGGACT
11	GACTCTGGACT	0.90014
12	GCACTCTGGACT	0.45007
AACTTTCGA
GTCGTGTGC
10	TGTCGTGTGC	2.25035
CTTGTTTTA
CGCTTCGGC
11	AGCGCTTCGGC	0.90014
CAAGAGGAT
11	ATCAAGAGGAT	0.90014
ATGGAACTG
10	CATGGAACTG	0.90014
GCATGGGAC
11	GAGCATGGGAC	0.45007
12	AGAGCATGGGAC	3.15049
ATAAAAAAA
10	GATAAAAAAA	0.90014
GCGCCCGGC
10	AGCGCCCGGC	1.35021
11	AGCGCCCGGCC	2.25035
TTTGATCTG
11	TGTTTGATCTG	0.90014
12	TTGTTTGATCTG	0.45007
GATGGTGAA
11	AAGATGGTGAA	1.80028
18	AAGATGGTGAACTATGCT	0.90014
23	CCCGAAAGATGGTGAACTATGCC	0.90014
24	CCCGAAAGATGGTGAACTATGCCT	0.45007
27	TGTCGGGACCCGAAAGATGGTGAACTA	0.45007
28	CGAAAGATGGTGAACTATGCCTGGGCAG	0.45007
29	CGAAAGATGGTGAACTATGCCTGGGCAGG	0.45007
GGAGTGGAG
11	GTGGAGTGGAG	4.95077
13	AGGAGTGGAGCCT	0.45007
17	CTTGGAGTGGAGGCTGG	1.35021
GGGGCTGCA
10	AGGGGCTGCA	0.45007
CGGGGACTG
TCTGAGCGG
11	ACTCTGAGCGG	1.35021
AATCTGACT
14	GAATCTGACTGTCT	1.35021
TCTACGGCC
10	GTCTACGGCC	2.70042
11	GTCTACGGCCA	0.45007
TTTTCTATC
11	CTTTTCTATCC	0.90014
11	CATTTTCTATC	0.90014
AATGTGAAG
10	AAATGTGAAG	0.90014
GTGTGGGGC
CCCGTCGCC
26	AGACCCGTCGCCGCGCTCTCCCCCCT	0.90014
TTGGATGGG
18	CTTGGATGGGAGACTGCC	2.25035
18	GTTGGATGGGAGACTGCT	0.45007
18	TTTGGATGGGAGACTGCC	0.45007
18	TTTGGATGGGAGACCTCC	0.45007
18	CTTGGATGGGAGATCGCT	0.45007
19	ACTTGGATGGGAGACTGCC	1.35021
19	GCTTGGATGGGAGACCTCC	0.90014
19	ACTTGGATGGGAGATCGCC	0.45007
19	ACTTGGATGGGAGACCTCC	0.45007
20	TACTTGGATGGGAGACTGCC	8.10126
20	TACTTGGATGGGAGACTGTC	1.80028
20	ACTTGGATGGGAGACTGCCT	0.45007
20	TACTTGGATGGGAGATCGCC	0.45007
20	TACTTGGATGGGAGACCTCC	0.45007
21	GTACTTGGATGGGAGACTGCC	1.80028
21	TTACTTGGATGGGAGACCTCC	1.35021
21	GTACTTGGATGGGAGACTGTC	0.45007
22	AGTACTTGGATGGGAGACTGTC	4.05063
22	AGTACTTGGATGGGAGACTGCC	2.25035
23	TAGTACTTGGATGGGAGACTGCC	0.45007
23	TAGTATTTGGATGGGAGACTGCC	0.45007
TCGGGCCCA
10	ATCGGGCCCA	0.90014
24	TGGAGCGTCGGGCCCATACCCGGT	1.35021
TATACTAAA
10	GTATACTAAA	0.90014
GGATAGCTG
22	TCCCTCAGGATAGCTGGCGCTC	0.45007
29	TCAGGATAGCTGGCGCTCTCGCAGACCCG	1.80028
AACCTCCCG
11	GAAACCTCCCG	1.80028
15	GACAGAAACCTCCCG	0.90014
17	AGGACAGAAACCTCCCG	5.40084
GAGACCGTC
12	TGGGAGACCGTC	0.90014
GCTCTGAAC
10	TGCTCTGAAC	1.35021
CCTTCGTCC
GCGTCCGGA
10	GGCGTCCGGA	0.45007
AGCCTCGGT
30	GGAGCCTCGGTTGGCCTCGGATAGCCGGTC	1.80028
TGTGTTGTA
11	CATGTGTTGTA	0.45007
GGAGCGGTG
11	CTGGAGCGGTG	0.90014
ATCTGGTCC
10	CATCTGGTCC	1.80028
GATAGTGGC
16	GGATAGTGGCCTACCA	0.45007
17	AGGATAGTGGCCTACCA	1.35021
18	TAGGATAGTGGCCTACCA	0.90014
21	TAGGATAGTGGCCTACCATGG	0.45007
TTTGTTGAT
10	TTTTGTTGAT	0.45007
GAACTGCAT
11	TGAACTGCATA	1.80028
13	CTGGGAACTGCAT	1.80028
15	ACCTGGGAACTGCAT	0.90014
TATTCAAGA
11	TTATTCAAGAA	0.90014
CTGGGGCTA
12	TGTCTGGGGCTA	0.90014
CGGATTCAT
12	ATCCGGATTCAT	1.80028
13	TATCCGGATTCAT	1.80028
AGCCGGACG
18	ACAGCCGGACGGTGGCCA	0.90014
21	TAGACAGCCGGACGGTGGCCA	0.90014
24	ATCTAGACAGCCGGACGGTGGCCA	0.45007
27	TTCATCTAGACAGCCGGACGGTGGCCA	0.45007
TGCTGATTG
10	TTGCTGATTG	0.45007
CAGAATAAA
10	ACAGAATAAA	0.45007
AAAGGGAGT
15	ATCGAAAGGGAGTCG	0.45007
16	CGAAAGGGAGTCGGGT	2.25035
18	CGAAAGGGAGTCGGGTTT	2.25035
20	TCGGCCGATCGAAAGGGAGT	0.90014
21	CCGATCGAAAGGGAGTCGGGT	1.80028
AATGGATGG
13	AAAATGGATGGCG	1.35021
14	AAAATGGATGGCGC	0.90014
15	AAAATGGATGGCGCT	0.45007
16	TGAAAATGGATGGCGC	0.90014
21	AGCCCTGAAAATGGATGGCGC	0.45007
CGGGCTTGG
10	ACGGGCTTGG	0.45007
12	ACGGGCTTGGCG	0.90014
12	ACGGGCTTGGCA	0.45007
13	AACGGGCTTGGCA	0.45007
16	AACGGGCTTGGCAGAA	0.45007
17	ACGGGCTTGGCAGAATC	1.35021
18	AACGGGCTTGGCAGAATC	3.15049
19	AACGGGCTTGGCAGAATCA	0.45007
25	AACGGGCTTGGCAGAATCAGCGGGG	0.45007
26	AACGGGCTTGGCAGAATCAGCGGGGA	1.35021
26	ACGGGCTTGGCAGAATCAGCGGGGAA	0.90014
27	AACGGGCTTGGCAGAATCAGCGGGGAA	0.45007
CGGATTCAC
11	TCCGGATTCAC	0.45007
13	TATCCGGATTCAC	1.80028
14	TTATCCGGATTCAC	4.05063
AAGTAGAGC
10	TAAGTAGAGC	0.45007
TCTGCTTGG
CTCATTGGC
11	CCTCATTGGCC	0.45007
ATGCAGATA
10	AATGCAGATA	2.25035
TATCTTACT
TGCGTCACT
11	GTTGCGTCACT	0.45007
CGGGAGGCC
GAGCCGGGCG
11	GGAGCCGGGCG	78.7622
12	TGGAGCCGGGCG	112.517
12	AGGAGCCGGGCG	0.90014
12	GGGAGCCGGGCG	0.90014
12	CGGAGCCGGGCG	0.45007
13	GTGGAGCCGGGCG	22.9536
14	GGTGGAGCCGGGCG	0.45007
CTAGGAATAA
11	GCTAGGAATAA	45.007
11	ACTAGGAATAA	1.35021
12	AGCTAGGAATAA	98.5653
12	GGCTAGGAATAA	1.35021
13	CAGCTAGGAATAA	162.025
13	GAGCTAGGAATAA	4.05063
13	AAGCTAGGAATAA	0.45007
14	GCAGCTAGGAATAA	232.686
14	TCAGCTAGGAATAA	3.60056
14	CCAGCTAGGAATAA	0.90014
15	CGCAGCTAGGAATAA	184.979
15	GGCAGCTAGGAATAA	13.5021
15	CCCAGCTAGGAATAA	2.70042
15	TGCAGCTAGGAATAA	2.25035
16	CCGCAGCTAGGAATAA	12.1519
16	GCGCAGCTAGGAATAA	8.10126
16	ACGCAGCTAGGAATAA	0.90014
17	ACCGCAGCTAGGAATAA	25.654
17	ACTGCAGCTAGGAATAA	0.45007
18	TACCGCAGCTAGGAATAA	35.5555
19	ATACCGCAGCTAGGAATAA	53.1083
19	GTACCGCAGCTAGGAATAA	3.60056
19	ATACTGCAGCTAGGAATAA	0.90014
20	GATACCGCAGCTAGGAATAA	68.4106
20	GATACTGCAGCTAGGAATAA	1.80028
21	GGATACCGCAGCTAGGAATAA	18.4529
22	TGGATACCGCAGCTAGGAATAA	40.0562
22	CCGCAGCTAGGAATAATGGAAT	1.80028
23	CTGGATACCGCAGCTAGGAATAA	46.3572
24	CCTGGATACCGCAGCTAGGAATAA	16.6526
24	GCTGGATACCGCAGCTAGGAATAA	4.95077
25	GCCTGGATACCGCAGCTAGGAATAA	9.45147
25	CGCCTGGATACCCAGCTAGGAATAA	0.45007
26	CGCCTGGATACCGCAGCTAGGAATAA	25.654
27	CCGCCTGGATACCGCAGCTAGGAATAA	100.816
27	GCCGCCTGATACCGCAGCTAGGAATAA	0.45007
28	GCCGCCTGGATACCGCAGCTAGGAATAA	1445.17
28	GCCGCCTGGATACCTCAGCTAGGAATAA	1.35021
28	GACGCCTGGATACCGCAGCTAGGAATAA	0.90014
28	GGCGCCTGGATACCGCAGCTAGGAATAA	0.45007
28	CCCGCCTGGATACCGCAGCTAGGAATAA	0.45007
29	AGCCGCCTGGATACCGCAGCTAGGAATAA	2587.9
29	GGCCGCCTGGATACCGCAGCTAGGAATAA	42.3066
29	AGCCGCCTGGATACCTCAGCTAGGAATAA	5.85091
29	CGCCGCCTGGATACCGCAGCTAGGAATAA	1.80028
29	ACCCGCCTGGATACCGCAGCTAGGAATAA	1.35021
30	GAGCCGCCTGGATACCGCAGCTAGGAATAA	113.418
30	AAGCCGCCTGGATACCGCAGCTAGGAATAA	21.6034
GTGGGCGGGC
ATATTAATAA
11	AATATTAATAA	1.80028
12	TAATATTAATAA	3.60056
GAGAGGTTGG
11	GGAGAGGTTGG	0.45007
14	ACTGGAGAGGTTGG	2.70042
AAAGAGAGGC
11	CAAAGAGAGGC	8.55133
CGGACGAGCA
11	GCGGACGAGCA	1.35021
12	AGCGGACGAGCA	3.60056
AGCATGGTAA
11	GAGCATGGTAA	67.0604
ACGGTGGCCA
11	GACGGTGGCCA	9.90154
12	GGACGGTGGCCA	36.0056
13	AGGACGGTGGCCA	529.732
13	TGGACGGTGGCCA	3.60056
13	CGGACGGTGGCCA	0.90014
13	CAGACGGTGGCCA	0.90014
13	AAGACGGTGGCCA	0.45007
13	ATTACGGTGGCCA	0.45007
14	CAGGACGGTGGCCA	5174.9
14	CCGGACGGTGGCCA	4.95077
14	CTGGACGGTGGCCA	1.35021
14	CACGACGGTGGCCA	1.35021
15	GCAGGACGGTGGCCA	382.559
15	GCCGGACGGTGGCCA	0.45007
16	AGCAGGACGGTGGCCA	1900.65
16	AGCTGGACGGTGGCCA	0.45007
17	CAGCAGGACGGTGGCCA	168.776
18	ACAGCAGGACGGTGGCCA	16.2025
18	CAGCAGGACGGTGGCCAT	1.80028
18	CAGGACGGTGGCCATGGA	0.45007
19	GACAGCAGGACGGTGGCCA	18.4529
20	AGACAGCAGGACGGTGGCCA	14.4022
21	TAGACAGCAGGACGGTGGCCA	35.5555
21	CAGGACGGTGGCCATGGAAGT	4.95077
22	ATAGACAGCAGGACGGTGGCCA	46.8073
22	GCAGGACGGTGGCCATGGAAGT	0.90014
22	GGACGGTGGCCATGGAAGTCGG	0.45007
23	TATAGACAGCAGGACGGTGGCCA	43.6568
23	AGCAGGACGGTGGCCATGGAAGT	2.70042
24	ATATAGACAGCAGGACGGTGGCCA	30.1547
24	CAGGACGGTGGCCATGGAAGTCGG	1.35021
25	GATATAGACAGCAGGACGGTGGCCA	29.7046
26	TGATATAGACAGCAGGACGGTGGCCA	11.7018
26	AGCAGGACGGTGGCCATGGAAGTCGG	2.25035
27	TTGATATAGACAGCAGGACGGTGGCCA	20.2531
28	GTTGATATAGACAGCAGGACGGTGGCCA	13.5021
28	TTTGATATAGACAGCAGGACGGTGGCCA	0.45007
29	GGTTGATATAGACAGCAGGACGGTGGCCA	2.70042
30	TGGTTGATATAGACAGCAGGACGGTGGCCA	0.90014
TTCAAAACTG
11	CTTCAAAACTG	6.30098
11	ATTCAAAACTG	0.90014
12	TCTTCAAAACTG	0.90014
TAGAGTGTAA
11	TTAGAGTGTAA	0.90014
GTAAGTTTAC
11	TGTAAGTTTAC	0.45007
GAAGAGAGGC
11	CGAAGAGAGGC	6.30098
11	TGAAGAGAGGC	1.80028
ATTTGTGTTG
11	GATTTGTGTTG	0.90014
GTGCCTACCA
11	CGTGCCTACCA	0.90014
14	CGCCGTGCCTACCA	0.45007
15	TCGCCGTGCCTACCA	1.35021
17	AGTCGTTGTGCCTACCA	0.45007
21	TGGTAGTCGCCGTGCCTACCA	1.80028
23	GATGGTAGTCGCCGTGCCTACCA	4.5007
24	CGATGGTAGTCGCCGTGCCTACCA	1.35021
25	TCGATGGTAGTCGCCGTGCCTACCA	2.25035
26	TTCGATGGTAGTCGCCGTGCCTACCA	10.8017
26	GTCGATGGTAGTCGCTGTGCCTACCA	0.45007
27	TTTCGATGGTAGTCGCCGTGCCTACCA	7.65119
28	CTTTCGATGGTAGTCGCCGTGCCTACCA	8.55133
29	ACTTTCGATGGTAGTCGCCGTGCCTACCA	4.05063
TGAAACTTAA
11	CTGAAACTTAA	2.25035
12	GCTGAAACTTAA	2.25035
14	AAGCTGAAACTTAA	4.05063
15	AAAGCTGAAACTTAA	3.60056
16	CAAAGCTGAAACTTAA	5.40084
16	AAAAGCTGAAACTTAA	1.80028
17	GCAAAGCTGAAACTTAA	2.70042
18	TGCAAAGCTGAAACTTAA	6.30098
19	TTGCAAAGCTGAAACTTAA	0.90014
20	TTGCAAAAGCTGAAACTTAA	0.45007
21	GGTTGCAAAGCTGAAACTTAA	2.25035
22	TGGTTGCAAAGCTGAAACTTAA	0.90014
22	TGGTCGCAAGGCTGAAACTTAA	0.45007
23	ATGGTTGCAAAGCTGAAACTTAA	3.60056
24	TATGGTTGCAAAGCTGAAACTTAA	2.70042
25	GTATGGTTGCAAAGCTGAAACTTAA	2.70042
27	GAGTATGGTTGCAAAGCTGAAACTTAA	0.45007
28	GGAGTATGGTTGCAAAGCTGAAACTTAA	0.90014
29	TGGAGTATGGTCGCAAGGCTGAAACTTAA	0.45007
GTCGTAGTTC
18	ACCGTCGTAGTTCTGACC	0.45007
GTTTCTTTAG
12	TAGTTTCTTTAG	1.80028
ATTGAAACTC
11	AATTGAAACTC	0.45007
AAGCGGGGCT
13	GAAGCGGGGCTGG	0.45007
14	CGAAGCGGGGCTGG	0.45007
15	CGCGAAGCGGGGCTG	0.90014
23	GGGCTGGGGCGCGAAGCGGGGCT	0.45007
CAGGTCTGTG
13	TAACAGGTCTGTG	1.80028
GAGGGGGCGG
16	CGGAGGGGGCGGGCTC	0.90014
CTGGTAACTA
11	TCTGGTAACTA	1.80028
GCAGTTGAAC
21	CCATGTGAACAGCAGTTGAAC	1.35021
TTCGGCACCA
15	CCTTCGGCACCACTG	1.80028
CCGGCCGAGG
14	CTCGCCGGCCGAGG	0.90014
GTGTAGTATT
11	GGTGTAGTATT	1.80028
GACTCTTAGC
11	CGACTCTTAGC	9.45147
12	CGACTCTTAGCG	95.8649
12	ACGACTCTTAGC	0.90014
13	CGACTCTTAGCAG	76.5119
13	ACGACTCTTAGCG	8.55133
14	TACGACTCTTAGCG	4.95077
14	GTACGACTCTTAGC	1.80028
15	GTACGACTCTTAGCG	9.0014
15	CGTACGACTCTTAGC	0.45007
16	CGTACGACTCTTAGCG	16.6526
16	TCGTACGACTCTTAGC	3.15049
17	TCGTACGACTCTTAGCG	56.2587
17	CTCGTACGACTCTTAGC	2.70042
18	CTCGTACGACTCTTAGCG	20.7032
CCCAAAGTGC
11	TCCCAAAGTGC	1.35021
CCCAAACTGC
13	TTTCCCAAACTGC	1.35021
AATCTGTTCT
11	AAATCTGTTCT	0.90014
14	TATAAATCTGTTCT	0.45007
ACTGAAGGGC
GTCTGGTAAT
11	AGTCTGGTAAT	0.45007
12	GAGTCTGGTAAT	3.15049
12	GTGTCTGGTAAT	0.90014
13	CGAGTCTGGTAAT	0.90014
13	TGAGTCTGGTAAT	0.45007
14	TCGAGTCTGGTAAT	0.45007
14	TTGAGTCTGGTAAT	0.45007
15	TTCGAGTCTGGTAAT	1.80028
16	TTTCGAGTCTGGTAAT	1.35021
GGTCGGCGTC
12	GCGGTCGGCGTC	5.85091
13	AGCGGTCGGCGTC	16.6526
14	AGCGGTCGGCGTCC	6.75105
14	GCGGTCGGCGTCCC	1.80028
14	GAGCGGTCGGCGTC	1.35021
15	GAGCGGTCGGCGTCC	0.90014
17	CCGAGCGGTCGGCGTCC	0.90014
GGTCCCGGGT
11	AGGTCCCGGGT	14.4022
TGCTGTGGGC
11	GTGCTGTGGGC	0.45007
CGGCTGGACG
15	CGCGGCTGGACGAGG	0.45007
GATTGTGGGT
11	GGATTGTGGGT	10.3516
TTGCTGGGTG
11	TTTGCTGGGTG	2.70042
TTGCTGGGCT
11	TTTGCTGGGCT	1.80028
GAGATGTTGG
17	GTGTCGTGAGATGTTGG	0.45007
18	CGTGTCGTGAGATGTTGG	0.90014
25	CGTGTCGTGAGATGTTGGGTTAAGT	1.80028
GAGGAACAAT
14	TAACGAGGAACAAT	1.80028
16	CTTAACGAGGAACAAT	0.90014
23	ACGAGGAACAATTGGAGGGCAAG	0.45007
AGTGGACGGA
12	CGAGTGGACGGA	1.35021
CTCTGGTCGA
11	CCTCTGGTCGA	0.90014
13	AGCCTCTGGTCGA	0.45007
15	ACAGCCTCTGGTCGA	0.90014
16	AACAGCCTCTGGTCGA	0.45007
17	GAACAGCCTCTGGTCGA	0.45007
18	TGAACAGCCTCTGGTCGA	2.25035
22	AAGGTGAACAGCCTCTGGTCGA	0.45007
25	TCCAAGGTGAACAGCCTCTGGTCGA	1.35021
TTTTGTTGGG
11	ATTTTGTTGGG	1.35021
GTATGTTAAT
11	TGTATGTTAAT	1.80028
AAGGGCACCA
30	ACTTAAAGGAATTGACGGAAGGGCACCACC	0.90014
GAGCCGGGCC
21	CTGGACGCGAGCCGGGCCCTT	1.35021
CCGTAGCGGT
26	TGGTGGAGGTCCGTAGCGGTCCTGAC	0.90014
TGGTGGGGTC
12	CATGGTGGGGTC	0.90014
AAGATGTGAT
11	AAAGATGTGAT	0.90014
GTAAACGGCG
11	GGTAAACGGCG	0.45007
22	AATGAAGCGCGGGTAAACGGCG	0.90014
GCCGAAGTGG
28	CAAACGAGAACTTTGAAGGCCGAAGTGG	0.90014
CATGGAATAA
12	TGCATGGAATAA	5.40084
13	GTGCATGGAATAA	6.30098
13	TAGCATGGAATAA	2.70042
15	TGGTGCATGGAATAA	1.35021
16	GATTAGCATGGAATAA	0.90014
GTCTTGTAAT
11	GGTCTTGTAAT	1.80028
12	GGGTCTTGTAAT	0.45007
13	TGGGTCTTGTAAT	0.45007
17	CTTTCGGGTCTTGTAAT	0.90014
AGGTTGGAAA
CCATGGAGTC
11	ACCATGGAGTC	0.45007
TGGGACTGGG
11	CTGGGACTGGG	5.85091
CGTCAAACAA
12	GCCGTCAAACAA	0.45007
14	CGCCCGTCAAACAA	0.45007
15	CCGCCCGTCAAACAA	2.25035
TTCTCGGTTC
11	CTTCTCGGTTC	1.35021
CCGGACCCGA
12	GGCCGGACCCGA	0.45007
CGGACTGGCC
12	CCGGACTGGCCC	0.45007
ATATTGCTTG
AATTTGTTAA
11	GAATTTGTTAA	0.45007
TTTTATCTTC
11	TTTTTATCTTC	1.80028
GACTCTTAGG
11	GGACTCTTAGG	0.45007
TCAAAGGATA
13	CGCTCAAAGGATA	0.45007
ACATTGGACT
11	GACATTGGACT	1.35021
CCGTCGCCGG
12	GCCGTCGCCGGC	0.90014
ATTCTGTTTC
14	TTTTATTCTGTTTC	4.5007
GTAGAATAAG
11	TGTAGAATAAG	1.35021
15	AGGGTGTAGAATAAG	0.45007
16	GAGGGTGTAGAATAAG	0.90014
17	AGAGGGTGTAGAATAAG	0.45007
18	TAGAGGGTGTAGAATAAG	2.25035
20	CATAGAGGGTGTAGAATAAG	1.35021
21	ACATAGAGGGTGTAGAATAAG	0.90014
22	GACATGAGAGGTGTAGAATAAG	0.45007
22	GACATAGAGGGTGTAGAATAAG	0.45007
24	GAGACATGAGAGGTGTAGAATAAG	1.35021
25	AGAGACATAGAGGGTGTAGAATAAG	4.05063
AACGGGTGGG
11	GAACGGGTGGG	0.45007
GGTTGAACAC
13	CTTGGTTGAACAC	1.35021
CGACTCTTAG
11	ACGACTCTTAG	0.45007
GCGTTTGTGG
ACGGAAGGGC
11	GACGGAAGGGC	0.45007
13	TTGACGGAAGGGC	0.45007
15	AATTGACGGAAGGGC	0.45007
16	GAATTGACGGAAGGGC	1.80028
TCGTGATGGG
16	ATTCGTGATGGGGATC	0.45007
19	ATTCGTGATGGGGATCGGG	0.45007
20	ATTCGTGATGGGGATCGGGG	0.90014
21	CATTCGTGATGGGGATCGGGG	3.60056
21	ATTCGTGATGGGGATCGGGGA	1.35021
22	CATTCGTGATGGGGATCGGGGA	2.25035
24	CATTCGTGATGGGGATCGGGGATT	0.45007
25	CATTCGTGATGGGGATCGGGGATTG	0.45007
TCTCTGTCCA
11	TTCTCTGTCCA	0.45007
12	CTTCTCTGTCCA	4.5007
GTAGGATAAG
11	TGTAGGATAAG	1.35021
12	GTGTAGGATAAG	2.70042
13	GGTGTAGGATAAG	2.70042
14	AGGTGTAGGATAAG	2.25035
15	GAGGTGTAGGATAAG	1.35021
16	AGAGGTGTAGGATAAG	0.45007
17	GAGAGGTGTAGGATAAG	0.45007
19	TTGAGAGGTGTAGGATAAG	1.80028
20	CTTGAGAGGTGTAGGATAAG	1.35021
23	TGACTTGAGAGGTGTAGGATAAG	0.45007
24	ATGACTTGAGAGGTGTAGGATAAG	0.90014
25	AATGACTTGAGAGGTGTAGGATAAG	1.35021
26	AAATGACTTGAGAGGTGTAGGATAAG	1.80028
TTCGGAACTG
17	TTTCGGAACTGAGGCCA	4.95077
17	GTTCGGAACTGAGGCCA	1.35021
18	TTTTCGGAACTGAGGCCA	5.85091
18	GTTTCGGAACTGAGGCCA	0.45007
19	GTTTTCGGAACTGAGGCCA	0.90014
23	GTTGGTTTTCGGAACTGAGGCCA	1.35021
25	TTGTTGGTTTTCGGAACTGAGGCCA	0.90014
26	TTTTCGGAACTGAGGCCATGATTAAG	0.90014
26	TTTTCGGAACTGGGGCCATGATTAAG	0.45007
GAGGATCCAT
11	CGAGGATCCAT	0.90014
12	ACGAGGATCCAT	2.25035
13	AACGAGGATCCAT	4.95077
14	TAACGAGGATCCAT	3.15049
15	TTAACGAGGATCCAT	4.5007
16	TTTAACGAGGATCCAT	3.60056
17	CTTTAACGAGGATCCAT	4.05063
18	TTAACGAGGATCCATTGG	1.80028
23	TAAATCCTTTAACGAGGATCCAT	1.35021
GGAGGGCAAG
11	TGGAGGGCAAG	1.35021
20	TTGGAGGGCAAGTCTGGTGC	0.45007
CATTATGTTC
11	GCATTATGTTC	0.45007
GTAGTTGGAT
CTGAGCGTCG
16	GCCTGTCTGAGCGTCG	0.90014
20	TACGCCTGTCTGAGCGTCGC	0.45007
23	GCTACGCCTGTCTGAGCGTCGCG	0.45007
CCTGTCTGAC
11	TCCTGTCTGAC	0.45007
CTCCCGGGGC
CCTTAAGATT
11	GCCTTAAGATT	1.35021
13	CTGCCTTAAGATT	0.45007
TGTAGGCTTT
15	GGTGCTGTAGGCTTT	0.90014
16	GGGTGCTGTAGGCTTT	0.90014
17	CGGGTGCTGTAGGCTTT	4.95077
19	ACCGGGTGCTGTAGGCTTT	6.30098
21	ATACCGGGTGCTGTAGGCTTT	2.25035
22	AATACCGGGTGCTGTAGGCTTT	7.20112
23	GAATACCGGGTGCTGTAGGCTTT	4.05063
24	GGAATACCGGGTGCTGTAGGCTTT	4.5007
26	TGGGAATACCGGGTGCTGTAGGCTTT	1.80028
28	CCTGGGAATACCGGGTGCTGTAGGCTTT	3.15049
29	GCCTGGGAATACCGGGTGCTGTAGGCTTT	0.45007
30	CGCCTGGGAATACCGGGTGCTGTAGGCTTT	0.45007
AAGGAGCCTG
15	GAAGGAGCCTGAGAA	3.60056
AGCGTCGTGG
17	TTGGAAAGCGTCGTGGT	2.25035
19	GAAAGCGTCGTGGTTCTGG	0.45007
CAGGGAGGAC
13	GCTCAGGGAGGAC	0.90014
AACTGGCTTG
20	GGATAACTGGCTTGTGGCGG	0.45007
ACGGTGGTCA
11	GACGGTGGTCA	10.3516
12	GGACGGTGGTCA	0.90014
13	AGGACGGTGGTCA	0.90014
14	CAGGACGGTGGTCA	9.45147
15	GCAGGACGGTGGTCA	2.25035
16	AGCAGGACGGTGGTCA	2.25035
17	CAGCAGGACGGTGGTCA	2.25035
18	ACAGCAGGACGGTGGTCA	3.60056
20	AGACAGCAGGACGGTGGTCA	0.45007
21	AAGACAGCAGGACGGTGGTCA	0.45007
22	TAAGACAGCAGGACGGTGGTCA	0.90014
TGGAACCTTC
11	CTGGAACCTTC	0.90014
ATGACTTGAG
24	GACTTTGTGAAATGACTTGAGAGG	0.45007
GGTCGGGCTG
23	GTCGGTCGGGCTGGGGCGCGAAG	0.45007
CGGGCTGGGG
11	TCGGGCTGGGG	0.90014
12	TCGGGCTGGGGC	4.05063
TGCTTGGCTG
16	TGTGCTTGGCTGAGGA	0.45007
GGGGCTCGCC
11	AGGGGCTCGCC	0.45007
GGAGACTGTC
12	TGGGAGACTGTC	0.45007
TATTATTTAT
12	TTATTATTTATA	0.90014
TAGTCAGAGG
11	ATAGTCAGAGG	0.45007
28	GGGGGCATTCGTATTTCATAGTCAGAGG	0.45007
GGGATGTAGC
11	GGGGATGTAGC	0.90014
TGACGGAGCC
11	CTGACGGAGCC	0.45007
TTCTGGGCCG
13	ATGTTCTGGGCCG	0.90014
17	GTTCTGGGCCGCACGCG	0.45007
19	TGTTCTGGGCCGCACGCGC	0.90014
ATGTTCTGGG
15	TAGATGTTCTGGGCC	2.70042
CTTTTAGGAC
11	ACTTTTAGGAC	5.40084
GCACTGAATG
11	AGCACTGAATG	5.85091
12	GAGCACTGAATG	88.6638
13	AGAGCACTGAATG	1.35021
GGTTCAGTGG
11	TGGTTCAGTGG	1.80028
CTCAGGATAG
17	GTTTCCCTCAGGATAGC	1.80028
18	AGTTTCCCTCAGGATAGC	0.45007
GACGGTGGCC
16	CAGCAGGACGGTGGCC	0.45007
CGTCAAGCCA
12	CCCGTCAAGCCA	1.35021
CGCGCATGAA
12	GACGCGCATGAA	1.35021
15	TGACGCGCATGAATG	0.90014
17	TTAGTGACGCGCATGAA	0.90014
19	AATTAGTGACGCGCATGAA	0.45007
22	TCTAATTAGTGACGCGCATGAA	0.90014
25	CTAATTAGTGACGCGCATGAATGGA	0.90014
TGAATGGATG
17	ATGAATGGATGAACGAG	0.90014
21	GCATGAATGGATGAACGAGAA	1.35021
GTCTTGGTGC
11	TGTCTTGGTGC	4.05063
AGAGGGGGAC
12	GAAGAGGGGGAC	1.80028
14	GAAGAGGGGGACGG	0.45007
TCGCCGGCCT
11	TTCGCCGGCCT	0.45007
GTTCCCGGGC
19	GTGAATACGTTCCCGGGCC	1.80028
CTAGTAATAA
11	GCTAGTAATAA	0.45007
TTAAAATTCC
18	GGTTAAAATTCCGGAACT	0.45007
TGCCGTGGGC
20	TCCCTATCTGCCGTGGGCGC	1.35021
CTGGGGCGGC
TACCTTGAAC
11	CTACCTTGAAC	1.35021
CGCGGCGCCT
AGAGAGGTGAG
14	TCGAGAGAGGTGAG	0.45007
17	AGTTCGAGAGAGGTGAG	0.45007
CTGTCTGGTCC
12	GCTGTCTGGTCC	0.90014
TTTTCGTGTAC
12	TTTTTCGTGTAC	0.90014
CTGTCTTGTGA
13	CTCTGTCTTGTGA	0.45007
CTACTCGGATG
12	GCTACTCGGATG	3.15049
TGGGACCCGAA
12	TTGGGACCCGAA	0.45007
16	TGTTGGGACCCGAAAG	2.70042
16	TTGGGACCCGAAAGAT	1.35021
17	TTGGGACCCGAAAGATG	0.45007
18	CTGTTGGGACCCGAAAGA	0.45007
28	AGAGCATAGCTGTTGGGACCCGAAAGAT	0.45007
30	AGTAAGAGCATAGCTGTTGGGACCCGAAAG	0.45007
TTTTGGTTTTG
12	TTTTTGGTTTTG	3.15049
13	ATTTTTGGTTTTG	2.25035
CTACGTGAAGC
12	ACTACGTGAAGC	0.45007
AAGGGCTGGGT
13	TAAGGGCTGGGTC	0.45007
TGGGGAGGGCC
TCCTAAGTAGC
13	CTTCCTAAGTAGC	2.70042
GGTTAGCTCAG
12	CGGTTAGCTCAG	2.25035
ATCCATGAGCA
15	TCCTATCCATGAGCA	0.90014
TTGAAATGACC
12	TTTGAAATGACC	0.90014
CACTGGGACTG
17	ACACTGGGACTGAGACA	4.05063
TTGTGAAGGGC
12	TTTGTGAAGGGC	0.45007
13	CTTTGTGAAGGGC	0.45007
GGTCCTGTAAT
16	TTCGAGGTCCTGTAAT	1.35021
GCCATGGAAGT
12	GGCCATGGAAGT	1.35021
22	TGGCCATGGAAGTCGGAATCCG	0.45007
ATCTGTGGGAG
12	CATCTGTGGGAG	1.80028
GGAAACGGGGC
17	GGGAAACGGGGCGCGGC	3.15049
19	GGGAAACGGGGCGCGGCCG	0.45007
TAAAAGTCGTA
12	TTAAAAGTCGTA	0.90014
ACTCTTAGAGG
12	GACTCTTAGAGG	16.2025
GATGGTGGCCA
13	AGGATGGTGGCCA	0.45007
14	CAGGATGGTGGCCA	3.15049
16	AGCAGGATGGTGGCCA	0.45007
17	CAGCAGGATGGTGGCCA	0.45007
TATGAGGACAG
12	TTATGAGGACAG	3.15049
GGGTGCTGTAG
16	CGGGTGCTGTAGGCTT	5.40084
16	CCGGGTGCTGTAGGCT	1.35021
17	ACCGGGTGCTGTAGGCT	0.90014
18	ACCGGGTGCTGTAGGCTT	8.55133
18	AATACCGGGTGCTGTAGG	0.45007
18	TACCGGGTGCTGTAGGCT	0.45007
19	ATACCGGGTGCTGTAGGCT	2.25035
19	TACCGGGTGCTGTAGGCTT	2.25035
20	ATACCGGGTGCTGTAGGCTT	3.15049
20	AATACCGGGTGCTGTAGGCT	0.45007
22	GGAATACCGGGTGCTGTAGGCT	1.80028
25	TGGGAATACCGGGTGCTGTAGGCTT	3.60056
26	CTGGGAATACCGGGTGCTGTAGGCTT	4.05063
27	CCTGGGAATACCGGGTGCTGTAGGCTT	2.70042
ACCCGGGGAAC
18	AACCCGGGGAACTGAAAC	0.45007
TCTGACATGTG
12	GTCTGACATGTG	0.90014
14	GAGTCTGACATGTG	0.90014
15	GGAGTCTGACATGTG	0.90014
16	AGGAGTCTGACATGTG	1.35021
19	CCAAGGAGTCTGACATGTG	0.90014
21	GACCAAGGAGTCTGACATGTG	0.90014
22	GGACCAAGGAGTCTGACATGTG	0.45007
24	ACGGACCAAGGAGTCTGACATGTG	1.80028
TGGTGCGGACC
14	AACTGGTGCGGACC	0.45007
17	TAGAACTGGTGCGGACC	0.45007
19	ACTGGTGCGGACCAGGGGA	0.45007
20	CTGGTGCGGACCAGGGGAAT	2.25035
21	ACTGGTGCGGACCAGGGGAAT	8.55133
22	AACTGGTGCGGACCAGGGGAAT	5.40084
22	ACTGGTGCGGACCAGGGGAATC	3.15049
23	ACTGGTGCGGACCAGGGGAATCA	4.05063
23	ACTGGTGCGGACCAGGGGAATCC	1.80028
24	ACTGGTGCGGACCAGGGGAATCCG	19.8031
24	CTGGTGCGGACCAGGGGAATCCGA	2.70042
25	ACTGGTGCGGACCAGGGGAATCCGA	7.20112
25	CTGGTGCGGACCAGGGGAATCCGAC	0.90014
25	TAGAACTGGTGCGGACCAGGGGAAT	0.45007
25	AACTGGTGCGGACCAGGGGAATCCG	0.45007
26	CTGGTGCGGACCAGGGGAATCCGACT	1.80028
27	ACTGGTGCGGACCAGGGGAATCCGACT	4.5007
28	AACTGGTGCGGACCAGGGGAATCCGACT	0.90014
GAAATCTCGTG
12	AGAAATCTCGTG	0.90014
16	GAACAGAAATCTCGTG	8.55133
17	AGAACAGAAATCTCGTG	0.90014
26	AGCTCAACGAGAACAGAAATCTCGTG	0.45007
28	TGAGCTCAACGAGAACAGAAATCTCGTG	0.45007
TTGGTGGGGCG
12	CTTGGTGGGGCG	0.45007
13	GCTTGGTGGGGCG	1.80028
ACTCTTAGTGG
12	GACTCTTAGTGG	22.0534
ACGTCCCTGCC
21	TACGTCCCTGCCCTTTGTACA	0.45007
21	GTACGTCCCTGCCCTTTGTAC	0.45007
CTTCGGCGCCG
13	TCTTCGGCGCCGG	0.45007
19	AGCTTCGGCGCCGGTGAAA	0.45007
GAGTTTGGCTG
12	GGAGTTTGGCTG	1.35021
17	GGGAGTTTGGCTGGGGC	0.45007
22	CAGGTGGGGAGTTTGGCTGGGG	0.45007
TCTCGCTGGCC
30	CCGGCGGCGTCCGGTGAGCTCTCGCTGGCC	0.45007
AATGCCTCGTC
GCGGTCCTGAC
13	TAGCGGTCCTGAC	1.35021
16	CGTAGCGGTCCTGACG	2.25035
CGCGTCCTCCC
19	CCCGGCCCCGCGTCCTCCC	1.35021
GGATTCGGCGC
12	AGGATTCGGCGC	0.90014
TGGGCCCCTCT
GGCGGGGGGGC
26	GTGAGGCGGGGGGGCGAGCCCCGAGG	1.35021
CGGCCGGGCGC
TCGGCTCTTCC
15	ATGTCGGCTCTTCCT	2.25035
27	TTTGATCCTTCGATGTCGGCTCTTCCT	1.80028
GACTTTTAGCGG
13	CGACTTTTAGCGG	17.1027
GTGCTGTAGGCT
14	GGTGCTGTAGGCTT	1.80028
ATTGGAGTGGTG
13	GATTGGAGTGGTG	1.80028
CATCATCGACCG
20	CGCATCATCGACCGATCCTG	0.45007
TGATGGTGATGG
13	GTGATGGTGATGG	1.80028
ATTTCGGTTGGG
14	AAATTTCGGTTGGG	2.70042
15	AAAATTTCGGTTGGG	3.15049
16	AAAAATTTCGGTTGGG	3.15049
17	TAAAAATTTCGGTTGGG	1.80028
21	GCATTAAAAATTTCGGTTGGG	1.80028
GGGGCGGACTGT
15	CGGGGCGGACTGTCC	0.45007
TAGGACCCGAAA
13	TTAGGACCCGAAA	1.80028
16	ATGTTAGGACCCGAAA	1.80028
16	TTAGGACCCGAAAGAT	0.90014
16	GTGTTAGGACCCGAAA	0.45007
24	AGCGCACGTGTTAGGACCCGAAAG	1.35021
27	CACGAGCGCACGTGTTAGGACCCGAAA	2.25035
GAGAGCTCTTTC
14	CTGAGAGCTCTTTC	0.45007
20	GACAGATTGAGAGCTCTTTC	0.90014
20	GACAGACTGAGAGCTCTTTC	0.45007
22	TTGACAGACTGAGAGCTCTTTC	0.45007
23	ATTGACAGACTGAGAGCTCTTTC	0.45007
24	GATTGACAGACTGAGAGCTCTTTC	0.45007
29	GTAAGGATTGACAGACTGAGAGCTCTTTC	0.45007
CCTGCCCGGTGC
17	TGACGCCTGCCCGGTGC	0.45007
22	GGGTGTGACGCCTGCCCGGTGC	1.35021
CTTGGATAACTG
13	ACTTGGATAACTG	3.60056
14	TACTTGGATAACTG	3.15049
15	CTACTTGGATAACTG	9.90154
16	CCTACTTGGATAACTG	26.1041
16	TCTACTTGGATAACTG	0.45007
17	TCCTACTTGGATAACTG	41.8565
18	TTCCTACTTGGATAACTG	0.90014
20	ACTTGGATAACTGTGGTAAT	0.45007
29	CTACTTGGATAACTGTGGTAATTCTAGAG	0.45007
CATAGCGACGTC
17	GTTCATAGCGACGTCGC	1.80028
GTCCGCGTGGGT
15	TATGTCCGCGTGGGT	1.35021
CGAAGGGACGGG
13	CCGAAGGGACGGG	2.70042
GAACGTGAGCTG
22	CTAATAGGGAACGTGAGCTGGG	0.90014
29	TAATAGGGAACGTGAGCTGGGTTTAGACC	0.45007
CTTTGGTGACTC
13	GCTTTGGTGACTC	1.80028
14	GGCTTTGGTGACTC	27.9043
GTTCGGAATCAC
14	TTGTTCGGAATCAC	1.35021
GAACTGAGGCCA
14	CGGAACTGAGGCCA	1.80028
15	TCGGAACTGAGGCCA	3.60056
CTGAACGCCTCT
17	ACTGAACGCCTCTAAGT	2.25035
23	ATTATGACTGAACGCCTCTAAGT	1.80028
TGGATGCCTTGG
18	TACGGTGGATGCCTTGGC	0.45007
GGTAGGGGAGAT
16	GTGCGGTAGGGGAGAT	2.70042
18	GAGTGCGGTAGGGGAGAT	1.35021
CCAGGGACGCCA
13	CCCAGGGACGCCA	0.90014
CAATATTAGAGG
13	GCAATATTAGAGG	0.90014
13	CCAATATTAGAGG	0.45007
GGCGGGCGCGAC
14	CGGGCGGGCGCGAC	0.45007
ACAGTCGGGGGC
TTTGGCTGGGGC
14	TTTTGGCTGGGGCG	0.90014
CAGCAGGACGGT
13	ACAGCAGGACGGT	0.45007
GTGGACGGTGTG
19	CCGTGGACGGTGTGAGGCC	0.90014
21	CGTGGACGGTGTGAGGCCGGT	2.25035
TTCAAGAGGGCG
20	GGAGAGAGTTCAAGAGGGCG	0.45007
29	ACTTTGAAGAGAGAGTTCAAGAGGGCGTG	0.90014
30	AACTTTGAAGAGAGAGTTCAAGAGGGCGTG	0.45007
CTCCGCCGTCCC
13	GCTCCGCCGTCCC	0.45007
TTGAAGGCCGAAG
14	TTTGAAGGCCGAAG	0.90014
15	CTTTGAAGGCCGAAG	0.45007
16	ACTTTGAAGGCCGAAG	9.45147
17	AACTTTGAAGGCCGAAG	16.6526
18	GAACTTTGAAGGCCGAAG	9.45147
19	AGAACTTTGAAGGCCGAAG	60.7594
20	GAGAACTTTGAAGGCCGAAG	60.7594
21	CGAGAACTTTGAAGGCCGAAG	130.52
21	TGAGAACTTTGAAGGCCGAAG	0.45007
22	ACGAGAACTTTGAAGGCCGAAG	132.321
22	ATGAGAACTTTGAAGGCCGAAG	0.45007
22	ACGAGAGCTTTGAAGGCCGAAG	0.45007
23	AACGAGAACTTTGAAGGCCGAAG	70.661
24	AAACGAGAACTTTGAAGGCCGAAG	100.816
25	CAAACGAGAACTTTGAAGGCCGAAG	132.321
26	TCAAACGAGAACTTTGAAGGCCGAAG	113.868
27	TTCAAACGAGAACTTTGAAGGCCGAAG	103.066
27	CTCAAACGAGAACTTTGAAGGCCGAAG	0.45007
27	TTCAAACGAGAGCTTTGAAGGCCGAAG	0.45007
28	ATTCAAACGAGAACTTTGAAGGCCGAAG	83.2629
28	AAACGAGAACTTTGAAGGCCGAAGTGAC	0.45007
29	TATTCAAACGAGAACTTTGAAGGCCGAAG	50.8579
30	ATATTCAAACGAGAACTTTGAAGGCCGAAG	56.2587
30	AATATTCAACGAGAACTTTGAAGGCCGAAG	0.45007
AAGTGGGGAAAGG
17	TAAGTGGGGAAAGGTTC	0.45007
CGGGACATGTGGC
14	GCGGGACATGTGGC	1.35021
ATGGGAGATCGCC
16	TGGATGGGAGATCGCC	0.45007
AGCCGGCGGGAGC
17	GAGAAGCCGGCGGGAGC	0.45007
GACTGCGTGAAGC
21	TGCAACTCGACTGCGTGAAGC	0.90014
ACGAGACTCTGGC
19	AACGAACGAGACTCTGGCA	0.45007
20	TAACGAACGAGACTCTGGCA	0.45007
21	ACGAACGAGACTCTGGCATGC	0.45007
23	ACGAACGAGACTCTGGCATGCTA	1.35021
23	AACGAACGAGACTCTGGCATGCT	0.90014
27	TAACGAACGAGACTCTGGCATGCTAAC	0.45007
TCGAACGTCTGCC
16	CATTCGAACGTCTGCC	0.90014
GGCCGTGTCGGCG
16	CGGCCGTGTCGGCGGC	4.05063
17	GTCCGGCCGTGTCGGCG	1.35021
17	TCCGGCCGTGTCGGCGG	0.45007
18	GTCCGGCCGTGTCGGCGG	12.602
18	TCCGGCCGTGTCGGCGGC	0.90014
19	GGTCCGGCCGTGTCGGCGG	1.80028
19	GTCCGGCCGTGTCGGCGGC	1.35021
AAACTGCGAATGG
17	TGAAACTGCGAATGGCT	0.45007
29	AATTCAGACTGTGAAACTGCGAATGGCTC	0.45007
CTTTGGTCGCTCG
GGGTCGGGCCTGG
16	GCAGGGTCGGGCCTGG	0.45007
TTTAAGCAGGAGG
23	GGTTTTAAGCAGGAGGTGTCAGA	0.90014
ATTCACCAAGCGT
27	AGAATTCACCAAGCGTTGGATTGTTCA	1.35021
CGTAGTTGAACCT
20	TCGTAGTTGAACCTTGGGCC	0.45007
GGTCATTGGAAAC
19	GTGGAGGGTCATTGGAAAC	0.45007
GACATGAGAGGTG
14	GGACATGAGAGGTG	1.35021
14	AGACATGAGAGGTG	0.45007
15	GAGACATGAGAGGTG	0.45007
21	GGTGAAGAGACATGAGAGGTG	2.70042
22	CGGTGAAGAGACATGAGAGGTG	3.15049
23	ACGGTGAAGAGACATGAGAGGTG	4.5007
24	CACGGTGAAGAGACATGAGAGGTG	4.5007
ATGACTGAACGCCT
15	TATGACTGAACGCCT	0.45007
23	TGTGGGATTATGACTGAACGCCT	1.35021
24	CTGTGGGATTATGACTGAACGCCT	0.45007
TTCTGATCGAGGCC
28	GGGGGCCCAAGTCCTTCTGATCGAGGCC	0.45007
29	GGGGGGCCCAAGTCCTTCTGATCGAGGCC	18.0028
29	TGGGGGCCCAAGTCCTTCTGATCGAGGCC	0.90014
30	TGGGGGGCCCAAGTCCTTCTGATCGAGGCC	113.868
30	CGGGGGGCCCAAGTCCTTCTGATCGAGGCC	0.45007
GGTGGAGGTCCGTA
16	TGGTGGAGGTCCGTAG	4.95077
CAGGAAGGTGGCCA
16	AGCAGGAAGGTGGCCA	0.45007
17	CAGCAGGAAGGTGGCCA	0.45007
CAACGGATCTCTTG
28	TAAACTTTCAACAACGGATCTCTTGGTT	0.45007
AAGGTAGGGGAGAA
18	GAGGAAGGTAGGGGAGAA	0.90014
19	TGAGGAAGGTAGGGGAGAA	0.45007
20	TTGAGGAAGGTAGGGGAGAA	0.45007
21	CTTGAGGAAGGTAGGGGAGAA	0.45007
25	TTGACTTGAGGAAGGTAGGGGAGAA	0.45007
29	CGGGTTGACTTGAGGAAGGTAGGGGAGAA	0.90014
TTCGGATTGCACTC
15	GTTCGGATTGCACTC	0.90014
18	TCAGTTCGGATTGCACTC	1.80028
ACGGTAGAGGGGGG
16	GTACGGTAGAGGGGGG	1.35021
GTGTTAGGACCCGA
25	CACGAGCGCACGTGTTAGGACCCGA	0.90014
26	CACGAGCGCACGTGTTAGGACCCGAT	1.35021
30	TGGAGCACGAGCGCACGTGTTAGGACCCGA	0.90014
GACACAAGGGTTTG
15	CGACACAAGGGTTTG	1.35021
16	CGACACAAGGGTTTGT	13.9522
16	TCGACACAAGGGTTTG	0.45007
16	TGACACAAGGGTTTGT	0.45007
17	TCGACACAAGGGTTTGT	11.2517
19	CCTCGACACAAGGGTTTGT	0.90014
CTTTCTCGATTCCG
19	TAGCTCTTTCTCGATTCCG	0.90014
24	ATTGATAGCTCTTTCTCGATTCCG	1.80028
27	CAGATTGATAGCTCTTTCTCGATTCCG	1.35021
28	ACAGATTGATAGCTCTTTCTCGATTCCG	0.45007
30	TGACAGATTGATAGCTCTTTCTCGATTCCG	0.45007
AATGGAATAGGACC
22	ATAATGGAATAGGACCGCGGTT	0.90014
23	AATAATGGAATAGGACCGCGGTT	2.25035
25	AATAATGGAATAGGACCGCGGTTCT	1.80028
TGTATGGAAGGGCC
15	CTGTATGGAAGGGCC	0.45007
AGCAGGGTCGGGCC
18	CTAAGCAGGGTCGGGCCT	0.45007
GCGTTGGATTGTTC
18	TAAGCGTTGGATTGTTCA	0.45007
20	AGCGTTGGATTGTTCACCCA	0.45007
GATGGGAGACCTCC
16	TGGATGGGAGACCTCC	0.45007
CAGATCTTGGTGGT
AGCCTCTGGCATGT
15	CAGCCTCTGGCATGT	0.45007
18	GAACAGCCTCTGGCATGT	4.05063
19	TGAACAGCCTCTGGCATGT	1.80028
20	GTGAACAGCCTCTGGCATGT	0.45007
21	CAGCCTCTGGCATGTTGGAAC	0.45007
23	AAGGTGAACAGCCTCTGGCATGT	0.45007
27	CTCCAAGGTGAACAGCCTCTGGCATGT	2.25035
CAGGACGGTGGGCA
16	AGCAGGACGGTGGGCA	0.45007
GATGGGAGACTGCC
16	TGGATGGGAGACTGCC	0.45007
ACGAGAACTTTGAAG
20	CAAACGAGAACTTTGAAGGC	0.90014
20	AACGAGAACTTTGAAGGCCG	0.45007
23	TCAAACGAGAACTTTGAAGGCCT	1.35021
23	AAACGAGAACTTTGAAGGCCGAA	0.45007
24	CAAACGAGAACTTTGAAGGCCGAA	1.35021
26	TCAAACGAGAACTTTGAAGGCCGAAT	0.45007
28	ATTCAAACGAGAACTTTGAAGGCCGAAT	0.45007
30	TAATATTCAAACGAGAACTTTGAAGGCCGA	0.45007
GGACGGTGTGAGGCC
16	TGGACGGTGTGAGGCC	1.35021
GATTAATAGGGACAG
19	TAATGATTAATAGGGACAG	0.90014
TACGGTAGAGGGGGA
16	GTACGGTAGAGGGGGA	1.35021
18	GAGTACGGTAGAGGGGGA	1.35021
20	TAGAGTACGGTAGAGGGGGA	3.60056
TAAAGGTTCGTTTGT
18	TATTAAAGGTTCGTTTGT	2.25035
TAGGTAGGGACAGTG
16	GTAGGTAGGGACAGTG	1.80028
AGAACTTTGAAGGCC
18	CGAGAACTTTGAAGGCCG	0.45007
ACCCTGTTGAGCTTG
16	AACCCTGTTGAGCTTG	1.35021
16	GACCCTGTTGAGCTTG	0.45007
19	AAGACCCTGTTGAGCTTGA	2.70042
20	AAGACCCTGTTGAGCTTGAC	1.35021
22	AAGACCCTGTTGAGCTTGACTC	1.80028
26	GGGGAAAGAAGACCCTGTTGAGCTTG	0.45007
28	AGAAGACCCTGTTGAGCTTGACTCTAGT	1.35021
GCGACGAGTAGGAGG
22	TACGCCGCGACGAGTAGGAGGG	0.90014
GGGAGCTGTCGAAGG
16	AGGGAGCTGTCGAAGG	5.40084
CCGCCCGTCGCTCCT
AAGGGCAGGGCGCCC
18	GTGAAGGGCAGGGCGCCC	0.45007
CTGGCGCTGCGGGAT
16	ACTGGCGCTGCGGGAT	1.35021
24	AGAACTGGCGCTGCGGGATGAACC	0.45007
27	TGGTAAGCAGAACTGGCGCTGCGGGAT	0.45007
CATGTTGGAACAATG
TAAGGGAAGTCGGCA
20	ATAAGGGAAGTCGGCAAAAT	0.45007
22	GTGTAGATAAGGGAAGTCGGCA	0.45007
23	AATGTAGGTAAGGGAAGTCGGCA	0.45007
24	AATGTAGGTAAGGGAAGTCGGCAT	3.60056
24	CAATGTAGGTAAGGGAAGTCGGCA	2.25035
25	ACAATGTAGGTAAGGGAAGTCGGCA	1.80028
GACCCTGTTGAGCTT
16	AGACCCTGTTGAGCTT	1.35021
17	AAGACCCTGTTGAGCTT	1.35021
21	AAAGAAGACCCTGTTGAGCTT	2.70042
TGGGACTGAGACACGG
21	CATTGGGACTGAGACACGGCC	0.45007
GGTGGATCACTCGGCT
17	CGGTGGATCACTCGGCT	0.45007
20	AGCGGTGGATCACTCGGCTC	0.90014
GGACAGGATTGACAGA
27	CGGACAGGATTGACAGATTGATAGCTC	0.45007
GACTCTGGACGCGAGC
18	CGACTCTGGACGCGAGCC	0.45007
GGTGGAGCGATTTGTC
21	TAGTTGGTGGAGCGATTTGTC	1.80028
CTCGACTCTATGAAGC
17	ACTCGACTCTATGAAGC	1.35021
18	AACTCGACTCTATGAAGC	1.35021
CGAGCTGGGTTCAGAA
30	TTAAAGTGGCACGCGAGCTGGGTTCAGAAC	0.90014
GATTGATAGCTCTTTC
21	TGACAGATTGATAGCTCTTTC	0.90014
CGGCTCCGGGACGGCTG
22	ACCGGCTCCGGGACGGCTGGGA	0.45007
GAACCAGCGGTCGAAGG
24	CCTTTTGGAACCAGCGGTCGAAGG	0.45007
CTCAGATCAGACGTGGC
23	CGCGACCTCAGATCAGACGTGGC	1.35021
24	CGCGACCTCAGATCAGACGTGGCG	0.90014
29	CGCGACCTCAGATCAGACGTGGCGACCCG	0.90014
29	GCGACCTCAGATCAGACGTGGCGACCCGC	0.45007
30	CGCGACCTCAGATCAGACGTGGCGACCCGC	14.8523
TGGGATTATGACTGAAC
22	TGTGGGATTATGACTGAACGCC	0.45007
26	ACCATCTGTGGGATTATGACTGAACT	0.90014
26	ACCATCTGTGGGATTATGACTGAACG	0.90014
27	TACCATCTGTGGGATTATGACTGAACG	1.80028
CGGCGCGCGGCGGCGGC
21	CTCGGCGCGCGGCGGCGGCGG	0.45007
CGTGGCGACCCGCTGAA
20	ACGTGGCGACCCGCTGAATT	0.90014
GAGAGAGGGGCCCGTGC
TAGGGACGGTCGGGGGC
TGAGAAGACGGTCGAAC
27	CGCTGAGAAGACGGTCGAACTTGACTA	2.70042
28	GCGCTGAGAAGACGGTCGAACTTGACTA	1.80028
29	GCGCTGAGAAGACGGTCGAACTTGACTAT	1.80028
30	CTGAGAAGACGGTCGAACTTGACTATCTAG	0.45007
GCGACCTCAGATCAGACG
19	CGCGACCTCAGATCAGACG	30.1547
20	ACGCGACCTCAGATCAGACG	1.35021
21	CGCGACCTCAGATCAGACGTG	4.95077
22	CGCGACCTCAGATCAGACGTGG	5.40084
TTCGTAGACGACCTGCTT
23	ACCATTCGTAGACGACCTGCTTC	1.80028
23	AACCATTCGTAGACGACCTGCTT	0.90014
25	AAACCATTCGTAGACGACCTGCTTC	0.90014
26	TAAACCATTCGTAGACGACCTGCTTC	1.80028
28	GCTAAACCATTCGTAGACGACCTGCTTC	4.05063
29	CGCTAAACCATTCGTAGACGACCTGCTTC	0.90014
CTGTGGGATTATGACTGA
21	ATCTGTGGGATTATGACTGAA	0.45007
23	ACCATCTGTGGGATTATGACTGA	0.90014
TGGTGGGGGTGGGGGGGG
GGGTGGTGGTGCATGGCC
20	TGGGTGGTGGTGCATGGCCG	0.90014
CAGTACGAATACAGACCG
24	GATTTTCAGTACGAATACAGACCG	0.45007
GATTAGAGGTCTTGGGGC
19	TGATTAGAGGTCTTGGGGC	4.95077
20	ATGATTAGAGGTCTTGGGGC	1.80028
ACTGGTACGGACAAGGGG
GAAGACGGTCGAACTTGA
27	AGAAGACGGTCGAACTTGACTATCTAG	0.90014
28	GAGAAGACGGTCGAACTTGACTATCTAG	3.60056
CACGGGGTCGGCGGCGACG
21	CGCACGGGGTCGGCGGCGACG	0.45007
26	GCGAGCGCACGGGGTCGGCGGCGACG	0.45007
TAATGTGAATTGCAGGACA
22	AATTAATGTGAATTGCAGGACA	1.35021
CGACCGGCCGCCGCCGGGC
22	CGGCGACCGGCCGCCGCCGGGC	1.80028
TGGATGGCGCTGGAGCGTC
ACAATGTAGGTAAGGGAAGT
23	AACAATGTAGGTAAGGGAAGTCT	0.90014
TCGAAGGTGGGGTTGATAAT
21	GTCGAAGGTGGGGTTGATAAT	0.90014
29	AACCAGCGGTCGAAGGTGGGGTTGATAAT	0.45007
TACCTGGTTGATCCTGCCAG
TTTCGATGGTAGTCGCCGTG
CTTTGGGTTCTGGGGGGAGT
24	AGTCTTTGGGTTCTGGGGGGAGTA	0.45007
TGTCAAAGTGAAGAAATTCAA
22	ATGTCAAAGTGAAGAAATTCAA	6.30098
24	GAATGTCAAAGTGAAGAAATTCAA	2.70042
GCTAAACCTAGCCCCAAACCC
CTTGAGTGCAGAAGAGGAAAG
23	AACTTGAGTGCAGAAGAGGAAAG	1.35021
CACGTGCGCGAGTCGGGGGCT
22	ACACGTGCGCGAGTCGGGGGCT	1.35021
AAAGTCGGAGGTTCGAAGACG
GAGCCGCCTGGATACCGCAGCT
ATCCCGGGGCCGAGGGAGCGAGA
24	AATCCCGGGGCCGAGGGAGCGAGA	1.35021
25	GAATCCCGGGGCCGAGGGAGCGAGA	0.90014
GATGTTGGATCAGGACATCCCGA
CGAGCGCACGGGGTCGGCGGCGAC
26	AGCGAGCGCACGGGGTCGGCGGCGAC	0.45007
ATTGATCATCGACACTTCGAACGCA
26	CATTGATCATCGACACTTCGAACGCA	0.90014
GCCGCCTGGATACCGCAGCTAGGAATA
28	AGCCGCCTGGATACCGCAGCTAGGAATA	0.45007

## Sheet: tRFs
LENGTH	SEQUENCE	RPM
GGGGGTATAG
GCTCCTAAGC
CGTACGGGCC
11	CCGTACGGGCC	1.35021
GGTCGTGGGT
11	GGGTCGTGGGT	4.95077
12	AGGGTCGTGGGT	0.45007
13	CAGGGTCGTGGGT	0.90014
27	GGGACTCTTAATCCCAGGGTCGTGGGT	0.45007
28	TGGGACTCTTAATCCCAGGGTCGTGGGT	0.45007
CACGTTGGGC
15	CCACGTTGGGCGCCA	1.80028
16	CCCACGTTGGGCGCCA	2.25035
AGGTCGCGGGT
12	AAGGTCGCGGGT	5.40084
13	AAGGTCGCGGGTT	0.90014
13	CAAGGTCGCGGGT	0.45007
14	CCAAGGTCGCGGGT	1.80028
AGGTTGGTGGT
12	AAGGTTGGTGGT	1.35021
23	TTAACCGAAAGGTTGGTGGTTCG	1.80028
24	TTAACCGAAAGGTTGGTGGTTCGT	2.70042
TGGTGGTTCAG
12	TTGGTGGTTCAG	3.15049
13	ATTGGTGGTTCAG	4.5007
14	CATTGGTGGTTCAG	9.45147
15	GCATTGGTGGTTCAG	409.564
15	TTGGTGGTTCAGTGG	11.7018
15	CATTGGTGGTTCAGT	0.90014
16	ATTGGTGGTTCAGTGG	34.6554
16	GGCATTGGTGGTTCAG	14.8523
16	GCATTGGTGGTTCAGT	9.90154
17	CATTGGTGGTTCAGTGG	102.616
18	GCATTGGTGGTTCAGTGG	2288.16
18	TTGGTGGTTCAGTGGTAG	3.15049
19	GCATTGGTGGTTCAGTGGT	2.70042
19	TTGGTGGTTCAGTGGTAGA	0.90014
20	GCATTGGTGGTTCAGTGGTA	2.70042
20	TTGGTGGTTCAGTGGTAGAA	0.90014
20	CATTGGTGGTTCAGTGGTAG	0.45007
21	GCATTGGTGGTTCAGTGGTAG	6.30098
21	CATTGGTGGTTCAGTGGTAGA	0.90014
22	GCATTGGTGGTTCAGTGGTAGA	1.35021
22	CATTGGTGGTTCAGTGGTAGAA	1.35021
23	GCATTGGTGGTTCAGTGGTAGAA	2.70042
26	GCATTGGTGGTTCAGTGGTAGAATTC	1.80028
27	TTGGTGGTTCAGTGGTAGAATTCTCGC	1.80028
27	ATTGGTGGTTCAGTGGTAGAATTCTCG	0.90014
28	ATTGGTGGTTCAGTGGTAGAATTCTCGC	0.90014
28	CATTGGTGGTTCAGTGGTAGAATTCTCG	0.45007
29	CATTGGTGGTTCAGTGGTAGAATTCTCGC	2.70042
29	TTGGTGGTTCAGTGGTAGAATTCTCGCCT	2.70042
29	GCATTGGTGGTTCAGTGGTAGAATTCTCG	1.35021
30	GCATTGGTGGTTCAGTGGTAGAATTCTCGC	41.8565
30	ATTGGTGGTTCAGTGGTAGAATTCTCGCCT	1.80028
30	CATTGGTGGTTCAGTGGTAGAATTCTCGCC	0.90014
GGTCCCGGGTT
12	AGGTCCCGGGTT	28.8045
13	GAGGTCCCGGGTT	2.25035
14	CGAGGTCCCGGGTT	1.35021
CCGGCTAGCTC
13	GCCCGGCTAGCTC	0.45007
13	CCCGGCTAGCTCA	0.45007
15	GCCCGGCTAGCTCAG	0.45007
26	GCCCGGCTAGCTCAGTCGGTAGAGCA	11.7018
AGATCCTGGGT
12	GAGATCCTGGGT	0.90014
27	CTGTCTAGTAAACAGGAGATCCTGGGT	1.35021
CGCCTGCCACG
14	TCTCGCCTGCCACG	0.45007
15	TTCTCGCCTGCCACG	4.95077
16	TTCTCGCCTGCCACGC	1.35021
17	AATTCTCGCCTGCCACG	0.90014
18	GAATTCTCGCCTGCCACG	1.35021
19	AGAATTCTCGCCTGCCACG	4.5007
20	TAGAATTCTCGCCTGCCACG	30.6048
21	TAGAATTCTCGCCTGCCACGC	3.60056
25	TAGAATTCTCGCCTGCCACGCGGGA	0.90014
27	GGTAGAATTCTCGCCTGCCACGCGGGA	0.90014
28	TGGTAGAATTCTCGCCTGCCACGCGGGA	2.25035
CCCGGCACCTC
18	TCCCCGGCACCTCCACCA	0.45007
AGGTCGCTGGT
12	TAGGTCGCTGGT	1.80028
CCGTAGTGTAG
15	GTTTCCGTAGTGTAG	9.0014
16	TGTTTCCGTAGTGTAG	1.80028
21	TTCCGTAGTGTAGTGGTTATC	0.90014
22	TTTCCGTAGTGTAGTGGTTATC	4.05063
22	GTTTCCGTAGTGTAGTGGTTAT	1.35021
23	GTTTCCGTAGTGTAGTGGTTATC	16.2025
30	GTTTCCGTAGTGTAGTGGTTATCACGTTCG	1.35021
TCACGTTCGCC
16	GGTTATCACGTTCGCC	2.70042
17	TGGTTATCACGTTCGCC	41.8565
17	TGGTCATCACGTTCGCC	0.90014
18	GTGGTTATCACGTTCGCC	4.05063
21	TGGTTATCACGTTCGCCTCAC	0.90014
22	GTGGTTATCACGTTCGCCTCAC	0.90014
22	TGGTTATCACGTTCGCCTCACA	0.90014
23	GGTTATCACGTTCGCCTCACACG	2.70042
24	TGGTTATCACGTTCGCCTCACACG	0.45007
24	GTGTAGTGGTTATCACGTTCGCCT	0.45007
TGGATAAGGCA
12	ATGGATAAGGCA	1.35021
15	ATGGATAAGGCATTG	4.5007
15	ATGGATAAGGCACTG	0.45007
16	AATGGATAAGGCATTG	1.80028
17	ATGGATAAGGCATTGGC	1.80028
17	TAATGGATAAGGCACTG	0.45007
18	CTAATGGATAAGGCATTG	3.15049
18	ATGGATAAGGCATTGGCC	2.70042
18	CTAATGGATAAGGCACTG	2.25035
AGGTCGTGAGT
14	TGAAGGTCGTGAGT	0.45007
15	CTGAAGGTCGTGAGT	0.45007
18	AATCTGAAGGTCGTGAGT	2.70042
19	TAATCTGAAGGTCGTGAGT	3.15049
21	CATAATCTGAAGGTCGTGAGT	1.35021
26	AGTCTCATAATCTGAAGGTCGTGAGT	0.90014
GACCCGGGTTT
16	CTTGCGACCCGGGTTT	0.90014
TGGTGGTCTAG
12	CTGGTGGTCTAG	1.80028
13	CCTGGTGGTCTAG	0.45007
14	CCCTGGTGGTCTAG	0.90014
15	TCCCTGGTGGTCTAG	1.80028
17	TCCCTGGTGGTCTAGTG	0.45007
22	TCCCTGGTGGTCTAGTGGTTAG	0.90014
23	TCCCTGGTGGTCTAGTGGCTAGG	1.35021
23	TCCCTGGTGGTCTAGTGGTTAGG	0.90014
25	TCCCTGGTGGTCTAGTGGTTAGGAT	7.20112
26	TCCCTGGTGGTCTAGTGGTTAGGATT	2.70042
28	CCTGGTGGTCTAGTGGTTAGGATTCGGC	1.80028
28	TCCCTGGTGGTCTAGTGGTTAGGATTCG	0.45007
29	TCCCTGGTGGTCTAGTGGTTAGGATTCGG	5.85091
30	TCCCTGGTGGTCTAGTGGTTAGGATTCGGC	39.6062
30	CCCTGGTGGTCTAGTGGTTAGGATTCGGCG	0.90014
GGATGTAGCTC
12	GGGATGTAGCTC	0.90014
13	GGGGATGTAGCTC	17.5527
14	GGGGATGTAGCTCA	8.55133
15	GGGGATGTAGCTCAG	2.25035
16	GGGGATGTAGCTCAGA	2.25035
20	GGGGATGTAGCTCAGTGGTA	0.45007
TTTCGGCACCA
16	CCGGGTTTCGGCACCA	5.40084
17	CCCGGGTTTCGGCACCA	4.5007
18	TCCCGGGTTTCGGCACCA	4.05063
20	GATCCCGGGTTTCGGCACCA	0.45007
21	CGATCCCGGGTTTCGGCACCA	1.35021
CGGGAGGCCCG
12	GCGGGAGGCCCG	3.15049
15	GCGGGAGGCCCGGGT	1.80028
18	CACGCGGGAGGCCCGGGT	2.25035
CTGTCACGCGG
16	TCTGTCACGCGGGAGA	0.45007
TGGGGATTGTG
20	CGGAGCTGGGGATTGTGGGT	2.70042
21	CCGGAGCTGGGGATTGTGGGT	0.90014
22	TCCGGAGCTGGGGATTGTGGGT	0.90014
AGTTGGTTAGA
21	CAGTTGGTTAGAGCGTGGTGC	1.80028
GGGATTGTGGGT
13	AGGGATTGTGGGT	22.5035
13	GGGGATTGTGGGT	3.15049
14	CAGGGATTGTGGGT	3.60056
15	CAGGGATTGTGGGTT	1.35021
15	CCAGGGATTGTGGGT	0.90014
18	AAGCCAGGGATTGTGGGT	3.60056
19	TAAGCCAGGGATTGTGGGT	9.45147
20	CTAAGCCAGGGATTGTGGGT	57.6089
20	TAAGCCAGGGATTGTGGGTT	1.35021
22	TCCTAAGCCAGGGATTGTGGGT	3.15049
22	CTAAGCCAGGGATTGTGGGTTA	0.45007
26	GGCCTCCTAAGCCAGGGATTGTGGGT	0.45007
27	TGGCCTCCTAAGCCAGGGATTGTGGGT	2.25035
28	TTGGCCTCCTAAGCCAGGGATTGTGGGT	2.25035
30	TTGGCCTCCTAAGCCAGGGATTGTGGGTTT	0.45007
TTCTCGCCTGCC
13	ATTCTCGCCTGCC	0.90014
14	AATTCTCGCCTGCC	0.45007
17	GAATTCTCGCCTGCCAC	4.95077
17	TAGAATTCTCGCCTGCC	2.70042
18	ATAGAATTCTCGCCTGCC	3.60056
18	AGAATTCTCGCCTGCCAC	3.15049
19	TAGAATTCTCGCCTGCCAC	32.8551
19	GGTAGAATTCTCGCCTGCC	0.45007
20	TGGTAGAATTCTCGCCTGCC	9.0014
20	GTAGAATTCTCGCCTGCCAC	1.35021
21	GTGGTAGAATTCTCGCCTGCC	0.45007
28	TGGTTCAGTGGTAGAATTCTCGCCTGCC	3.15049
TCCCTGGTGGTC
14	GTCCCTGGTGGTCT	0.45007
AGGGATTGTGGG
27	TTGGCCTCCTAAGCCAGGGATTGTGGG	1.35021
TAGAATTCTCGC
14	GGTAGAATTCTCGC	4.05063
15	TGGTAGAATTCTCGC	9.0014
15	GGTAGAATTCTCGCC	6.30098
15	GTAGAATTCTCGCCT	1.80028
16	TGGTAGAATTCTCGCC	31.5049
16	GGTAGAATTCTCGCCT	7.65119
16	ATGGTAGAATTCTCGC	2.70042
16	GTGGTAGAATTCTCGC	0.90014
17	TGGTAGAATTCTCGCCT	29.2545
17	GTGGTAGAATTCTCGCC	3.60056
17	AGTGGTAGAATTCTCGC	0.90014
18	AGTGGTAGAATTCTCGCC	1.35021
18	CAGTGGTAGAATTCTCGC	0.45007
19	AGTGGTAGAATTCTCGCCT	4.05063
19	CAGTGGTAGAATTCTCGCC	3.60056
19	TGGTAGAATTCTCGCCTGC	0.45007
20	CAGTGGTAGAATTCTCGCCT	7.65119
21	TCAGTGGTAGAATTCTCGCCT	2.25035
22	GGTTCAGTGGTAGAATTCTCGC	2.70042
22	GTTCAGTGGTAGAATTCTCGCC	0.90014
23	GGTTCAGTGGTAGAATTCTCGCC	1.80028
23	TGGTTCAGTGGTAGAATTCTCGC	1.80028
24	TGGTTCAGTGGTAGAATTCTCGCC	3.15049
24	GGTTCAGTGGTAGAATTCTCGCCT	1.35021
24	GTGGTTCAGTGGTAGAATTCTCGC	1.35021
25	TGGTTCAGTGGTAGAATTCTCGCCT	29.7046
25	GGTTCAGTGGTAGAATTCTCGCCTG	1.35021
29	GGTGGTTCAGTGGTAGAATTCTCGCCTGC	0.45007
30	GCATGGGTGGTTCAGTGGTAGAATTCTCGC	0.90014
30	CATGGGTGGTTCAGTGGTAGAATTCTCGCC	0.45007
GGGGATTAGCTC
13	GGGGGATTAGCTC	0.90014
AAGATCGCGGGT
25	GTCTCGTAAACCGAAGATCGCGGGT	2.25035
CCGACTACGCCA
16	CCTGCCGACTACGCCA	1.35021
CGTTGGGCGCCA
13	ACGTTGGGCGCCA	4.95077
AGGATGGCCGAG
23	ACCAGGATGGCCGAGTGGTTAAG	1.35021
24	GTCAGGATGGCCGAGCGGTCTAAG	0.45007
25	GTCAGGATGGCCGAGCGGTCTAAGG	0.45007
AGCATGGGACTC
16	GTAGAGCATGGGACTC	1.35021
17	GGTAGAGCATGGGACTC	6.30098
19	TCGGTAGAGCATGGGACTC	4.05063
21	AGTCGGTAGAGCATGGGACTC	3.60056
22	CAGTCGGTAGAGCATGGGACTC	3.15049
25	GCTCAGTCGGTAGAGCATGGGACTC	0.45007
28	GTCGGTAGAGCATGGGACTCTTAATCCC	0.90014
29	GCTAGCTCAGTCGGTAGAGCATGGGACTC	1.35021
30	CAGTCGGTAGAGCATGGGACTCTTAATCCC	1.35021
GAGGCCCCGGGT
13	TGAGGCCCCGGGT	1.80028
15	TGAGGCCCCGGGTTT	0.45007
16	GTATGAGGCCCCGGGT	0.90014
24	TTTGCACGTATGAGGCCCCGGGTT	0.90014
26	TGCTTTGCACGTATGAGGCCCCGGGT	0.45007
TTTGGGTCCGAG
ATGATTCTCGGT
15	GGTATGATTCTCGGT	2.25035
16	GGGTATGATTCTCGGT	3.15049
17	GGGGTATGATTCTCGGT	2.25035
18	AGGGGTATGATTCTCGGT	4.05063
TGTCTAGGGGTA
GCCCGGATAGCT
16	GGCCCGGATAGCTCAG	0.90014
CTCTGTGGAACC
GCGATCCGAGTT
20	TGAATCCAGCGATCCGAGTT	1.80028
21	CTGAATCCAGCGATCCGAGTT	0.90014
23	AATCCAGCGATCCGAGTTCAAAT	4.05063
23	CTTTGAATCCAGCGATCCGAGTT	0.90014
27	TGGACTCTGAATCCAGCGATCCGAGTT	1.35021
28	TGGACTCTGAATCCAGCGATCCGAGTTT	1.80028
29	TCTGGACTCTGAATCCAGCGATCCGAGTT	1.80028
ACGCGGGAGACC
14	TCACGCGGGAGACC	0.90014
15	TCACGCGGGAGACCG	0.90014
16	TCACGCGGGAGACCGG	0.45007
CACGCGGGAGGC
17	TGCCACGCGGGAGGCCC	1.35021
GGCCGGTTAGCT
ATAAGGCATTGG
15	GGATAAGGCATTGGC	0.90014
CTCCTGACACCA
17	TCCCACTCCTGACACCA	1.35021
18	ATCCCACTCCTGACACCA	5.40084
19	AATCCCACTCCTGACACCA	2.25035
21	CGAATCCCACTCCTGACACCA	0.45007
22	TCGAATCCCACTCCTGACACCA	1.35021
CTGGGGCCTCCA
16	CTCGCTGGGGCCTCCA	2.70042
17	TCTCGCTGGGGCCTCCA	14.8523
19	TTTCTCGCTGGGGCCTCCA	1.35021
GTTCGGGCGCCA
15	CCTGTTCGGGCGCCA	1.80028
16	CCCTGTTCGGGCGCCA	1.35021
17	TCCCTGTTCGGGCGCCA	5.85091
19	AGTCCCTGTTCGGGCGCCA	1.35021
ATCTGAGGGTCC
15	TTAATCTGAGGGTCC	0.45007
20	CTTTTAATCTGAGGGTCCAG	0.45007
GAATTCTCGCCT
13	AGAATTCTCGCCT	21.1533
CGGTAGCGCGTC
16	ACGGTAGCGCGTCTGA	0.90014
25	TGGCGCAACGGTAGCGCGTCTGACT	1.35021
28	CCTCGTGGCGCAACGGTAGCGCGTCTGA	0.45007
CCCGGATAGCTC
CCGGACGAGCCC
16	CCCGGACGAGCCCCCA	7.20112
16	ATCCCGGACGAGCCCT	1.80028
17	TCCCGGACGAGCCCCCA	9.90154
17	AATCCCGGACGAGCCCC	3.15049
18	ATCCCGGACGAGCCCCCA	31.0548
22	TCAAATCCCGGACGAGCCCCCA	1.35021
GTAGTCGTGGCC
TCCCACCGCTGC
17	ATCCCACCGCTGCCACC	9.45147
18	ATCCCACCGCTGCCACCA	8.55133
TCGGTGGAACCT
14	CTCGGTGGAACCTC	1.35021
14	TCTCGGTGGAACCT	0.45007
16	CTCGGTGGAACCTCCA	4.95077
17	TCTCGGTGGAACCTCCA	6.30098
18	ATCTCGGTGGAACCTCCA	10.3516
CCGGTTAGCTCAG
14	GCCGGTTAGCTCAG	4.05063
TGTCACGCGGGAG
GGTGGTTCAGTGG
17	CATGGGTGGTTCAGTGG	0.90014
18	GCATGGGTGGTTCAGTGG	7.65119
20	GCATGGGTGGTTCAGTGGTA	0.90014
CAGTCGGTAGAGC
17	TCAGTCGGTAGAGCATC	0.45007
18	TCAGTCGGTAGAGCATCA	9.0014
21	GCAGTCGGTAGAGCATGAGAC	1.80028
22	TCAGTCGGTAGAGCATGAGACT	0.45007
22	TCAGTCGGTAGAGCATCAGACT	0.45007
25	TAGCTCAGTCGGTAGAGCATGGGAC	4.95077
29	CGGCTAGCTCAGTCGGTAGAGCATGGGAC	2.70042
ACCGGGCGGAAAC
15	AACCGGGCGGAAACA	1.80028
17	AACCGGGCGGAAACACC	2.25035
18	AACCGGGCGGAAACACCA	3.15049
21	CGAAACCGGGCGGAAACACCA	0.45007
22	TCGAAACCGGGCGGAAACACCA	4.5007
TAGAGCATGGGAC
14	GTAGAGCATGGGAC	1.35021
15	GGTAGAGCATGGGAC	10.3516
15	GTAGAGCATGGGACT	1.80028
16	CGGTAGAGCATGGGAC	4.05063
17	TCGGTAGAGCATGGGAC	26.1041
18	GTCGGTAGAGCATGGGAC	8.55133
18	TCGGTAGAGCATGGGACT	1.35021
19	AGTCGGTAGAGCATGGGAC	15.7524
19	GTCGGTAGAGCATGGGACT	4.95077
GCATTGGTGGTTC
TCTCGGTGGGACC
16	ATCTCGGTGGGACCTC	0.45007
18	ATCTCGGTGGGACCTCCA	3.60056
TTAGCACTCTGGA
15	GGTTAGCACTCTGGA	16.2025
16	TGGTTAGCACTCTGGA	17.5527
17	ATGGTTAGCACTCTGGA	30.6048
18	AATGGTTAGCACTCTGGA	5.40084
18	TGGTTAGCACTCTGGACT	4.95077
19	TAATGGTTAGCACTCTGGA	2.25035
20	GTAATGGTTAGCACTCTGGA	4.5007
20	GGTTAGCACTCTGGACTCTG	1.35021
21	TGTAATGGTTAGCACTCTGGA	9.0014
23	GGTTAGCACTCTGGACTCTGAAT	5.85091
23	TGGTTAGCACTCTGGACTCTGAA	1.80028
24	TGGTTAGCACTCTGGACTCTGAAT	2.25035
24	GGTTAGCACTCTGGACTCTGAATC	0.90014
25	ATGGTTAGCACTCTGGACTCTGAAT	4.05063
25	TGTGTAATGGTTAGCACTCTGGACT	1.35021
25	ATGGTTAGCACTCTGGACTTTGAAT	0.45007
25	GTGTAATGGTTAGCACTCTGGACTC	0.45007
26	ATGGTTAGCACTCTGGACTCTGAATC	3.15049
26	TGGTGTAATGGTTAGCACTCTGGACT	2.25035
26	GGTTAGCACTCTGGACTCTGAATCCA	1.80028
26	ATGGTTAGCACTCTGGACTTTGAATC	0.90014
26	GGTGTAATGGTTAGCACTCTGGACTC	0.45007
27	ATGGTTAGCACTCTGGACTCTGAATCC	3.15049
27	ATGGTTAGCACTCTGGACTTTGAATCC	0.45007
28	ATGGTTAGCACTCTGGACTCTGAATCCA	0.90014
29	AATGGTTAGCACTCTGGACTCTGAATCCA	1.35021
29	GTGTAATGGTTAGCACTCTGGACTCTGAA	1.35021
30	GTGTAATGGTTAGCACTCTGGACTCTGAAT	0.90014
30	TGTAATGGTTAGCACTCTGGACTTTGAATC	0.90014
GTAGAGCATGGGA
14	GGTAGAGCATGGGA	0.90014
15	CGGTAGAGCATGGGA	3.15049
GGTGGGACCTCCA
14	CGGTGGGACCTCCA	1.35021
16	CTCGGTGGGACCTCCA	4.05063
GGTTCAGTGGTAG
14	TGGTTCAGTGGTAG	1.35021
TATGATTCTCGCT
15	GGTATGATTCTCGCT	0.90014
19	TAGGGGTATGATTCTCGCT	2.25035
24	TGGTCTAGGGGTATGATTCTCGCT	2.70042
ACTCTGGACTCTG
17	CACTCTGGACTCTGAAT	0.90014
18	GCACTCTGGACTCTGAAT	2.70042
19	GCACTCTGGACTCTGAATC	1.35021
20	GCACTCTGGACTCTGAATCC	4.95077
21	AGCACTCTGGACTCTGAATCC	1.35021
GTTAGGATTCGGC
14	GGTTAGGATTCGGC	5.40084
15	TGGTTAGGATTCGGC	23.8537
15	GGTTAGGATTCGGCG	3.60056
16	GGTTAGGATTCGGCGC	17.1027
16	TGGTTAGGATTCGGCG	10.8017
16	GTGGTTAGGATTCGGC	8.55133
17	TGGTTAGGATTCGGCGC	103.966
17	AGTGGTTAGGATTCGGC	21.1533
17	GGTTAGGATTCGGCGCT	7.65119
18	TGGTTAGGATTCGGCGCT	51.758
18	AGTGGTTAGGATTCGGCG	14.4022
18	TAGTGGTTAGGATTCGGC	13.5021
18	GGTTAGGATTCGGCGCTC	2.70042
19	AGTGGTTAGGATTCGGCGC	39.1561
19	TGGTTAGGATTCGGCGCTC	37.3558
20	TAGTGGTTAGGATTCGGCGC	18.9029
20	AGTGGTTAGGATTCGGCGCT	10.3516
20	GTGGTTAGGATTCGGCGCTC	4.5007
20	TGGTTAGGATTCGGCGCTCT	0.90014
21	TAGTGGTTAGGATTCGGCGCT	9.45147
21	AGTGGTTAGGATTCGGCGCTC	4.05063
21	TGGTTAGGATTCGGCGCTCTC	1.80028
21	GGTTAGGATTCGGCGCTCTCA	0.45007
22	AGTGGTTAGGATTCGGCGCTCT	3.60056
22	TGGTTAGGATTCGGCGCTCTCA	2.70042
22	TAGTGGTTAGGATTCGGCGCTC	2.70042
22	TCTAGTGGTTAGGATTCGGCGC	0.45007
23	TGGTTAGGATTCGGCGCTCTCAC	2.70042
23	TGGTCTAGTGGTTAGGATTCGGC	2.25035
23	TAGTGGTTAGGATTCGGCGCTCT	1.35021
24	TGGTTAGGATTCGGCGCTCTCACC	4.05063
25	TGGTTAGGATTCGGCGCTCTCACCG	0.90014
26	GGTTAGGATTCGGCGCTCTCACCGCC	1.35021
27	TGGTTAGGATTCGGCGCTCTCACCGCC	49.5077
27	TAGTGGTTAGGATTCGGCGCTCTCACC	2.25035
27	TGGTCTAGTGGTTAGGATTCGGCGCTC	0.45007
28	GTGGTTAGGATTCGGCGCTCTCACCGCC	2.70042
28	TGGTCTAGTGGTTAGGATTCGGCGCTCT	2.25035
28	TGTGGTCTAGTGGTTAGGATTCGGCGCT	0.45007
29	AGTGGTTAGGATTCGGCGCTCTCACCGCC	4.95077
30	TAGTGGTTAGGATTCGGCGCTCTCACCGCC	4.95077
GGTTAGCACTCTGG
15	TGGTTAGCACTCTGG	1.80028
17	AATGGTTAGCACTCTGG	0.90014
18	TAATGGTTAGCACTCTGG	0.90014
23	TGGTGTAATGGTTAGCACTCTGG	0.90014
GGTAGCGCGTCTGA
16	TGGTAGCGCGTCTGAC	4.95077
GTCGGTAGAGCATC
15	AGTCGGTAGAGCATC	50.4078
16	AGTCGGTAGAGCATCA	0.90014
18	AGTCGGTAGAGCATCAGA	1.35021
19	AGTCGGTAGAGCATCAGAC	0.90014
AGGATTCGGCGCTC
GTCGGTAGAGCATG
17	AGTCGGTAGAGCATGGG	3.15049
20	AGTCGGTAGAGCATGAGACT	1.80028
CACCGCCGCGGCCC
15	TCACCGCCGCGGCCC	1.80028
16	CTCACCGCCGCGGCCC	4.05063
17	TCTCACCGCCGCGGCCC	1.35021
19	GCTCTCACCGCCGCGGCCC	1.80028
21	TCTCACCGCCGCGGCCCGGGT	0.90014
22	GGCGCTCTCACCGCCGCGGCCC	2.25035
27	GATTCGGCGCTCTCACCGCCGCGGCCC	0.90014
CAGGTCGCAGTCTC
18	TTCAGGTCGCAGTCTCCC	0.45007
CCCGGATGATCCTC
15	GCCCGGATGATCCTC	6.75105
16	GCCCGGATGATCCTCA	0.45007
17	GCCCGGATGATCCTCAG	33.7552
18	GCCCGGATGATCCTCAGT	1.80028
21	TCCCGGATGATCCTCAGTGGT	0.45007
25	TGCCCGGATGATCCTCAGTGGTCTG	1.35021
CTTCGATAGCTCAG
16	CCTTCGATAGCTCAGC	1.35021
GCTCTCACCGCCGC
AGTGGTAGAGCATT
15	CAGTGGTAGAGCATT	0.90014
20	CAGTGGTAGAGCATTTGACT	4.95077
27	TAGCTCAGTGGTAGAGCATTTGACTGC	1.35021
CGTTGGTGGTATAG
15	GCGTTGGTGGTATAG	4.95077
18	GCGTTGGTGGTATAGTGG	0.45007
30	GCGTTGGTGGTATAGTGGTTAGCATAGCTG	1.35021
GTTAGTACTCTGCG
15	GGTTAGTACTCTGCG	0.90014
16	TGGTTAGTACTCTGCG	1.80028
18	TGGTTAGTACTCTGCGTT	0.90014
19	AGTGGTTAGTACTCTGCGT	1.80028
19	TGGTTAGTACTCTGCGTTG	0.90014
19	GTGGTTAGTACTCTGCGTT	0.45007
21	TAGTGGTTAGTACTCTGCGTT	0.90014
21	AGTGGTTAGTACTCTGCGTTG	0.45007
GGTATGATTCTCGC
21	GTCTAGGGGTATGATTCTCGC	1.80028
30	GGCTCGTTGGTCTAGGGGTATGATTCTCGC	0.45007
GGTCTAGGGGTATG
15	TGGTCTAGGGGTATG	0.90014
18	TTGGTCTAGGGGTATGAT	2.25035
CAGTTGACCCGGGT
18	GAAGCAGTTGACCCGGGT	0.90014
22	CTTCCAAGCAGTTGACCCGGGT	4.05063
23	CCTTCCAAGCAGTTGACCCGGGT	1.80028
24	CTTCCAAGCAGTTGACCCGGGTTC	0.90014
GGTGAGTATCCCCG
17	TGGTGAGTATCCCCGCC	1.35021
22	AGTATAGTGGTGAGTATCCCCG	0.45007
28	TCGTTAGTATAGTGGTGAGTATCCCCGC	1.35021
GGAAGCGTGCTGGGC
16	CGGAAGCGTGCTGGGC	3.60056
17	GCGGAAGCGTGCTGGGC	1.35021
19	GCGGAAGCGTGCTGGGCCC	1.80028
25	CGGAAGCGTGCTGGGCCCATAACCC	1.80028
29	CAGAGTGGCGCAGCGGAAGCGTGCTGGGC	0.45007
TCTTGCGACCCGGGT
16	TTCTTGCGACCCGGGT	1.80028
23	ATTCCCATTCTTGCGACCCGGGT	2.70042
GTTATCACGTCTGCT
16	GGTTATCACGTCTGCT	1.80028
17	TGGTTATCACGTCTGCT	6.30098
18	GTGGTTATCACGTCTGCT	1.35021
20	TGGTTATCACGTCTGCTTTA	2.25035
21	TGGTTATCACGTCTGCTTTAC	1.35021
GGTTAGTATCCCCGC
17	TGGTTAGTATCCCCGCC	1.80028
GGATAAGGCGTCTGA
16	TGGATAAGGCGTCTGA	2.70042
18	TGGATAAGGCGTCTGACT	2.25035
GGTTAGAGCGTGGTG
17	TGGTTAGAGCGTGGTGC	1.80028
18	TTGGTTAGAGCGTGGTGC	1.35021
CAATGGATAGCGCAT
27	GGCTCCGTGGCGCAATGGATAGCGCAT	0.90014
GGTTATCACGTCTGC
16	TGGTTATCACGTCTGC	3.60056
17	GTGGTTATCACGTCTGC	1.35021
CCCGGCATCTCCACC
18	TCCCCGGCATCTCCACCA	4.5007
21	CGATCCCCGGCATCTCCACCA	1.35021
22	TCGATCCCCGGCATCTCCACCA	0.45007
TGGTAGAGCGCGTGC
16	ATGGTAGAGCGCGTGC	2.70042
16	GTGGTAGAGCGCGTGC	0.90014
TTTGCACGCGTGGGT
20	TGTGCTTTGCACGCGTGGGT	0.45007
TGGTAGAGCATTTGA
16	GTGGTAGAGCATTTGA	1.80028
17	GTGGTAGAGCATTTGAC	1.35021
18	GTGGTAGAGCATTTGACT	0.90014
GGGTAGAGCATTTGA
CCCGGCCAATGCACCA
17	TCCCGGCCAATGCACCA	6.30098
18	TTCCCGGCCAATGCACCA	8.10126
21	CGATTCCCGGCCAATGCACCA	2.25035
22	TCGATTCCCGGCCAATGCACCA	26.5541
CCGGGTGCCCCCTCCA
17	TCCGGGTGCCCCCTCCA	5.40084
CAATGGAGGCGTGGGT
17	CCAATGGAGGCGTGGGT	2.70042
GGTTAGCGCGTTCGGC
17	CGGTTAGCGCGTTCGGC	1.80028
GGCCGTGATCGTATAG
TGAATCCAGCGATCCG
20	CTGAATCCAGCGATCCGAGT	6.30098
24	GGACTCTGAATCCAGCGATCCGAG	1.35021
25	TGGACTCTGAATCCAGCGATCCGAG	4.5007
26	TGGACTCTGAATCCAGCGATCCGAGT	4.95077
27	CTGGACTCTGAATCCAGCGATCCGAGT	4.05063
28	TCTGGACTCTGAATCCAGCGATCCGAGT	0.45007
29	CTCTGGACTCTGAATCCAGCGATCCGAGT	0.90014
ATCCCACTCCTGACAC
TCCGGCTCGAAGGACCA
18	TTCCGGCTCGAAGGACCA	0.90014
22	TCGATTCCGGCTCGAAGGACCA	0.90014
ATCCCACTTCTGACACC
18	AATCCCACTTCTGACACC	2.25035
22	TCGAATCCCACTTCTGACACCA	0.45007
23	TTCGAATCCCACTTCTGACACCA	0.45007
GTTAAGATGGCAGAGCC
GTAGGTAGCGCATCAGT
19	AGTAGGTAGCGCATCAGTC	0.45007
GACATATGTCCGCGTGGGT
21	TGGACATATGTCCGCGTGGGT	3.15049
TAGCGGTTAGGATTCCTGG
29	TGGTCTAGCGGTTAGGATTCCTGGTTTTC	0.90014
GGCTCGTTGGTCTAGGGGTA
22	GGGCTCGTTGGTCTAGGGGTAT	1.35021
TGGTCTAGCGGTTAGGATTC
27	CCCATATGGTCTAGCGGTTAGGATTCC	0.90014
28	TCCCACATGGTCTAGCGGTTAGGATTCC	10.8017
28	TCCCATATGGTCTAGCGGTTAGGATTCC	4.95077
29	TCCCACATGGTCTAGCGGTTAGGATTCCT	1.35021
29	CCCACATGGTCTAGCGGTTAGGATTCCTG	0.45007
30	TCCCATATGGTCTAGCGGTTAGGATTCCTG	0.90014
CGATTCCCGGCCAACGCACCA
22	TCGATTCCCGGCCAACGCACCA	4.95077
AGGATTCCTGGTTTTCACCCA
27	CGGTTAGGATTCCTGGTTTTCACCCAG	0.90014
CGAATCCGAGTCACGGCACCA
22	TCGAATCCGAGTCACGGCACCA	7.65119
CCGTGATCGTATAGTGGTTAGTAC
27	GCCGTGATCGTATAGTGGTTAGTACTC	0.45007
