# Supplementary material for: An Expanded Landscape of Unusually Short RNAs in 11 Samples from Six Eukaryotic Organisms
Source: Noncoding RNA. 2022 May 19;8(3):34. doi: 10.3390/ncrna8030034 (PMC9149858; doi:10.3390/ncrna8030034)
Supplement: Supplementary file 1 [file ncrna-08-00034-s001.zip › 3 Supplementary materials/Supplementary Table S12.xlsx]

## Sheet: rRFs
Seed Length of sequence (nt)	Sequence	RPM
TATCTGGT
10	TTATCTGGTG	0.148468
10	TTATCTGGTT	0.148468
12	GTTATCTGGTTG	0.148468
14	AGTTATCTGGTTGA	0.148468
15	GTTATCTGGTTGATC	0.296937
15	ATAGTTATCTGGTTG	0.148468
15	TAGTTATCTGGTTGA	0.148468
16	TGTTATCTGGTTGATC	0.148468
16	AGTTATCTGGTTGATC	0.148468
16	ATAGTTATCTGGTTGA	0.148468
17	TAGTTATCTGGTTGATC	0.742341
17	GATAGTTATCTGGTTGA	0.148468
18	ATAGTTATCTGGTTGATC	0.296937
18	AGTTATCTGGTTGATCCT	0.296937
19	TTATCTGGTTGATCCTGCA	0.148468
20	TTTATCTGGTTGATCCTGCC	0.148468
21	TAGTTATCTGGTTGATCCTGC	0.445405
21	TTATCTGGTTGATCCTGCCAG	0.148468
22	TAGTTATCTGGTTGATCCTGCC	0.296937
22	ATAGTTATCTGGTTGATCCTGT	0.148468
23	TTATCTGGTTGATCCTGCCAGTA	0.742341
23	GTTATCTGGTTGATCCTGCCAGT	0.148468
23	GTTATCTGGTTGATCCTGCCAGC	0.148468
23	ATAGTTATCTGGTTGATCCTGCC	0.148468
23	AGATAGTTATCTGGTTGATCCTG	0.148468
24	GTTATCTGGTTGATCCTGCCAGTA	0.148468
25	TAGTTATCTGGTTGATCCTGCCAGT	0.445405
26	TTATCTGGTTGATCCTGCCAGTAGTC	0.148468
27	GATAGTTATCTGGTTGATCCTGCCAGT	0.296937
28	GATAGTTATCTGGTTGATCCTGCCAGTA	0.148468
30	TTATCTGGTTGATCCTGCCAGTAGTCATAT	0.296937
TTGACCTC
9	TTTGACCTC	331.084
9	CTTGACCTC	1.03928
10	GTTTGACCTC	35.4839
10	TTTGACCTCA	6.0872
11	AGTTTGACCTC	13.8076
11	GTTTGACCTCA	2.52396
12	TTTGACCTCAAA	4.30558
12	AGTTTGACCTCA	2.52396
12	AAGTTTGACCTC	0.148468
13	TTTGACCTCAAAT	71.2648
13	GTTTGACCTCAAA	15.7376
13	AAAGTTTGACCTC	1.18775
14	TTTGACCTCAAATC	524.242
14	AGTTTGACCTCAAA	13.8076
14	TAAAGTTTGACCTC	3.41477
14	AAAGTTTGACCTCA	0.148468
15	GTTTGACCTCAAATC	149.656
15	TTAAAGTTTGACCTC	112.094
15	TTTGACCTCAAATCA	2.8209
15	AGTTTGACCTCAAAT	2.67243
15	TAAAGTTTGACCTCA	0.296937
15	AAGTTTGACCTCAAA	0.148468
16	AGTTTGACCTCAAATC	69.7801
16	CTTAAAGTTTGACCTC	39.7895
16	TTAAAGTTTGACCTCA	5.49333
16	GTTTGACCTCAAATCA	4.30558
16	AAAGTTTGACCTCAAA	0.296937
16	AAGTTTGACCTCAAAT	0.296937
17	TCTTAAAGTTTGACCTC	6.82954
17	TTTGACCTCAAATCAGG	2.67243
17	AAGTTTGACCTCAAATC	1.48468
17	CTTAAAGTTTGACCTCA	1.48468
17	TTAAAGTTTGACCTCAA	0.89081
17	AGTTTGACCTCAAATCA	0.593873
18	TTTGACCTCAAATCAGGT	32.96
18	TTAAAGTTTGACCTCAAA	6.0872
18	GTTTGACCTCAAATCAGG	3.56324
18	AAAGTTTGACCTCAAATC	1.93009
18	AAGTTTGACCTCAAATCA	0.148468
19	TTTGACCTCAAATCAGGTA	341.626
19	GTTTGACCTCAAATCAGGT	8.46269
19	TTAAAGTTTGACCTCAAAT	7.86882
19	TAAAGTTTGACCTCAAATC	4.00864
19	AGTTTGACCTCAAATCAGG	1.48468
19	CTTAAAGTTTGACCTCAAA	1.18775
19	GTTCTTAAAGTTTGACCTC	0.296937
20	TTAAAGTTTGACCTCAAATC	92.3473
20	GTTTGACCTCAAATCAGGTA	66.6623
20	AGTTTGACCTCAAATCAGGT	4.15711
20	CTTAAAGTTTGACCTCAAAT	2.67243
20	GTTCTTAAAGTTTGACCTCA	0.296937
20	TCTTAAAGTTTGACCTCAAA	0.148468
20	TTCTTAAAGTTTGACCTCAA	0.148468
20	TGTTCTTAAAGTTTGACCTC	0.148468
21	CTTAAAGTTTGACCTCAAATC	30.8814
21	AGTTTGACCTCAAATCAGGTA	29.3967
21	TTTGACCTCAAATCAGGTAGG	4.75099
21	TTAAAGTTTGACCTCAAATCA	0.89081
21	TCTTAAAGTTTGACCTCAAAT	0.445405
21	ATGTTCTTAAAGTTTGACCTC	0.296937
21	AAAGTTTGACCTCAAATCAGG	0.148468
22	GTTTGACCTCAAATCAGGTAGG	6.23567
22	TCTTAAAGTTTGACCTCAAATC	5.93873
22	AAGTTTGACCTCAAATCAGGTA	1.03928
22	TAAAGTTTGACCTCAAATCAGG	1.03928
22	AATGTTCTTAAAGTTTGACCTC	0.445405
22	CTTAAAGTTTGACCTCAAATCA	0.296937
22	ATGTTCTTAAAGTTTGACCTCA	0.148468
23	TTAAAGTTTGACCTCAAATCAGG	4.60252
23	AAAGTTTGACCTCAAATCAGGTA	2.96937
23	GTTTGACCTCAAATCAGGTAGGA	2.52396
23	AGTTTGACCTCAAATCAGGTAGG	1.63315
23	TTCTTAAAGTTTGACCTCAAATC	0.445405
23	TCTTAAAGTTTGACCTCAAATCA	0.148468
23	CAATGTTCTTAAAGTTTGACCTC	0.148468
24	TTTGACCTCAAATCAGGTAGGAGT	13.8076
24	TTAAAGTTTGACCTCAAATCAGGT	10.3928
24	TAAAGTTTGACCTCAAATCAGGTA	3.2663
24	AGTTTGACCTCAAATCAGGTAGGA	1.33621
24	ACAATGTTCTTAAAGTTTGACCTC	0.593873
24	GTTCTTAAAGTTTGACCTCAAATC	0.445405
24	TGTTCTTAAAGTTTGACCTCAAAT	0.296937
24	CTTAAAGTTTGACCTCAAATCAGA	0.296937
24	ATGTTCTTAAAGTTTGACCTCAAA	0.148468
25	TTAAAGTTTGACCTCAAATCAGGTA	82.5484
25	TTTGACCTCAAATCAGGTAGGAGTA	16.3315
25	GTTTGACCTCAAATCAGGTAGGAGT	8.31422
25	CTTAAAGTTTGACCTCAAATCAGGT	4.45405
25	TCTTAAAGTTTGACCTCAAATCAGG	0.593873
25	TGTTCTTAAAGTTTGACCTCAAATC	0.445405
25	AAGTTTGACCTCAAATCAGGTAGGA	0.296937
25	ATGTTCTTAAAGTTTGACCTCAAAT	0.148468
26	CTTAAAGTTTGACCTCAAATCAGGTA	19.1524
26	GTTTGACCTCAAATCAGGTAGGAGTA	11.8775
26	ATGTTCTTAAAGTTTGACCTCAAATC	2.8209
26	AGTTTGACCTCAAATCAGGTAGGAGT	2.37549
26	TTAAAGTTTGACCTCAAATCAGGTAG	0.593873
26	AAAGTTTGACCTCAAATCAGGTAGGA	0.148468
26	AAAGTTTGACCTCAAATCAGGTAGGG	0.148468
26	ACAATGTTCTTAAAGTTTGACCTCAA	0.148468
27	AGTTTGACCTCAAATCAGGTAGGAGTA	5.04792
27	TTAAAGTTTGACCTCAAATCAGGTAGG	4.00864
27	TCTTAAAGTTTGACCTCAAATCAGGTA	2.96937
27	TTTGACCTCAAATCAGGTAGGAGTACC	1.48468
27	AATGTTCTTAAAGTTTGACCTCAAATC	1.03928
27	AAGTTTGACCTCAAATCAGGTAGGAGT	0.445405
27	ACAATGTTCTTAAAGTTTGACCTCAAA	0.296937
27	ATGTTCTTAAAGTTTGACCTCAAATCA	0.148468
28	TTAAAGTTTGACCTCAAATCAGGTAGGA	4.89945
28	GTTTGACCTCAAATCAGGTAGGAGTACC	1.78162
28	TTTGACCTCAAATCAGGTAGGAGTACCC	1.33621
28	CTTAAAGTTTGACCTCAAATCAGGTAGG	0.593873
28	CAATGTTCTTAAAGTTTGACCTCAAATC	0.445405
28	GCGAACAATGTTCTTAAAGTTTGACCTC	0.296937
28	AATGTTCTTAAAGTTTGACCTCAAATCA	0.296937
28	TTCTTAAAGTTTGACCTCAAATCAGGTA	0.296937
28	AAAGTTTGACCTCAAATCAGGTAGGAGT	0.296937
28	TCTTAAAGTTTGACCTCAAATCAGGTAG	0.148468
28	TGTTCTTAAAGTTTGACCTCAAATCAGG	0.148468
29	GTTCTTAAAGTTTGACCTCAAATCAGGTA	2.22702
29	AGTTTGACCTCAAATCAGGTAGGAGTACC	1.33621
29	CTTAAAGTTTGACCTCAAATCAGGTAGGA	1.33621
29	TTAAAGTTTGACCTCAAATCAGGTAGGAG	0.89081
29	ACAATGTTCTTAAAGTTTGACCTCAAATC	0.89081
29	TGTTCTTAAAGTTTGACCTCAAATCAGGT	0.445405
29	TAAAGTTTGACCTCAAATCAGGTAGGAGT	0.296937
30	TTAAAGTTTGACCTCAAATCAGGTAGGAGT	9.3535
30	TTTGACCTCAAATCAGGTAGGAGTACCCGC	2.07856
30	TGTTCTTAAAGTTTGACCTCAAATCAGGTA	1.63315
30	ATGTTCTTAAAGTTTGACCTCAAATCAGGT	1.03928
30	AGTTTGACCTCAAATCAGGTAGGAGTACCC	0.593873
30	CAATGTTCTTAAAGTTTGACCTCAAATCAG	0.445405
30	AACAATGTTCTTAAAGTTTGACCTCAAATC	0.445405
30	TAAAGTTTGACCTCAAATCAGGTAGGAGTA	0.296937
TGATTTGT
9	CTGATTTGT	387.651
9	GTGATTTGT	0.445405
10	TCTGATTTGT	71.4132
10	CTGATTTGTT	1.03928
10	AGTGATTTGT	0.296937
10	CTGATTTGTC	0.296937
11	GTCTGATTTGT	25.8335
11	AGTGATTTGTC	0.445405
11	CTGATTTGTTT	0.296937
11	GAGTGATTTGT	0.148468
12	TGTCTGATTTGT	45.7282
12	GTCTGATTTGTT	0.148468
12	GTGATTTGTCTG	0.148468
12	GAGTGATTTGTC	0.148468
13	TTGTCTGATTTGT	184.398
13	TGGAGTGATTTGT	1.03928
13	AGTGATTTGTCTG	0.445405
13	TGTCTGATTTGTT	0.296937
13	TCTGATTTGTTTT	0.148468
14	GTTGTCTGATTTGT	214.685
14	TTGTCTGATTTGTT	1.93009
14	GAGTGATTTGTCTG	0.89081
14	GTGGAGTGATTTGT	0.89081
14	GTGATTTGTCTGCT	0.296937
14	TGGAGTGATTTGTC	0.296937
14	TTCTGATTTGTTTT	0.148468
15	TGTTGTCTGATTTGT	378.446
15	GAGTGATTTGTCTGC	4.00864
15	GTTGTCTGATTTGTT	2.37549
15	GTGATTTGTCTGCTT	0.89081
15	TTGTCTGATTTGTTT	0.742341
15	GGAGTGATTTGTCTG	0.445405
15	GGTGGAGTGATTTGT	0.445405
15	GTGGAGTGATTTGTC	0.445405
15	TGTCTGATTTGTTTT	0.445405
15	AGTGATTTGTCTGCT	0.296937
15	TGGAGTGATTTGTCT	0.296937
15	CTGATTTGTTTTTTA	0.148468
15	CTGATTTGTTTTTTT	0.148468
16	TTGTTGTCTGATTTGT	568.634
16	GTGATTTGTCTGCTTA	6.23567
16	TGTTGTCTGATTTGTT	3.11783
16	TGGTGGAGTGATTTGT	1.63315
16	TGGAGTGATTTGTCTG	1.48468
16	TTGTCTGATTTGTTTT	1.48468
16	AGTGATTTGTCTGCTT	1.18775
16	GGAGTGATTTGTCTGC	1.03928
16	GAGTGATTTGTCTGCT	0.445405
16	GTGGAGTGATTTGTCT	0.296937
16	TGTCTGATTTGTTTTT	0.296937
16	CTGATTTGTTTTTTAA	0.148468
17	TTTGTTGTCTGATTTGT	8382.82
17	TGGAGTGATTTGTCTGC	4.75099
17	AGTGATTTGTCTGCTTA	2.67243
17	GTGGAGTGATTTGTCTG	2.37549
17	GTGATTTGTCTGCTTAA	1.33621
17	TTGTCTGATTTGTTTTT	1.18775
17	TTGGTGGAGTGATTTGT	1.18775
17	TGGTGGAGTGATTTGTC	1.03928
17	GTTGTCTGATTTGTTTT	1.03928
17	CTGATTTGTTTTTTATT	0.296937
17	TGTCTGATTTGTTTTTT	0.148468
18	CTTTGTTGTCTGATTTGT	2227.62
18	TTTGTTGTCTGATTTGTT	18.4101
18	GAGTGATTTGTCTGCTTA	1.33621
18	TGGAGTGATTTGTCTGCT	1.03928
18	TGTTGTCTGATTTGTTTT	1.03928
18	GTTGGTGGAGTGATTTGT	0.742341
18	AGTGATTTGTCTGCTTAA	0.742341
18	GTGGAGTGATTTGTCTGC	0.742341
18	TTGGTGGAGTGATTTGTC	0.593873
18	GGTGGAGTGATTTGTCTG	0.593873
18	TTGTCTGATTTGTTTTTT	0.296937
18	CTGATTTGTTTTTTATTT	0.296937
19	CCTTTGTTGTCTGATTTGT	1012.7
19	CTTTGTTGTCTGATTTGTT	7.57188
19	TTTGTTGTCTGATTTGTTT	3.2663
19	TGGTGGAGTGATTTGTCTG	1.48468
19	TGTTGTCTGATTTGTTTTT	1.48468
19	AGTTGGTGGAGTGATTTGT	0.593873
19	TTGTCTGATTTGTTTTTTA	0.445405
19	GTTGGTGGAGTGATTTGTC	0.445405
19	GTGGAGTGATTTGTCTGCT	0.445405
19	TGGAGTGATTTGTCTGCTT	0.296937
19	AGTGATTTGTCTGCTTAAT	0.296937
19	GAGTGATTTGTCTGCTTAA	0.148468
20	GCCTTTGTTGTCTGATTTGT	468.417
20	CCTTTGTTGTCTGATTTGTT	6.97801
20	TTTGTTGTCTGATTTGTTTT	4.15711
20	TGGAGTGATTTGTCTGCTTA	3.11783
20	TTGGTGGAGTGATTTGTCTG	1.63315
20	TGGTGGAGTGATTTGTCTGC	1.33621
20	CTTTGTTGTCTGATTTGTTT	1.18775
20	AGTGATTTGTCTGCTTAATT	0.593873
20	TGTCTGATTTGTTTTTTATT	0.148468
20	CTGATTTGTTTTTTATTTCT	0.148468
21	AGCCTTTGTTGTCTGATTTGT	388.542
21	GCCTTTGTTGTCTGATTTGTT	6.68107
21	GTGGAGTGATTTGTCTGCTTA	3.11783
21	TTTGTTGTCTGATTTGTTTTT	2.22702
21	TTGGTGGAGTGATTTGTCTGC	1.63315
21	TTAGTTGGTGGAGTGATTTGT	1.03928
21	GTTGGTGGAGTGATTTGTCTG	0.742341
21	GAGTGATTTGTCTGCTTAATT	0.593873
21	TAGTTGGTGGAGTGATTTGTC	0.593873
21	GTGATTTGTCTGCTTAATTGC	0.296937
21	TGTTGTCTGATTTGTTTTTTA	0.148468
21	TGGAGTGATTTGTCTGCTTAA	0.148468
22	AAGCCTTTGTTGTCTGATTTGT	478.365
22	AGCCTTTGTTGTCTGATTTGTT	3.2663
22	CCTTTGTTGTCTGATTTGTTTT	1.48468
22	CTTTGTTGTCTGATTTGTTTTT	1.03928
22	GTTGGTGGAGTGATTTGTCTGC	1.03928
22	TTTGTTGTCTGATTTGTTTTTT	0.89081
22	TTAGTTGGTGGAGTGATTTGTC	0.742341
22	CTTAGTTGGTGGAGTGATTTGT	0.742341
22	AGTGATTTGTCTGCTTAATTGC	0.445405
22	GGAGTGATTTGTCTGCTTAATT	0.445405
22	GTGGAGTGATTTGTCTGCTTAA	0.445405
22	TAGTTGGTGGAGTGATTTGTCT	0.445405
22	TGGAGTGATTTGTCTGCTTAAT	0.296937
22	GTTGTCTGATTTGTTTTTTATT	0.148468
22	CTGATTTGTTTTTTATTTCTTT	0.148468
22	TGGTGGAGTGATTTGTCTGCTC	0.148468
22	GGTGGAGTGATTTGTCTGCTTA	0.148468
23	TAAGCCTTTGTTGTCTGATTTGT	1033.93
23	GCCTTTGTTGTCTGATTTGTTTT	1.93009
23	TTAGTTGGTGGAGTGATTTGTCT	1.18775
23	GAGTGATTTGTCTGCTTAATTGC	1.03928
23	CTTAGTTGGTGGAGTGATTTGTC	0.89081
23	TCTTAGTTGGTGGAGTGATTTGT	0.593873
23	TTTGTTGTCTGATTTGTTTTTTA	0.445405
23	AGTTGGTGGAGTGATTTGTCTGC	0.445405
23	GTTGGTGGAGTGATTTGTCTGCT	0.296937
23	TTGGTGGAGTGATTTGTCTGCTT	0.296937
23	CTGATTTGTTTTTTATTTCTTTT	0.296937
23	TTGTCTGATTTGTTTTTTATTTC	0.148468
23	TGTTGTCTGATTTGTTTTTTATT	0.148468
23	TGGTGGAGTGATTTGTCTGCTTA	0.148468
24	TTAAGCCTTTGTTGTCTGATTTGT	4289.69
24	TAAGCCTTTGTTGTCTGATTTGTT	2.52396
24	AGCCTTTGTTGTCTGATTTGTTTT	1.78162
24	GCCTTTGTTGTCTGATTTGTTTTT	1.48468
24	TTCTTAGTTGGTGGAGTGATTTGT	1.03928
24	TAGTTGGTGGAGTGATTTGTCTGC	1.03928
24	CTTAGTTGGTGGAGTGATTTGTCT	0.742341
24	TTGTCTGATTTGTTTTTTATTTCT	0.445405
24	TTGGTGGAGTGATTTGTCTGCTTA	0.445405
24	GTGGAGTGATTTGTCTGCTTAATT	0.296937
24	GGAGTGATTTGTCTGCTTAATTGC	0.296937
24	AGTGATTTGTCTGCTTAATTGCGA	0.296937
24	GTGATTTGTCTGCTTAATTGCGAT	0.296937
24	TTTGTTGTCTGATTTGTTTTTTAT	0.296937
24	CTTTGTTGTCTGATTTGTTTTTTA	0.296937
24	GTTGTCTGATTTGTTTTTTATTTC	0.296937
24	GGTGGAGTGATTTGTCTGCTTAAT	0.148468
25	ATTAAGCCTTTGTTGTCTGATTTGT	584.371
25	TTAAGCCTTTGTTGTCTGATTTGTT	7.72035
25	AGCCTTTGTTGTCTGATTTGTTTTT	1.93009
25	TTAGTTGGTGGAGTGATTTGTCTGC	1.33621
25	TAAGCCTTTGTTGTCTGATTTGTTT	0.742341
25	GTTCTTAGTTGGTGGAGTGATTTGT	0.742341
25	TTTGTTGTCTGATTTGTTTTTTATT	0.593873
25	GTGATTTGTCTGCTTAATTGCGATA	0.593873
25	TTCTTAGTTGGTGGAGTGATTTGTC	0.593873
25	TGGAGTGATTTGTCTGCTTAATTGT	0.445405
25	TAGTTGGTGGAGTGATTTGTCTGCT	0.296937
25	TGGAGTGATTTGTCTGCTTAATTGC	0.296937
25	CCTTTGTTGTCTGATTTGTTTTTTA	0.296937
25	TGTTGTCTGATTTGTTTTTTATTTC	0.296937
25	TTGTCTGATTTGTTTTTTATTTCTT	0.148468
25	AGTTGGTGGAGTGATTTGTCTGCTT	0.148468
25	GGTGGAGTGATTTGTCTGCTTAATT	0.148468
25	GTTGGTGGAGTGATTTGTCTGCTTA	0.148468
26	GATTAAGCCTTTGTTGTCTGATTTGT	136.739
26	ATTAAGCCTTTGTTGTCTGATTTGTT	2.37549
26	TTAAGCCTTTGTTGTCTGATTTGTTT	2.07856
26	TTAGTTGGTGGAGTGATTTGTCTGCT	1.03928
26	GTGGAGTGATTTGTCTGCTTAATTGC	1.03928
26	AGTGATTTGTCTGCTTAATTGCGATA	0.89081
26	TAAGCCTTTGTTGTCTGATTTGTTTT	0.742341
26	TTTGTTGTCTGATTTGTTTTTTATTT	0.593873
26	GCCTTTGTTGTCTGATTTGTTTTTTT	0.445405
26	TTGTTGTCTGATTTGTTTTTTATTTC	0.445405
26	GTTCTTAGTTGGTGGAGTGATTTGTC	0.445405
26	TTCTTAGTTGGTGGAGTGATTTGTCT	0.445405
26	CTTTGTTGTCTGATTTGTTTTTTATA	0.296937
26	CCTTTGTTGTCTGATTTGTTTTTTAT	0.296937
26	CTTTGTTGTCTGATTTGTTTTTTATT	0.296937
26	TGTTGTCTGATTTGTTTTTTATTTCT	0.148468
26	TTGTCTGATTTGTTTTTTATTTCTTT	0.148468
26	GAGTGATTTGTCTGCTTAATTGCGAC	0.148468
26	CTTAGTTGGTGGAGTGATTTGTCTGC	0.148468
26	TGGAGTGATTTGTCTGCTTAATTGCG	0.148468
26	TTGGTGGAGTGATTTGTCTGCTTAAT	0.148468
27	AGATTAAGCCTTTGTTGTCTGATTTGT	108.976
27	GAGTGATTTGTCTGCTTAATTGCGATA	3.2663
27	TTTGTTGTCTGATTTGTTTTTTATTTC	2.07856
27	TTAAGCCTTTGTTGTCTGATTTGTTTT	1.03928
27	CTTAGTTGGTGGAGTGATTTGTCTGCT	0.89081
27	TAGTTGGTGGAGTGATTTGTCTGCTTA	0.445405
27	TCTTAGTTGGTGGAGTGATTTGTCTGC	0.296937
27	TAAGCCTTTGTTGTCTGATTTGTTTTT	0.296937
27	TTGTCTGATTTGTTTTTTATTTCTTTC	0.296937
27	TTGTTGTCTGATTTGTTTTTTATTTCT	0.148468
27	AGCCTTTGTTGTCTGATTTGTTTTTTT	0.148468
27	GTGATTTGTCTGCTTAATTGCGATAAC	0.148468
27	GGAGTGATTTGTCTGCTTAATTGCGAT	0.148468
27	CGTTCTTAGTTGGTGGAGTGATTTGTT	0.148468
28	GAGATTAAGCCTTTGTTGTCTGATTTGT	129.613
28	GGAGTGATTTGTCTGCTTAATTGCGATA	0.742341
28	TTTGTTGTCTGATTTGTTTTTTATTTCT	0.742341
28	TTAGTTGGTGGAGTGATTTGTCTGCTTA	0.742341
28	TCTTAGTTGGTGGAGTGATTTGTCTGCT	0.593873
28	TAAGCCTTTGTTGTCTGATTTGTTTTTT	0.445405
28	ATTAAGCCTTTGTTGTCTGATTTGTTTT	0.445405
28	CTTTGTTGTCTGATTTGTTTTTTATTTC	0.445405
28	GTTGTCTGATTTGTTTTTTATTTCTTTC	0.445405
28	TGGTGGAGTGATTTGTCTGCTTAATTGC	0.296937
28	CGTTCTTAGTTGGTGGAGTGATTTGTCT	0.296937
28	GATTAAGCCTTTGTTGTCTGATTTGTTT	0.296937
28	CCTTTGTTGTCTGATTTGTTTTTTATTT	0.148468
28	TTGTTGTCTGATTTGTTTTTTATTTCTT	0.148468
28	TGGAGTGATTTGTCTGCTTAATTGCGAT	0.148468
28	TTCTTAGTTGGTGGAGTGATTTGTCTGA	0.148468
29	TGAGATTAAGCCTTTGTTGTCTGATTTGT	256.553
29	TGGAGTGATTTGTCTGCTTAATTGCGATA	0.89081
29	TTAAGCCTTTGTTGTCTGATTTGTTTTTT	0.445405
29	GTGGAGTGATTTGTCTGCTTAATTGCGAT	0.445405
29	GGCCGTTCTTAGTTGGTGGAGTGATTTGT	0.445405
29	TTCTTAGTTGGTGGAGTGATTTGTCTGCT	0.445405
29	TCTTAGTTGGTGGAGTGATTTGTCTGCTT	0.296937
29	TTGGTGGAGTGATTTGTCTGCTTAATTGC	0.296937
29	GTTCTTAGTTGGTGGAGTGATTTGTCTGC	0.296937
29	GAGTGATTTGTCTGCTTAATTGCGATAAC	0.296937
29	ATTAAGCCTTTGTTGTCTGATTTGTTTTT	0.296937
29	CCTTTGTTGTCTGATTTGTTTTTTATTTC	0.296937
29	TTTGTTGTCTGATTTGTTTTTTATTTCTT	0.296937
29	TGTTGTCTGATTTGTTTTTTATTTCTTTC	0.148468
29	GTTGTCTGATTTGTTTTTTATTTCTTTCT	0.148468
29	TTAGTTGGTGGAGTGATTTGTCTGCTTAA	0.148468
30	CTGAGATTAAGCCTTTGTTGTCTGATTTGT	174.153
30	TCTTAGTTGGTGGAGTGATTTGTCTGCTTA	1.03928
30	GTGGAGTGATTTGTCTGCTTAATTGCGATA	0.593873
30	GTTCTTAGTTGGTGGAGTGATTTGTCTGCT	0.593873
30	CTTTGTTGTCTGATTTGTTTTTTATTTCTT	0.445405
30	TAGTTGGTGGAGTGATTTGTCTGCTTAATT	0.445405
30	TTCTTAGTTGGTGGAGTGATTTGTCTGCTT	0.445405
30	GATTAAGCCTTTGTTGTCTGATTTGTTTTT	0.296937
30	TGAGATTAAGCCTTTGTTGTCTGATTTGTT	0.296937
30	TTGTTGTCTGATTTGTTTTTTATTTCTTTC	0.296937
30	TTTGTTGTCTGATTTGTTTTTTATTTCTTT	0.296937
30	CCTTTGTTGTCTGATTTGTTTTTTATTTCT	0.148468
30	AAGCCTTTGTTGTCTGATTTGTTTTTTATT	0.148468
30	TTAAGCCTTTGTTGTCTGATTTGTTTTTTA	0.148468
30	GGAGTGATTTGTCTGCTTAATTGCGATAAC	0.148468
30	AGGTGGAGTGATTTGTCTGCTTAATTGCGA	0.148468
30	TGGCCGTTCTTAGTTGGTGGAGTGATTTGT	0.148468
30	TTGGTGGAGTGATTTGTCTGCTTAATTGCG	0.148468
TTGACCTT
18	TTCTTAAAGTTTGACCTT	0.148468
21	ATGTTCTTAAAGTTTGACCTT	0.296937
30	AGGCGAACAATGTTCTTAAAGTTTGACCTT	0.148468
CGGGGCTG
9	TCGGGGCTG	16.6284
10	TTCGGGGCTG	30.436
11	TTCGGGGCTGA	50.1823
11	ATTCGGGGCTG	2.8209
12	ATTCGGGGCTGA	8.9081
12	TCGGGGCTGATC	4.75099
12	CATTCGGGGCTG	3.56324
13	TTCGGGGCTGATC	12.3229
13	CCATTCGGGGCTG	7.86882
13	TCGGGGCTGATCC	3.56324
14	CCATTCGGGGCTGA	17.0739
14	TTCGGGGCTGATCC	12.6198
14	ATTCGGGGCTGATC	5.04792
14	CCCATTCGGGGCTG	0.445405
15	ATTCGGGGCTGATCC	6.38414
15	CATTCGGGGCTGATC	5.34486
15	TTCGGGGCTGATCCG	3.41477
15	CCATTCGGGGCTGAT	2.37549
15	CCCATTCGGGGCTGA	0.296937
15	TCGGGGCTGATCCGG	0.296937
15	TCCCATTCGGGGCTG	0.148468
16	CCATTCGGGGCTGATC	11.8775
16	CATTCGGGGCTGATCC	5.34486
16	TCGGGGCTGATCCGGG	2.22702
16	ATTCGGGGCTGATCCG	1.03928
16	TCCCATTCGGGGCTGA	0.445405
16	GTCCCATTCGGGGCTG	0.148468
17	TCGGGGCTGATCCGGGT	7.72035
17	CCATTCGGGGCTGATCC	4.89945
17	CCCATTCGGGGCTGATC	4.89945
17	TTCGGGGCTGATCCGGG	2.22702
17	CATTCGGGGCTGATCCG	2.22702
18	TTCGGGGCTGATCCGGGT	14.9953
18	TCCCATTCGGGGCTGATC	2.07856
18	CCATTCGGGGCTGATCCG	1.63315
18	ATTCGGGGCTGATCCGGG	1.48468
18	CATTCGGGGCTGATCCGG	0.445405
19	TCGGGGCTGATCCGGGTTG	18.1131
19	GTCCCATTCGGGGCTGATC	0.445405
19	TCCCATTCGGGGCTGATCC	0.445405
20	TCGGGGCTGATCCGGGTTGA	57.4572
20	TTCGGGGCTGATCCGGGTTG	34.7416
20	CCATTCGGGGCTGATCCGGG	0.89081
20	CATTCGGGGCTGATCCGGGT	0.445405
20	CCCATTCGGGGCTGATCCGG	0.296937
21	TTCGGGGCTGATCCGGGTTGA	96.5044
21	ATTCGGGGCTGATCCGGGTTG	4.00864
21	CCATTCGGGGCTGATCCGGGT	0.593873
21	GGTCCCATTCGGGGCTGATCC	0.148468
21	TCCCATTCGGGGCTGATCCGA	0.148468
22	TTCGGGGCTGATCCGGGTTGAA	138.224
22	ATTCGGGGCTGATCCGGGTTGA	7.86882
22	GTCCCATTCGGGGCTGATCCGG	0.89081
22	CATTCGGGGCTGATCCGGGTTG	0.296937
22	CCCATTCGGGGCTGATCCGGGT	0.148468
23	ATTCGGGGCTGATCCGGGTTGAA	11.1351
23	TCGGGGCTGATCCGGGTTGAAGA	4.00864
23	CATTCGGGGCTGATCCGGGTTGA	3.41477
23	GGTCCCATTCGGGGCTGATCCGG	1.48468
23	GTCCCATTCGGGGCTGATCCGGG	0.445405
23	TCCCATTCGGGGCTGATCCGGGT	0.445405
23	CCATTCGGGGCTGATCCGGGTTG	0.148468
23	AGGTCCCATTCGGGGCTGATCCG	0.148468
24	CATTCGGGGCTGATCCGGGTTGAA	8.46269
24	TTCGGGGCTGATCCGGGTTGAAGA	6.68107
24	CCATTCGGGGCTGATCCGGGTTGA	1.48468
24	AGGTCCCATTCGGGGCTGATCCGG	1.03928
24	TCCCATTCGGGGCTGATCCGGGTT	0.445405
25	CCATTCGGGGCTGATCCGGGTTGAA	7.27495
25	TCGGGGCTGATCCGGGTTGAAGACA	5.49333
25	TCCCATTCGGGGCTGATCCGGGTTG	1.48468
25	GGTCCCATTCGGGGCTGATCCGGGT	1.18775
25	ATTCGGGGCTGATCCGGGTTGAAGA	0.445405
25	AAGGTCCCATTCGGGGCTGATCCGG	0.148468
26	TTCGGGGCTGATCCGGGTTGAAGACA	17.9647
26	CCCATTCGGGGCTGATCCGGGTTGAA	3.11783
26	TCCCATTCGGGGCTGATCCGGGTTGA	2.96937
26	GTCCCATTCGGGGCTGATCCGGGTTG	1.18775
26	AGGTCCCATTCGGGGCTGATCCGGGT	0.89081
26	CATTCGGGGCTGATCCGGGTTGAAGA	0.742341
26	CAAGGTCCCATTCGGGGCTGATCCGG	0.148468
26	GCATTCAAGGTCCCATTCGGGGCTGA	0.148468
27	TCCCATTCGGGGCTGATCCGGGTTGAA	5.93873
27	GTCCCATTCGGGGCTGATCCGGGTTGA	3.71171
27	GGTCCCATTCGGGGCTGATCCGGGTTG	3.56324
27	ATTCGGGGCTGATCCGGGTTGAAGACA	2.37549
27	CCATTCGGGGCTGATCCGGGTTGAAGA	0.742341
27	TTCGGGGCTGATCCGGGTTGAAGACAT	0.742341
27	ATTCAAGGTCCCATTCGGGGCTGATCT	0.148468
27	ATTCAAGGTCCCATTCGGGGCTGATCC	0.148468
27	AAGGTCCCATTCGGGGCTGATCCGGGT	0.148468
27	CCCATTCGGGGCTGATCCGGGTTGAAG	0.148468
28	GGTCCCATTCGGGGCTGATCCGGGTTGA	6.5326
28	AGGTCCCATTCGGGGCTGATCCGGGTTG	5.79026
28	CATTCGGGGCTGATCCGGGTTGAAGACA	3.41477
28	GTCCCATTCGGGGCTGATCCGGGTTGAA	2.8209
28	TTCGGGGCTGATCCGGGTTGAAGACATT	2.07856
28	CAAGGTCCCATTCGGGGCTGATCCGGGT	0.445405
28	CATTCAAGGTCCCATTCGGGGCTGATCC	0.148468
29	AGGTCCCATTCGGGGCTGATCCGGGTTGA	7.72035
29	CCATTCGGGGCTGATCCGGGTTGAAGACA	2.52396
29	TTCGGGGCTGATCCGGGTTGAAGACATTG	1.93009
29	TCCCATTCGGGGCTGATCCGGGTTGAAGA	1.03928
29	AAGGTCCCATTCGGGGCTGATCCGGGTTG	0.89081
29	ATTCGGGGCTGATCCGGGTTGAAGACATT	0.148468
30	AGGTCCCATTCGGGGCTGATCCGGGTTGAA	6.5326
30	TTCGGGGCTGATCCGGGTTGAAGACATTGT	1.78162
30	TCGGGGCTGATCCGGGTTGAAGACATTGTC	1.48468
30	AAGGTCCCATTCGGGGCTGATCCGGGTTGA	1.33621
30	CCCATTCGGGGCTGATCCGGGTTGAAGACA	1.33621
30	CAAGGTCCCATTCGGGGCTGATCCGGGTTG	1.18775
30	GTCCCATTCGGGGCTGATCCGGGTTGAAGA	0.89081
30	CATTCGGGGCTGATCCGGGTTGAAGACATT	0.742341
30	TCCCATTCGGGGCTGATCCGGGTTGAAGAC	0.296937
30	ATTCGGGGCTGATCCGGGTTGAAGACATTG	0.296937
30	TTCAAGGTCCCATTCGGGGCTGATCCGGGT	0.148468
30	CCATTCGGGGCTGATCCGGGTTGAAGACAT	0.148468
CCCTCGGA
9	TCCCTCGGA	9.50197
10	GTCCCTCGGA	26.4274
10	TCCCTCGGAA	0.593873
11	AGTCCCTCGGA	9.65044
12	TAGTCCCTCGGA	11.5805
12	TCCCTCGGAATT	0.296937
12	AGTCCCTCGGAA	0.148468
13	TTAGTCCCTCGGA	12.0259
13	TAGTCCCTCGGAA	0.89081
13	GTCCCTCGGAATT	0.148468
13	TCCCTCGGAATTT	0.148468
13	GTCCCTCGGAATC	0.148468
14	TTTAGTCCCTCGGA	26.8728
14	TTAGTCCCTCGGAA	1.33621
14	TAGTCCCTCGGAAT	0.296937
14	TCCCTCGGAATTTG	0.148468
15	CTTTAGTCCCTCGGA	34.4446
15	TTTAGTCCCTCGGAA	4.00864
15	TCCCTCGGAATTTGA	2.22702
15	TAGTCCCTCGGAATT	0.742341
15	TTAGTCCCTCGGAAT	0.296937
16	CCTTTAGTCCCTCGGA	29.3967
16	CTTTAGTCCCTCGGAA	10.8382
16	GTCCCTCGGAATTTGA	2.07856
16	TTAGTCCCTCGGAATT	1.03928
17	TCCTTTAGTCCCTCGGA	9.3535
17	TTTAGTCCCTCGGAATT	1.33621
17	AGTCCCTCGGAATTTGA	0.742341
17	TTAGTCCCTCGGAATTT	0.296937
17	GTCCCTCGGAATTTGAG	0.296937
18	ATCCTTTAGTCCCTCGGA	10.6897
18	TCCTTTAGTCCCTCGGAA	7.72035
18	CTTTAGTCCCTCGGAATT	1.48468
18	AGTCCCTCGGAATTTGAG	0.296937
18	TAGTCCCTCGGAATTTGA	0.148468
19	GATCCTTTAGTCCCTCGGA	3.56324
19	CCTTTAGTCCCTCGGAATT	1.18775
19	TTAGTCCCTCGGAATTTGA	0.593873
19	CTTTAGTCCCTCGGAATTT	0.296937
19	TAGTCCCTCGGAATTTGAG	0.296937
19	TCCCTCGGAATTTGAGGCT	0.148468
20	CGATCCTTTAGTCCCTCGGA	10.5412
20	GATCCTTTAGTCCCTCGGAA	3.56324
20	TCCTTTAGTCCCTCGGAATT	1.78162
20	TTTAGTCCCTCGGAATTTGT	0.593873
20	GTCCCTCGGAATTTGAGGCT	0.296937
20	TTAGTCCCTCGGAATTTGAG	0.148468
21	TCGATCCTTTAGTCCCTCGGA	32.8115
21	CGATCCTTTAGTCCCTCGGAA	10.0958
21	ATCCTTTAGTCCCTCGGAATT	1.48468
21	CTTTAGTCCCTCGGAATTTGA	0.89081
21	CCTTTAGTCCCTCGGAATTTG	0.742341
21	TCCTTTAGTCCCTCGGAATTT	0.593873
21	GTCCCTCGGAATTTGAGGCTA	0.296937
21	AGTCCCTCGGAATTTGAGGCT	0.148468
22	TCGATCCTTTAGTCCCTCGGAA	25.8335
22	ATCGATCCTTTAGTCCCTCGGA	7.57188
22	CGATCCTTTAGTCCCTCGGAAT	1.03928
22	TCCTTTAGTCCCTCGGAATTTG	0.593873
22	TAGTCCCTCGGAATTTGAGGCT	0.445405
22	TCCCTCGGAATTTGAGGCTAGA	0.296937
22	TTTAGTCCCTCGGAATTTGAGG	0.148468
22	ATCCTTTAGTCCCTCGGAATTT	0.148468
23	TATCGATCCTTTAGTCCCTCGGA	9.50197
23	TCGATCCTTTAGTCCCTCGGAAT	1.93009
23	CGATCCTTTAGTCCCTCGGAATT	1.03928
23	TTAGTCCCTCGGAATTTGAGGCT	0.445405
23	TCCTTTAGTCCCTCGGAATTTGA	0.445405
24	CTATCGATCCTTTAGTCCCTCGGA	6.38414
24	TATCGATCCTTTAGTCCCTCGGAA	4.89945
24	TTTAGTCCCTCGGAATTTGAGGCT	1.93009
24	TCGATCCTTTAGTCCCTCGGAATT	1.33621
24	ATCCTTTAGTCCCTCGGAATTTGA	0.296937
24	CGATCCTTTAGTCCCTCGGAATTT	0.296937
25	CCTATCGATCCTTTAGTCCCTCGGA	5.19639
25	CTTTAGTCCCTCGGAATTTGAGGCT	1.33621
25	TCGATCCTTTAGTCCCTCGGAATTT	0.89081
25	TATCGATCCTTTAGTCCCTCGGAAT	0.296937
25	CGATCCTTTAGTCCCTCGGAATTTG	0.148468
26	CCTATCGATCCTTTAGTCCCTCGGAA	3.41477
26	GCCTATCGATCCTTTAGTCCCTCGGA	2.52396
26	CCTTTAGTCCCTCGGAATTTGAGGCT	0.89081
26	CGATCCTTTAGTCCCTCGGAATTTGA	0.593873
26	CTATCGATCCTTTAGTCCCTCGGAAT	0.296937
26	CTTTAGTCCCTCGGAATTTGAGGCTA	0.148468
26	ATCGATCCTTTAGTCCCTCGGAATTT	0.148468
27	CTATCGATCCTTTAGTCCCTCGGAATT	1.63315
27	GGCCTATCGATCCTTTAGTCCCTCGGA	1.03928
27	TCGATCCTTTAGTCCCTCGGAATTTGA	0.742341
27	TCCTTTAGTCCCTCGGAATTTGAGGCT	0.296937
27	AGTCCCTCGGAATTTGAGGCTAGAGGT	0.148468
27	TATCGATCCTTTAGTCCCTCGGAATTT	0.148468
28	TGGCCTATCGATCCTTTAGTCCCTCGGA	6.5326
28	GGCCTATCGATCCTTTAGTCCCTCGGAA	2.96937
28	CCTATCGATCCTTTAGTCCCTCGGAATT	0.742341
28	ATCGATCCTTTAGTCCCTCGGAATTTGA	0.593873
28	TCGATCCTTTAGTCCCTCGGAATTTGAG	0.148468
29	TGGCCTATCGATCCTTTAGTCCCTCGGAA	5.34486
29	GTGGCCTATCGATCCTTTAGTCCCTCGGA	1.63315
29	TATCGATCCTTTAGTCCCTCGGAATTTGA	0.742341
29	GGCCTATCGATCCTTTAGTCCCTCGGAAT	0.445405
29	CTATCGATCCTTTAGTCCCTCGGAATTTG	0.445405
29	GATCCTTTAGTCCCTCGGAATTTGAGGCG	0.148468
29	ATCCTTTAGTCCCTCGGAATTTGAGGCTA	0.148468
30	TGTGGCCTATCGATCCTTTAGTCCCTCGGA	4.89945
30	GTGGCCTATCGATCCTTTAGTCCCTCGGAA	2.52396
30	TGGCCTATCGATCCTTTAGTCCCTCGGAAT	0.593873
30	GGCCTATCGATCCTTTAGTCCCTCGGAATT	0.296937
30	CGATCCTTTAGTCCCTCGGAATTTGAGGCT	0.296937
30	CTATCGATCCTTTAGTCCCTCGGAATTTGA	0.148468
30	CCTATCGATCCTTTAGTCCCTCGGAATTTG	0.148468
CAACTGTA
9	TCAACTGTA	39.641
10	ATCAACTGTA	10.0958
11	GATCAACTGTA	9.65044
11	TCAACTGTAGT	1.18775
12	CGATCAACTGTA	13.956
12	TCAACTGTAGTT	4.15711
12	ATCAACTGTAGT	1.93009
13	CCGATCAACTGTA	25.3881
13	TCAACTGTAGTTA	3.2663
13	ATCAACTGTAGTT	2.8209
13	GATCAACTGTAGT	2.37549
14	TCCGATCAACTGTA	49.8853
14	CGATCAACTGTAGT	6.5326
14	TCAACTGTAGTTAA	1.18775
15	GTCCGATCAACTGTA	51.0731
15	TCCGATCAACTGTAG	9.50197
15	CCGATCAACTGTAGT	9.20503
15	CGATCAACTGTAGTT	5.93873
15	GATCAACTGTAGTTA	4.30558
15	TCAACTGTAGTTAAG	0.89081
15	ATCAACTGTAGTTAA	0.89081
16	CGTCCGATCAACTGTA	60.4266
16	TCCGATCAACTGTAGT	15.4407
16	CCGATCAACTGTAGTT	12.3229
16	CGATCAACTGTAGTTA	8.61116
16	TCAACTGTAGTTAAGC	2.67243
16	GATCAACTGTAGTTAA	0.89081
17	CCGTCCGATCAACTGTA	69.6316
17	TCCGATCAACTGTAGTT	20.4886
17	CCGATCAACTGTAGTTA	19.4493
17	GTCCGATCAACTGTAGT	11.2836
17	CGATCAACTGTAGTTAA	2.07856
17	ATCAACTGTAGTTAAGC	1.93009
17	TCAACTGTAGTTAAGCT	1.93009
18	TCCGATCAACTGTAGTTA	43.3527
18	CCCGTCCGATCAACTGTA	35.0385
18	CGTCCGATCAACTGTAGT	11.4321
18	CCGATCAACTGTAGTTAA	4.45405
18	CGATCAACTGTAGTTAAG	3.2663
18	GATCAACTGTAGTTAAGC	2.52396
18	TCAACTGTAGTTAAGCTG	1.93009
18	ATCAACTGTAGTTAAGCT	1.63315
19	TCCCGTCCGATCAACTGTA	31.9207
19	GTCCGATCAACTGTAGTTA	20.6371
19	TCCGATCAACTGTAGTTAA	16.3315
19	CGTCCGATCAACTGTAGTT	12.1744
19	CCGTCCGATCAACTGTAGT	10.8382
20	TTCCCGTCCGATCAACTGTA	43.5012
20	CGTCCGATCAACTGTAGTTA	18.8555
20	TCAACTGTAGTTAAGCTGGT	4.89945
20	CCCGTCCGATCAACTGTAGT	4.30558
20	CCGATCAACTGTAGTTAAGC	3.86018
20	CGATCAACTGTAGTTAAGCT	3.71171
20	TCCGATCAACTGTAGTTAAG	3.56324
20	GATCAACTGTAGTTAAGCTG	2.22702
21	TTTCCCGTCCGATCAACTGTA	61.6143
21	TCAACTGTAGTTAAGCTGGTA	18.2616
21	CCGTCCGATCAACTGTAGTTA	10.5412
21	CGTCCGATCAACTGTAGTTAA	8.16576
21	CGATCAACTGTAGTTAAGCTG	4.45405
21	TTCCCGTCCGATCAACTGTAG	4.30558
21	CCCGTCCGATCAACTGTAGTT	4.30558
21	ATCAACTGTAGTTAAGCTGGT	1.78162
22	GTTTCCCGTCCGATCAACTGTA	59.3873
22	TTCCCGTCCGATCAACTGTAGT	5.6418
22	CGTCCGATCAACTGTAGTTAAG	5.19639
22	ATCAACTGTAGTTAAGCTGGTA	4.75099
22	CCGATCAACTGTAGTTAAGCTG	4.60252
22	CCGTCCGATCAACTGTAGTTAA	3.71171
22	GTCCGATCAACTGTAGTTAAGC	2.96937
22	CGATCAACTGTAGTTAAGCTGG	2.37549
22	TCAACTGTAGTTAAGCTGGTAA	0.593873
23	CGTTTCCCGTCCGATCAACTGTA	57.0118
23	GTTTCCCGTCCGATCAACTGTAG	12.0259
23	TTTCCCGTCCGATCAACTGTAGT	8.75963
23	CGATCAACTGTAGTTAAGCTGGT	7.27495
23	GATCAACTGTAGTTAAGCTGGTA	5.79026
23	TTCCCGTCCGATCAACTGTAGTT	5.49333
23	TCCCGTCCGATCAACTGTAGTTA	4.60252
23	GTCCGATCAACTGTAGTTAAGCT	4.00864
23	CCCGTCCGATCAACTGTAGTTAA	0.89081
24	CCGTTTCCCGTCCGATCAACTGTA	50.6277
24	CGTTTCCCGTCCGATCAACTGTAG	9.20503
24	TTTCCCGTCCGATCAACTGTAGTT	8.01729
24	CCGATCAACTGTAGTTAAGCTGGT	6.97801
24	TTCCCGTCCGATCAACTGTAGTTA	6.38414
24	TCCGATCAACTGTAGTTAAGCTGG	3.86018
24	CGTCCGATCAACTGTAGTTAAGCT	3.11783
24	TCAACTGTAGTTAAGCTGGTAAGA	2.67243
24	CCGTCCGATCAACTGTAGTTAAGC	1.03928
24	ATCAACTGTAGTTAAGCTGGTAAG	0.296937
25	ACCGTTTCCCGTCCGATCAACTGTA	25.8335
25	GTTTCCCGTCCGATCAACTGTAGTT	10.6897
25	TTTCCCGTCCGATCAACTGTAGTTA	9.50197
25	CCGATCAACTGTAGTTAAGCTGGTA	7.86882
25	TCCGATCAACTGTAGTTAAGCTGGT	6.82954
25	CCGTTTCCCGTCCGATCAACTGTAG	5.34486
25	CGTCCGATCAACTGTAGTTAAGCTG	3.11783
25	TTCCCGTCCGATCAACTGTAGTTAA	2.22702
25	CCGTCCGATCAACTGTAGTTAAGCT	1.93009
25	CCCGTCCGATCAACTGTAGTTAAGC	1.18775
25	CGATCAACTGTAGTTAAGCTGGTAA	0.445405
25	GATCAACTGTAGTTAAGCTGGTAAG	0.445405
26	CACCGTTTCCCGTCCGATCAACTGTA	34.4446
26	TCCGATCAACTGTAGTTAAGCTGGTA	15.7376
26	CGTTTCCCGTCCGATCAACTGTAGTT	6.5326
26	CGTCCGATCAACTGTAGTTAAGCTGG	3.71171
26	TTTCCCGTCCGATCAACTGTAGTTAA	2.96937
26	CCGTCCGATCAACTGTAGTTAAGCTG	2.8209
26	CCCGTCCGATCAACTGTAGTTAAGCT	2.67243
26	CCGATCAACTGTAGTTAAGCTGGTAA	1.63315
26	TCCCGTCCGATCAACTGTAGTTAAGC	1.18775
26	GATCAACTGTAGTTAAGCTGGTAAGA	0.593873
26	TCAACTGTAGTTAAGCTGGTAAGAGC	0.148468
27	GCACCGTTTCCCGTCCGATCAACTGTA	27.0212
27	CCGTTTCCCGTCCGATCAACTGTAGTT	6.97801
27	GTCCGATCAACTGTAGTTAAGCTGGTA	6.5326
27	CGTTTCCCGTCCGATCAACTGTAGTTA	5.93873
27	ACCGTTTCCCGTCCGATCAACTGTAGT	5.04792
27	CGTCCGATCAACTGTAGTTAAGCTGGT	4.75099
27	TCCGATCAACTGTAGTTAAGCTGGTAA	4.45405
27	GTTTCCCGTCCGATCAACTGTAGTTAA	2.67243
27	CCGATCAACTGTAGTTAAGCTGGTAAG	1.48468
27	TCCCGTCCGATCAACTGTAGTTAAGCT	1.33621
27	TTCCCGTCCGATCAACTGTAGTTAAGC	0.89081
27	TCAACTGTAGTTAAGCTGGTAAGAGCC	0.593873
27	ATCAACTGTAGTTAAGCTGGTAAGAGC	0.593873
28	AGCACCGTTTCCCGTCCGATCAACTGTA	16.7769
28	CCGTTTCCCGTCCGATCAACTGTAGTTA	12.1744
28	CGTCCGATCAACTGTAGTTAAGCTGGTA	8.75963
28	CACCGTTTCCCGTCCGATCAACTGTAGT	5.79026
28	TTCCCGTCCGATCAACTGTAGTTAAGCT	2.8209
28	CCGTCCGATCAACTGTAGTTAAGCTGGT	2.8209
28	TCCCGTCCGATCAACTGTAGTTAAGCTG	2.8209
28	CCGATCAACTGTAGTTAAGCTGGTAAGA	2.37549
28	GTTTCCCGTCCGATCAACTGTAGTTAAG	1.48468
28	ATCAACTGTAGTTAAGCTGGTAAGAGCC	0.742341
28	TCAACTGTAGTTAAGCTGGTAAGAGCCT	0.148468
28	CGATCAACTGTAGTTAAGCTGGTAAGAG	0.148468
29	AAGCACCGTTTCCCGTCCGATCAACTGTA	14.6984
29	GCACCGTTTCCCGTCCGATCAACTGTAGT	5.93873
29	CCGTCCGATCAACTGTAGTTAAGCTGGTA	5.93873
29	CACCGTTTCCCGTCCGATCAACTGTAGTT	4.60252
29	CGTCCGATCAACTGTAGTTAAGCTGGTAA	3.41477
29	TTCCCGTCCGATCAACTGTAGTTAAGCTG	3.41477
29	CCCGTCCGATCAACTGTAGTTAAGCTGGT	2.96937
29	CCGTTTCCCGTCCGATCAACTGTAGTTAA	2.22702
29	CGTTTCCCGTCCGATCAACTGTAGTTAAG	1.93009
29	TCCGATCAACTGTAGTTAAGCTGGTAAGA	1.93009
29	GTTTCCCGTCCGATCAACTGTAGTTAAGC	1.63315
29	GATCAACTGTAGTTAAGCTGGTAAGAGCC	0.445405
29	ATCAACTGTAGTTAAGCTGGTAAGAGCCT	0.148468
29	CGATCAACTGTAGTTAAGCTGGTAAGAGC	0.148468
30	GTTTCCCGTCCGATCAACTGTAGTTAAGCT	7.72035
30	CACCGTTTCCCGTCCGATCAACTGTAGTTA	6.68107
30	AGCACCGTTTCCCGTCCGATCAACTGTAGT	6.23567
30	AAAGCACCGTTTCCCGTCCGATCAACTGTA	4.89945
30	CCCGTCCGATCAACTGTAGTTAAGCTGGTA	4.89945
30	GCACCGTTTCCCGTCCGATCAACTGTAGTT	4.45405
30	TTTCCCGTCCGATCAACTGTAGTTAAGCTG	2.52396
30	TCCCGTCCGATCAACTGTAGTTAAGCTGGT	2.22702
30	CGTCCGATCAACTGTAGTTAAGCTGGTAAG	2.07856
30	TTCCCGTCCGATCAACTGTAGTTAAGCTGG	1.93009
30	AAGCACCGTTTCCCGTCCGATCAACTGTAG	1.93009
30	CCGTCCGATCAACTGTAGTTAAGCTGGTAA	1.63315
30	GTCCGATCAACTGTAGTTAAGCTGGTAAGA	1.48468
30	CCGTTTCCCGTCCGATCAACTGTAGTTAAG	1.33621
30	ACCGTTTCCCGTCCGATCAACTGTAGTTAA	1.33621
30	CGTTTCCCGTCCGATCAACTGTAGTTAAGC	1.03928
30	TCAACTGTAGTTAAGCTGGTAAGAGCCTGA	0.742341
30	ATCAACTGTAGTTAAGCTGGTAAGAGCCTG	0.593873
30	CCGATCAACTGTAGTTAAGCTGGTAAGAGC	0.296937
30	TCCGATCAACTGTAGTTAAGCTGGTAAGAG	0.296937
30	CGATCAACTGTAGTTAAGCTGGTAAGAGCC	0.148468
TTGACCTA
9	TTTGACCTA	33.1084
10	CCTTGACCTA	0.445405
13	TGACCTTGACCTA	0.445405
13	CTTGACCTATTCT	0.148468
13	CCTTGACCTATTC	0.148468
14	CCTTGACCTATTCT	0.593873
14	ATGACCTTGACCTA	0.593873
14	ACCTTGACCTATTC	0.148468
15	CTTGACCTATTCTCA	1.33621
15	CCTTGACCTATTCTC	1.18775
15	AATGACCTTGACCTA	0.593873
15	ACCTTGACCTATTCT	0.296937
15	GACCTTGACCTATTC	0.148468
16	CCTTGACCTATTCTCA	2.37549
16	TGACCTTGACCTATTC	1.33621
16	ACCTTGACCTATTCTA	0.296937
16	ACCTTGACCTATTCTC	0.296937
16	ATGACCTTGACCTATT	0.148468
16	AATGACCTTGACCTAC	0.148468
16	AAATGACCTTGACCTA	0.148468
17	ATGACCTTGACCTATTC	3.2663
17	TGACCTTGACCTATTCT	1.03928
17	CCTTGACCTATTCTCAA	0.296937
17	ACCTTGACCTATTCTCA	0.148468
17	GAAATGACCTTGACCTA	0.148468
18	ATGACCTTGACCTATTCT	1.78162
18	AATGACCTTGACCTATTC	1.63315
18	CTTGACCTATTCTCAAAC	1.33621
18	TGACCTTGACCTATTCTC	1.18775
18	CCTTGACCTATTCTCAAA	0.296937
18	CGAAATGACCTTGACCTA	0.148468
19	TGACCTTGACCTATTCTCA	3.11783
19	TCGAAATGACCTTGACCTA	0.89081
19	CTTGACCTATTCTCAAACT	0.742341
19	CCTTGACCTATTCTCAAAC	0.593873
19	ACCTTGACCTATTCTCAAA	0.296937
19	GAAATGACCTTGACCTATT	0.148468
20	ATGACCTTGACCTATTCTCA	4.75099
20	AATGACCTTGACCTATTCTC	0.89081
20	CCTTGACCTATTCTCAAACT	0.593873
20	TGACCTTGACCTATTCTCAA	0.593873
20	GAAATGACCTTGACCTATTC	0.148468
21	AATGACCTTGACCTATTCTCA	2.07856
21	ATGACCTTGACCTATTCTCAA	1.18775
21	CGAAATGACCTTGACCTATTC	1.03928
21	TGACCTTGACCTATTCTCAAA	0.593873
21	AAATGACCTTGACCTATTCTC	0.445405
21	CCTTGACCTATTCTCAAACTT	0.296937
21	ACCTTGACCTATTCTCAAACT	0.296937
22	CTTGACCTATTCTCAAACTTTA	2.52396
22	TGACCTTGACCTATTCTCAAAC	0.89081
22	AATGACCTTGACCTATTCTCAA	0.89081
22	ACCTTGACCTATTCTCAAACTT	0.296937
22	AAATGACCTTGACCTATTCTCA	0.296937
22	GAAATGACCTTGACCTATTCTC	0.148468
22	TCGAAATGACCTTGACCTATTT	0.148468
23	CCTTGACCTATTCTCAAACTTTA	3.2663
23	ATGACCTTGACCTATTCTCAAAC	1.18775
23	TGACCTTGACCTATTCTCAAACT	0.593873
23	AATGACCTTGACCTATTCTCAAA	0.593873
23	CGAAATGACCTTGACCTATTCTC	0.445405
23	AAATGACCTTGACCTATTCTCAA	0.148468
23	TCGAAATGACCTTGACCTATTCT	0.148468
23	CTTGACCTATTCTCAAACTTTAA	0.148468
24	ACCTTGACCTATTCTCAAACTTTA	1.33621
24	ATGACCTTGACCTATTCTCAAACT	0.445405
24	CGAAATGACCTTGACCTATTCTCA	0.296937
24	TCGAAATGACCTTGACCTATTCTC	0.296937
24	GTCGAAATGACCTTGACCTATTCT	0.148468
24	GACCTTGACCTATTCTCAAACTTT	0.148468
25	TCGAAATGACCTTGACCTATTCTCA	1.03928
25	TGACCTTGACCTATTCTCAAACTTT	0.296937
25	AAATGACCTTGACCTATTCTCAAAC	0.296937
25	AACAATGTTCTTAAAGTTTGACCTA	0.148468
26	TGACCTTGACCTATTCTCAAACTTTA	3.2663
26	CTTGACCTATTCTCAAACTTTAAATA	0.742341
26	TCGAAATGACCTTGACCTATTCTCAA	0.445405
26	GTCGAAATGACCTTGACCTATTCTCA	0.445405
26	CGAAATGACCTTGACCTATTCTCAAA	0.296937
26	ATGACCTTGACCTATTCTCAAACTTA	0.148468
26	ACCTTGACCTATTCTCAAACTTTAAA	0.148468
27	ATGACCTTGACCTATTCTCAAACTTTA	2.07856
27	CCTTGACCTATTCTCAAACTTTAAATA	0.593873
27	CGAAATGACCTTGACCTATTCTCAAAC	0.445405
27	GAAATGACCTTGACCTATTCTCAAACT	0.148468
27	GTCGAAATGACCTTGACCTATTCTCAA	0.148468
27	ACCTTGACCTATTCTCAAACTTTAAAT	0.148468
28	AATGACCTTGACCTATTCTCAAACTTTA	1.18775
28	ATGACCTTGACCTATTCTCAAACTTTAA	0.296937
28	TCGAAATGACCTTGACCTATTCTCAAAC	0.296937
28	GGGGTCGAAATGACCTTGACCTATTCTC	0.148468
29	AAATGACCTTGACCTATTCTCAAACTTTA	0.148468
29	CCTTGACCTATTCTCAAACTTTAAATATG	0.148468
30	TGACCTTGACCTATTCTCAAACTTTAAATA	0.593873
30	GAAATGACCTTGACCTATTCTCAAACTTTA	0.445405
30	GTCGAAATGACCTTGACCTATTCTCAAACT	0.148468
30	GTCGAAATGACCTTGACCTATTCTCAAACC	0.148468
30	CTTGACCTATTCTCAAACTTTAAATATGTA	0.148468
30	CCTTGACCTATTCTCAAACTTTAAATATGT	0.148468
CGTCATTT
9	GCGTCATTT	11.729
10	AGCGTCATTT	9.3535
10	GCGTCATTTC	0.148468
11	GAGCGTCATTT	11.729
12	TGAGCGTCATTT	39.641
12	AGCGTCATTTCA	0.148468
13	TTGAGCGTCATTT	86.4085
13	GCGTCATTTCCTT	0.148468
13	TGAGCGTCATTTC	0.148468
14	TTTGAGCGTCATTT	215.279
14	TTGAGCGTCATTTC	0.445405
14	GCGTCATTTCCTTA	0.148468
15	GTTTGAGCGTCATTT	347.267
15	GCGTCATTTCCTTCT	0.296937
15	TTTGAGCGTCATTTC	0.296937
15	TGAGCGTCATTTCCT	0.148468
16	TGTTTGAGCGTCATTT	510.137
16	GTTTGAGCGTCATTTC	1.33621
16	TTGAGCGTCATTTCCT	0.296937
16	TGAGCGTCATTTCCTT	0.296937
16	AGCGTCATTTCCTTCA	0.148468
17	CTGTTTGAGCGTCATTT	333.163
17	TGTTTGAGCGTCATTTC	1.93009
17	AGCGTCATTTCCTTCTA	0.148468
17	GAGCGTCATTTCCTTCT	0.148468
17	TTGAGCGTCATTTCCTT	0.148468
17	ATTTGAGCGTCATTTCC	0.148468
18	CCTGTTTGAGCGTCATTT	263.68
18	CTGTTTGAGCGTCATTTC	1.18775
18	TGTTTGAGCGTCATTTCC	0.445405
18	TGAGCGTCATTTCCTTCT	0.148468
18	GTTTGAGCGTCATTTCCT	0.148468
19	GCCTGTTTGAGCGTCATTT	116.993
19	GTTTGAGCGTCATTTCCTT	0.593873
19	TTGAGCGTCATTTCCTTCT	0.148468
19	TTGAGCGTCATTTCCTTCG	0.148468
19	TTTGAGCGTCATTTCCTTC	0.148468
20	TGCCTGTTTGAGCGTCATTT	551.708
20	TGTTTGAGCGTCATTTCCTT	0.89081
20	GCCTGTTTGAGCGTCATTTC	0.742341
20	CTGTTTGAGCGTCATTTCCT	0.445405
21	ATGCCTGTTTGAGCGTCATTT	1465.68
21	TGCCTGTTTGAGCGTCATTTC	2.52396
21	TGTTTGAGCGTCATTTCCTTC	0.593873
21	CCTGTTTGAGCGTCATTTCCA	0.148468
22	CATGCCTGTTTGAGCGTCATTT	342.813
22	ATGCCTGTTTGAGCGTCATTTC	5.34486
22	TGTTTGAGCGTCATTTCCTTCT	0.742341
22	CTGTTTGAGCGTCATTTCCTTC	0.296937
22	CCTGTTTGAGCGTCATTTCCTT	0.148468
22	TGCCTGTTTGAGCGTCATTTCC	0.148468
23	GCATGCCTGTTTGAGCGTCATTT	95.9105
23	CATGCCTGTTTGAGCGTCATTTC	1.93009
23	ATGCCTGTTTGAGCGTCATTTCC	1.48468
23	CCTGTTTGAGCGTCATTTCCTTC	0.148468
24	GGCATGCCTGTTTGAGCGTCATTT	34.1477
24	GCATGCCTGTTTGAGCGTCATTTC	0.742341
24	TGCCTGTTTGAGCGTCATTTCCTT	0.445405
24	CTGTTTGAGCGTCATTTCCTTCTT	0.148468
24	CCTGTTTGAGCGTCATTTCCTTCT	0.148468
25	GGGCATGCCTGTTTGAGCGTCATTT	41.8681
25	ATGCCTGTTTGAGCGTCATTTCCTT	1.03928
25	CATGCCTGTTTGAGCGTCATTTCCA	0.296937
25	TGCCTGTTTGAGCGTCATTTCCTTC	0.148468
26	GGGGCATGCCTGTTTGAGCGTCATTT	37.8594
26	ATGCCTGTTTGAGCGTCATTTCCTTC	0.593873
26	CATGCCTGTTTGAGCGTCATTTCCTT	0.296937
26	TGCCTGTTTGAGCGTCATTTCCTTCT	0.148468
26	GGGCATGCCTGTTTGAGCGTCATTTC	0.148468
27	ATGCCTGTTTGAGCGTCATTTCCTTCT	1.18775
27	GAGCGTCATTTCCTTCTCAAACATTCT	0.148468
27	GCATGCCTGTTTGAGCGTCATTTCCTT	0.148468
28	AGGGGGCATGCCTGTTTGAGCGTCATTT	25.685
28	GCATGCCTGTTTGAGCGTCATTTCCTTC	0.445405
28	ATGCCTGTTTGAGCGTCATTTCCTTCTC	0.296937
28	GCCTGTTTGAGCGTCATTTCCTTCTCAA	0.148468
28	GGGGCATGCCTGTTTGAGCGTCATTTCA	0.148468
29	CAGGGGGCATGCCTGTTTGAGCGTCATTT	26.4274
29	ATGCCTGTTTGAGCGTCATTTCCTTCTCA	0.148468
29	AGGGGGCATGCCTGTTTGAGCGTCATTTC	0.148468
30	CCAGGGGGCATGCCTGTTTGAGCGTCATTT	38.1564
30	CAGGGGGCATGCCTGTTTGAGCGTCATTTC	0.296937
30	GCATGCCTGTTTGAGCGTCATTTCCTTCTC	0.148468
30	GGCATGCCTGTTTGAGCGTCATTTCCTTCT	0.148468
GATCATTA
9	GGATCATTA	11.1351
10	AGGATCATTA	9.94738
11	AAGGATCATTA	5.49333
12	GAAGGATCATTA	13.6591
13	GGAAGGATCATTA	6.0872
14	CGGAAGGATCATTA	25.982
15	GCGGAAGGATCATTA	20.1917
15	CGGAAGGATCATTAA	0.148468
16	TGCGGAAGGATCATTA	66.6623
17	CTGCGGAAGGATCATTA	67.5531
18	CCTGCGGAAGGATCATTA	9.50197
19	ACCTGCGGAAGGATCATTA	1.78162
20	AACCTGCGGAAGGATCATTA	0.296937
21	AAGGATCATTAAAGAAATTTA	0.148468
22	TGAACCTGCGGAAGGATCATTA	5.19639
23	GTGAACCTGCGGAAGGATCATTA	0.148468
24	GGTGAACCTGCGGAAGGATCATTA	1.03928
26	TAGGTGAACCTGCGGAAGGATCATTA	0.742341
26	CTGCGGAAGGATCATTAAAGAAATTT	0.148468
27	GTAGGTGAACCTGCGGAAGGATCATTA	0.742341
27	CTGCGGAAGGATCATTAAAGAAATTTA	0.148468
GGTTGCGG
CGGACGGT
9	CCGGACGGT	16.48
10	CCGGACGGTG	8.31422
10	GCCGGACGGT	5.49333
11	GCCGGACGGTG	2.22702
12	CCGGACGGTGGC	20.3402
12	CAGCCGGACGGT	16.6284
13	CCGGACGGTGGCC	24.0519
13	ACAGCCGGACGGT	6.38414
13	CAGCCGGACGGTG	4.30558
13	GCCGGACGGTGGC	4.00864
14	CCGGACGGTGGCCA	23.0126
14	GACAGCCGGACGGT	16.9254
14	GCCGGACGGTGGCC	6.0872
14	AGCCGGACGGTGGC	4.15711
15	CAGCCGGACGGTGGC	18.4101
15	GCCGGACGGTGGCCA	12.4713
15	GACAGCCGGACGGTG	8.01729
15	AGACAGCCGGACGGT	7.86882
15	CCGGACGGTGGCCAT	5.34486
15	AGCCGGACGGTGGCC	3.71171
15	ACAGCCGGACGGTGG	2.22702
16	CCGGACGGTGGCCATG	40.5318
16	TAGACAGCCGGACGGT	13.6591
16	CAGCCGGACGGTGGCC	7.42341
16	ACAGCCGGACGGTGGC	6.82954
16	AGCCGGACGGTGGCCA	5.93873
16	AGACAGCCGGACGGTG	4.00864
17	GCCGGACGGTGGCCATG	17.5193
17	CAGCCGGACGGTGGCCA	16.3315
17	GACAGCCGGACGGTGGC	13.8076
17	CTAGACAGCCGGACGGT	9.20503
17	TAGACAGCCGGACGGTG	8.31422
18	CCGGACGGTGGCCATGGA	44.2436
18	TCTAGACAGCCGGACGGT	15.8861
18	GACAGCCGGACGGTGGCC	14.5499
18	AGCCGGACGGTGGCCATG	14.5499
18	AGACAGCCGGACGGTGGC	5.79026
19	GCCGGACGGTGGCCATGGA	49.2915
19	CAGCCGGACGGTGGCCATG	43.3527
19	GACAGCCGGACGGTGGCCA	15.5892
19	CCGGACGGTGGCCATGGAA	13.2137
19	TCTAGACAGCCGGACGGTG	6.82954
19	TAGACAGCCGGACGGTGGC	6.68107
19	ATCTAGACAGCCGGACGGT	4.75099
20	CAGCCGGACGGTGGCCATGG	22.8641
20	ACAGCCGGACGGTGGCCATG	11.5805
20	GCCGGACGGTGGCCATGGAA	8.31422
20	AGACAGCCGGACGGTGGCCA	6.23567
20	CTAGACAGCCGGACGGTGGC	4.30558
20	CATCTAGACAGCCGGACGGT	3.41477
20	ATCTAGACAGCCGGACGGTG	1.78162
21	CAGCCGGACGGTGGCCATGGA	53.894
21	GACAGCCGGACGGTGGCCATG	20.7856
21	TCTAGACAGCCGGACGGTGGC	7.42341
21	TAGACAGCCGGACGGTGGCCA	7.27495
21	CCGGACGGTGGCCATGGAAGT	5.04792
21	TCATCTAGACAGCCGGACGGT	4.45405
21	CATCTAGACAGCCGGACGGTG	1.48468
22	ACAGCCGGACGGTGGCCATGGA	19.4493
22	CCGGACGGTGGCCATGGAAGTC	17.2223
22	CAGCCGGACGGTGGCCATGGAA	10.8382
22	AGACAGCCGGACGGTGGCCATG	5.79026
22	TCTAGACAGCCGGACGGTGGCC	5.04792
22	TTCATCTAGACAGCCGGACGGT	4.15711
22	GCCGGACGGTGGCCATGGAAGT	4.15711
22	ATCTAGACAGCCGGACGGTGGC	1.33621
23	GACAGCCGGACGGTGGCCATGGA	29.5452
23	GCCGGACGGTGGCCATGGAAGTC	9.50197
23	TCTAGACAGCCGGACGGTGGCCA	8.46269
23	TAGACAGCCGGACGGTGGCCATG	7.86882
23	GTTCATCTAGACAGCCGGACGGT	4.30558
23	ATCTAGACAGCCGGACGGTGGCC	2.96937
23	TTCATCTAGACAGCCGGACGGTG	2.37549
23	CAGCCGGACGGTGGCCATGGAAG	2.22702
23	CATCTAGACAGCCGGACGGTGGC	1.18775
24	AGACAGCCGGACGGTGGCCATGGA	12.4713
24	CCGGACGGTGGCCATGGAAGTCGG	11.4321
24	GACAGCCGGACGGTGGCCATGGAA	7.12648
24	CTAGACAGCCGGACGGTGGCCATG	4.30558
24	CAGCCGGACGGTGGCCATGGAAGT	2.67243
24	ATCTAGACAGCCGGACGGTGGCCA	2.22702
24	CATCTAGACAGCCGGACGGTGGCC	1.63315
24	TCATCTAGACAGCCGGACGGTGGC	1.18775
24	GTTCATCTAGACAGCCGGACGGTG	0.89081
25	CCGGACGGTGGCCATGGAAGTCGGA	20.6371
25	TAGACAGCCGGACGGTGGCCATGGA	9.94738
25	TCTAGACAGCCGGACGGTGGCCATG	9.50197
25	GCCGGACGGTGGCCATGGAAGTCGG	8.9081
25	CAGCCGGACGGTGGCCATGGAAGTC	6.38414
25	TTCATCTAGACAGCCGGACGGTGGC	2.22702
25	TAGTTCATCTAGACAGCCGGACGGT	1.63315
25	ACAGCCGGACGGTGGCCATGGAAGT	1.63315
25	CATCTAGACAGCCGGACGGTGGCCA	1.33621
25	AGTTCATCTAGACAGCCGGACGGTG	0.593873
26	GCCGGACGGTGGCCATGGAAGTCGGA	29.8421
26	TCTAGACAGCCGGACGGTGGCCATGG	8.46269
26	CCGGACGGTGGCCATGGAAGTCGGAA	6.68107
26	ACAGCCGGACGGTGGCCATGGAAGTC	4.00864
26	ATCTAGACAGCCGGACGGTGGCCATG	2.8209
26	AGCCGGACGGTGGCCATGGAAGTCGG	2.67243
26	TAGACAGCCGGACGGTGGCCATGGAA	2.37549
26	GACAGCCGGACGGTGGCCATGGAAGT	2.22702
26	GTTCATCTAGACAGCCGGACGGTGGC	1.63315
26	CATCTAGACAGCCGGACGGTGGCCAT	1.33621
26	TTCATCTAGACAGCCGGACGGTGGCC	1.18775
26	TTAGTTCATCTAGACAGCCGGACGGT	1.03928
27	TCTAGACAGCCGGACGGTGGCCATGGA	25.685
27	AGCCGGACGGTGGCCATGGAAGTCGGA	7.57188
27	CAGCCGGACGGTGGCCATGGAAGTCGG	6.5326
27	GCCGGACGGTGGCCATGGAAGTCGGAA	5.34486
27	GACAGCCGGACGGTGGCCATGGAAGTC	4.30558
27	TTCATCTAGACAGCCGGACGGTGGCCA	2.52396
27	AGACAGCCGGACGGTGGCCATGGAAGT	1.63315
27	CCGGACGGTGGCCATGGAAGTCGGAAT	1.18775
27	TTAGTTCATCTAGACAGCCGGACGGTG	0.742341
27	AGTTCATCTAGACAGCCGGACGGTGGC	0.445405
28	CAGCCGGACGGTGGCCATGGAAGTCGGA	22.7156
28	ATCTAGACAGCCGGACGGTGGCCATGGA	5.19639
28	GTTCATCTAGACAGCCGGACGGTGGCCA	2.37549
28	ACAGCCGGACGGTGGCCATGGAAGTCGG	1.78162
28	TCTAGACAGCCGGACGGTGGCCATGGAA	1.63315
28	CATCTAGACAGCCGGACGGTGGCCATGG	1.33621
28	TGTTAGTTCATCTAGACAGCCGGACGGT	0.742341
28	AGTTCATCTAGACAGCCGGACGGTGGCC	0.593873
28	TCATCTAGACAGCCGGACGGTGGCCATG	0.593873
28	TAGACAGCCGGACGGTGGCCATGGAAGT	0.593873
28	GTTAGTTCATCTAGACAGCCGGACGGTG	0.445405
28	TAGTTCATCTAGACAGCCGGACGGTGGC	0.296937
29	ACAGCCGGACGGTGGCCATGGAAGTCGGA	8.31422
29	CCGGACGGTGGCCATGGAAGTCGGAATCC	4.75099
29	CAGCCGGACGGTGGCCATGGAAGTCGGAA	3.71171
29	CATCTAGACAGCCGGACGGTGGCCATGGA	2.67243
29	TTCATCTAGACAGCCGGACGGTGGCCATG	2.52396
29	TAGACAGCCGGACGGTGGCCATGGAAGTC	2.07856
29	GACAGCCGGACGGTGGCCATGGAAGTCGG	1.93009
29	TCTAGACAGCCGGACGGTGGCCATGGAAG	1.63315
29	GTGTTAGTTCATCTAGACAGCCGGACGGT	1.18775
29	GCCGGACGGTGGCCATGGAAGTCGGAATC	1.03928
29	AGTTCATCTAGACAGCCGGACGGTGGCCA	0.593873
29	TAGTTCATCTAGACAGCCGGACGGTGGCT	0.296937
29	TTAGTTCATCTAGACAGCCGGACGGTGGT	0.296937
29	ATCTAGACAGCCGGACGGTGGCCATGGAA	0.296937
30	GACAGCCGGACGGTGGCCATGGAAGTCGGA	12.6198
30	TCATCTAGACAGCCGGACGGTGGCCATGGA	4.00864
30	GCCGGACGGTGGCCATGGAAGTCGGAATCC	3.56324
30	GTTCATCTAGACAGCCGGACGGTGGCCATG	3.11783
30	AGACAGCCGGACGGTGGCCATGGAAGTCGG	1.93009
30	TTCATCTAGACAGCCGGACGGTGGCCATGG	1.78162
30	ACAGCCGGACGGTGGCCATGGAAGTCGGAA	1.48468
30	CTAGACAGCCGGACGGTGGCCATGGAAGTC	1.03928
30	CAGCCGGACGGTGGCCATGGAAGTCGGAAT	0.89081
30	TCTAGACAGCCGGACGGTGGCCATGGAAGT	0.742341
30	GTGTTAGTTCATCTAGACAGCCGGACGGTG	0.593873
30	AGCCGGACGGTGGCCATGGAAGTCGGAATC	0.593873
30	GGTGTTAGTTCATCTAGACAGCCGGACGGT	0.445405
30	TAGTTCATCTAGACAGCCGGACGGTGGCCA	0.445405
30	TTAGTTCATCTAGACAGCCGGACGGTGGCC	0.296937
30	GTTAGTTCATCTAGACAGCCGGACGGTGGC	0.296937
30	CATCTAGACAGCCGGACGGTGGCCATGGAA	0.296937
30	ATCTAGACAGCCGGACGGTGGCCATGGAAG	0.296937
30	TGTTAGTTCATCTAGACAGCCGGACGGTGG	0.148468
30	TAGACAGCCGGACGGTGGCCATGGAAGTCG	0.148468
TCCTTGTT
10	AGTCCTTGTT	0.296937
11	AGTCCTTGTTA	0.445405
12	AAGTCCTTGTTA	0.593873
12	GTCCTTGTTACA	0.148468
13	GAAGTCCTTGTTA	0.742341
13	AGAAGTCCTTGTT	0.593873
14	AGAAGTCCTTGTTA	0.89081
14	GTCCTTGTTACTTA	0.148468
14	GAAGTCCTTGTTAC	0.148468
15	TAAGAAGTCCTTGTT	0.742341
15	GAAGTCCTTGTTACC	0.148468
15	AAGAAGTCCTTGTTA	0.148468
16	TAAGAAGTCCTTGTTA	1.63315
16	AGAAGTCCTTGTTACT	0.296937
16	AGTCCTTGTTACTTAA	0.296937
16	GTAAGAAGTCCTTGTT	0.296937
17	TGTAAGAAGTCCTTGTT	1.48468
17	GTCCTTGTTACTTAATT	0.445405
18	TGTAAGAAGTCCTTGTTA	4.30558
18	AGTCCTTGTTACTTAATT	0.296937
18	GTCCTTGTTACTTAATTG	0.148468
19	TATGTAAGAAGTCCTTGTT	3.86018
19	GTCCTTGTTACTTAATTGA	0.296937
20	TATGTAAGAAGTCCTTGTTA	6.97801
20	GTCCTTGTTACTTAATTGAA	1.18775
20	ATATGTAAGAAGTCCTTGTT	0.742341
20	TGTAAGAAGTCCTTGTTACT	0.445405
20	AGTCCTTGTTACTTAATTGA	0.445405
21	ATATGTAAGAAGTCCTTGTTA	2.52396
21	TATGTAAGAAGTCCTTGTTAC	1.78162
21	AATATGTAAGAAGTCCTTGTT	1.33621
21	GTCCTTGTTACTTAATTGAAC	1.18775
21	AGTCCTTGTTACTTAATTGAA	0.742341
21	TAAGAAGTCCTTGTTACTTAA	0.148468
22	AGTCCTTGTTACTTAATTGAAC	1.33621
22	AATATGTAAGAAGTCCTTGTTA	1.03928
22	TATGTAAGAAGTCCTTGTTACT	0.445405
22	AAGTCCTTGTTACTTAATTGAA	0.148468
22	TGTAAGAAGTCCTTGTTACTTA	0.148468
23	GTCCTTGTTACTTAATTGAACGT	2.22702
23	AGTCCTTGTTACTTAATTGAACG	1.48468
23	GAAGTCCTTGTTACTTAATTGAA	0.593873
23	TAAATATGTAAGAAGTCCTTGTT	0.593873
23	TATGTAAGAAGTCCTTGTTACTT	0.148468
23	AATATGTAAGAAGTCCTTGTTAC	0.148468
23	AAATATGTAAGAAGTCCTTGTTA	0.148468
24	AGTCCTTGTTACTTAATTGAACGT	2.67243
24	GAAGTCCTTGTTACTTAATTGAAC	1.18775
24	AAGTCCTTGTTACTTAATTGAACG	1.18775
24	GTCCTTGTTACTTAATTGAACGTG	0.89081
24	AATATGTAAGAAGTCCTTGTTACT	0.445405
24	TTAAATATGTAAGAAGTCCTTGTT	0.445405
24	TATGTAAGAAGTCCTTGTTACTTA	0.296937
25	AGTCCTTGTTACTTAATTGAACGTG	2.8209
25	AAGTCCTTGTTACTTAATTGAACGT	1.78162
25	AATATGTAAGAAGTCCTTGTTACTT	0.296937
25	AGAAGTCCTTGTTACTTAATTGAAC	0.296937
25	TTTAAATATGTAAGAAGTCCTTGTT	0.296937
25	TTAAATATGTAAGAAGTCCTTGTTA	0.148468
25	TAAGAAGTCCTTGTTACTTAATTGA	0.148468
25	TAAATATGTAAGAAGTCCTTGTTAT	0.148468
26	AAGTCCTTGTTACTTAATTGAACGTG	3.41477
26	GAAGTCCTTGTTACTTAATTGAACGT	2.67243
26	AGAAGTCCTTGTTACTTAATTGAACG	0.89081
26	AATATGTAAGAAGTCCTTGTTACTTA	0.296937
26	CTTTAAATATGTAAGAAGTCCTTGTT	0.148468
26	TAAGAAGTCCTTGTTACTTAATTGAA	0.148468
26	TATGTAAGAAGTCCTTGTTACTTAAT	0.148468
26	TAAATATGTAAGAAGTCCTTGTTACT	0.148468
27	AGAAGTCCTTGTTACTTAATTGAACGT	3.41477
27	CTTTAAATATGTAAGAAGTCCTTGTTA	0.593873
27	AAGAAGTCCTTGTTACTTAATTGAACG	0.593873
27	TGTAAGAAGTCCTTGTTACTTAATTGA	0.296937
27	TATGTAAGAAGTCCTTGTTACTTAATT	0.148468
27	TTAAATATGTAAGAAGTCCTTGTTACT	0.148468
28	AGAAGTCCTTGTTACTTAATTGAACGTG	4.89945
28	AAGAAGTCCTTGTTACTTAATTGAACGT	1.48468
28	GTAAGAAGTCCTTGTTACTTAATTGAAC	0.89081
28	GTCCTTGTTACTTAATTGAACGTGGACA	0.148468
28	TTAAATATGTAAGAAGTCCTTGTTACTT	0.148468
28	TTTAAATATGTAAGAAGTCCTTGTTACT	0.148468
28	TCCTTCTGGCTAACCTTGAGTCCTTGTT	0.148468
29	TAAGAAGTCCTTGTTACTTAATTGAACGT	0.742341
29	TAAATATGTAAGAAGTCCTTGTTACTTAC	0.296937
29	TGTAAGAAGTCCTTGTTACTTAATTGAAC	0.296937
29	CTTTAAATATGTAAGAAGTCCTTGTTACT	0.148468
30	TAAGAAGTCCTTGTTACTTAATTGAACGTG	1.48468
30	GTAAGAAGTCCTTGTTACTTAATTGAACGT	1.48468
30	TGTAAGAAGTCCTTGTTACTTAATTGAACG	0.296937
30	AAGAAGTCCTTGTTACTTAATTGAACGTGG	0.148468
TTGGACGT
9	GTTGGACGT	3.11783
10	GTTGGACGTG	1.93009
10	AGTTGGACGT	1.78162
11	CAGTTGGACGT	9.20503
12	CAGTTGGACGTG	8.9081
12	GCAGTTGGACGT	4.75099
12	GTTGGACGTGGG	2.07856
13	GTTGGACGTGGGT	7.27495
13	AGCAGTTGGACGT	6.68107
13	CAGTTGGACGTGG	5.49333
13	GCAGTTGGACGTG	3.41477
14	GTTGGACGTGGGTT	41.8681
14	CAGCAGTTGGACGT	15.7376
14	CAGTTGGACGTGGG	4.89945
14	GCAGTTGGACGTGG	1.78162
15	GTTGGACGTGGGTTA	63.8414
15	CAGTTGGACGTGGGT	15.1438
15	AGTTGGACGTGGGTT	14.253
15	ACAGCAGTTGGACGT	13.3621
15	CAGCAGTTGGACGTG	11.1351
15	GCAGTTGGACGTGGG	1.63315
15	AGCAGTTGGACGTGG	1.63315
16	CAGTTGGACGTGGGTT	72.8979
16	AGTTGGACGTGGGTTA	24.6457
16	AACAGCAGTTGGACGT	15.1438
16	GCAGTTGGACGTGGGT	9.20503
16	CAGCAGTTGGACGTGG	7.42341
16	ACAGCAGTTGGACGTG	4.60252
17	CAGTTGGACGTGGGTTA	112.539
17	GCAGTTGGACGTGGGTT	40.9772
17	GTTGGACGTGGGTTAGT	21.3794
17	CAACAGCAGTTGGACGT	20.0432
17	AGCAGTTGGACGTGGGT	4.89945
18	GCAGTTGGACGTGGGTTA	29.9906
18	GTTGGACGTGGGTTAGTC	23.3095
18	AGCAGTTGGACGTGGGTT	16.0346
18	TCAACAGCAGTTGGACGT	12.6198
18	CAGCAGTTGGACGTGGGT	10.0958
18	CAGTTGGACGTGGGTTAG	9.50197
18	CAACAGCAGTTGGACGTG	5.49333
18	ACAGCAGTTGGACGTGGG	1.18775
19	CAGCAGTTGGACGTGGGTT	40.9772
19	CAGTTGGACGTGGGTTAGT	18.4101
19	ACAGCAGTTGGACGTGGGT	9.20503
19	TCAACAGCAGTTGGACGTG	5.34486
19	CAACAGCAGTTGGACGTGG	2.07856
19	GTCAACAGCAGTTGGACGT	0.742341
20	CAGCAGTTGGACGTGGGTTA	45.1344
20	CAGTTGGACGTGGGTTAGTC	22.7156
20	GTTGGACGTGGGTTAGTCGA	20.6371
20	ACAGCAGTTGGACGTGGGTT	17.5193
20	GCAGTTGGACGTGGGTTAGT	8.01729
20	TCAACAGCAGTTGGACGTGG	2.37549
20	GTCAACAGCAGTTGGACGTG	2.22702
20	AACAGCAGTTGGACGTGGGT	1.93009
21	ACAGCAGTTGGACGTGGGTTA	19.3009
21	GCAGTTGGACGTGGGTTAGTC	17.5193
21	AACAGCAGTTGGACGTGGGTT	15.7376
21	CAGTTGGACGTGGGTTAGTCG	14.9953
21	CAGCAGTTGGACGTGGGTTAG	4.75099
21	CAACAGCAGTTGGACGTGGGT	2.07856
21	CGTCAACAGCAGTTGGACGTG	1.03928
22	CAGTTGGACGTGGGTTAGTCGA	27.1697
22	CAACAGCAGTTGGACGTGGGTT	11.4321
22	CAGCAGTTGGACGTGGGTTAGT	8.9081
22	GTTGGACGTGGGTTAGTCGATC	6.97801
22	TCAACAGCAGTTGGACGTGGGT	6.68107
22	CGTCAACAGCAGTTGGACGTGG	1.63315
23	TCAACAGCAGTTGGACGTGGGTT	20.4886
23	GCAGTTGGACGTGGGTTAGTCGA	18.4101
23	CAACAGCAGTTGGACGTGGGTTA	14.5499
23	CAGCAGTTGGACGTGGGTTAGTC	13.6591
23	ACAGCAGTTGGACGTGGGTTAGT	7.27495
23	CAGTTGGACGTGGGTTAGTCGAT	5.04792
23	GTCAACAGCAGTTGGACGTGGGT	2.52396
24	TCAACAGCAGTTGGACGTGGGTTA	44.5405
24	GTCAACAGCAGTTGGACGTGGGTT	11.8775
24	CAGTTGGACGTGGGTTAGTCGATC	10.9867
24	GTTGGACGTGGGTTAGTCGATCCT	10.9867
24	CAGCAGTTGGACGTGGGTTAGTCG	8.01729
24	ACAGCAGTTGGACGTGGGTTAGTC	7.42341
24	CGTCAACAGCAGTTGGACGTGGGT	2.07856
24	CAACAGCAGTTGGACGTGGGTTAG	1.93009
25	GTTGGACGTGGGTTAGTCGATCCTA	63.5444
25	CAGCAGTTGGACGTGGGTTAGTCGA	14.1045
25	CGTCAACAGCAGTTGGACGTGGGTT	13.2137
25	GTCAACAGCAGTTGGACGTGGGTTA	12.3229
25	GCAGTTGGACGTGGGTTAGTCGATC	8.31422
25	CAGTTGGACGTGGGTTAGTCGATCC	6.23567
25	TCAACAGCAGTTGGACGTGGGTTAG	4.00864
25	AACAGCAGTTGGACGTGGGTTAGTC	3.11783
26	GTTGGACGTGGGTTAGTCGATCCTAA	94.4258
26	CAGTTGGACGTGGGTTAGTCGATCCT	11.8775
26	ACAGCAGTTGGACGTGGGTTAGTCGA	5.49333
26	TCAACAGCAGTTGGACGTGGGTTAGT	2.67243
26	AGCAGTTGGACGTGGGTTAGTCGATC	2.52396
26	CGTCAACAGCAGTTGGACGTGGGTTA	2.37549
26	GTCAACAGCAGTTGGACGTGGGTTAG	1.03928
27	CAGTTGGACGTGGGTTAGTCGATCCTA	27.3182
27	GCAGTTGGACGTGGGTTAGTCGATCCT	16.48
27	TCAACAGCAGTTGGACGTGGGTTAGTC	4.75099
27	CAGCAGTTGGACGTGGGTTAGTCGATC	2.8209
27	CAACAGCAGTTGGACGTGGGTTAGTCG	1.33621
27	AGTTCCACGTCAACAGCAGTTGGACGT	0.148468
28	GCAGTTGGACGTGGGTTAGTCGATCCTA	30.1391
28	CAGTTGGACGTGGGTTAGTCGATCCTAA	27.912
28	GTTGGACGTGGGTTAGTCGATCCTAAGA	22.2702
28	CAGCAGTTGGACGTGGGTTAGTCGATCC	3.86018
28	TCAACAGCAGTTGGACGTGGGTTAGTCG	3.71171
28	CAACAGCAGTTGGACGTGGGTTAGTCGA	3.2663
28	ACAGCAGTTGGACGTGGGTTAGTCGATC	2.52396
28	GTCAACAGCAGTTGGACGTGGGTTAGTC	2.22702
28	CGTCAACAGCAGTTGGACGTGGGTTAGT	0.296937
28	AGGTTCCACGTCAACAGCAGTTGGACGT	0.148468
29	CAGTTGGACGTGGGTTAGTCGATCCTAAG	33.8508
29	GCAGTTGGACGTGGGTTAGTCGATCCTAA	19.4493
29	CAGCAGTTGGACGTGGGTTAGTCGATCCT	9.3535
29	TCAACAGCAGTTGGACGTGGGTTAGTCGA	6.38414
29	CGTCAACAGCAGTTGGACGTGGGTTAGTC	3.56324
29	CAACAGCAGTTGGACGTGGGTTAGTCGAT	1.78162
30	CAGCAGTTGGACGTGGGTTAGTCGATCCTA	22.8641
30	CAGTTGGACGTGGGTTAGTCGATCCTAAGA	11.8775
30	GCAGTTGGACGTGGGTTAGTCGATCCTAAG	10.8382
30	AGCAGTTGGACGTGGGTTAGTCGATCCTAA	5.04792
30	GTTGGACGTGGGTTAGTCGATCCTAAGAGA	4.75099
30	ACAGCAGTTGGACGTGGGTTAGTCGATCCT	3.71171
30	CGTCAACAGCAGTTGGACGTGGGTTAGTCG	2.22702
30	CAACAGCAGTTGGACGTGGGTTAGTCGATC	2.22702
30	GTCAACAGCAGTTGGACGTGGGTTAGTCGA	1.63315
30	AACAGCAGTTGGACGTGGGTTAGTCGATCC	0.742341
30	AGTTGGACGTGGGTTAGTCGATCCTAAGAG	0.445405
30	TCAACAGCAGTTGGACGTGGGTTAGTCGAT	0.445405
30	ACGTCAACAGCAGTTGGACGTGGGTTAGTC	0.148468
GTCTGATC
9	TGTCTGATC	8.61116
10	CTGTCTGATC	6.38414
10	TGTCTGATCA	1.18775
11	GCTGTCTGATC	4.45405
11	CTGTCTGATCA	1.33621
12	GCTGTCTGATCA	1.03928
12	TGTCTGATCAGG	0.742341
13	CGGCTGTCTGATC	18.1131
13	CTGTCTGATCAGG	0.593873
13	TGTCTGATCAGGC	0.148468
14	GCGGCTGTCTGATC	39.1956
14	CGGCTGTCTGATCA	4.75099
14	CTGTCTGATCAGGC	0.296937
14	GGCTGTCTGATCAG	0.148468
15	TGCGGCTGTCTGATC	35.4839
15	GCGGCTGTCTGATCA	17.6677
15	CGGCTGTCTGATCAG	5.19639
15	GCTGTCTGATCAGGC	0.296937
15	GGCTGTCTGATCAGG	0.296937
16	GCGGCTGTCTGATCAG	29.6937
16	TGCGGCTGTCTGATCA	18.4101
16	TTGCGGCTGTCTGATC	17.9647
16	CGGCTGTCTGATCAGG	5.34486
16	GGCTGTCTGATCAGGC	2.52396
16	TGTCTGATCAGGCATT	0.296937
16	GCTGTCTGATCAGGCA	0.148468
17	CGGCTGTCTGATCAGGC	88.4871
17	GCGGCTGTCTGATCAGG	39.3441
17	TGCGGCTGTCTGATCAG	17.0739
17	TTTGCGGCTGTCTGATC	16.183
17	TTGCGGCTGTCTGATCA	6.82954
17	GGCTGTCTGATCAGGCA	6.68107
17	GCTGTCTGATCAGGCAT	0.148468
18	GCGGCTGTCTGATCAGGC	871.657
18	CGGCTGTCTGATCAGGCA	145.054
18	TTTTGCGGCTGTCTGATC	15.1438
18	GGCTGTCTGATCAGGCAT	0.593873
18	TGTCTGATCAGGCATTGT	0.148468
19	GCGGCTGTCTGATCAGGCA	2217.97
19	TGCGGCTGTCTGATCAGGC	289.068
19	TTTTTGCGGCTGTCTGATC	10.5412
19	CGGCTGTCTGATCAGGCAT	8.75963
19	TTTGCGGCTGTCTGATCAG	5.6418
19	TGTCTGATCAGGCATTGCC	3.2663
19	GGCTGTCTGATCAGGCATT	0.89081
19	CTGTCTGATCAGGCATTGC	0.148468
20	TGCGGCTGTCTGATCAGGCA	637.671
20	GCGGCTGTCTGATCAGGCAT	184.101
20	TTGCGGCTGTCTGATCAGGC	54.4879
20	CGGCTGTCTGATCAGGCATT	10.3928
20	GTTTTTGCGGCTGTCTGATC	7.12648
20	TTTTGCGGCTGTCTGATCAG	5.6418
20	TGTCTGATCAGGCATTGCCG	3.2663
20	TTTTTGCGGCTGTCTGATCA	3.11783
20	CTGTCTGATCAGGCATTGCC	1.33621
20	GGCTGTCTGATCAGGCATTG	0.148468
21	GCGGCTGTCTGATCAGGCATT	202.362
21	TTGCGGCTGTCTGATCAGGCA	135.255
21	TTTGCGGCTGTCTGATCAGGC	41.4227
21	TGTCTGATCAGGCATTGCCGC	11.4321
21	GGTTTTTGCGGCTGTCTGATC	6.68107
21	TTTTTGCGGCTGTCTGATCAG	1.48468
21	CGGCTGTCTGATCAGGCATTG	1.18775
21	GCTGTCTGATCAGGCATTGCT	0.148468
22	TTTGCGGCTGTCTGATCAGGCA	63.8414
22	TGTCTGATCAGGCATTGCCGCG	54.4879
22	TGCGGCTGTCTGATCAGGCATT	42.9073
22	TTTTGCGGCTGTCTGATCAGGC	37.5625
22	GCGGCTGTCTGATCAGGCATTG	12.1744
22	TTGCGGCTGTCTGATCAGGCAT	9.05657
22	TGGTTTTTGCGGCTGTCTGATC	5.19639
22	CTGTCTGATCAGGCATTGCCGC	1.63315
22	CGGCTGTCTGATCAGGCATTGC	1.33621
22	GTTTTTGCGGCTGTCTGATCAG	1.18775
22	GGTTTTTGCGGCTGTCTGATCA	1.18775
22	GGCTGTCTGATCAGGCATTGCC	0.148468
23	TTTTGCGGCTGTCTGATCAGGCA	40.8288
23	TTGGTTTTTGCGGCTGTCTGATC	15.2922
23	TTTTTGCGGCTGTCTGATCAGGC	14.253
23	CTGTCTGATCAGGCATTGCCGCG	9.50197
23	TTGCGGCTGTCTGATCAGGCATT	7.27495
23	TGTCTGATCAGGCATTGCCGCGA	5.79026
23	TGCGGCTGTCTGATCAGGCATTG	5.04792
23	TGGTTTTTGCGGCTGTCTGATCA	2.37549
23	GCGGCTGTCTGATCAGGCATTGC	2.07856
23	GCTGTCTGATCAGGCATTGCCGC	0.148468
24	TTTTTGCGGCTGTCTGATCAGGCA	20.4886
24	TTTGCGGCTGTCTGATCAGGCATT	7.12648
24	GTTTTTGCGGCTGTCTGATCAGGC	6.23567
24	TGCGGCTGTCTGATCAGGCATTGC	4.45405
24	ATTGGTTTTTGCGGCTGTCTGATC	4.30558
24	GCGGCTGTCTGATCAGGCATTGCC	4.15711
24	TTGGTTTTTGCGGCTGTCTGATCA	3.71171
24	CTGTCTGATCAGGCATTGCCGCGA	3.41477
24	TGTCTGATCAGGCATTGCCGCGAA	1.63315
24	GCTGTCTGATCAGGCATTGCCGCG	0.742341
24	TGGTTTTTGCGGCTGTCTGATCAG	0.742341
24	GGCTGTCTGATCAGGCATTGCCGT	0.148468
25	TTTTGCGGCTGTCTGATCAGGCATT	8.61116
25	TGCGGCTGTCTGATCAGGCATTGCC	3.56324
25	GGTTTTTGCGGCTGTCTGATCAGGC	3.11783
25	TTGCGGCTGTCTGATCAGGCATTGC	2.96937
25	AATTGGTTTTTGCGGCTGTCTGATC	1.63315
25	ATTGGTTTTTGCGGCTGTCTGATCA	1.48468
25	CTGTCTGATCAGGCATTGCCGCGAA	1.48468
25	TTGGTTTTTGCGGCTGTCTGATCAG	0.89081
25	GCTGTCTGATCAGGCATTGCCGCGA	0.593873
25	TGTCTGATCAGGCATTGCCGCGAAG	0.296937
25	GGCTGTCTGATCAGGCATTGCCGCG	0.148468
26	GGTTTTTGCGGCTGTCTGATCAGGCA	5.19639
26	TGGTTTTTGCGGCTGTCTGATCAGGC	4.75099
26	TTTTTGCGGCTGTCTGATCAGGCATT	3.71171
26	CGGCTGTCTGATCAGGCATTGCCGCG	3.41477
26	TAATTGGTTTTTGCGGCTGTCTGATC	1.78162
26	TTGGTTTTTGCGGCTGTCTGATCAGG	1.78162
26	TTTGCGGCTGTCTGATCAGGCATTGC	1.78162
26	TTGCGGCTGTCTGATCAGGCATTGCC	0.89081
26	TGTCTGATCAGGCATTGCCGCGAAGC	0.148468
26	GCTGTCTGATCAGGCATTGCCGCGAA	0.148468
27	TGGTTTTTGCGGCTGTCTGATCAGGCA	7.42341
27	TTGGTTTTTGCGGCTGTCTGATCAGGC	7.12648
27	TTTTGCGGCTGTCTGATCAGGCATTGC	2.37549
27	GTTTTTGCGGCTGTCTGATCAGGCATT	2.22702
27	TAATTGGTTTTTGCGGCTGTCTGATCA	1.03928
27	ATAATTGGTTTTTGCGGCTGTCTGATC	1.03928
27	ATTGGTTTTTGCGGCTGTCTGATCAGG	0.89081
27	CGGCTGTCTGATCAGGCATTGCCGCGA	0.593873
27	CTGTCTGATCAGGCATTGCCGCGAAGT	0.445405
27	TGTCTGATCAGGCATTGCCGCGAAGCT	0.445405
27	TGCGGCTGTCTGATCAGGCATTGCCGC	0.296937
28	TTGGTTTTTGCGGCTGTCTGATCAGGCA	16.6284
28	GGTTTTTGCGGCTGTCTGATCAGGCATT	2.22702
28	ATTGGTTTTTGCGGCTGTCTGATCAGGC	1.93009
28	GATAATTGGTTTTTGCGGCTGTCTGATC	1.03928
28	TTTTTGCGGCTGTCTGATCAGGCATTGC	0.742341
28	TGCGGCTGTCTGATCAGGCATTGCCGCG	0.445405
28	TGCGGCTGTCTGATCAGGCATTGCCGCA	0.445405
28	TTTTGCGGCTGTCTGATCAGGCATTGCC	0.445405
28	AATTGGTTTTTGCGGCTGTCTGATCAGG	0.296937
28	TTGCGGCTGTCTGATCAGGCATTGCCGC	0.148468
29	ATTGGTTTTTGCGGCTGTCTGATCAGGCA	3.56324
29	TTGGTTTTTGCGGCTGTCTGATCAGGCAT	2.37549
29	TTGCGGCTGTCTGATCAGGCATTGCCGCA	0.296937
29	GTTTTTGCGGCTGTCTGATCAGGCATTGC	0.296937
29	GGATAATTGGTTTTTGCGGCTGTCTGATC	0.296937
29	ATAATTGGTTTTTGCGGCTGTCTGATCAG	0.296937
29	CTGTCTGATCAGGCATTGCCGCGAAGCTA	0.148468
29	GCTGTCTGATCAGGCATTGCCGCGAAGCA	0.148468
29	TTTGCGGCTGTCTGATCAGGCATTGCCGT	0.148468
30	TTGGTTTTTGCGGCTGTCTGATCAGGCATT	5.49333
30	TAATTGGTTTTTGCGGCTGTCTGATCAGGC	1.48468
30	AATTGGTTTTTGCGGCTGTCTGATCAGGCA	1.03928
30	ATTGGTTTTTGCGGCTGTCTGATCAGGCAT	0.593873
30	TTGCGGCTGTCTGATCAGGCATTGCCGCGA	0.593873
30	GGTTTTTGCGGCTGTCTGATCAGGCATTGC	0.445405
30	TGGTTTTTGCGGCTGTCTGATCAGGCATTG	0.296937
30	ATAATTGGTTTTTGCGGCTGTCTGATCAGG	0.296937
30	CGGATAATTGGTTTTTGCGGCTGTCTGATC	0.296937
30	GGATAATTGGTTTTTGCGGCTGTCTGATCA	0.296937
30	TGTCTGATCAGGCATTGCCGCGAAGCTACT	0.296937
30	CGGCTGTCTGATCAGGCATTGCCGCGAAGC	0.148468
30	TTTTGCGGCTGTCTGATCAGGCATTGCCGC	0.148468
TAGGACGT
9	ATAGGACGT	7.27495
10	AATAGGACGT	6.38414
10	ATAGGACGTT	6.23567
11	GAATAGGACGT	8.46269
12	GAATAGGACGTT	9.79891
12	ATAGGACGTTTG	6.5326
12	AGAATAGGACGT	3.86018
13	TAGAATAGGACGT	21.9733
13	AATAGGACGTTTG	3.11783
14	TAGAATAGGACGTT	34.4446
14	ATAGAATAGGACGT	19.1524
14	GAATAGGACGTTTG	9.20503
14	ATAGGACGTTTGGT	7.12648
15	ATAGAATAGGACGTT	24.0519
15	TAGAATAGGACGTTT	18.8555
15	AATAGAATAGGACGT	10.9867
15	ATAGGACGTTTGGTT	6.23567
15	AATAGGACGTTTGGT	4.60252
15	GAATAGGACGTTTGG	4.30558
15	AGAATAGGACGTTTG	3.86018
16	TAATAGAATAGGACGT	21.6764
16	ATAGAATAGGACGTTT	10.6897
16	TAGAATAGGACGTTTG	9.79891
16	AATAGGACGTTTGGTT	4.75099
16	GAATAGGACGTTTGGT	4.60252
16	ATAGGACGTTTGGTTC	1.03928
17	TAATAGAATAGGACGTT	23.3095
17	ATAATAGAATAGGACGT	17.5193
17	ATAGAATAGGACGTTTG	5.49333
17	TAGAATAGGACGTTTGG	4.60252
17	GAATAGGACGTTTGGTT	2.67243
17	AATAGGACGTTTGGTTC	0.593873
18	ATAATAGAATAGGACGTT	11.729
18	AATAATAGAATAGGACGT	9.79891
18	TAATAGAATAGGACGTTT	6.23567
18	TAGAATAGGACGTTTGGT	5.79026
18	ATAGAATAGGACGTTTGG	1.78162
18	AATAGGACGTTTGGTTCT	0.296937
18	ATAGGACGTTTGGTTCTA	0.148468
19	GAATAATAGAATAGGACGT	6.0872
19	TAATAGAATAGGACGTTTG	5.34486
19	ATAATAGAATAGGACGTTT	5.19639
19	AATAATAGAATAGGACGTT	5.19639
19	TAGAATAGGACGTTTGGTT	4.89945
19	AGAATAGGACGTTTGGTTC	0.89081
19	GAATAGGACGTTTGGTTCT	0.296937
20	ATAATAGAATAGGACGTTTG	3.71171
20	ATAGAATAGGACGTTTGGTT	2.96937
20	AATAATAGAATAGGACGTTT	2.96937
20	TAATAGAATAGGACGTTTGG	1.63315
20	TAGAATAGGACGTTTGGTTC	1.48468
20	AGAATAGGACGTTTGGTTCT	0.296937
21	TGGAATAATAGAATAGGACGT	7.86882
21	AATAATAGAATAGGACGTTTG	1.93009
21	TAATAGAATAGGACGTTTGGT	1.48468
21	GGAATAATAGAATAGGACGTT	1.18775
22	TGGAATAATAGAATAGGACGTT	6.82954
22	ATGGAATAATAGAATAGGACGT	6.23567
22	ATAATAGAATAGGACGTTTGGT	1.93009
22	TAATAGAATAGGACGTTTGGTT	1.63315
22	GAATAATAGAATAGGACGTTTG	1.18775
22	ATAGAATAGGACGTTTGGTTCT	1.03928
22	AATAATAGAATAGGACGTTTGG	0.89081
22	AATAGAATAGGACGTTTGGTTC	0.445405
22	AGAATAGGACGTTTGGTTCTAT	0.148468
23	CATGGAATAATAGAATAGGACGT	6.38414
23	TGGAATAATAGAATAGGACGTTT	1.63315
23	ATAATAGAATAGGACGTTTGGTT	1.48468
23	AATAATAGAATAGGACGTTTGGT	0.89081
23	TAGAATAGGACGTTTGGTTCTAT	0.148468
24	CATGGAATAATAGAATAGGACGTT	3.71171
24	TGGAATAATAGAATAGGACGTTTG	2.22702
24	GCATGGAATAATAGAATAGGACGT	1.63315
24	TAATAGAATAGGACGTTTGGTTCT	1.18775
24	AATAATAGAATAGGACGTTTGGTT	0.742341
24	ATAATAGAATAGGACGTTTGGTTC	0.742341
24	TAGAATAGGACGTTTGGTTCTATT	0.445405
24	GAATAATAGAATAGGACGTTTGGC	0.296937
25	AGCATGGAATAATAGAATAGGACGT	4.45405
25	CATGGAATAATAGAATAGGACGTTT	1.93009
25	ATGGAATAATAGAATAGGACGTTTG	1.33621
25	ATAATAGAATAGGACGTTTGGTTCT	0.445405
25	TGGAATAATAGAATAGGACGTTTGG	0.445405
25	GAATAATAGAATAGGACGTTTGGTT	0.296937
25	ATAGGACGTTTGGTTCTATTTTGTT	0.148468
25	AGAATAGGACGTTTGGTTCTATTTT	0.148468
25	ATAGAATAGGACGTTTGGTTCTATT	0.148468
26	TAGCATGGAATAATAGAATAGGACGT	2.22702
26	AGCATGGAATAATAGAATAGGACGTT	1.93009
26	CATGGAATAATAGAATAGGACGTTTG	1.03928
26	ATGGAATAATAGAATAGGACGTTTGG	0.742341
26	TGGAATAATAGAATAGGACGTTTGGT	0.445405
26	TAGAATAGGACGTTTGGTTCTATTTT	0.296937
26	AATAATAGAATAGGACGTTTGGTTCG	0.296937
26	AATAATAGAATAGGACGTTTGGTTCT	0.148468
27	TTAGCATGGAATAATAGAATAGGACGT	4.89945
27	ATGGAATAATAGAATAGGACGTTTGGT	1.18775
27	TGGAATAATAGAATAGGACGTTTGGTT	1.03928
27	GCATGGAATAATAGAATAGGACGTTTG	0.742341
27	GGAATAATAGAATAGGACGTTTGGTTC	0.445405
27	ATAGAATAGGACGTTTGGTTCTATTTT	0.296937
27	TAATAGAATAGGACGTTTGGTTCTATT	0.148468
28	ATTAGCATGGAATAATAGAATAGGACGT	5.19639
28	TTAGCATGGAATAATAGAATAGGACGTT	2.37549
28	TAGCATGGAATAATAGAATAGGACGTTT	1.33621
28	TGGAATAATAGAATAGGACGTTTGGTTC	1.03928
28	ATGGAATAATAGAATAGGACGTTTGGTT	0.742341
28	CATGGAATAATAGAATAGGACGTTTGGT	0.593873
28	AGCATGGAATAATAGAATAGGACGTTTG	0.445405
28	AATAGAATAGGACGTTTGGTTCTATTTT	0.296937
28	ATAGGACGTTTGGTTCTATTTTGTTGGT	0.148468
28	GCATGGAATAATAGAATAGGACGTTTGG	0.148468
29	ATTAGCATGGAATAATAGAATAGGACGTT	3.86018
29	TATTAGCATGGAATAATAGAATAGGACGT	3.41477
29	TGGAATAATAGAATAGGACGTTTGGTTCT	1.48468
29	TAATAGAATAGGACGTTTGGTTCTATTTT	0.593873
30	TATTAGCATGGAATAATAGAATAGGACGTT	5.6418
30	ATATTAGCATGGAATAATAGAATAGGACGT	3.71171
30	ATGGAATAATAGAATAGGACGTTTGGTTCT	1.33621
30	TTAGCATGGAATAATAGAATAGGACGTTTG	1.33621
30	CATGGAATAATAGAATAGGACGTTTGGTTC	1.18775
30	ATAATAGAATAGGACGTTTGGTTCTATTTT	0.593873
30	AGCATGGAATAATAGAATAGGACGTTTGGT	0.593873
30	TAGCATGGAATAATAGAATAGGACGTTTGG	0.445405
30	ATTAGCATGGAATAATAGAATAGGACGTTT	0.296937
30	GCATGGAATAATAGAATAGGACGTTTGGTT	0.296937
ACACTGTG
12	CACACTGTGGAG	0.148468
12	ACACACTGTGGA	0.148468
13	CACACTGTGGAGT	0.742341
14	CACACTGTGGAGTT	1.03928
15	ACACACTGTGGAGTT	0.148468
16	CAACACACTGTGGAGT	0.296937
16	ACACACTGTGGAGTTT	0.148468
17	CAACACACTGTGGAGTT	0.148468
18	CACACTGTGGAGTTTTCA	0.148468
19	ATACAACACACTGTGGAGT	0.296937
19	AACACACTGTGGAGTTTTC	0.148468
20	CACACTGTGGAGTTTTCATA	1.78162
20	CAACACACTGTGGAGTTTTC	0.445405
20	ACACACTGTGGAGTTTTCAT	0.296937
21	ACACACTGTGGAGTTTTCATA	0.89081
21	GAACACACTGTGGAGTTTTCA	0.148468
21	CAATACAACACACTGTGGAGT	0.148468
22	CACACTGTGGAGTTTTCATATC	0.148468
22	AACACACTGTGGAGTTTTCATA	0.148468
22	TACAACACACTGTGGAGTTTTC	0.148468
23	CAACACACTGTGGAGTTTTCATA	1.03928
23	ACACACTGTGGAGTTTTCATATC	0.445405
25	CAACACACTGTGGAGTTTTCATATC	0.148468
25	AACAACACACTGTGGAGTTTTCATA	0.148468
26	ATACAACACACTGTGGAGTTTTCATA	0.445405
26	CGTTTCAATACAACACACTGTGGAGT	0.148468
26	CCGTTTCAATACAACACACTGTGGAG	0.148468
27	CACACTGTGGAGTTTTCATATCTTTGC	0.296937
27	CACACTGTGGAGTTTTCATATCTTTGT	0.296937
27	CAACACACTGTGGAGTTTTCATATCTC	0.148468
27	ACCGTTTCAATACAACACACTGTGGAG	0.148468
28	CAACACACTGTGGAGTTTTCATATCTTT	0.445405
28	CACACTGTGGAGTTTTCATATCTTTGCA	0.148468
28	ACACACTGTGGAGTTTTCATATCTTTGC	0.148468
28	ACACACTGTGGAGTTTTCATATCTTTGT	0.148468
29	AAAACCGTTTCAATACAACACACTGTGGA	0.296937
29	ACACACTGTGGAGTTTTCATATCTTTGCA	0.148468
29	AACACACTGTGGAGTTTTCATATCTTTGT	0.148468
29	GTTTCAATACAACACACTGTGGAGTTTTC	0.148468
30	CAACACACTGTGGAGTTTTCATATCTTTGT	0.296937
TTGGCGGA
9	CTTGGCGGA	10.3928
10	ACTTGGCGGA	2.8209
10	CTTGGCGGAA	1.33621
11	CACTTGGCGGA	6.97801
11	CTTGGCGGAAA	1.33621
12	CACTTGGCGGAA	0.89081
12	GCACTTGGCGGA	0.742341
13	TGCACTTGGCGGA	2.96937
13	CACTTGGCGGAAA	1.18775
13	ACTTGGCGGAAAG	0.148468
14	GTGCACTTGGCGGA	3.86018
14	TGCACTTGGCGGAA	1.33621
14	CTTGGCGGAAAGGC	0.445405
14	ACTTGGCGGAAAGG	0.296937
15	GTGCACTTGGCGGAA	2.8209
15	GGTGCACTTGGCGGA	1.63315
15	TGCACTTGGCGGAAA	0.593873
15	CTTGGCGGAAAGGCC	0.296937
16	CGGTGCACTTGGCGGA	32.0692
16	GTGCACTTGGCGGAAA	1.18775
16	GCACTTGGCGGAAAGG	0.148468
16	ACTTGGCGGAAAGGCT	0.148468
17	ACGGTGCACTTGGCGGA	31.4753
17	CGGTGCACTTGGCGGAA	19.5978
17	GTGCACTTGGCGGAAAG	0.296937
17	TGCACTTGGCGGAAAGG	0.296937
17	CACTTGGCGGAAAGGCC	0.148468
18	ACGGTGCACTTGGCGGAA	14.9953
18	AACGGTGCACTTGGCGGA	12.6198
18	CGGTGCACTTGGCGGAAA	11.2836
18	TGCACTTGGCGGAAAGGC	0.742341
18	GTGCACTTGGCGGAAAGG	0.593873
19	CAACGGTGCACTTGGCGGA	35.0385
19	ACGGTGCACTTGGCGGAAA	8.9081
19	CGGTGCACTTGGCGGAAAG	0.593873
19	GTGCACTTGGCGGAAAGGC	0.148468
20	GCAACGGTGCACTTGGCGGA	40.6803
20	CAACGGTGCACTTGGCGGAA	10.3928
20	CGGTGCACTTGGCGGAAAGG	0.445405
20	ACGGTGCACTTGGCGGAAAG	0.445405
20	GTGCACTTGGCGGAAAGGCC	0.148468
21	AGCAACGGTGCACTTGGCGGA	12.4713
21	GCAACGGTGCACTTGGCGGAA	9.79891
21	CAACGGTGCACTTGGCGGAAA	9.05657
21	CGGTGCACTTGGCGGAAAGGC	1.03928
21	GTGCACTTGGCGGAAAGGCCT	0.148468
21	TGCACTTGGCGGAAAGGCCTT	0.148468
22	TAGCAACGGTGCACTTGGCGGA	16.183
22	GCAACGGTGCACTTGGCGGAAA	6.38414
22	CGGTGCACTTGGCGGAAAGGCC	1.33621
22	CAACGGTGCACTTGGCGGAAAG	0.593873
22	ACGGTGCACTTGGCGGAAAGGC	0.593873
22	GGTGCACTTGGCGGAAAGGCCT	0.296937
22	TGCACTTGGCGGAAAGGCCTTG	0.148468
23	CTAGCAACGGTGCACTTGGCGGA	13.6591
23	TAGCAACGGTGCACTTGGCGGAA	5.49333
23	CGGTGCACTTGGCGGAAAGGCCT	1.18775
23	CAACGGTGCACTTGGCGGAAAGG	0.89081
23	ACGGTGCACTTGGCGGAAAGGCC	0.593873
23	TGCACTTGGCGGAAAGGCCTTGA	0.148468
24	GCTAGCAACGGTGCACTTGGCGGA	7.72035
24	CTAGCAACGGTGCACTTGGCGGAA	3.86018
24	TAGCAACGGTGCACTTGGCGGAAA	2.8209
24	CAACGGTGCACTTGGCGGAAAGGC	0.742341
24	CTTGGCGGAAAGGCCTTGGGTGCT	0.445405
24	CGGTGCACTTGGCGGAAAGGCCTT	0.445405
24	GCAACGGTGCACTTGGCGGAAAGG	0.148468
25	GGCTAGCAACGGTGCACTTGGCGGA	17.2223
25	CTAGCAACGGTGCACTTGGCGGAAA	2.37549
25	AACGGTGCACTTGGCGGAAAGGCCT	2.37549
25	ACGGTGCACTTGGCGGAAAGGCCTT	0.445405
25	TAGCAACGGTGCACTTGGCGGAAAG	0.296937
25	ACTTGGCGGAAAGGCCTTGGGTGCC	0.148468
25	ACTTGGCGGAAAGGCCTTGGGTGCT	0.148468
25	GGTGCACTTGGCGGAAAGGCCTTGG	0.148468
26	AGGCTAGCAACGGTGCACTTGGCGGA	6.97801
26	GGCTAGCAACGGTGCACTTGGCGGAA	5.79026
26	GCAACGGTGCACTTGGCGGAAAGGCC	1.78162
26	ACGGTGCACTTGGCGGAAAGGCCTTG	0.445405
26	AACGGTGCACTTGGCGGAAAGGCCTT	0.445405
26	TAGCAACGGTGCACTTGGCGGAAAGG	0.445405
26	CTTGGCGGAAAGGCCTTGGGTGCTTG	0.296937
27	CAGGCTAGCAACGGTGCACTTGGCGGA	10.2443
27	GGCTAGCAACGGTGCACTTGGCGGAAA	2.07856
27	GCAACGGTGCACTTGGCGGAAAGGCCT	1.93009
27	CAACGGTGCACTTGGCGGAAAGGCCTT	0.89081
27	AACGGTGCACTTGGCGGAAAGGCCTTG	0.593873
27	TAGCAACGGTGCACTTGGCGGAAAGGC	0.296937
27	ACTAGCAACGGTGCACTTGGCGGAAAG	0.148468
27	GTGCACTTGGCGGAAAGGCCTTGGGTA	0.148468
27	CGGTGCACTTGGCGGAAAGGCCTTGGG	0.148468
28	GCAGGCTAGCAACGGTGCACTTGGCGGA	6.38414
28	CAACGGTGCACTTGGCGGAAAGGCCTTG	3.56324
28	CAGGCTAGCAACGGTGCACTTGGCGGAA	3.2663
28	AGGCTAGCAACGGTGCACTTGGCGGAAA	1.78162
28	TAGCAACGGTGCACTTGGCGGAAAGGCC	0.89081
28	CTTGGCGGAAAGGCCTTGGGTGCTTGCT	0.148468
28	CTAGCAACGGTGCACTTGGCGGAAAGGC	0.148468
29	GCAGGCTAGCAACGGTGCACTTGGCGGAA	2.37549
29	GCAACGGTGCACTTGGCGGAAAGGCCTTG	1.93009
29	TAGCAACGGTGCACTTGGCGGAAAGGCCT	1.33621
29	CAGGCTAGCAACGGTGCACTTGGCGGAAA	1.18775
29	CAACGGTGCACTTGGCGGAAAGGCCTTGG	0.593873
29	CTTGGCGGAAAGGCCTTGGGTGCTTGCTG	0.148468
29	AGGCTAGCAACGGTGCACTTGGCGGAAAG	0.148468
29	CGGTGCACTTGGCGGAAAGGCCTTGGGTG	0.148468
29	AACGGTGCACTTGGCGGAAAGGCCTTGGG	0.148468
30	TAGCAGGCTAGCAACGGTGCACTTGGCGGA	5.34486
30	TAGCAACGGTGCACTTGGCGGAAAGGCCTT	0.89081
30	AGCAGGCTAGCAACGGTGCACTTGGCGGAA	0.742341
30	GCAGGCTAGCAACGGTGCACTTGGCGGAAA	0.742341
30	AACGGTGCACTTGGCGGAAAGGCCTTGGGT	0.445405
30	CTAGCAACGGTGCACTTGGCGGAAAGGCCT	0.296937
30	CTTGGCGGAAAGGCCTTGGGTGCTTGCTGG	0.148468
30	CACTTGGCGGAAAGGCCTTGGGTGCTTGCT	0.148468
30	GGCTAGCAACGGTGCACTTGGCGGAAAGGC	0.148468
30	GCTAGCAACGGTGCACTTGGCGGAAAGGCC	0.148468
30	CAACGGTGCACTTGGCGGAAAGGCCTTGGG	0.148468
TGATTTGG
30	TGGCCGTTCTTAGTTGGTGGAGTGATTTGG	0.148468
CAGGACGT
9	ACAGGACGT	7.57188
10	AACAGGACGT	9.50197
11	AACAGGACGTC	7.27495
11	GAACAGGACGT	5.79026
12	GAACAGGACGTC	3.86018
12	AACAGGACGTCA	3.2663
12	GGAACAGGACGT	2.52396
13	TGGAACAGGACGT	11.1351
13	ACAGGACGTCATA	2.22702
13	GAACAGGACGTCA	1.93009
14	TTGGAACAGGACGT	27.6151
14	TGGAACAGGACGTC	4.45405
14	AACAGGACGTCATA	3.86018
15	CTTGGAACAGGACGT	37.5625
15	TTGGAACAGGACGTC	16.183
15	TGGAACAGGACGTCA	4.45405
15	ACAGGACGTCATAGA	2.67243
15	GAACAGGACGTCATA	2.07856
15	AACAGGACGTCATAG	0.445405
15	GGAACAGGACGTCAT	0.148468
16	CCTTGGAACAGGACGT	22.2702
16	CTTGGAACAGGACGTC	18.8555
16	TTGGAACAGGACGTCA	12.0259
16	AACAGGACGTCATAGA	2.22702
16	TGGAACAGGACGTCAT	0.593873
16	GAACAGGACGTCATAG	0.445405
17	CTTGGAACAGGACGTCA	19.4493
17	CCTTGGAACAGGACGTC	13.956
17	TCCTTGGAACAGGACGT	12.0259
17	TGGAACAGGACGTCATA	5.49333
17	GAACAGGACGTCATAGA	3.11783
17	ACAGGACGTCATAGAGG	1.93009
18	TTCCTTGGAACAGGACGT	21.0825
18	TTGGAACAGGACGTCATA	8.31422
18	TGGAACAGGACGTCATAG	1.03928
18	GAACAGGACGTCATAGAG	0.445405
18	AACAGGACGTCATAGAGG	0.445405
19	TTCCTTGGAACAGGACGTC	28.9513
19	CTTGGAACAGGACGTCATA	8.16576
19	TCCTTGGAACAGGACGTCA	6.97801
19	ACAGGACGTCATAGAGGGT	2.67243
19	GTTCCTTGGAACAGGACGT	2.52396
19	TGGAACAGGACGTCATAGA	1.33621
19	AACAGGACGTCATAGAGGG	0.89081
20	TTCCTTGGAACAGGACGTCA	23.458
20	TGTTCCTTGGAACAGGACGT	21.3794
20	ACAGGACGTCATAGAGGGTG	6.23567
20	CCTTGGAACAGGACGTCATA	2.96937
20	CTTGGAACAGGACGTCATAG	1.63315
20	TTGGAACAGGACGTCATAGA	1.63315
20	TGGAACAGGACGTCATAGAG	0.445405
20	GAACAGGACGTCATAGAGGG	0.445405
21	TGTTCCTTGGAACAGGACGTC	12.6198
21	AACAGGACGTCATAGAGGGTG	4.30558
21	TCCTTGGAACAGGACGTCATA	2.67243
21	ACAGGACGTCATAGAGGGTGA	2.07856
21	TGGAACAGGACGTCATAGAGG	0.445405
21	GAACAGGACGTCATAGAGGGT	0.445405
21	GGAACAGGACGTCATAGAGGG	0.445405
21	ATGTTCCTTGGAACAGGACGT	0.296937
22	TGTTCCTTGGAACAGGACGTCA	8.46269
22	TTCCTTGGAACAGGACGTCATA	7.27495
22	GAACAGGACGTCATAGAGGGTG	2.52396
22	ATGTTCCTTGGAACAGGACGTC	1.93009
22	AACAGGACGTCATAGAGGGTGA	1.63315
22	CCTTGGAACAGGACGTCATAGA	1.63315
22	TTGGAACAGGACGTCATAGAGG	0.742341
22	TATGTTCCTTGGAACAGGACGT	0.445405
23	TATGTTCCTTGGAACAGGACGTC	3.86018
23	ACAGGACGTCATAGAGGGTGAGA	3.71171
23	TCCTTGGAACAGGACGTCATAGA	1.63315
23	CCTTGGAACAGGACGTCATAGAG	1.63315
23	TGGAACAGGACGTCATAGAGGGT	1.48468
23	GAACAGGACGTCATAGAGGGTGA	1.18775
23	CTTGGAACAGGACGTCATAGAGG	0.593873
23	CTATGTTCCTTGGAACAGGACGT	0.445405
23	TGTTCCTTGGAACAGGACGTCAT	0.296937
24	TGTTCCTTGGAACAGGACGTCATA	4.15711
24	TTCCTTGGAACAGGACGTCATAGA	2.37549
24	ACAGGACGTCATAGAGGGTGAGAA	1.63315
24	TATGTTCCTTGGAACAGGACGTCA	1.48468
24	AACAGGACGTCATAGAGGGTGAGA	1.18775
24	TTGGAACAGGACGTCATAGAGGGT	1.18775
24	CTATGTTCCTTGGAACAGGACGTC	0.89081
24	TGGAACAGGACGTCATAGAGGGTG	0.742341
24	TCTATGTTCCTTGGAACAGGACGT	0.593873
25	GAACAGGACGTCATAGAGGGTGAGA	1.48468
25	CTTGGAACAGGACGTCATAGAGGGT	1.18775
25	TTCCTTGGAACAGGACGTCATAGAG	0.89081
25	TCTATGTTCCTTGGAACAGGACGTC	0.89081
25	CTATGTTCCTTGGAACAGGACGTCA	0.89081
25	TGTTCCTTGGAACAGGACGTCATAG	0.742341
25	TTGGAACAGGACGTCATAGAGGGTG	0.742341
25	ATGTTCCTTGGAACAGGACGTCATA	0.593873
25	TGGAACAGGACGTCATAGAGGGTGA	0.445405
25	TCCTTGGAACAGGACGTCATAGAGG	0.445405
25	AACAGGACGTCATAGAGGGTGAGAA	0.445405
26	TGTTCCTTGGAACAGGACGTCATAGA	5.34486
26	TTGGAACAGGACGTCATAGAGGGTGA	1.03928
26	GGAACAGGACGTCATAGAGGGTGAGA	1.03928
26	CCTTGGAACAGGACGTCATAGAGGGT	0.742341
26	TCTATGTTCCTTGGAACAGGACGTCA	0.593873
26	CTATGTTCCTTGGAACAGGACGTCAT	0.593873
26	TATGTTCCTTGGAACAGGACGTCATA	0.593873
26	TTCCTTGGAACAGGACGTCATAGAGG	0.593873
26	ACAGGACGTCATAGAGGGTGAGAATC	0.148468
27	TGGAACAGGACGTCATAGAGGGTGAGA	1.18775
27	TGTTCCTTGGAACAGGACGTCATAGAG	0.742341
27	ATGTTCCTTGGAACAGGACGTCATAGA	0.593873
27	ACAGGACGTCATAGAGGGTGAGAATCC	0.593873
27	CCTTGGAACAGGACGTCATAGAGGGTG	0.445405
27	AACAGGACGTCATAGAGGGTGAGAATC	0.445405
27	GGAACAGGACGTCATAGAGGGTGAGAA	0.445405
27	TTCCTTGGAACAGGACGTCATAGAGGG	0.296937
[truncated: 46,774 more rows]

## Sheet: tRFs
Seed Length of sequence (nt)	Sequence	RPM
GCTTCAGT
TATCTGGC
9	ATATCTGGC	0.148468
CTCTGATA
9	TCTCTGATA	0.296937
10	ATCTCTGATA	0.296937
11	AATCTCTGATA	0.148468
12	CAATCTCTGATA	0.89081
16	TCTAAAATCTCTGATA	0.148468
17	CTCTAAAATCTCTGATA	0.148468
20	TCTAAAATCTCTGATATCTT	0.148468
20	TAAAATCTCTGATATCTTCG	0.148468
21	TAACCTCTAAAATCTCTGATA	0.148468
25	GATTTAACCTCTAAAATCTCTGATA	0.148468
25	AATCTCTGATATCTTCGGATGCAAG	0.148468
27	TGGATTTAACCTCTAAAATCTCTGATA	10.9867
27	TGGGTTTAACCTCTAAAATCTCTGATA	3.11783
27	AAAATCTCTGATATCTTCGGATGCAAG	0.148468
28	TAACCTCTAAAATCTCTGATATCTTCGA	0.148468
29	TAAAATCTCTGATATCTTCGGATGCAAGG	0.148468
30	TCTCTGATATCTTCGGATGCAAGGGTTCGA	0.148468
30	AGGTGGATTTAACCTCTAAAATCTCTGATA	0.148468
CTCCGGGC
CTCTCGGT
TCCTGTGT
12	GGTCCTGTGTTC	0.296937
13	AGGTCCTGTGTTC	0.445405
14	GAGGTCCTGTGTTC	0.742341
14	TGGAGGTCCTGTGT	0.296937
14	GTCCTGTGTTCGAT	0.296937
14	GGTCCTGTGTTCGG	0.148468
15	GTCCTGTGTTCGATC	0.148468
15	GGTCCTGTGTTCGAT	0.148468
15	CTGGAGGTCCTGTGT	0.148468
15	GGAGGTCCTGTGTTC	0.148468
16	TGGAGGTCCTGTGTTC	0.89081
16	GGTCCTGTGTTCGATC	0.445405
16	TCTGGAGGTCCTGTGT	0.296937
16	AGGTCCTGTGTTCGAT	0.148468
17	ATCTGGAGGTCCTGTGT	20.6371
17	AGGTCCTGTGTTCGATC	1.03928
17	TGGAGGTCCTGTGTTCG	0.296937
17	CTGGAGGTCCTGTGTTC	0.296937
17	GGTCCTGTGTTCGATCC	0.296937
17	GAGGTCCTGTGTTCGAT	0.148468
18	TCTGGAGGTCCTGTGTTC	3.11783
18	AGGTCCTGTGTTCGATCC	0.593873
18	GAGGTCCTGTGTTCGATC	0.296937
18	AGTCCTGTGTTCGATCCA	0.148468
18	CTGGAGGTCCTGTGTTCG	0.148468
18	GGAGGTCCTGTGTTCGAT	0.148468
19	ATCTGGAGGTCCTGTGTTC	99.4738
19	AGGTCCTGTGTTCGATCCA	0.148468
19	TGGAGGTCCTGTGTTCGAG	0.148468
20	ATCTGGAGGTCCTGTGTTCG	8.31422
20	GGGTCCTGTGTTCGATCCAC	0.148468
20	GGAGGTCCTGTGTTCGATCC	0.148468
20	TATCTGGAGGTCCTGTGTTC	0.148468
20	TCTGGAGGTCCTGTGTTCGA	0.148468
20	TGGAGGTCCTGTGTTCGATC	0.148468
21	ATCTGGAGGTCCTGTGTTCGA	1.93009
21	TGGAGGTCCTGTGTTCGATCC	0.593873
21	AGGTCCTGTGTTCGATCCACA	0.296937
21	GAGGTCCTGTGTTCGATCCAC	0.148468
21	TCTGGAGGTCCTGTGTTCGAT	0.148468
22	ATCTGGAGGTCCTGTGTTCGAT	3.41477
22	AAGTCATCTGGAGGTCCTGTGT	0.148468
22	AAGTTATCTGGAGGTCCTGTGT	0.148468
22	GAGGTCCTGTGTTCGATCCACA	0.148468
22	TCTGGAGGTCCTGTGTTCGATC	0.148468
23	ATCTGGAGGTCCTGTGTTCGATC	12.4713
23	TCTGGAGGTCCTGTGTTCGATCC	0.593873
23	CAAGTCATCTGGAGGTCCTGTGT	0.148468
24	ATCTGGAGGTCCTGTGTTCGATCC	16.3315
24	TCATCTGGAGGTCCTGTGTTCGAC	0.148468
24	TGGAGGTCCTGTGTTCGATCCACA	0.148468
25	ATCTGGAGGTCCTGTGTTCGATCCA	4.30558
26	ATCTGGAGGTCCTGTGTTCGATCCAC	2.96937
26	TCATCTGGAGGTCCTGTGTTCGATCT	0.148468
26	ATATCTGGAGGTCCTGTGTTCGATCC	0.148468
26	TCTGGAGGTCCTGTGTTCGATCCACA	0.148468
26	ATATCTGGAGGTCCTGTGTTCGATCT	0.148468
27	ATCTGGAGGTCCTGTGTTCGATCCACA	8.9081
28	ATCTGGAGGTCCTGTGTTCGATCCACAG	1.18775
29	ATCTGGAGGTCCTGTGTTCGATCCACAGA	1.03928
29	TTCGGTCAAGTTATCTGGAGGTCCTGTGT	0.148468
29	AAGATATCTGGAGGTCCTGTGTTCGATCC	0.148468
30	ATCTGGAGGTCCTGTGTTCGATCCACAGAA	0.296937
TATCTGGA
17	GTTATCTGGAGGTCCTG	0.445405
17	AAGTTATCTGGAGGTCG	0.148468
19	GTTATCTGGAGGTCCTGTG	0.445405
19	GGTCAAGTTATCTGGAGGT	0.148468
20	TCGGTCAAGTTATCTGGAGG	0.296937
21	AAGTTATCTGGAGGTCCTGTG	0.148468
23	TCGGTCAAGTTATCTGGAGGTCC	0.148468
24	TTCGGTCAAGTTATCTGGAGGTCT	0.148468
26	AAAAAACTTCGGTCAAGTTATCTGGA	0.148468
27	TCGGTCAAGTTATCTGGAGGTCCTGTG	0.148468
TTCCTCGT
ATCTGGAG
16	TCATCTGGAGGTCCTG	0.148468
22	CAAGTCATCTGGAGGTCCTGTG	0.148468
25	TTCGGTCAAGTCATCTGGAGGTCCT	0.148468
28	TCGGTCAAGTCATCTGGAGGTCCTGTGC	0.148468
TCCCCAGT
10	CGTCCCCAGT	0.148468
12	CGTCCCCAGTTC	0.445405
13	CGTCCCCAGTTCG	0.148468
15	CGTCCCCAGTTCGAT	0.296937
16	GCAGAACGTCCCCAGT	0.148468
17	CGCAGAACGTCCCCAGT	0.296937
17	ACGTCCCCAGTTCGATC	0.148468
18	GCAGAACGTCCCCAGTTC	0.296937
18	ACGCAGAACGTCCCCAGT	0.148468
18	CGTCCCCAGTTCGATCCT	0.148468
19	CACGCAGAACGTCCCCAGT	0.445405
19	CGCAGAACGTCCCCAGTTC	0.296937
20	CACGCAGAACGTCCCCAGTT	0.148468
20	AACGTCCCCAGTTCGATCCT	0.148468
26	TTAACACGCAGAACGTCCCCAGTTCA	0.148468
28	ACGCAGAACGTCCCCAGTTCGATCCTGG	0.148468
30	ACGTCCCCAGTTCGATCCTGGGCGAAATCA	0.148468
30	CACGCAGAACGTCCCCAGTTCGATCCTGGG	0.148468
CCCCCGGT
9	GCCCCCGGT	2.8209
11	GCCCCCGGTTC	0.89081
11	GGGCCCCCGGT	0.742341
12	TGGGCCCCCGGT	1.63315
12	GGCCCCCGGTTC	0.148468
12	GCCCCCGGTTCG	0.148468
13	TTGGGCCCCCGGT	0.89081
13	GGGCCCCCGGTTC	0.148468
13	GCCCCCGGTTCGA	0.148468
14	GTTGGGCCCCCGGT	0.89081
14	TGGGCCCCCGGTTC	0.742341
14	GGGCCCCCGGTTCG	0.296937
15	CGTTGGGCCCCCGGT	0.593873
15	TTGGGCCCCCGGTTC	0.445405
15	TGGGCCCCCGGTTCG	0.296937
15	GGGCCCCCGGTTCGA	0.148468
16	TCGTTGGGCCCCCGGT	1.03928
16	TGGGCCCCCGGTTCGA	0.445405
16	GTTGGGCCCCCGGTTC	0.296937
17	CGTTGGGCCCCCGGTTC	1.18775
17	TTGGGCCCCCGGTTCGA	0.445405
17	TGGGCCCCCGGTTCGAT	0.296937
18	TCGTTGGGCCCCCGGTTC	1.03928
18	CATCGTTGGGCCCCCGGT	0.742341
18	CGTTGGGCCCCCGGTTCG	0.296937
19	CCATCGTTGGGCCCCCGGT	1.03928
19	TCGTTGGGCCCCCGGTTCG	0.593873
19	TGGGCCCCCGGTTCGATTC	0.148468
19	CGTTGGGCCCCCGGTTCGA	0.148468
19	CATCGTTGGGCCCCCGGTT	0.148468
20	CATCGTTGGGCCCCCGGTTC	0.593873
20	TCGTTGGGCCCCCGGTTCGA	0.593873
20	GCCATCGTTGGGCCCCCGGT	0.296937
20	CGTTGGGCCCCCGGTTCGAT	0.148468
20	GTTGGGCCCCCGGTTCGATT	0.148468
21	TGCCATCGTTGGGCCCCCGGT	2.8209
21	CCATCGTTGGGCCCCCGGTTC	1.78162
21	CATCGTTGGGCCCCCGGTTCG	0.296937
22	TTGCCATCGTTGGGCCCCCGGT	3.11783
22	CATCGTTGGGCCCCCGGTTCGA	0.742341
22	TGCCATCGTTGGGCCCCCGGTT	0.148468
23	GTTGCCATCGTTGGGCCCCCGGT	1.93009
23	CCATCGTTGGGCCCCCGGTTCGA	1.18775
23	TGCCATCGTTGGGCCCCCGGTTC	1.03928
23	CATCGTTGGGCCCCCGGTTCGAT	0.148468
24	CGTTGCCATCGTTGGGCCCCCGGT	4.75099
24	TTGCCATCGTTGGGCCCCCGGTTC	1.63315
24	TGCCATCGTTGGGCCCCCGGTTCG	0.742341
24	CATCGTTGGGCCCCCGGTTCGATT	0.148468
24	TGGGCCCCCGGTTCGATTCCGGGC	0.148468
25	ACGTTGCCATCGTTGGGCCCCCGGT	0.593873
25	CCATCGTTGGGCCCCCGGTTCGATT	0.445405
25	GTTGCCATCGTTGGGCCCCCGGTTC	0.445405
25	TGCCATCGTTGGGCCCCCGGTTCGA	0.296937
25	TTGGGCCCCCGGTTCGATTCCGGGC	0.148468
26	CGTTGCCATCGTTGGGCCCCCGGTTC	2.37549
26	TTGCCATCGTTGGGCCCCCGGTTCGA	0.89081
26	TGCCATCGTTGGGCCCCCGGTTCGAT	0.445405
26	AACGTTGCCATCGTTGGGCCCCCGGT	0.445405
26	ATCGTTGGGCCCCCGGTTCGATTCCG	0.148468
26	TCGTTGGGCCCCCGGTTCGATTCCGG	0.148468
27	ACGTTGCCATCGTTGGGCCCCCGGTTC	1.03928
27	CGTTGCCATCGTTGGGCCCCCGGTTCG	0.89081
27	TGCCATCGTTGGGCCCCCGGTTCGATT	0.89081
27	CGTTGGGCCCCCGGTTCGATTCCGGGC	0.296937
27	CATCGTTGGGCCCCCGGTTCGATTCCG	0.148468
28	CGTTGCCATCGTTGGGCCCCCGGTTCGA	0.742341
28	CATCGTTGGGCCCCCGGTTCGATTCCGG	0.296937
28	TCGTTGGGCCCCCGGTTCGATTCCGGGC	0.296937
28	GTTGCCATCGTTGGGCCCCCGGTTCGAT	0.148468
29	GTTGCCATCGTTGGGCCCCCGGTTCGATT	0.296937
29	TTGCCATCGTTGGGCCCCCGGTTCGATTC	0.148468
29	TGCCATCGTTGGGCCCCCGGTTCGATTCT	0.148468
29	CCATCGTTGGGCCCCCGGTTCGATTCCGG	0.148468
29	TCGTTGGGCCCCCGGTTCGATTCCGGGCT	0.148468
29	ACGTTGCCATCGTTGGGCCCCCGGTTCGA	0.148468
29	CAACGTTGCCATCGTTGGGCCCCCGGTTC	0.148468
30	CATCGTTGGGCCCCCGGTTCGATTCCGGGC	0.296937
30	TGGGCCCCCGGTTCGATTCCGGGCTTGCGC	0.148468
30	ACGTTGCCATCGTTGGGCCCCCGGTTCGAT	0.148468
30	CGTTGCCATCGTTGGGCCCCCGGTTCGATT	0.148468
30	TGCCATCGTTGGGCCCCCGGTTCGATTCCG	0.148468
30	CCATCGTTGGGCCCCCGGTTCGATTCCGGG	0.148468
TTCTGATC
9	TTTCTGATC	12.4713
9	GTTCTGATC	0.296937
10	GGTTCTGATC	0.593873
10	GTTCTGATCC	0.148468
10	TTTCTGATCC	0.148468
12	TCGGTTCTGATC	0.296937
12	CGGTTCTGATCC	0.148468
12	GTTCTGATCCGA	0.148468
13	GTTCTGATCCGAA	0.148468
13	TTCGGTTCTGATC	0.148468
14	TTTCGGTTCTGATC	0.148468
15	CTTTCGGTTCTGATC	1.18775
15	TTTCGGTTCTGATCC	0.148468
16	ACTTTCGGTTCTGATC	0.89081
16	CTTTCGGTTCTGATCC	0.148468
17	CTTTCGGTTCTGATCCG	0.445405
17	CACTTTCGGTTCTGATC	0.296937
17	CGGTTCTGATCCGAACA	0.148468
18	TCACTTTCGGTTCTGATC	1.33621
18	CACTTTCGGTTCTGATCC	0.445405
18	ACTTTCGGTTCTGATCCG	0.148468
19	ATCACTTTCGGTTCTGATC	5.6418
19	TCACTTTCGGTTCTGATCC	0.593873
19	TTTCGGTTCTGATCCGAAA	0.148468
19	TTCGGTTCTGATCCGAACA	0.148468
20	TATCACTTTCGGTTCTGATC	4.60252
20	ATCACTTTCGGTTCTGATCC	1.03928
20	GTTCTGATCCGAACAACCCA	0.148468
21	TATCACTTTCGGTTCTGATCC	1.48468
21	ATCACTTTCGGTTCTGATCCG	0.593873
21	TTATCACTTTCGGTTCTGATC	0.445405
21	GTTCTGATCCGAACAACCCCA	0.148468
22	GTTATCACTTTCGGTTCTGATC	0.593873
22	TATCACTTTCGGTTCTGATCCG	0.445405
22	ATCACTTTCGGTTCTGATCCGA	0.148468
22	CGGTTCTGATCCGAACAACCCC	0.148468
23	GGTTATCACTTTCGGTTCTGATC	0.89081
23	TATCACTTTCGGTTCTGATCCGA	0.296937
23	TTATCACTTTCGGTTCTGATCCG	0.148468
24	GGTTATCACTTTCGGTTCTGATCC	0.593873
24	TATCACTTTCGGTTCTGATCCGAA	0.296937
24	TCGGTTCTGATCCGAACAACCCCA	0.148468
24	TCACTTTCGGTTCTGATCCGAACA	0.148468
25	CGGTTCTGATCCGAACAACCCCAGT	0.445405
25	ATCACTTTCGGTTCTGATCCGAACA	0.296937
25	GTGGTTATCACTTTCGGTTCTGATC	0.148468
25	GGTTATCACTTTCGGTTCTGATCCG	0.148468
26	GTGGTTATCACTTTCGGTTCTGATCC	0.148468
27	CGGTTCTGATCCGAACAACCCCAGTTC	0.148468
27	CTTTCGGTTCTGATCCGAACAACCCCA	0.148468
27	TGGTTATCACTTTCGGTTCTGATCCGA	0.148468
27	ATCACTTTCGGTTCTGATCCGAACAAC	0.148468
27	TAGTGGTTATCACTTTCGGTTCTGATC	0.148468
28	GTTATCACTTTCGGTTCTGATCCGAACA	0.148468
28	GTAGTGGTTATCACTTTCGGTTCTGATC	0.148468
30	ATCACTTTCGGTTCTGATCCGAACAACCCC	0.296937
30	TTTCGGTTCTGATCCGAACAACCCCAGTTC	0.148468
TCCTGGGC
9	ATCCTGGGC	1.93009
10	GATCCTGGGC	1.03928
10	ATCCTGGGCG	0.742341
11	CGATCCTGGGC	0.742341
12	TCGATCCTGGGC	0.296937
12	GATCCTGGGCGA	0.148468
13	TTCGATCCTGGGC	1.78162
13	CGATCCTGGGCGA	0.296937
13	ATCCTGGGCGAAT	0.148468
14	TTCGATCCTGGGCG	0.89081
14	CGATCCTGGGCGAA	0.593873
14	GTTCGATCCTGGGC	0.445405
14	GATCCTGGGCGAAA	0.148468
14	ATCCTGGGCGAAAT	0.148468
15	AGTTCGATCCTGGGC	1.78162
15	ATCCTGGGCGAAATC	1.03928
15	TTCGATCCTGGGCGA	0.89081
15	TCGATCCTGGGCGAA	0.296937
15	GTTCGATCCTGGGCG	0.148468
16	CAGTTCGATCCTGGGC	1.18775
16	ATCCTGGGCGAAATCA	1.18775
16	GTTCGATCCTGGGCGA	0.742341
16	TTCGATCCTGGGCGAA	0.445405
16	ATCCTGGGCGAAATCG	0.296937
16	GATCCTGGGCGAAATC	0.148468
16	CGATCCTGGGCGAAAA	0.148468
16	TCGATCCTGGGCGAAA	0.148468
17	ATCCTGGGCGAAATCAC	1.63315
17	GATCCTGGGCGAAATCA	1.03928
17	GTTCGATCCTGGGCGAA	0.89081
17	AGTTCGATCCTGGGCGA	0.445405
17	CGATCCTGGGCGAAATC	0.148468
17	TTCGATCCTGGGCGAAA	0.148468
18	CGATCCTGGGCGAAATCA	1.33621
18	TCGATCCTGGGCGAAATC	0.593873
18	CGATCCTGGGCGAAATCG	0.148468
18	CAGTTCGATCCTGGGCGG	0.148468
19	TTCGATCCTGGGCGAAATC	1.03928
19	AGTTCGATCCTGGGCGAAA	0.148468
19	CAGTTCGATCCTGGGCGAA	0.148468
20	TTCGATCCTGGGCGAAATCA	1.18775
20	GTTCGATCCTGGGCGAAATC	1.03928
20	CCCCAGTTCGATCCTGGGCG	0.148468
21	GTTCGATCCTGGGCGAAATCA	2.07856
21	AGTTCGATCCTGGGCGAAATC	0.296937
22	GTTCGATCCTGGGCGAAATCGC	0.148468
23	CAGTTCGATCCTGGGCGAAATCA	0.296937
23	GCCCCAGTTCGATCCTGGGCGAA	0.148468
24	CAGTTCGATCCTGGGCGAAATCAC	0.89081
25	CCCCAGTTCGATCCTGGGCGAAATC	0.148468
26	TCCCAGTTCGATCCTGGGCGAAATCA	0.296937
26	CCCCAGTTCGATCCTGGGCGAAATCA	0.148468
27	CCCCAGTTCGATCCTGGGCGAAATCAC	0.296937
TCCTCGGG
11	ATGTCCTCGGG	0.148468
12	GATGTCCTCGGG	0.148468
21	CATAACCCTGATGTCCTCGGG	0.148468
CCTCGGAT
9	TCCTCGGAT	15.8861
10	TCCTCGGATC	149.508
11	TCCTCGGATCG	12.1744
11	GTCCTCGGATT	0.148468
12	TCCTCGGATCGA	17.3708
12	TGTCCTCGGATC	0.148468
13	TCCTCGGATCGAA	23.0126
13	ATGTCCTCGGATC	0.593873
14	TCCTCGGATCGAAA	26.4274
14	TGATGTCCTCGGAT	0.148468
15	TCCTCGGATCGAAAC	12.9167
15	TGATGTCCTCGGATC	0.445405
16	TCCTCGGATCGAAACC	30.8814
16	CTGATGTCCTCGGATC	0.296937
16	TGTCCTCGGATCGAAA	0.296937
16	CCTGATGTCCTCGGAT	0.148468
17	TCCTCGGATCGAAACCG	7.86882
18	CCCTGATGTCCTCGGATC	0.445405
18	TGATGTCCTCGGATCGAA	0.148468
19	ACCCTGATGTCCTCGGATC	1.03928
20	AACCCTGATGTCCTCGGATC	0.148468
20	ATGTCCTCGGATCGAAACCG	0.148468
21	TAACCCTGATGTCCTCGGATC	0.742341
22	ATAACCCTGATGTCCTCGGATC	0.148468
23	CATAACCCTGATGTCCTCGGATC	0.148468
24	TCATAACCCTGATGTCCTCGGATC	0.296937
24	CCCTGATGTCCTCGGATCGAAACC	0.148468
25	CTCATAACCCTGATGTCCTCGGATC	0.296937
25	TCCTCGGATCGAAACCGAGCGGCGC	0.148468
26	TCCTCGGATCGAAACCGAGCGGCGCT	0.593873
26	GCTCATAACCCTGATGTCCTCGGATA	0.148468
27	TCCTCGGATCGAAACCGAGCGGCGCTA	0.593873
TCCTGGGT
17	CCAGTTCGATCCTGGGT	0.148468
GGGCGTGT
10	AGGGCGTGTG	0.148468
11	CGGGCGTGTGG	0.148468
14	CGGGCGTGTGGTCT	0.445405
19	TGGGCGTGTGGTCTAGTGG	0.296937
20	CGGGCGTGTGGTCTAGTGGT	0.296937
25	AGGGCGTGTGGCGTAGTCGGTAGCG	0.148468
TCCCGGGT
11	AGGTCCCGGGT	0.445405
11	GGTCCCGGGTT	0.148468
18	GAGGTCCCGGGTTCGAGT	0.148468
20	GGGAGGTCCCGGGTTCGAGT	0.148468
27	TGCGGGAGGTCCCGGGTTCGAGTCCCG	0.148468
30	GGTCCCGGGTTCGAGTCCCGGCTCGCCCCC	0.148468
TGCGACTG
11	GCGTGCGACTG	0.148468
12	GCGTGCGACTGT	0.148468
12	CGTGCGACTGTT	0.148468
13	AGGCGTGCGACTG	0.148468
14	AAGGCGTGCGACTG	0.296937
14	AGGCGTGCGACTGT	0.148468
15	TAAGGCGTGCGACTG	0.445405
15	AAGGCGTGCGACTGT	0.296937
15	GCGTGCGACTGTTAA	0.148468
16	AAGGCGTGCGACTGTT	0.742341
16	GCGTGCGACTGTTAAT	0.148468
16	CGTGCGACTGTTAATC	0.148468
16	GGCGTGCGACTGTTAA	0.148468
16	TTAAGGCGTGCGACTG	0.148468
17	TAAGGCGTGCGACTGTT	0.445405
17	GTTAAGGCGTGCGACTG	0.148468
18	AAGGCGTGCGACTGTTAA	0.148468
19	GGTTAAGGCGTGCGACTGT	0.296937
19	AAGGCGTGCGACTGTTAAT	0.148468
20	GGTTAAGGCGTGCGACTGTT	0.296937
20	AGGCGTGCGACTGTTAATCG	0.148468
20	GCGTGCGACTGTTAATCGCA	0.148468
20	TTAAGGCGTGCGACTGTTAA	0.148468
20	TGGTTAAGGCGTGCGACTGC	0.148468
21	TTAAGGCGTGCGACTGTTAAT	0.148468
21	TAAGGCGTGCGACTGTTAATC	0.148468
21	AAGGCGTGCGACTGTTAATCG	0.148468
22	GTTAAGGCGTGCGACTGTTAAT	0.148468
22	AAGGCGTGCGACTGTTAATCGT	0.148468
22	AGGCGTGCGACTGTTAATCGCA	0.148468
22	GGTTAAGGCGTGCGACTGTTAA	0.148468
22	GTTGGTTAAGGCGTGCGACTGT	0.148468
23	AAGGCGTGCGACTGTTAATCGCA	0.296937
23	TTAAGGCGTGCGACTGTTAATCG	0.148468
24	TGGTTAAGGCGTGCGACTGTTAAT	0.148468
24	GGTTAAGGCGTGCGACTGTTAATC	0.148468
24	CAAGTTGGTTAAGGCGTGCGACTG	0.148468
25	TTGGTTAAGGCGTGCGACTGTTAAT	0.296937
25	AGTTGGTTAAGGCGTGCGACTGTTA	0.296937
25	TTAAGGCGTGCGACTGTTAATCGCA	0.148468
25	CAAGTTGGTTAAGGCGTGCGACTGT	0.148468
27	GTTGGTTAAGGCGTGCGACTGTTAATC	0.148468
28	TGGTTAAGGCGTGCGACTGTTAATCGCA	0.148468
28	TGGCCAAGTTGGTTAAGGCGTGCGACTG	0.148468
30	TGGCCAAGTTGGTTAAGGCGTGCGACTGTT	0.148468
CAGGGCTC
9	ACAGGGCTC	0.742341
10	TACAGGGCTC	1.18775
10	CGCAGGGCTC	0.148468
11	CTACAGGGCTC	1.63315
11	GCGCAGGGCTC	0.89081
11	CGCAGGGCTCA	0.296937
11	ACAGGGCTCAT	0.148468
12	CCTACAGGGCTC	1.18775
13	GCGCGCAGGGCTC	0.593873
13	CGCGCAGGGCTCA	0.445405
13	CCCTACAGGGCTC	0.296937
14	AGCGCGCAGGGCTC	1.78162
14	CCCCTACAGGGCTC	0.296937
15	AGCGCGCAGGGCTCA	1.63315
16	AAGCGCGCAGGGCTCA	0.445405
16	GAAGCGCGCAGGGCTC	0.148468
18	CGGAAGCGCGCAGGGCTC	0.148468
18	TGGAAGCGCGCAGGGCTC	0.148468
18	GGAAGCGCGCAGGGCTCA	0.148468
20	AGTGGAAGCGCGCAGGGCTC	0.296937
20	GTGGAAGCGCGCAGGGCTCA	0.148468
21	AGTGGAAGCGCGCAGGGCTCA	0.296937
21	CAGTGGAAGCGCGCAGGGCTC	0.148468
22	GCAGTGGAAGCGCGCAGGGCTC	0.148468
22	GGAAGCGCGCAGGGCTCATAAC	0.148468
29	TGGAAGCGCGCAGGGCTCATAACCCTGAT	0.148468
TCGGGCGT
9	ATCGGGCGT	0.593873
11	ATCGGGCGTTC	0.593873
11	AGATCGGGCGT	0.148468
12	ATCGGGCGTTCG	1.03928
12	GATCGGGCGTTC	0.296937
13	GATCGGGCGTTCG	0.593873
13	AGATCGGGCGTTT	0.148468
13	TGAGATCGGGCGT	0.148468
14	AGATCGGGCGTTCG	0.593873
14	ATCGGGCGTTCGAC	0.296937
14	TGAGATCGGGCGTT	0.148468
14	TTGAGATCGGGCGT	0.148468
15	CTTGAGATCGGGCGT	0.445405
15	ATCGGGCGTTCGACT	0.445405
15	GAGATCGGGCGTTCG	0.296937
15	GATCGGGCGTTCGAC	0.148468
15	TGAGATCGGGCGTTC	0.148468
15	AGATCGGGCGTTCGA	0.148468
16	TCTTGAGATCGGGCGT	1.03928
16	TGAGATCGGGCGTTCG	0.593873
16	TTGAGATCGGGCGTTC	0.296937
16	AGATCGGGCGTTCGAC	0.148468
16	GATCGGGCGTTCGACT	0.148468
17	ATCTTGAGATCGGGCGT	0.593873
17	AGATCGGGCGTTCGACT	0.445405
17	TCTTGAGATCGGGCGTT	0.296937
17	GATCGGGCGTTCGACTC	0.148468
18	TCTTGAGATCGGGCGTTC	1.93009
18	GAGATCGGGCGTTCGACT	1.03928
18	AATCTTGAGATCGGGCGT	0.296937
18	ATCTTGAGATCGGGCGTT	0.148468
18	CTTGAGATCGGGCGTTCG	0.148468
18	TGAGATCGGGCGTTCGAT	0.148468
19	TCTTGAGATCGGGCGTTCG	2.52396
19	CTTGAGATCGGGCGTTCGA	0.148468
19	TGAGATCGGGCGTTCGACG	0.148468
20	TAAATCTTGAGATCGGGCGT	0.296937
20	AATCTTGAGATCGGGCGTTC	0.296937
20	GATCGGGCGTTCGACTCGCC	0.296937
20	TTGAGATCGGGCGTTCGACT	0.148468
20	AGATCGGGCGTTCGACTCGC	0.148468
21	AATCTTGAGATCGGGCGTTCG	0.593873
21	TCTTGAGATCGGGCGTTCGAC	0.296937
21	AAATCTTGAGATCGGGCGTTC	0.148468
21	GAGATCGGGCGTTCGACTCGC	0.148468
22	TCTTGAGATCGGGCGTTCGACT	0.593873
22	TAAATCTTGAGATCGGGCGTTC	0.296937
22	AATCTTGAGATCGGGCGTTCGA	0.148468
23	TAAATCTTGAGATCGGGCGTTCG	0.148468
23	ATCTTGAGATCGGGCGTTCGACG	0.148468
23	ACGAAATCTTGAGATCGGGCGTT	0.148468
23	TCTTGAGATCGGGCGTTCGACTC	0.148468
24	TCTTGAGATCGGGCGTTCGACTCG	0.445405
24	AATCTTGAGATCGGGCGTTCGACG	0.148468
25	AATCTTGAGATCGGGCGTTCGACTC	0.593873
25	AAATCTTGAGATCGGGCGTTCGACT	0.296937
25	ATCGGGCGTTCGACTCGCCCCCGGG	0.148468
26	ATCGGGCGTTCGACTCGCCCCCGGGA	0.296937
26	AATCTTGAGATCGGGCGTTCGACTCG	0.148468
27	GATCGGGCGTTCGACTCGCCCCCGGGA	0.445405
27	TAAATCTTGAGATCGGGCGTTCGACTC	0.148468
28	ATCGGGCGTTCGACTCGCCCCCGGGAGA	0.445405
28	AGATCGGGCGTTCGACTCGCCCCCGGGA	0.148468
28	AATCTTGAGATCGGGCGTTCGACTCGCA	0.148468
29	ATCGGGCGTTCGACTCGCCCCCGGGAGAC	0.89081
29	GATCGGGCGTTCGACTCGCCCCCGGGAGA	0.445405
29	GAGATCGGGCGTTCGACTCGCCCCCGGGA	0.296937
29	TCTTGAGATCGGGCGTTCGACTCGCCCCT	0.148468
29	TGAGATCGGGCGTTCGACTCGCCCCCGGG	0.148468
30	AGATCGGGCGTTCGACTCGCCCCCGGGAGA	0.593873
30	CTACGAAATCTTGAGATCGGGCGTTCGACC	0.148468
30	TGAGATCGGGCGTTCGACTCGCCCCCGGGA	0.148468
30	ATCTTGAGATCGGGCGTTCGACTCGCCCCC	0.148468
30	TCTTGAGATCGGGCGTTCGACTCGCCCCCG	0.148468
CCCCCATC
11	CGACCCCCATC	0.296937
12	ACCCCCATCGTG	0.148468
13	TTCGACCCCCATC	0.148468
14	GTTCGACCCCCATC	0.296937
14	CGACCCCCATCGTA	0.296937
14	CGACCCCCATCGTG	0.148468
14	TTCGACCCCCATCG	0.148468
15	TCGACCCCCATCGTG	0.296937
15	ACCCCCATCGTGAGT	0.148468
15	GGTTCGACCCCCATC	0.148468
16	ACCCCCATCGTGAGTG	0.296937
16	GACCCCCATCGTGAGT	0.148468
16	GTTCGACCCCCATCGT	0.148468
16	TTCGACCCCCATCGTG	0.148468
16	TCGACCCCCATCGTGA	0.148468
17	ACCCCCATCGTGAGTGC	0.742341
17	GTTCGACCCCCATCGTG	0.296937
17	CGACCCCCATCGTGAGT	0.148468
17	TCGACCCCCATCGTGAA	0.148468
18	GGTTCGACCCCCATCGTG	0.296937
18	CGACCCCCATCGTGAGTG	0.296937
18	GTTCGACCCCCATCGTGA	0.148468
19	TCGACCCCCATCGTGAGTG	0.445405
19	GGTTCGACCCCCATCGTGA	0.296937
20	TTCGACCCCCATCGTGAGTG	0.148468
20	ATGGGTTCGACCCCCATCGA	0.148468
20	TGGGTTCGACCCCCATCGTG	0.148468
21	TTCGACCCCCATCGTGAGTGT	0.742341
21	GGTTCGACCCCCATCGTGAGT	0.148468
21	GGTTCGACCCCCATCGTGAGC	0.148468
22	GTTCGACCCCCATCGTGAGTGA	0.296937
22	TATGGGTTCGACCCCCATCGTG	0.148468
22	GGGTTCGACCCCCATCGTGAGT	0.148468
23	TATGGGTTCGACCCCCATCGTGA	0.148468
24	TGGGTTCGACCCCCATCGTGAGTG	0.148468
25	TGGGTTCGACCCCCATCGTGAGTGC	0.445405
25	TATGGGTTCGACCCCCATCGTGAGT	0.148468
26	TATGGGTTCGACCCCCATCGTGAGTG	0.445405
27	TATGGGTTCGACCCCCATCGTGAGTGC	2.52396
27	TTATGGGTTCGACCCCCATCGTGAGTG	0.148468
27	AAGATTATGGGTTCGACCCCCATCGTG	0.148468
28	TTATGGGTTCGACCCCCATCGTGAGTGT	0.742341
28	ATTATGGGTTCGACCCCCATCGTGAGTG	0.148468
29	GATTATGGGTTCGACCCCCATCGTGAGTT	0.148468
CCCGCGCA
9	GCCCGCGCA	9.20503
10	TGCCCGCGCA	2.96937
10	GCCCGCGCAG	0.148468
11	TTGCCCGCGCA	0.445405
12	TTTGCCCGCGCA	1.93009
12	TCCCGCGCAGGT	0.148468
13	CTTTGCCCGCGCA	0.742341
13	TTTGCCCGCGCAG	0.148468
13	GCCCGCGCAGGTT	0.148468
14	GCCCGCGCAGGTTC	0.445405
14	GCTCTGCCCGCGCA	0.148468
14	CTTTGCCCGCGCAG	0.148468
14	TTTGCCCGCGCAGG	0.148468
15	TTTGCCCGCGCAGGT	0.89081
15	TGCCCGCGCAGGTTC	0.445405
15	GGCTTTGCCCGCGCA	0.296937
15	CTTTGCCCGCGCAGG	0.296937
15	GCCCGCGCAGGTTCG	0.148468
15	GCTTTGCCCGCGCAG	0.148468
16	TTGCCCGCGCAGGTTC	0.445405
16	TGCCCGCGCAGGTTCG	0.296937
16	GCCCGCGCAGGTTCGA	0.148468
17	TTTGCCCGCGCAGGTTC	1.48468
17	TGCCCGCGCAGGTTCGA	0.148468
18	CTTTGCCCGCGCAGGTTC	1.03928
18	TTTGCCCGCGCAGGTTCG	0.445405
18	TTGCCCGCGCAGGTTCGA	0.148468
19	TTTGCCCGCGCAGGTTCGA	0.593873
19	CTTTGCCCGCGCAGGTTCG	0.445405
19	GCTTTGCCCGCGCAGGTTC	0.148468
19	TGCCCGCGCAGGTTCGAGT	0.148468
20	CTTTGGGCTTTGCCCGCGCA	0.148468
20	GGCTTTGCCCGCGCAGGTTC	0.148468
20	TTTGCCCGCGCAGGTTCGAG	0.148468
21	GCTTTGCCCGCGCAGGTTCGA	0.445405
21	TTGGGCTTTGCCCGCGCAGGC	0.148468
21	TGCCCGCGCAGGTTCGAGTCC	0.148468
22	TTTGCCCGCGCAGGTTCGAGTC	0.445405
22	TCTTTTGGGCTTTGCCCGCGCA	0.445405
22	TTTGGGCTTTGCCCGCGCAGGT	0.148468
22	TTGGGCTTTGCCCGCGCAGGTT	0.148468
23	TTGCCCGCGCAGGTTCGAGTCCT	0.148468
24	TTTTGGGCTTTGCCCGCGCAGGTT	0.148468
24	TTTGGGCTTTGCCCGCGCAGGTTC	0.148468
24	TTTGCCCGCGCAGGTTCGAGTCCT	0.148468
25	TGCCCGCGCAGGTTCGAGTCCTGCA	0.296937
25	CTTTGCCCGCGCAGGTTCGAGTCCA	0.148468
26	TTGCCCGCGCAGGTTCGAGTCCTGCA	0.296937
26	CTTTTGGGCTTTGCCCGCGCAGGTTC	0.148468
27	TTTGCCCGCGCAGGTTCGAGTCCTGCT	0.296937
27	GCCCGCGCAGGTTCGAGTCCTGCAGTT	0.148468
27	TGGGCTTTGCCCGCGCAGGTTCGAGTT	0.148468
27	TGGGCTTTGCCCGCGCAGGTTCGAGTC	0.148468
28	CTTTGCCCGCGCAGGTTCGAGTCCTGCA	0.296937
28	TCTTTTGGGCTTTGCCCGCGCAGGTTCA	0.148468
29	CTTTGCCCGCGCAGGTTCGAGTCCTGCAG	0.148468
29	TTTGCCCGCGCAGGTTCGAGTCCTGCAGT	0.148468
29	TTGCCCGCGCAGGTTCGAGTCCTGCAGTT	0.148468
29	TCTTTTGGGCTTTGCCCGCGCAGGTTCGT	0.148468
30	CTTTGCCCGCGCAGGTTCGAGTCCTGCAGT	0.296937
CCCCTATG
9	CCCCCTATG	1.78162
10	CCCCCTATGA	0.148468
13	CGAGCCCCCTATG	0.296937
13	GCCCCCTATGAGG	0.148468
14	CGAGCCCCCTATGA	0.296937
15	TTCGAGCCCCCTATG	0.148468
15	CCCCCTATGAGGAGC	0.148468
16	TCGAGCCCCCTATGAG	0.148468
16	GTTCGAGCCCCCTATG	0.148468
17	GTTCGAGCCCCCTATGA	0.296937
17	GGTTCGAGCCCCCTATG	0.148468
18	GGTTCGAGCCCCCTATGT	0.148468
18	TTCGAGCCCCCTATGAGG	0.148468
22	TCAGGGGTTCGAGCCCCCTATG	0.296937
23	TCAGGGGTTCGAGCCCCCTATGA	0.148468
23	AGGGGTTCGAGCCCCCTATGAGG	0.148468
24	TCAGGGGTTCGAGCCCCCTATGAG	0.148468
25	TCAGGGGTTCGAGCCCCCTATGAGG	1.63315
25	CAGGGGTTCGAGCCCCCTATGAGGA	0.296937
26	TCAGGGGTTCGAGCCCCCTATGAGGA	0.593873
26	AGGGGTTCGAGCCCCCTATGAGGAGA	0.148468
27	CAGGGGTTCGAGCCCCCTATGAGGAGC	1.48468
27	TCAGGGGTTCGAGCCCCCTATGAGGAG	1.33621
28	TCAGGGGTTCGAGCCCCCTATGAGGAGC	15.8861
30	TGTCAGGGGTTCGAGCCCCCTATGAGGAGC	0.148468
CTCCCCGT
9	ACTCCCCGT	0.296937
10	GACTCCCCGT	0.296937
12	CGACTCCCCGTA	0.296937
13	TCGACTCCCCGTA	0.148468
14	TTCGACTCCCCGTA	0.593873
14	CGACTCCCCGTATT	0.296937
14	GTTCGACTCCCCGT	0.296937
14	ACTCCCCGTATCGA	0.148468
15	GTTCGACTCCCCGTA	1.78162
15	ACTCCCCGTATCGGA	0.445405
15	GGTTCGACTCCCCGT	0.148468
15	TTCGACTCCCCGTAT	0.148468
15	GACTCCCCGTATCGG	0.148468
16	GGTTCGACTCCCCGTA	0.593873
16	TTCGACTCCCCGTATT	0.148468
17	CGACTCCCCGTATCGGA	0.445405
17	ACTCCCCGTATCGGAGC	0.148468
17	GGGTTCGACTCCCCGTA	0.148468
17	GTTCGACTCCCCGTATC	0.148468
18	CGACTCCCCGTATCGGAG	0.296937
18	GTTCGACTCCCCGTATCG	0.296937
18	TCGACTCCCCGTATCGGA	0.148468
19	TTTCGACTCCCCGTATCGG	0.445405
19	TTCGACTCCCCGTATCGGA	0.148468
19	GGTTCGACTCCCCGTATCG	0.148468
19	GTTCGACTCCCCGTATCGG	0.148468
20	TCGACTCCCCGTATCGGAGC	0.296937
21	TTCGACTCCCCGTATCGGAGC	0.742341
22	GTTCGACTCCCCGTATCGGAGC	0.89081
23	GGTTCGACTCCCCGTATCGGAGT	0.296937
23	CGGGGTTCGACTCCCCGTATCGG	0.148468
24	CGGGGTTCGACTCCCCGTAGCGGA	0.148468
24	CCGGGGTTCGACTCCCCGTATCGG	0.148468
24	GGGGTTCGACTCCCCGTATCGGAG	0.148468
25	CCGGGGTTCGACTCCCCGTATCGGA	0.593873
25	CGGGGTTCGACTCCCCGTATCGGAG	0.148468
25	ACCGGGGTTCGACTCCCCGTATCGA	0.148468
26	CGGGGTTCGACTCCCCGTATCGGAGT	1.33621
26	ACCGGGGTTCGACTCCCCGTATCGGA	0.445405
26	ACCGGGGTTCGACTCCCCGTAGCGGA	0.148468
26	CGGGGTTCGACTCCCCGTAGCGGAGT	0.148468
27	CCGGGGTTCGACTCCCCGTATCGGAGC	6.38414
27	CCGGGGTTCGACTCCCCGTAGCGGAGC	0.148468
28	ACCGGGGTTCGACTCCCCGTATCGGAGT	1.33621
28	CGTGGAGACCGGGGTTCGACTCCCCGTA	0.593873
28	ACCGGGGTTCGACTCCCCGTAGCGGAGC	0.148468
29	GACCGGGGTTCGACTCCCCGTATCGGAGC	0.593873
29	CCGTGGAGACCGGGGTTCGACTCCCCGTA	0.296937
29	GGAGACCGGGGTTCGACTCCCCGTATCGA	0.148468
30	AGACCGGGGTTCGACTCCCCGTATCGGAGT	0.593873
30	CGTGGAGACCGGGGTTCGACTCCCCGTATC	0.296937
30	CACCGTGGAGACCGGGGTTCGACTCCCCGT	0.148468
TCGAGAGT
18	TCTGAAGGTCGAGAGTTC	0.148468
19	ATCTGAAGGTCGAGAGTTC	0.148468
19	CTGAAGGTCGAGAGTTCGA	0.148468
20	ATAATCTGAAGGTCGAGAGT	0.296937
23	CTCATAATCTGAAGGTCGAGAGT	0.148468
25	CTCATAATCTGAAGGTCGAGAGTTC	0.148468
27	CTCATAATCTGAAGGTCGAGAGTTCGA	0.148468
27	AAGGTCGAGAGTTCGAACCTCCCCTGG	0.148468
29	TCTGAAGGTCGAGAGTTCGAACCTCCCCT	0.148468
29	AAGGTCGAGAGTTCGAACCTCCCCTGGAG	0.148468
30	AGGTCGAGAGTTCGAACCTCCCCTGGAGCA	0.445405
TTGGACGC
9	GTTGGACGC	0.445405
TTCCGGGT
13	TTCGATTCCGGGT	0.742341
TCCGGGCT
9	TTCCGGGCT	3.11783
10	ATTCCGGGCT	0.89081
11	TTCCGGGCTTG	1.63315
12	TTCCGGGCTTGC	5.04792
12	CGATTCCGGGCT	1.03928
12	ATTCCGGGCTTG	0.445405
13	ATTCCGGGCTTGC	3.86018
13	GATTCCGGGCTTG	0.593873
14	TTCCGGGCTTGCGC	25.3881
14	GATTCCGGGCTTGC	2.67243
14	TTCGATTCCGGGCT	1.63315
14	CGATTCCGGGCTTG	1.03928
15	TTCCGGGCTTGCGCA	107.491
15	ATTCCGGGCTTGCGC	5.04792
15	GTTCGATTCCGGGCT	2.37549
15	CGATTCCGGGCTTGC	1.63315
15	TTCGATTCCGGGCTT	1.48468
15	GATTCCGGGCTTGCG	1.03928
15	TCGATTCCGGGCTTG	0.445405
16	TTCCGGGCTTGCGCAC	50.3308
16	ATTCCGGGCTTGCGCA	24.2003
16	GTTCGATTCCGGGCTT	2.07856
16	TTCGATTCCGGGCTTG	1.78162
16	GATTCCGGGCTTGCGC	1.63315
16	TCGATTCCGGGCTTGC	1.33621
17	GATTCCGGGCTTGCGCA	12.4713
17	CGATTCCGGGCTTGCGC	2.8209
17	TTCGATTCCGGGCTTGC	2.22702
18	CGATTCCGGGCTTGCGCA	9.20503
18	GTTCGATTCCGGGCTTGC	4.60252
18	TTCGATTCCGGGCTTGCG	1.33621
18	GGTTCGATTCCGGGCTTG	0.593873
18	CGGTTCGATTCCGGGCTC	0.148468
19	TCGATTCCGGGCTTGCGCA	3.41477
19	TTCGATTCCGGGCTTGCGC	2.67243
19	GGTTCGATTCCGGGCTTGC	0.89081
20	TTCGATTCCGGGCTTGCGCA	8.01729
20	GTTCGATTCCGGGCTTGCGC	3.86018
20	CGGTTCGATTCCGGGCTTGT	0.148468
21	GTTCGATTCCGGGCTTGCGCA	13.2137
21	GGTTCGATTCCGGGCTTGCGC	1.03928
21	CGGTTCGATTCCGGGCTTGCG	0.148468
21	CCGGTTCGATTCCGGGCTTGT	0.148468
22	GGTTCGATTCCGGGCTTGCGCA	2.52396
22	CGGTTCGATTCCGGGCTTGCGC	0.593873
23	CGGTTCGATTCCGGGCTTGCGCA	1.03928
24	CCGGTTCGATTCCGGGCTTGCGCA	0.148468
CGACTGTT
13	GCGACTGTTAATC	0.742341
16	GCGACTGTTAATCGCA	0.89081
29	GCGACTGTTAATCGCAAGATCGTGAGTTC	0.148468
CCCCCGGG
10	CGCCCCCGGG	0.742341
11	CGCCCCCGGGA	0.445405
11	TCGCCCCCGGG	0.296937
13	CTCGCCCCCGGGA	1.18775
13	GCCCCCGGGAGAC	0.296937
13	CGCCCCCGGGAGA	0.148468
14	ACTCGCCCCCGGGA	0.296937
15	CGACTCGCCCCCGGG	0.445405
15	TCGCCCCCGGGAGAC	0.296937
15	CTCGCCCCCGGGAGA	0.148468
16	CTCGCCCCCGGGAGAC	1.03928
16	CGACTCGCCCCCGGGA	0.148468
16	GACTCGCCCCCGGGAG	0.148468
16	TCGACTCGCCCCCGGG	0.148468
17	CGACTCGCCCCCGGGAG	0.148468
17	GACTCGCCCCCGGGAGA	0.148468
18	TCGACTCGCCCCCGGGAG	0.148468
18	GTTCGACTCGCCCCCGGG	0.148468
19	CGTTCGACTCGCCCCCGGG	1.48468
19	TTCGACTCGCCCCCGGGAG	0.296937
19	CGACTCGCCCCCGGGAGAC	0.148468
20	CGTTCGACTCGCCCCCGGGA	2.37549
20	TTCGACTCGCCCCCGGGAGA	0.148468
20	GCGTTCGACTCGCCCCCGGG	0.148468
21	GCGTTCGACTCGCCCCCGGGA	0.593873
21	GTTCGACTCGCCCCCGGGAGA	0.148468
21	GGCGTTCGACTCGCCCCCGGG	0.148468
22	CGTTCGACTCGCCCCCGGGAGA	0.445405
23	CGGGCGTTCGACTCGCCCCCGGG	1.93009
23	GGCGTTCGACTCGCCCCCGGGAG	0.296937
23	GCGTTCGACTCGCCCCCGGGAGA	0.148468
24	CGGGCGTTCGACTCGCCCCCGGGA	3.2663
25	CGGGCGTTCGACTCGCCCCCGGGAG	1.03928
25	GGGCGTTCGACTCGCCCCCGGGAGA	0.148468
26	CGGGCGTTCGACTCGCCCCCGGGAGA	1.63315
TCCGATGT
CGCCCCCG
10	CTCGCCCCCG	0.296937
11	CTCGCCCCCGG	0.296937
11	ACTCGCCCCCG	0.148468
14	CGACTCGCCCCCGG	0.148468
15	TTCGACTCGCCCCCG	0.148468
15	TCGACTCGCCCCCGG	0.148468
16	TTCGACTCGCCCCCGG	0.148468
16	GTTCGACTCGCCCCCG	0.148468
17	CGTTCGACTCGCCCCCG	0.742341
18	CGTTCGACTCGCCCCCGG	0.296937
19	GCGTTCGACTCGCCCCCGG	0.148468
22	CGGGCGTTCGACTCGCCCCCGG	0.742341
TCCCGAGC
17	CGGCGAAGATCCCGAGC	0.148468
TCGCCCCC
9	CTCGCCCCC	2.8209
10	GCTCGCCCCC	1.78162
11	AGCTCGCCCCC	0.742341
11	GGCTCGCCCCC	0.296937
12	CAGCTCGCCCCC	1.93009
12	CGGCTCGCCCCC	0.742341
14	CCCAGCTCGCCCCC	12.0259
14	TCGACTCGCCCCCA	0.148468
15	TCCCAGCTCGCCCCC	23.458
16	TTCCCAGCTCGCCCCC	18.8555
16	GTCCCGGCTCGCCCCC	4.45405
16	CGTTCGACTCGCCCCC	0.445405
17	ATTCCCAGCTCGCCCCC	12.7683
17	AGTCCCGGCTCGCCCCC	1.18775
17	GCGTTCGACTCGCCCCC	0.148468
18	AATTCCCAGCTCGCCCCC	3.56324
18	GAGTCCCGGCTCGCCCCC	0.742341
19	CAATTCCCAGCTCGCCCCC	2.8209
19	CGAGTCCCGGCTCGCCCCC	0.593873
21	TTCAATTCCCAGCTCGCCCCC	1.63315
21	TTCGAGTCCCGGCTCGCCCCC	0.445405
22	GTTCAATTCCCAGCTCGCCCCC	1.78162
22	GTTCGAGTCCCGGCTCGCCCCC	0.593873
23	GGTTCAATTCCCAGCTCGCCCCC	0.593873
25	TGGGTTCAATTCCCAGCTCGCCCCC	0.148468
26	CTGGGTTCAATTCCCAGCTCGCCCCC	0.445405
28	CCCTGGGTTCAATTCCCAGCTCGCCCCC	55.2302
CTTCGGAT
10	TCTTCGGATC	0.89081
11	TCTTCGGATGG	0.593873
12	TCTTCGGATGCA	0.742341
13	TATCTTCGGATGC	0.148468
14	TCTTCGGATGCAAG	0.445405
15	TCTTCGGATGCAAGG	0.148468
16	TATCTTCGGATGCAAG	0.296937
16	TCTTCGGATGCAAGGG	0.148468
16	TGATATCTTCGGATGC	0.148468
17	TCTTCGGATGCAAGGGT	0.742341
17	CCTGATATCTTCGGATG	0.296937
17	CTGATATCTTCGGATGC	0.296937
17	ATCTTCGGATGCAAGGT	0.296937
18	TCTGATATCTTCGGATGC	0.296937
18	CTGATATCTTCGGATGCA	0.296937
18	TATCTTCGGATGCAAGGG	0.296937
18	ATATCTTCGGATGCAAGT	0.148468
18	ATATCTTCGGATGCAAGG	0.148468
19	TCTTCGGATGCAAGGGTTC	4.30558
19	TATCTTCGGATGCAAGGGT	0.296937
19	TCTGATATCTTCGGATGCA	0.148468
19	TGATATCTTCGGATGCAAG	0.148468
20	TCTTCGGATGCAAGGGTTCG	0.742341
20	ATCTTCGGATGCAAGGGTTC	0.445405
20	ATATCTTCGGATGCAAGGGT	0.148468
20	CTGATATCTTCGGATGCAAG	0.148468
20	TGATATCTTCGGATGCAAGG	0.148468
21	TATCTTCGGATGCAAGGGTTC	1.18775
21	GATATCTTCGGATGCAAGGGT	0.296937
21	TCTGATATCTTCGGATGCAAG	0.148468
21	CTGATATCTTCGGATGCAAGA	0.148468
22	TATCTTCGGATGCAAGGGTTCG	1.18775
22	ATATCTTCGGATGCAAGGGTTC	0.296937
22	TGATATCTTCGGATGCAAGGGT	0.296937
23	TATCTTCGGATGCAAGGGTTCGA	0.445405
23	ATATCTTCGGATGCAAGGGTTCG	0.296937
23	TGATATCTTCGGATGCAAGGGTT	0.148468
24	TGATATCTTCGGATGCAAGGGTTC	0.296937
24	ATATCTTCGGATGCAAGGGTTCGA	0.148468
25	TGATATCTTCGGATGCAAGGGTTCG	0.445405
25	CTGATATCTTCGGATGCAAGGGTTC	0.296937
26	TCTGATATCTTCGGATGCAAGGGTTC	1.03928
26	TGATATCTTCGGATGCAAGGGTTCGA	0.296937
27	CTGATATCTTCGGATGCAAGGGTTCGA	0.445405
27	TGATATCTTCGGATGCAAGGGTTCGAA	0.148468
27	GATATCTTCGGATGCAAGGGTTCGAAT	0.148468
27	TCTTCGGATGCAAGGGTTCGAATCCCC	0.148468
28	TCTTCGGATGCAAGGGTTCGAATCCCTT	0.296937
28	TCTGATATCTTCGGATGCAAGGGTTCGA	0.148468
29	TCTTCGGATGCAAGGGTTCGAATCCCTTA	0.148468
TCAGGGGT
12	AATGTCAGGGGT	0.148468
21	ATCAGGGGTTCGAGCCCCCTA	0.148468
ACGCGACC
13	TAACGCGACCGTC	0.148468
15	AACGCGACCGTCGTG	0.148468
16	AACGCGACCGTCGTGG	0.148468
18	AACGCGACCGTCGTGGGT	0.445405
19	GCAACGCGACCGTCGTGGG	0.148468
20	AACGCGACCGTCGTGGGTTA	0.296937
20	AACGCGACCGTCGTGGGTTC	0.148468
21	CAACGCGACCGTCGTGGGTTA	0.148468
24	AACGCGACCGTCGTGGGTTCAAAC	0.148468
25	AACGCGACCGTCGTGGGTTCAAACC	0.148468
26	GCAACGCGACCGTCGTGGGTTCAAAC	0.148468
TTGGACGG
10	GTTGGACGGT	0.296937
11	CTGTTGGACGG	1.48468
11	TGTTGGACGGT	0.742341
12	TCTGTTGGACGG	3.2663
12	GTTGGACGGTTG	0.148468
13	TCTGTTGGACGGT	4.30558
13	ATCTGTTGGACGG	1.78162
13	CTGTTGGACGGTT	0.593873
14	ATCTGTTGGACGGT	4.00864
14	TCTGTTGGACGGTT	2.37549
14	GATCTGTTGGACGG	0.89081
14	CTGTTGGACGGTTG	0.296937
15	ATCTGTTGGACGGTT	0.89081
15	TCTGTTGGACGGTTG	0.742341
15	GATCTGTTGGACGGT	0.593873
15	CTGTTGGACGGTTGT	0.296937
15	AGATCTGTTGGACGG	0.148468
16	ATCTGTTGGACGGTTG	1.03928
16	TCTGTTGGACGGTTGT	0.445405
16	AGATCTGTTGGACGGC	0.445405
16	AAGATCTGTTGGACGG	0.296937
16	GATCTGTTGGACGGTT	0.148468
17	TCTGTTGGACGGTTGTC	0.742341
17	ATCTGTTGGACGGTTGT	0.593873
17	TAAGATCTGTTGGACGG	0.593873
17	AAGATCTGTTGGACGGT	0.296937
18	TTAAGATCTGTTGGACGG	0.296937
18	TCTGTTGGACGGTTGTCC	0.148468
19	ATCTGTTGGACGGTTGTCC	0.296937
19	AGATCTGTTGGACGGTTGT	0.296937
19	TTAAGATCTGTTGGACGGT	0.296937
19	TCTGTTGGACGGTTGTCCG	0.148468
20	ACTTAAGATCTGTTGGACGG	0.296937
20	CTTAAGATCTGTTGGACGGT	0.296937
20	TCTGTTGGACGGTTGTCCGC	0.296937
20	TAAGATCTGTTGGACGGTTG	0.148468
21	GACTTAAGATCTGTTGGACGG	0.296937
21	ACTTAAGATCTGTTGGACGGT	0.296937
21	ATCTGTTGGACGGTTGTCCGC	0.148468
23	ATCTGTTGGACGGTTGTCCGCGG	0.148468
24	TAAGATCTGTTGGACGGTTGTCCG	0.148468
24	AGATCTGTTGGACGGTTGTCCGCG	0.148468
25	GCAGACTTAAGATCTGTTGGACGGT	0.296937
26	GATCTGTTGGACGGTTGTCCGCGCGA	0.148468
27	CGGCAGACTTAAGATCTGTTGGACGGT	0.296937
27	CTTAAGATCTGTTGGACGGTTGTCCGC	0.148468
28	GCGGCAGACTTAAGATCTGTTGGACGGT	0.296937
28	TGTTGGACGGTTGTCCGCGCGAGTTCGA	0.296937
28	CGGCAGACTTAAGATCTGTTGGACGGTT	0.148468
28	GACTTAAGATCTGTTGGACGGTTGTCCG	0.148468
29	CGGCAGACTTAAGATCTGTTGGACGGTTG	0.296937
29	ACTTAAGATCTGTTGGACGGTTGTCCGCG	0.296937
29	CTGTTGGACGGTTGTCCGCGCGAGTTCGA	0.296937
30	CGGCAGACTTAAGATCTGTTGGACGGTTGA	0.445405
30	TCTGTTGGACGGTTGTCCGCGCGAGTTCGA	0.148468
30	TGGCGGCAGACTTAAGATCTGTTGGACGGT	0.148468
30	AGGCGGCAGACTTAAGATCTGTTGGACGGC	0.148468
CCGGGGTT
9	ACCGGGGTT	0.148468
10	ACCGGGGTTC	0.742341
11	GACCGGGGTTC	0.593873
12	ACCGGGGTTCGA	0.445405
12	AGACCGGGGTTC	0.296937
13	GAGACCGGGGTTC	0.593873
13	GACCGGGGTTCGA	0.445405
14	GGAGACCGGGGTTC	1.18775
14	ACCGGGGTTCGACT	0.89081
14	AGACCGGGGTTCGA	0.445405
15	TGGAGACCGGGGTTC	1.63315
15	ACCGGGGTTCGACTC	0.742341
15	GACCGGGGTTCGACT	0.593873
15	GAGACCGGGGTTCGA	0.296937
16	GACCGGGGTTCGACTC	1.03928
16	GTGGAGACCGGGGTTC	0.89081
16	TGGAGACCGGGGTTCG	0.296937
16	AGACCGGGGTTCGACA	0.148468
16	GGAGACCGGGGTTCGA	0.148468
17	CGTGGAGACCGGGGTTC	1.78162
17	GACCGGGGTTCGACTCC	0.593873
17	TGGAGACCGGGGTTCGA	0.445405
17	GGAGACCGGGGTTCGAC	0.296937
17	AGACCGGGGTTCGACTC	0.148468
18	CCGTGGAGACCGGGGTTC	3.56324
18	GTGGAGACCGGGGTTCGA	0.593873
18	AGACCGGGGTTCGACTCC	0.593873
18	GACCGGGGTTCGACTCCC	0.445405
18	GGAGACCGGGGTTCGACT	0.296937
19	GAGACCGGGGTTCGACTCC	0.89081
19	TGGAGACCGGGGTTCGACT	0.742341
19	CCGTGGAGACCGGGGTTCG	0.742341
19	ACCGTGGAGACCGGGGTTC	0.296937
19	GTGGAGACCGGGGTTCGAC	0.148468
19	AGACCGGGGTTCGACTCCC	0.148468
20	CACCGTGGAGACCGGGGTTC	5.49333
20	CCGTGGAGACCGGGGTTCGA	1.18775
20	TGGAGACCGGGGTTCGACTC	0.296937
20	GGAGACCGGGGTTCGACTCC	0.148468
21	TCACCGTGGAGACCGGGGTTC	7.42341
21	CACCGTGGAGACCGGGGTTCG	0.742341
21	GTGGAGACCGGGGTTCGACTC	0.296937
21	TGGAGACCGGGGTTCGACTCC	0.148468
21	GAGACCGGGGTTCGACTCCCC	0.148468
21	CCGTGGAGACCGGGGTTCGAC	0.148468
22	TTCACCGTGGAGACCGGGGTTC	3.11783
22	CACCGTGGAGACCGGGGTTCGA	2.22702
22	TCACCGTGGAGACCGGGGTTCG	2.07856
22	CTCACCGTGGAGACCGGGGTTC	0.742341
22	ACCGTGGAGACCGGGGTTCGAC	0.148468
23	TTTCACCGTGGAGACCGGGGTTC	6.38414
23	CGTGGAGACCGGGGTTCGACTCC	0.445405
24	CTTTCACCGTGGAGACCGGGGTTC	2.37549
24	TTTCACCGTGGAGACCGGGGTTCG	1.93009
24	TCACCGTGGAGACCGGGGTTCGAC	0.593873
24	CACCGTGGAGACCGGGGTTCGACT	0.445405
24	GAGACCGGGGTTCGACTCCCCGCG	0.296937
25	GCTTTCACCGTGGAGACCGGGGTTC	3.86018
25	TTTCACCGTGGAGACCGGGGTTCGA	0.445405
25	TCACCGTGGAGACCGGGGTTCGACT	0.445405
25	CGTGGAGACCGGGGTTCGACTCCCC	0.148468
25	GTGGAGACCGGGGTTCGACTCCCCG	0.148468
25	TTCTCACCGTGGAGACCGGGGTTCG	0.148468
26	CGCTTTCACCGTGGAGACCGGGGTTC	5.79026
26	GCTTTCACCGTGGAGACCGGGGTTCG	1.93009
26	CTTTCACCGTGGAGACCGGGGTTCGA	1.03928
26	CCGTGGAGACCGGGGTTCGACTCCCC	0.445405
26	TTCACCGTGGAGACCGGGGTTCGACT	0.296937
26	TCACCGTGGAGACCGGGGTTCGACTC	0.148468
26	CACCGTGGAGACCGGGGTTCGACTCC	0.148468
26	TGGAGACCGGGGTTCGACTCCCCGCG	0.148468
26	GACCGGGGTTCGACTCCCCGCTTCGG	0.148468
26	CTCACCGTGGAGACCGGGGTTCGACA	0.148468
27	GCTTTCACCGTGGAGACCGGGGTTCGA	0.89081
27	CGCTTTCACCGTGGAGACCGGGGTTCG	0.742341
27	CCGTGGAGACCGGGGTTCGACTCCCCG	0.296937
27	TTTCACCGTGGAGACCGGGGTTCGACC	0.296937
27	TCACCGTGGAGACCGGGGTTCGACTCC	0.148468
27	AGACCGGGGTTCGACTCCCCGCTTCGG	0.148468
27	ACCGGGGTTCGACTCCCCGCTTCGGAG	0.148468
28	ACCGGGGTTCGACTCCCCGCTTCGGAGC	1.03928
28	CTTTCACCGTGGAGACCGGGGTTCGACT	0.89081
28	CGCTTTCACCGTGGAGACCGGGGTTCGA	0.445405
28	CACCGTGGAGACCGGGGTTCGACTCCCC	0.148468
29	TCACCGTGGAGACCGGGGTTCGACTCCCC	1.63315
29	CGCTTTCACCGTGGAGACCGGGGTTCGAC	0.445405
29	CACCGTGGAGACCGGGGTTCGACTCCCCG	0.296937
29	GACCGGGGTTCGACTCCCCGCTTCGGAGC	0.296937
30	AGACCGGGGTTCGACTCCCCGCTTCGGAGC	0.89081
30	CGCTTTCACCGTGGAGACCGGGGTTCGACT	0.593873
30	CACGCTTTCACCGTGGAGACCGGGGTTCGA	0.148468
30	TTCACCGTGGAGACCGGGGTTCGACTCCCC	0.148468
30	CGTGGAGACCGGGGTTCGACTCCCCGCTTC	0.148468
TCCGGACA
11	TGATCCGGACA	2.37549
12	TGATCCGGACAA	0.148468
12	ATCCGGACAACC	0.148468
13	TTTGATCCGGACA	1.63315
13	ATCCGGACAACCA	0.296937
13	GATCCGGACAACC	0.148468
14	TTTTGATCCGGACA	2.67243
14	TGATCCGGACAACC	0.89081
14	ATCCGGACAACCCC	0.742341
14	ATTGATCCGGACAA	0.148468
15	GATCCGGACAACCCC	5.6418
15	GTTTTGATCCGGACA	4.60252
15	TGATCCGGACAACCC	2.22702
15	ATCCGGACAACCCCG	0.445405
15	TTTGATCCGGACAAC	0.148468
15	TTGATCCGGACAACC	0.148468
16	TGATCCGGACAACCCC	8.31422
16	GGTTTTGATCCGGACA	3.41477
16	GATCCGGACAACCCCG	3.11783
16	GTTTTGATCCGGACAA	0.593873
16	TTGATCCGGACAACCC	0.445405
16	TTTGATCCGGACAACT	0.296937
17	TGATCCGGACAACCCCG	2.67243
17	TTTGATCCGGACAACCC	1.48468
17	TTTTGATCCGGACAACC	0.445405
17	GGTTTTGATCCGGACAA	0.148468
17	GTTTTGATCCGGACAAC	0.148468
17	GATCCGGACAACCCCGG	0.148468
18	TTTGATCCGGACAACCCC	7.86882
18	CGGTTTTGATCCGGACAA	0.148468
18	TGATCCGGACAACCCCGG	0.148468
19	TTTTGATCCGGACAACCCC	2.22702
19	TTTGATCCGGACAACCCCG	1.18775
19	GTTTTGATCCGGACAACCC	0.296937
19	ATCCGGACAACCCCGGTTC	0.148468
20	GTTTTGATCCGGACAACCCC	0.593873
20	TCGGTTTTGATCCGGACAAC	0.148468
21	GTTTTGATCCGGACAACCCCG	1.33621
21	CTTCGGTTTTGATCCGGACAA	0.148468
21	GGTTTTGATCCGGACAACCCT	0.148468
22	GGTTTTGATCCGGACAACCCCG	0.296937
22	ACTTTCGGTTTTGATCCGGACA	0.148468
24	GGTTTTGATCCGGACAACCCCGGT	0.148468
24	TTTTGATCCGGACAACCCCGGTTC	0.148468
25	ATCACTTTCGGTTTTGATCCGGACA	1.18775
26	ATTTTGATCCGGACAACCCCGGTTCG	0.148468
27	TATCACTTTCGGTTTTGATCCGGACAA	0.148468
27	ATCACTTTCGGTTTTGATCCGGACAAC	0.148468
27	TCGGTTTTGATCCGGACAACCCCGGTT	0.148468
28	TTCGGTTTTGATCCGGACAACCCCGGTT	0.148468
29	ATCCGGACAACCCCGGTTCGAATCCGGGT	0.742341
29	CTTTCGGTTTTGATCCGGACAACCCCGGT	0.296937
29	TTCGGTTTTGATCCGGACAACCCCGGTTC	0.296937
29	GGTTATCACTTTCGGTTTTGATCCGGACA	0.148468
29	TATCACTTTCGGTTTTGATCCGGACAACA	0.148468
30	ATCCGGACAACCCCGGTTCGAATCCGGGTA	0.445405
30	TGATCCGGACAACCCCGGTTCGAATCCGGG	0.445405
30	ATCACTTTCGGTTTTGATCCGGACAACCCC	0.296937
30	TATCACTTTCGGTTTTGATCCGGACAACCT	0.148468
30	CTTTCGGTTTTGATCCGGACAACCCCGGTT	0.148468
30	TTGATCCGGACAACCCCGGTTCGAATCCGG	0.148468
TTGACCGT
16	GAAATATCTTGACCGT	0.148468
AGGACCTC
9	TAGGACCTC	6.0872
10	GTAGGACCTC	1.03928
11	GGTAGGACCTC	1.78162
12	GGGTAGGACCTC	1.33621
13	CGGGTAGGACCTC	2.22702
14	CCGGGTAGGACCTC	5.19639
15	TCCGGGTAGGACCTC	22.2702
16	ATCCGGGTAGGACCTC	25.0911
17	AATCCGGGTAGGACCTC	6.0872
19	CGAATCCGGGTAGGACCTC	5.34486
21	TTCGAATCCGGGTAGGACCTC	5.93873
22	GTTCGAATCCGGGTAGGACCTC	1.93009
24	CGGTTCGAATCCGGGTAGGACCTC	0.593873
25	CCGGTTCGAATCCGGGTAGGACCTC	0.742341
26	CCCGGTTCGAATCCGGGTAGGACCTC	1.03928
27	CCCCGGTTCGAATCCGGGTAGGACCTC	4.89945
28	ACCCCGGTTCGAATCCGGGTAGGACCTC	1.03928
30	CAACCCCGGTTCGAATCCGGGTAGGACCTC	2.8209
CTGGGCGA
9	CCTGGGCGA	0.296937
11	CCTGGGCGAAA	0.296937
13	CCTGGGCGAAATC	0.593873
14	CCTGGGCGAAATCG	0.445405
15	CCTGGGCGAAATCAC	4.30558
CCCCTGGA
10	CTCCCCTGGA	0.148468
11	TCCCCTGGAGC	0.445405
11	CCTCCCCTGGA	0.148468
12	TCCCCTGGAGCA	0.445405
13	CTCCCCTGGAGCA	0.148468
14	CCTCCCCTGGAGCA	0.296937
15	CGAACCTCCCCTGGA	0.148468
16	TCGAACCTCCCCTGGA	0.89081
18	GTTCGAACCTCCCCTGGA	0.742341
18	TCGAACCTCCCCTGGAGC	0.148468
18	CGAACCTCCCCTGGAGCA	0.148468
19	AGTTCGAACCTCCCCTGGA	0.148468
19	TTCGAACCTCCCCTGGAGC	0.148468
20	GAGTTCGAACCTCCCCTGGA	0.593873
20	GTTCGAACCTCCCCTGGAGC	0.445405
20	TCGAACCTCCCCTGGAGCAC	0.148468
21	AGTTCGAACCTCCCCTGGAGC	0.445405
21	AGAGTTCGAACCTCCCCTGGA	0.296937
22	GAGTTCGAACCTCCCCTGGAGC	0.296937
22	AGTTCGAACCTCCCCTGGAGCA	0.148468
23	CGAGAGTTCGAACCTCCCCTGGA	4.30558
23	AGAGTTCGAACCTCCCCTGGAGC	0.148468
24	CGAGAGTTCGAACCTCCCCTGGAG	0.89081
24	AGAGTTCGAACCTCCCCTGGAGCA	0.593873
25	CGAGAGTTCGAACCTCCCCTGGAGC	3.56324
26	CGAGAGTTCGAACCTCCCCTGGAGCA	9.3535
TTTAGCTC
9	ATTTAGCTC	0.148468
11	GGATTTAGCTC	4.75099
12	CGGATTTAGCTC	10.0958
13	GCGGATTTAGCTC	11622.1
13	CGGATTTAGCTCA	0.742341
13	GGATTTAGCTCAG	0.445405
14	GCGGATTTAGCTCA	15.1438
14	CGGATTTAGCTCAG	1.18775
15	GCGGATTTAGCTCAG	85.6662
15	CGGATTTAGCTCAGT	0.148468
16	GCGGATTTAGCTCAGT	11.8775
16	ATTTAGCTCAGTTGGG	0.148468
17	GCGGATTTAGCTCAGTT	3.71171
18	GCGGATTTAGCTCAGTTG	7.72035
18	CGGATTTAGCTCAGTTGG	0.742341
19	GCGGATTTAGCTCAGTTGG	19.8948
19	CGGATTTAGCTCAGTTGGG	0.89081
19	GGATTTAGCTCAGTTGGGA	0.742341
20	GCGGATTTAGCTCAGTTGGG	85.3693
20	CGGATTTAGCTCAGTTGGGA	3.41477
20	GGATTTAGCTCAGTTGGGAG	0.148468
21	GCGGATTTAGCTCAGTTGGGA	79.7275
21	GGATTTAGCTCAGTTGGGAGA	0.742341
22	GCGGATTTAGCTCAGTTGGGAG	33.9992
22	GGATTTAGCTCAGTTGGGAGAG	0.148468
23	GCGGATTTAGCTCAGTTGGGAGA	69.4832
23	GGATTTAGCTCAGTTGGGAGAGC	0.445405
24	GCGGATTTAGCTCAGTTGGGAGAG	18.2616
24	CGGATTTAGCTCAGTTGGGAGAGC	0.742341
25	GCGGATTTAGCTCAGTTGGGAGAGC	167.175
26	GCGGATTTAGCTCAGTTGGGAGAGCG	0.445405
27	GCGGATTTAGCTCAGTTGGGAGAGCGT	1.03928
28	GCGGATTTAGCTCAGTTGGGAGAGCGCC	3.11783
29	GCGGATTTAGCTCAGTTGGGAGAGCGCCA	0.445405
30	GCGGATTTAGCTCAGTTGGGAGAGCGCCAG	0.148468
CCCGCGCG
17	TGGGCTCTGCCCGCGCG	0.148468
CTCGCCCC
9	GCTCGCCCC	0.445405
10	AGCTCGCCCC	0.296937
10	ACTCGCCCCT	0.148468
11	CAGCTCGCCCC	0.593873
12	CCGGCTCGCCCC	0.296937
13	CCCAGCTCGCCCC	6.5326
14	TCCCAGCTCGCCCC	10.5412
14	TCCCGGCTCGCCCC	1.48468
15	TTCCCAGCTCGCCCC	5.19639
15	GTCCCGGCTCGCCCC	4.45405
15	CGTTCGACTCGCCCC	0.296937
16	ATTCCCAGCTCGCCCC	3.2663
16	AGTCCCGGCTCGCCCC	1.03928
17	AATTCCCAGCTCGCCCC	0.593873
17	GCGTTCGACTCGCCCCG	0.148468
19	TCGAGTCCCGGCTCGCCCC	0.148468
20	TTCAATTCCCAGCTCGCCCC	1.03928
21	GTTCGAGTCCCGGCTCGCCCC	0.148468
22	GGTTCAATTCCCAGCTCGCCCC	0.148468
23	GGGTTCAATTCCCAGCTCGCCCC	0.148468
27	CCCTGGGTTCAATTCCCAGCTCGCCCC	9.94738
GGTTGCGT
10	CGGTTGCGTC	0.593873
12	TTCCGGTTGCGT	0.148468
13	TTCCGGTTGCGTC	0.89081
13	ATTCCGGTTGCGT	0.148468
14	ATTCCGGTTGCGTC	0.445405
14	TTCCGGTTGCGTCC	0.296937
14	TCCGGTTGCGTCCA	0.148468
15	ATTCCGGTTGCGTCC	0.445405
15	TCCGGTTGCGTCCAC	0.296937
15	TTCCGGTTGCGTCCA	0.148468
15	GATTCCGGTTGCGTC	0.148468
15	GATTCCGGTTGCGTT	0.148468
16	TTCCGGTTGCGTCCAC	1.03928
16	CGATTCCGGTTGCGTC	0.296937
16	ATTCCGGTTGCGTCCA	0.296937
16	TCGATTCCGGTTGCGT	0.148468
17	ATTCCGGTTGCGTCCAT	0.445405
17	TCGATTCCGGTTGCGTC	0.445405
17	CGATTCCGGTTGCGTCC	0.296937
18	GATTCCGGTTGCGTCCAC	0.445405
18	GTTCGATTCCGGTTGCGT	0.148468
18	TTCGATTCCGGTTGCGTT	0.148468
19	CGATTCCGGTTGCGTCCAC	0.742341
19	GTTCGATTCCGGTTGCGTC	0.742341
19	TCGATTCCGGTTGCGTCCA	0.593873
20	TTCGATTCCGGTTGCGTCCA	0.742341
20	GGTTCGATTCCGGTTGCGTC	0.148468
21	TTCGATTCCGGTTGCGTCCAC	1.03928
21	TCGGTTCGATTCCGGTTGCGT	0.148468
22	TCGGTTCGATTCCGGTTGCGTC	0.445405
22	GTTCGATTCCGGTTGCGTCCAT	0.445405
23	CATCGGTTCGATTCCGGTTGCGT	0.296937
24	CGGTTCGATTCCGGTTGCGTCCAC	0.296937
24	CATCGGTTCGATTCCGGTTGCGTC	0.296937
24	TCATCGGTTCGATTCCGGTTGCGT	0.148468
25	TCATCGGTTCGATTCCGGTTGCGTC	1.48468
25	TCGGTTCGATTCCGGTTGCGTCCAC	1.18775
25	CATCGGTTCGATTCCGGTTGCGTCC	0.593873
26	CATCGGTTCGATTCCGGTTGCGTCCA	1.48468
27	CATCGGTTCGATTCCGGTTGCGTCCAC	1.48468
27	TCATCGGTTCGATTCCGGTTGCGTCCA	1.18775
28	TCATCGGTTCGATTCCGGTTGCGTCCAC	3.11783
29	AGAGGTCATCGGTTCGATTCCGGTTGCGT	0.148468
GGGGATCA
9	AGGGGATCA	1.03928
10	GCGGGGATCA	0.445405
11	CGCGGGGATCA	0.445405
12	CGCGGGGATCAG	0.148468
12	CGGGGATCAGCG	0.148468
13	CGGGGATCAGCGG	0.296937
13	CGCGGGGATCAGT	0.148468
14	CGGGGATCAGCGGT	0.445405
14	TAACGCGGGGATCA	0.296937
15	GCGGGGATCAGCGGT	0.742341
15	CGCGGGGATCAGCGG	0.296937
15	ATAACGCGGGGATCA	0.148468
16	CGGGGATCAGCGGTTC	1.48468
16	CGCGGGGATCAGCGGT	1.18775
16	TAACGCGGGGATCAGC	0.445405
17	CGGGGATCAGCGGTTCG	0.593873
17	ACGCGGGGATCAGCGGT	0.445405
17	TATAACGCGGGGATCAG	0.148468
17	GCGGGGATCAGCGGTTA	0.148468
18	CGCGGGGATCAGCGGTTC	0.445405
18	CGGGGATCAGCGGTTCGA	0.148468
19	ATAACGCGGGGATCAGCGG	0.148468
19	CGCGGGGATCAGCGGTTCG	0.148468
20	CGCGGGGATCAGCGGTTCGA	0.148468
20	CGGGGATCAGCGGTTCGATG	0.148468
20	CGGGGATCAGCGGTTCGATC	0.148468
22	TAACGCGGGGATCAGCGGTTCA	0.148468
22	CGCGGGGATCAGCGGTTCGATC	0.148468
23	ACGCGGGGATCAGCGGTTCGATC	0.148468
24	ATAACGCGGGGATCAGCGGTTCGA	0.148468
27	CGCGGGGATCAGCGGTTCGATCCCGCC	0.296937
27	CGCGGGGATCAGCGGTTCGATCCCGCT	0.148468
29	CGCGGGGATCAGCGGTTCGATCCCGCTAG	0.148468
30	TAACGCGGGGATCAGCGGTTCGATCCCGCT	0.148468
CTGGCGGG
9	CCTGGCGGG	0.445405
10	CCTGGCGGGG	0.593873
11	CCTGGCGGGGA	2.22702
11	TCCTGGCGGGG	0.742341
12	AGTCCTGGCGGG	0.593873
12	CCTGGCGGGGAA	0.445405
13	GTCCTGGCGGGGA	1.03928
13	AGTCCTGGCGGGG	0.742341
14	AGTCCTGGCGGGGA	0.742341
14	CCTGGCGGGGAAGC	0.742341
14	TCCTGGCGGGGAAG	0.148468
15	TCCTGGCGGGGAAGC	1.63315
15	TCAAGTCCTGGCGGG	0.445405
15	AGTCCTGGCGGGGAA	0.296937
15	GTCCTGGCGGGGAAG	0.148468
16	GTCCTGGCGGGGAAGC	2.22702
16	CAAGTCCTGGCGGGGA	0.593873
16	AGTCCTGGCGGGGAAG	0.296937
16	TTCAAGTCCTGGCGGG	0.296937
16	AAGTCCTGGCGGGGAA	0.148468
17	AGTCCTGGCGGGGAAGC	2.67243
17	GTTCAAGTCCTGGCGGG	0.593873
17	TTCAAGTCCTGGCGGGG	0.296937
17	ATCGAGTCCTGGCGGGG	0.148468
18	AAGTCCTGGCGGGGAAGC	0.89081
18	CAAGTCCTGGCGGGGAAG	0.148468
18	GGTTCAAGTCCTGGCGGG	0.148468
18	TTCAAGTCCTGGCGGGGA	0.148468
19	CAAGTCCTGGCGGGGAAGC	0.742341
19	GTTCAAGTCCTGGCGGGGA	0.593873
19	TTCAAGTCCTGGCGGGGAA	0.296937
19	GTTCGAGTCCTGGCGGGGA	0.148468
20	TCAAGTCCTGGCGGGGAAGT	0.296937
20	GTTCAAGTCCTGGCGGGGAA	0.148468
20	AGGTTCAAGTCCTGGCGGGG	0.148468
21	TTCAAGTCCTGGCGGGGAAGC	0.89081
21	GTTCGAGTCCTGGCGGGGAAG	0.148468
21	AGGTTCAAGTCCTGGCGGGGA	0.148468
22	GTTCAAGTCCTGGCGGGGAAGC	1.18775
22	CAGGTTCGAGTCCTGGCGGGGA	0.148468
22	TCCAGGTTCAAGTCCTGGCGGG	0.148468
22	CAGGTTCAAGTCCTGGCGGGGA	0.148468
22	GGTTCAAGTCCTGGCGGGGAAG	0.148468
23	GGTTCAAGTCCTGGCGGGGAAGC	0.296937
23	GGTTCGAGTCCTGGCGGGGAAGA	0.148468
24	CAGGTTCGAGTCCTGGCGGGGAAG	0.148468
24	AGGTTCAAGTCCTGGCGGGGAAGA	0.148468
24	TCCAGGTTCAAGTCCTGGCGGGGA	0.148468
25	TTCCAGGTTCAAGTCCTGGCGGGGA	0.148468
26	TCCAGGTTCAAGTCCTGGCGGGGAAG	0.296937
27	GATTCCAGGTTCAAGTCCTGGCGGGGA	0.296937
28	TTCCAGGTTCAAGTCCTGGCGGGGAAGT	0.296937
29	ATTCCAGGTTCAAGTCCTGGCGGGGAAGC	0.296937
29	GATTCCAGGTTCAAGTCCTGGCGGGGAAG	0.148468
30	GATTCCAGGTTCAAGTCCTGGCGGGGAAGT	0.296937
30	AGGAGATTCCAGGTTCGAGTCCTGGCGGGA	0.148468
ACCCCGGT
9	AACCCCGGT	0.148468
11	ACAACCCCGGT	0.148468
12	GACAACCCCGGT	0.296937
12	CAACCCCGGTTC	0.148468
13	ACAACCCCGGTTC	0.148468
14	CGGACAACCCCGGT	0.742341
14	ACAACCCCGGTTCG	0.148468
14	AACCCCGGTTCGAA	0.148468
15	CAACCCCGGTTCGAA	0.148468
15	CCGGACAACCCCGGT	0.148468
16	CGGACAACCCCGGTTC	6.82954
17	CCGGACAACCCCGGTTC	0.89081
17	CGGACAACCCCGGTTCG	0.296937
18	CCGGACAACCCCGGTTCG	0.296937
18	TCCGAACAACCCCGGTTC	0.296937
18	GATCCGAACAACCCCGGT	0.148468
19	CCGGACAACCCCGGTTCGA	0.296937
19	CGGACAACCCCGGTTCGAA	0.148468
20	CCGGACAACCCCGGTTCGAA	1.03928
20	CCGAACAACCCCGGTTCGAA	0.148468
21	CCGGACAACCCCGGTTCGAAT	0.148468
23	CCGGACAACCCCGGTTCGAATCC	0.148468
24	CGGACAACCCCGGTTCGAATCCGG	0.445405
25	CCGGACAACCCCGGTTCGAATCCGG	0.296937
26	CGGACAACCCCGGTTCGAATCCGGGT	0.148468
27	CCGGACAACCCCGGTTCGAATCCGGGT	0.89081
27	CGGTTTTGATCCGAACAACCCCGGTTC	0.296937
28	CCGGACAACCCCGGTTCGAATCCGGGTA	1.18775
28	TCGGTTTTGATCCGAACAACCCCGGTTC	0.148468
29	TCCGAACAACCCCGGTTCGAATCCGGGTA	0.445405
29	CAACCCCGGTTCGAATCCGGGTAGGACCT	0.148468
30	ACAACCCCGGTTCGAATCCGGGTAGGACCT	0.148468
CGGGGTTC
9	TCGGGGTTC	3.2663
10	ATCGGGGTTC	1.03928
10	TCGGGGTTCA	1.03928
11	GATCGGGGTTC	0.742341
12	GATCGGGGTTCA	0.89081
12	ATCGGGGTTCAA	0.296937
12	AGATCGGGGTTC	0.296937
12	TCGGGGTTCAAT	0.148468
13	CAGATCGGGGTTC	2.52396
13	GATCGGGGTTCAA	0.296937
13	TCGGGGTTCAATT	0.148468
14	CAGATCGGGGTTCA	2.67243
14	CCAGATCGGGGTTC	1.78162
14	ATCGGGGTTCAATT	0.445405
14	TCGGGGTTCAATTC	0.148468
15	CCAGATCGGGGTTCA	3.71171
15	GATCGGGGTTCAATT	1.03928
15	GCCAGATCGGGGTTC	0.742341
15	CAGATCGGGGTTCAA	0.296937
16	GCCAGATCGGGGTTCA	2.96937
16	TGCCAGATCGGGGTTC	2.67243
16	ATCGGGGTTCAATTCC	0.742341
16	GATCGGGGTTCAATTC	0.296937
16	CAGATCGGGGTTCAAT	0.296937
17	TGCCAGATCGGGGTTCA	3.56324
17	GATCGGGGTTCAATTCC	1.63315
17	CAGATCGGGGTTCAATT	0.742341
17	CCAGATCGGGGTTCAAT	0.148468
18	CCAGATCGGGGTTCAATT	1.93009
18	AGATCGGGGTTCAATTCC	1.78162
18	TGCCAGATCGGGGTTCAA	1.63315
18	GTGCCAGATCGGGGTTCA	0.89081
18	CGTGCCAGATCGGGGTTC	0.89081
18	GATCGGGGTTCAATTCCC	0.148468
19	CAGATCGGGGTTCAATTCC	2.8209
19	CGTGCCAGATCGGGGTTCA	1.18775
19	CCAGATCGGGGTTCAATTC	0.742341
19	TGCCAGATCGGGGTTCAAT	0.148468
20	CAGATCGGGGTTCAATTCCC	0.742341
20	TGCCAGATCGGGGTTCAATT	0.593873
20	CGTGCCAGATCGGGGTTCAA	0.148468
21	GCCAGATCGGGGTTCAATTCC	0.593873
21	CGTGCCAGATCGGGGTTCAAT	0.148468
21	CAGATCGGGGTTCAATTCCCC	0.148468
22	GCCAGATCGGGGTTCAATTCCC	1.63315
22	TGCCAGATCGGGGTTCAATTCC	0.742341
22	CGTGCCAGATCGGGGTTCAATT	0.296937
22	TCGCGTGCCAGATCGGGGTTCA	0.296937
23	TGCCAGATCGGGGTTCAATTCCC	0.593873
23	GTGCCAGATCGGGGTTCAATTCC	0.445405
23	CCAGATCGGGGTTCAATTCCCCG	0.148468
23	GTCGCGTGCCAGATCGGGGTTCA	0.148468
24	TCGGGGTTCAATTCCCCGTCGCGG	0.593873
24	CGTGCCAGATCGGGGTTCAATTCC	0.445405
24	GTGCCAGATCGGGGTTCAATTCCC	0.296937
24	CGCGTGCCAGATCGGGGTTCAATT	0.148468
25	ATCGGGGTTCAATTCCCCGTCGCGG	1.03928
25	TCGGGGTTCAATTCCCCGTCGCGGA	0.445405
25	GCGTGCCAGATCGGGGTTCAATTCC	0.296937
25	CTTGTCGCGTGCCAGATCGGGGTTC	0.296937
26	ATCGGGGTTCAATTCCCCGTCGCGGA	0.445405
26	CGCGTGCCAGATCGGGGTTCAATTCT	0.296937
26	CGTGCCAGATCGGGGTTCAATTCCCC	0.148468
27	TCGGGGTTCAATTCCCCGTCGCGGAGC	5.93873
27	TTGTCGCGTGCCAGATCGGGGTTCAAT	0.148468
27	TCGCGTGCCAGATCGGGGTTCAATTCA	0.148468
27	TTGTCGCGTGCCAGATCGGGGTTCAAC	0.148468
27	GCTTGTCGCGTGCCAGATCGGGGTTCA	0.148468
27	CGCTTGTCGCGTGCCAGATCGGGGTTC	0.148468
28	ATCGGGGTTCAATTCCCCGTCGCGGAGC	5.49333
28	TTGTCGCGTGCCAGATCGGGGTTCAATT	0.148468
28	CGTGCCAGATCGGGGTTCAATTCCCCGT	0.148468
28	GTGCCAGATCGGGGTTCAATTCCCCGTC	0.148468
28	GCTTGTCGCGTGCCAGATCGGGGTTCAA	0.148468
29	GATCGGGGTTCAATTCCCCGTCGCGGAGC	0.593873
29	CTTGTCGCGTGCCAGATCGGGGTTCAATT	0.148468
30	AGATCGGGGTTCAATTCCCCGTCGCGGAGT	0.296937
30	TTGTCGCGTGCCAGATCGGGGTTCAATTCC	0.296937
30	GCTTGTCGCGTGCCAGATCGGGGTTCAATT	0.148468
30	CTTGTCGCGTGCCAGATCGGGGTTCAATTC	0.148468
TTCCGGAC
9	ATTCCGGAC	0.445405
10	ATTCCGGACT	1.18775
11	CGATTCCGGAC	0.296937
12	CGATTCCGGACT	0.593873
12	ATTCCGGACTCT	0.148468
12	TCGATTCCGGAC	0.148468
13	ATTCCGGACTCGT	2.8209
13	TCGATTCCGGACT	1.48468
13	CGATTCCGGACTC	0.445405
13	TTCGATTCCGGAC	0.296937
14	ATTCCGGACTCGTC	10.2443
14	TTCGATTCCGGACT	1.03928
14	GATTCCGGACTCGT	0.89081
14	CGATTCCGGACTCG	0.445405
15	GATTCCGGACTCGTC	6.0872
15	ATTCCGGACTCGTCC	5.6418
15	TTCGATTCCGGACTC	1.33621
15	CGATTCCGGACTCGT	1.18775
15	TCGATTCCGGACTCG	1.18775
16	ATTCCGGACTCGTCCA	23.6065
16	GATTCCGGACTCGTCC	5.34486
16	CGATTCCGGACTCGTC	3.86018
16	TTCGATTCCGGACTCG	1.18775
16	GTTCGATTCCGGACTC	0.148468
17	GATTCCGGACTCGTCCA	14.4014
17	CGATTCCGGACTCGTCC	7.12648
17	TCGATTCCGGACTCGTC	5.04792
17	CCGGTTCGATTCCGGAC	0.296937
17	GTTCGATTCCGGACTCG	0.296937
18	CGATTCCGGACTCGTCCA	11.8775
18	TTCGATTCCGGACTCGTC	8.01729
18	GGTTCGATTCCGGACTCG	0.148468
19	TTCGATTCCGGACTCGTCC	9.94738
19	GTTCGATTCCGGACTCGTC	5.79026
19	GGTTCGATTCCGGACTCGT	0.89081
19	CGGTTCGATTCCGGACTCG	0.296937
20	TTCGATTCCGGACTCGTCCA	10.3928
20	GGTTCGATTCCGGACTCGTC	1.33621
20	CGGTTCGATTCCGGACTCGT	0.296937
20	CTCCGGTTCGATTCCGGACT	0.148468
21	GTTCGATTCCGGACTCGTCCA	4.30558
21	CGGTTCGATTCCGGACTCGTC	1.93009
21	TCTCCGGTTCGATTCCGGACC	0.148468
21	CTCCGGTTCGATTCCGGACTC	0.148468
21	CCGGTTCGATTCCGGACTCGT	0.148468
22	CGGTTCGATTCCGGACTCGTCC	4.45405
22	CCGGTTCGATTCCGGACTCGTC	0.89081
23	CGGTTCGATTCCGGACTCGTCCA	2.07856
23	CTCCGGTTCGATTCCGGACTCGA	0.148468
23	TCCGGTTCGATTCCGGACTCGTC	0.148468
24	CTCCGGTTCGATTCCGGACTCGTC	5.04792
24	TCTCCGGTTCGATTCCGGACTCGT	1.03928
24	CCGGTTCGATTCCGGACTCGTCCA	1.03928
25	TCTCCGGTTCGATTCCGGACTCGTC	10.5412
25	CTCCGGTTCGATTCCGGACTCGTCC	3.71171
26	TCTCCGGTTCGATTCCGGACTCGTCC	9.94738
26	CTCCGGTTCGATTCCGGACTCGTCCA	5.93873
27	TCTCCGGTTCGATTCCGGACTCGTCCA	29.2483
28	GTCTCCGGTTCGATTCCGGACTCGTCCA	0.296937
29	GGTCTCCGGTTCGATTCCGGACTCGTCCA	0.148468
CCGCTAGA
9	CCCGCTAGA	0.445405
10	TCCCGCTAGA	0.148468
13	CCCGCTAGAGACT	0.148468
14	TCGATCCCGCTAGA	0.445405
14	CCCGCTAGAGACCA	0.148468
14	TCCCGCTAGAGACC	0.148468
15	TCCCGCTAGAGACCA	0.742341
15	TTCGATCCCGCTAGA	0.296937
15	ATCCCGCTAGAGACC	0.296937
15	CGATCCCGCTAGAGA	0.148468
16	GTTCGATCCCGCTAGA	1.03928
16	TCCCGCTAGAGACCAC	0.89081
16	ATCCCGCTAGAGACCT	0.148468
16	ATCCCGCTAGAGACCA	0.148468
17	GGTTCGATCCCGCTAGA	0.445405
17	GTTCGATCCCGCTAGAG	0.148468
17	TTCGATCCCGCTAGAGA	0.148468
18	GTTCGATCCCGCTAGAGA	0.148468
18	TTCGATCCCGCTAGAGAC	0.148468
18	CGATCCCGCTAGAGACCA	0.148468
18	GATCCCGCTAGAGACCAC	0.148468
19	TTCGATCCCGCTAGAGACC	0.148468
20	TTTCGATCCCGCTAGAGACC	0.296937
20	TTCGATCCCGCTAGAGACCA	0.296937
20	CGGTTCGATCCCGCTAGAGA	0.148468
21	TTCGATCCCGCTAGAGACCAC	0.445405
21	CGGTTCGATCCCGCTAGAGAC	0.296937
21	GTTCGATCCCGCTAGAGACCA	0.148468
22	GTTCGATCCCGCTAGAGACCAC	0.296937
22	GGTTCGATCCCGCTAGAGACCA	0.148468
23	CGGTTCGATCCCGCTAGAGACCA	0.296937
25	CAGCGGTTCGATCCCGCTAGAGACG	0.148468
26	CAGCGGTTCGATCCCGCTAGAGACCA	0.148468
27	CAGCGGTTCGATCCCGCTAGAGACCAC	0.742341
28	TCAGCGGTTCGATCCCGCTAGAGACCAC	0.296937
ATCGGAGC
9	TATCGGAGC	0.89081
10	GTATCGGAGC	0.445405
11	CGTATCGGAGC	1.78162
14	CCCCGTATCGGAGC	0.89081
15	TCCCCGTATCGGAGC	1.03928
TCCGATAT
GCGGGTTT
14	GGAGGCGCGGGTTT	0.148468
TCCGGACT
ATTCCGGT
9	GATTCCGGT	0.445405
10	CGATTCCGGT	0.148468
11	CGATTCCGGTT	0.148468
12	TCGATTCCGGTT	0.148468
13	GTTCGATTCCGGT	0.593873
13	TTCGATTCCGGTT	0.148468
13	CGATTCCGGTTGT	0.148468
14	GATTCCGGTTGCGG	0.296937
14	TTCGATTCCGGTTG	0.148468
15	GGGTTCGATTCCGGT	0.148468
15	TTCGATTCCGGTTGC	0.148468
15	TCGATTCCGGTTGCA	0.148468
16	GTTCGATTCCGGTTGC	0.593873
17	GGTTCGATTCCGGTTGC	0.148468
26	AAGAGGTCATCGGTTCGATTCCGGTT	0.148468
CACTGGGT
9	TCACTGGGT	0.445405
TCCCCGTC
9	TTCCCCGTC	0.296937
11	ATTCCCCGTCG	0.445405
12	TTCCCCGTCGCG	1.18775
12	AAATTCCCCGTC	0.148468
13	TTCCCCGTCGCGG	3.11783
13	ATTCCCCGTCGCG	0.742341
13	AATTCCCCGTCGC	0.445405
13	TCAATTCCCCGTC	0.148468
14	ATTCCCCGTCGCGG	3.86018
14	TTCCCCGTCGCGGA	2.07856
14	AATTCCCCGTCGCG	0.742341
14	CAATTCCCCGTCGC	0.445405
15	ATTCCCCGTCGCGGA	4.00864
15	AATTCCCCGTCGCGG	0.89081
15	TTCCCCGTCGCGGAG	0.445405
15	TCAATTCCCCGTCGT	0.148468
16	TTCCCCGTCGCGGAGC	36.0778
16	AATTCCCCGTCGCGGA	2.37549
16	CAATTCCCCGTCGCGG	0.445405
16	TTCAATTCCCCGTCGT	0.296937
16	TCAATTCCCCGTCGCG	0.148468
17	ATTCCCCGTCGCGGAGC	46.619
17	CAATTCCCCGTCGCGGA	1.18775
17	TCAATTCCCCGTCGCGG	0.296937
17	GTTCAATTCCCCGTCGC	0.296937
17	TTCAATTCCCCGTCGCG	0.148468
17	GGTTCAATTCCCCGTCG	0.148468
18	AATTCCCCGTCGCGGAGC	18.1131
18	TCAATTCCCCGTCGCGGA	0.445405
18	GGTTCAATTCCCCGTCGC	0.445405
19	CAATTCCCCGTCGCGGAGC	6.97801
19	TTCAATTCCCCGTCGCGGA	0.445405
19	GGTTCAATTCCCCGTCGCG	0.296937
20	TCAATTCCCCGTCGCGGAGC	2.52396
20	GTTCAATTCCCCGTCGCGGA	1.03928
20	GGGTTCAATTCCCCGTCGCG	0.296937
21	TTCAATTCCCCGTCGCGGAGC	3.86018
21	GGTTCAATTCCCCGTCGCGGA	0.89081
22	GTTCAATTCCCCGTCGCGGAGC	2.37549
22	GGGTTCAATTCCCCGTCGCGGA	0.593873
22	GGGGTTCAATTCCCCGTCGCGG	0.148468
23	GGTTCAATTCCCCGTCGCGGAGC	2.07856
23	GGGTTCAATTCCCCGTCGCGGAG	0.593873
24	GGGTTCAATTCCCCGTCGCGGAGC	1.33621
25	GGGGTTCAATTCCCCGTCGCGGAGC	0.742341
CGGACTCG
10	CCGGACTCGT	0.742341
11	CCGGACTCGTC	1.48468
13	CCGGACTCGTCCA	0.742341
TTCCCTTG
13	GCGCTTCCCTTGG	0.148468
16	AGCGCGCTTCCCTTGC	0.445405
17	TAGCGCGCTTCCCTTGT	0.148468
17	AGCGCGCTTCCCTTGCA	0.148468
18	GGTAGCGCGCTTCCCTTG	0.296937
18	GTAGCGCGCTTCCCTTGC	0.148468
19	GGTAGCGCGCTTCCCTTGC	0.296937
19	TGGTAGCGCGCTTCCCTTG	0.148468
19	CGCGCTTCCCTTGCAAGGA	0.148468
20	TGGTAGCGCGCTTCCCTTGC	0.148468
20	AGCGCGCTTCCCTTGCAAGG	0.148468
21	TGGTAGCGCGCTTCCCTTGCA	0.296937
21	AGCGCGCTTCCCTTGCAAGGA	0.148468
23	AGCGCGCTTCCCTTGCAAGGAAG	0.296937
26	TGGTAGCGCGCTTCCCTTGCAAGGAA	0.148468
29	CAGTTGGTAGCGCGCTTCCCTTGCAAGGA	0.296937
30	CTTCCCTTGCAAGGAAGAGGTCATCGGTTC	0.148468
TCCGGGTT
10	ATCCGGGTTA	0.296937
11	ATCCGGGTTCA	0.148468
12	TGATCCGGGTTC	0.148468
14	TGTGATCCGGGTTC	0.148468
15	CTGATCCGGGTTCGA	0.148468
16	GCTGTGATCCGGGTTC	0.296937
18	TGGCTGTGATCCGGGTTC	2.96937
18	TGATCCGGGTTCGAGTCC	0.148468
19	TGGCTGTGATCCGGGTTCG	0.593873
19	GCTGTGATCCGGGTTCGAG	0.148468
19	GTGGCTGTGATCCGGGTTA	0.148468
20	TGGCTGTGATCCGGGTTCGA	1.18775
20	GTGGCTGTGATCCGGGTTCG	0.148468
21	TGTGATCCGGGTTCGAGTCCC	0.296937
21	TGGCTGTGATCCGGGTTCGAG	0.148468
21	ATCCGGGTTCGAGTCCCGGGA	0.148468
21	GGTGGCTGTGATCCGGGTTCA	0.148468
22	TGGCTGTGATCCGGGTTCGAGT	0.148468
24	TTCCGGTGGCTGTGATCCGGGTTC	0.148468
24	CCGGTGGCTGTGATCCGGGTTCGA	0.148468
25	TGGCTGTGATCCGGGTTCGAGTCCC	0.148468
25	TGATCCGGGTTCGAGTCCCGGGAGG	0.148468
26	TGGCTGTGATCCGGGTTCGAGTCCCG	0.296937
26	GTGGCTGTGATCCGGGTTCGAGTCCC	0.148468
26	CCGGTGGCTGTGATCCGGGTTCGAGT	0.148468
27	TGGCTGTGATCCGGGTTCGAGTCCCGG	0.593873
28	ATCCGGGTTCGAGTCCCGGGAGGAGCTC	1.48468
28	CTGTGATCCGGGTTCGAGTCCCGGGAGA	0.296937
28	GGTGGCTGTGATCCGGGTTCGAGTCCCG	0.148468
28	TGGCTGTGATCCGGGTTCGAGTCCCGGG	0.148468
28	CTGTGATCCGGGTTCGAGTCCCGGGAGG	0.148468
29	TGGCTGTGATCCGGGTTCGAGTCCCGGGA	1.93009
29	GATCCGGGTTCGAGTCCCGGGAGGAGCTC	0.296937
30	TGATCCGGGTTCGAGTCCCGGGAGGAGCTC	2.37549
30	GTGGCTGTGATCCGGGTTCGAGTCCCGGGA	0.296937
30	CGGTGGCTGTGATCCGGGTTCGAGTCCCGG	0.148468
30	CTTCCGGTGGCTGTGATCCGGGTTCGAGTC	0.148468
CCCCAGTT
10	ACCCCAGTTC	0.445405
11	ACCCCAGTTCG	0.148468
12	CAACCCCAGTTC	0.148468
14	CAACCCCAGTTCGA	0.148468
18	AACAACCCCAGTTCGAAT	0.148468
22	TCTGATCCGAACAACCCCAGTT	0.148468
24	TCTGATCCGAACAACCCCAGTTCG	0.148468
27	ACCCCAGTTCGAATCCGGGTGGGACCT	0.148468
28	ACCCCAGTTCGAATCCGGGTGGGACCTC	0.296937
30	ACAACCCCAGTTCGAATCCGGGTGGGACCT	0.296937
TCCGGTTC
9	CTCCGGTTC	5.93873
10	TCTCCGGTTC	10.0958
10	CTCCGGTTCG	1.33621
11	TCTCCGGTTCG	2.96937
11	CTCCGGTTCGA	1.18775
11	GTCTCCGGTTC	0.742341
12	TCTCCGGTTCGA	2.8209
12	CTCCGGTTCGAT	1.63315
12	GGTCTCCGGTTC	0.296937
13	CTCCGGTTCGATT	1.63315
13	GGTCTCCGGTTCG	0.445405
13	AGGTCTCCGGTTC	0.148468
14	TCTCCGGTTCGATT	3.71171
14	CTCCGGTTCGATTC	0.89081
14	AAGGTCTCCGGTTC	0.296937
14	GAGGTCTCCGGTTC	0.148468
14	GGTCTCCGGTTCGA	0.148468
15	CTCCGGTTCGATTCC	1.63315
15	TCTCCGGTTCGATTC	0.89081
15	GAGGTCTCCGGTTCG	0.296937
15	AGAGGTCTCCGGTTC	0.296937
15	AGGTCTCCGGTTCGA	0.148468
16	GAGAGGTCTCCGGTTC	0.445405
16	TCTCCGGTTCGATTCC	0.445405
16	CTCCGGTTCGATTCCG	0.445405
16	AGAGGTCTCCGGTTCG	0.148468
17	TCTCCGGTTCGATTCCG	0.296937
17	AGAGGTCTCCGGTTCGA	0.148468
17	GGTCTCCGGTTCGATTC	0.148468
17	GGAGAGGTCTCCGGTTC	0.148468
18	TCTCCGGTTCGATTCCGG	0.148468
18	GGAGAGGTCTCCGGTTCG	0.148468
19	TGGGAGAGGTCTCCGGTTC	2.8209
20	TGGGAGAGGTCTCCGGTTCG	0.296937
20	AGGTCTCCGGTTCGATTCCG	0.148468
21	TGGGAGAGGTCTCCGGTTCGA	0.148468
22	GGGAGAGGTCTCCGGTTCGATT	0.148468
22	AGAGGTCTCCGGTTCGATTCCA	0.148468
22	ATGGGAGAGGTCTCCGGTTCGA	0.148468
23	TGGGAGAGGTCTCCGGTTCGATT	0.148468
27	TGGGAGAGGTCTCCGGTTCGATTCCGG	0.148468
28	ATGGGAGAGGTCTCCGGTTCGATTCCGG	0.148468
29	CATGGGAGAGGTCTCCGGTTCGATTCCGG	0.148468
CCCCGGGA
GTTCCAAT
TGAGGAGC
10	TATGAGGAGC	0.148468
CCGTCGCG
10	CCCCGTCGCG	0.296937
11	CCCCGTCGCGG	0.296937
11	CCCGTCGCGGA	0.148468
12	CCCCGTCGCGGA	0.296937
13	CCCGTCGCGGAGC	3.2663
14	CCCCGTCGCGGAGC	6.38414
GAGAGTTC
9	CGAGAGTTC	0.593873
11	CGAGAGTTCGA	0.296937
13	CGAGAGTTCGAAC	0.296937
14	CGAGAGTTCGAACC	0.148468
20	CGAGAGTTCGAACCTCCCCT	0.742341
21	CGAGAGTTCGAACCTCCCCTG	0.296937
22	CGAGAGTTCGAACCTCCCCTGG	1.03928
GCGTCAGT
30	AGTAGCTCAGTAGGAAGAGCGTCAGTCTCA	0.148468
TTGACCGC
9	TTTGACCGC	0.742341
17	TCTTGACCGCAGTGAAC	0.296937
17	AAATATCTTGACCGCAG	0.148468
18	ATCTTGACCGCAGTGAAC	0.148468
19	ATCTTGACCGCAGTGAACT	0.148468
22	AAAATCTTGACCGCAGTGAACT	0.148468
23	AAAAAATCTTGACCGCAGTGAAC	0.148468
23	ATATCTTGACCGCAGTTAACTGG	0.148468
24	AAAAAATCTTGACCGCAGTGAACT	0.148468
26	AGAAAAAATCTTGACCGCAGTGAACT	0.148468
26	AAATATCTTGACCGCAGTTAACTGTG	0.148468
26	AAATATCTTGACCGCAGTGAACTGTG	0.148468
26	CTTGACCGCAGTGAACTGTGGGAATA	0.148468
27	AAAAAATCTTGACCGCAGTGAACTGTG	0.445405
28	TATCTTGACCGCAGTTAACTGTGGGAAC	0.148468
29	CAATATCTTGACCGCAGTTAACTGTGGGA	0.148468
30	AAATATCTTGACCGCAGTGAACTGTGGGAA	0.296937
30	GAAATATCTTGACCGCAGTTAACTGTGGGA	0.148468
CGCGACCG
CCCGCGCT
9	GCCCGCGCT	1.33621
10	GCCCGCGCTG	1.48468
10	TGCCCGCGCT	1.33621
11	CTGCCCGCGCT	0.445405
11	TGCCCGCGCTG	0.296937
12	TCTGCCCGCGCT	0.296937
12	GCCCGCGCTGGT	0.296937
13	CTGCCCGCGCTGG	0.296937
13	TGCCCGCGCTGGT	0.296937
13	CTCTGCCCGCGCT	0.148468
14	GCCCGCGCTGGTTC	6.5326
14	TGCCCGCGCTGGTT	0.593873
14	CTGCCCGCGCTGGT	0.593873
14	CTCTGCCCGCGCTG	0.148468
15	TGCCCGCGCTGGTTC	12.3229
15	GCCCGCGCTGGTTCA	2.07856
15	TCTGCCCGCGCTGGT	0.593873
15	CTCTGCCCGCGCTGG	0.296937
16	CTGCCCGCGCTGGTTC	7.12648
16	TGCCCGCGCTGGTTCA	2.8209
16	GCTCTGCCCGCGCTGG	0.148468
16	CTCTGCCCGCGCTGGG	0.148468
16	TCTGCCCGCGCTGGTT	0.148468
16	GCTCTGCCCGCGCTGT	0.148468
17	TCTGCCCGCGCTGGTTC	4.89945
17	CTGCCCGCGCTGGTTCA	3.71171
17	GCCCGCGCTGGTTCAAA	0.296937
17	CTCTGCCCGCGCTGGTT	0.148468
18	CTCTGCCCGCGCTGGTTC	5.19639
18	TCTGCCCGCGCTGGTTCA	2.37549
18	GGCTCTGCCCGCGCTGGT	0.296937
18	TTGGGCTCTGCCCGCGCT	0.148468
18	TGGGCTCTGCCCGCGCTG	0.148468
19	GCTCTGCCCGCGCTGGTTC	1.63315
19	CTCTGCCCGCGCTGGTTCA	1.48468
19	TGGGCTCTGCCCGCGCTGG	0.89081
19	TCTGCCCGCGCTGGTTCAA	0.148468
19	CTGCCCGCGCTGGTTCAAA	0.148468
19	CTTGGGCTCTGCCCGCGCT	0.148468
20	TGGGCTCTGCCCGCGCTGGT	2.22702
20	GGCTCTGCCCGCGCTGGTTC	0.742341
20	GCTCTGCCCGCGCTGGTTCA	0.445405
20	TTGGGCTCTGCCCGCGCTGG	0.148468
21	TTGGGCTCTGCCCGCGCTGGT	1.18775
21	TGGGCTCTGCCCGCGCTGGTT	0.593873
21	CTCTGCCCGCGCTGGTTCAAA	0.296937
21	GTTGGGCTCTGCCCGCGCTGG	0.296937
21	CTCTTGGGCTCTGCCCGCGCT	0.148468
21	TCTTGGGCTCTGCCCGCGCTG	0.148468
21	CTGCCCGCGCTGGTTCAAATT	0.148468
21	CTGCCCGCGCTGGTTCAAATC	0.148468
21	CTGTTGGGCTCTGCCCGCGCT	0.148468
22	TGGGCTCTGCCCGCGCTGGTTC	5.04792
22	TCTCTTGGGCTCTGCCCGCGCT	0.445405
22	CTTGGGCTCTGCCCGCGCTGGT	0.296937
23	TTGGGCTCTGCCCGCGCTGGTTC	2.8209
23	TGGGCTCTGCCCGCGCTGGTTCA	1.78162
23	ATCTCTTGGGCTCTGCCCGCGCT	0.296937
23	CTCTGCCCGCGCTGGTTCAAATC	0.148468
23	TCTTGGGCTCTGCCCGCGCTGGT	0.148468
23	TCTGCCCGCGCTGGTTCAAATCC	0.148468
23	ATCTGTTGGGCTCTGCCCGCGCT	0.148468
23	TCTGTTGGGCTCTGCCCGCGCTG	0.148468
24	TTGGGCTCTGCCCGCGCTGGTTCA	1.63315
24	CTTGGGCTCTGCCCGCGCTGGTTC	1.03928
24	ATCTCTTGGGCTCTGCCCGCGCTG	0.445405
24	AATCTGTTGGGCTCTGCCCGCGCT	0.296937
24	ATCTGTTGGGCTCTGCCCGCGCTG	0.148468
24	TCTGTTGGGCTCTGCCCGCGCTGG	0.148468
24	TGTTGGGCTCTGCCCGCGCTGGTT	0.148468
25	TGTTGGGCTCTGCCCGCGCTGGTTC	1.63315
25	CTTGGGCTCTGCCCGCGCTGGTTCA	0.742341
25	TCTGTTGGGCTCTGCCCGCGCTGGT	0.296937
25	TCTCTTGGGCTCTGCCCGCGCTGGT	0.148468
25	TCTTGGGCTCTGCCCGCGCTGGTTA	0.148468
25	GCTCTGCCCGCGCTGGTTCAAATCC	0.148468
25	TGCCCGCGCTGGTTCAAATCCTGCT	0.148468
26	TCTTGGGCTCTGCCCGCGCTGGTTCA	0.593873
26	TGTTGGGCTCTGCCCGCGCTGGTTCA	0.445405
26	CTGTTGGGCTCTGCCCGCGCTGGTTC	0.445405
26	TCTCTTGGGCTCTGCCCGCGCTGGTT	0.148468
26	CTCTTGGGCTCTGCCCGCGCTGGTTC	0.148468
26	AAATCTGTTGGGCTCTGCCCGCGCTG	0.148468
26	ATCTGTTGGGCTCTGCCCGCGCTGGT	0.148468
27	TCTGTTGGGCTCTGCCCGCGCTGGTTC	6.0872
27	TCTCTTGGGCTCTGCCCGCGCTGGTTC	1.78162
27	CTGTTGGGCTCTGCCCGCGCTGGTTCA	0.89081
27	GGGGCTCTGCCCGCGCTGGTTCAAATC	0.296937
27	AATCTGTTGGGCTCTGCCCGCGCTGGT	0.296937
27	ATCTCTTGGGCTCTGCCCGCGCTGGTT	0.148468
27	TGGGCTCTGCCCGCGCTGGTTCAAATC	0.148468
27	AAATCTGTTGGGCTCTGCCCGCGCTGG	0.148468
28	TCTGTTGGGCTCTGCCCGCGCTGGTTCA	6.5326
28	TCTCTTGGGCTCTGCCCGCGCTGGTTCA	3.11783
28	ATCTCTTGGGCTCTGCCCGCGCTGGTTC	0.593873
28	ATCTGTTGGGCTCTGCCCGCGCTGGTTC	0.445405
28	TTGAAATCTGTTGGGCTCTGCCCGCGCT	0.296937
28	GCTCTGCCCGCGCTGGTTCAAATCCTGC	0.148468
29	AATCTGTTGGGCTCTGCCCGCGCTGGTTC	1.48468
29	TCTGTTGGGCTCTGCCCGCGCTGGTTCAA	0.296937
29	CTCTTGGGCTCTGCCCGCGCTGGTTCAAA	0.148468
29	TCTGCCCGCGCTGGTTCAAATCCTGCTGA	0.148468
30	AATCTGTTGGGCTCTGCCCGCGCTGGTTCA	1.33621
30	TCTGTTGGGCTCTGCCCGCGCTGGTTCAAA	1.03928
30	AATCTCTTGGGCTCTGCCCGCGCTGGTTCA	0.593873
30	TCTCTTGGGCTCTGCCCGCGCTGGTTCAAA	0.148468
30	TTGGGCTCTGCCCGCGCTGGTTCAAATCCT	0.148468
GGTTTCGT
ATGGCATC
9	TATGGCATC	0.445405
11	TATGGCATCTG	2.37549
12	TATGGCATCTGC	2.07856
13	TTATGGCATCTGC	1.03928
13	CGGTTATGGCATC	0.445405
14	TATGGCATCTGCTT	1.18775
14	CGGTTATGGCATCT	0.593873
14	CGTTATGGCATCTG	0.445405
14	TTATGGCATCTGCT	0.148468
15	CGGTTATGGCATCTG	6.68107
15	GGTTATGGCATCTGC	1.48468
15	TCGGTTATGGCATCT	0.296937
15	TTATGGCATCTGCTT	0.148468
15	TATGGCATCTGCTTA	0.148468
16	CGGTTATGGCATCTGC	6.97801
16	TCGGTTATGGCATCTG	0.89081
16	TTATGGCATCTGCTTG	0.296937
17	TCGGTTATGGCATCTGC	2.07856
17	GGTTATGGCATCTGCTT	1.48468
17	TAGTCGGTTATGGCATC	0.742341
18	CGGTTATGGCATCTGCTT	9.65044
18	GTCGGTTATGGCATCTGC	0.593873
18	CTAGTCGGTTATGGCATC	0.445405
18	TAGTCGGTTATGGCATCT	0.148468
19	TCGGTTATGGCATCTGCTT	4.00864
19	CTAGTCGGTTATGGCATCT	1.63315
19	CGGTTATGGCATCTGCTTA	0.89081
19	TCTAGTCGGTTATGGCATC	0.445405
19	AGTCGGTTATGGCATCTGT	0.296937
20	TCTAGTCGGTTATGGCATCT	1.93009
20	GTCGGTTATGGCATCTGCTT	1.48468
20	TAGTCGGTTATGGCATCTGC	1.03928
20	TCGGTTATGGCATCTGCTTA	0.148468
21	CTAGTCGGTTATGGCATCTGC	2.07856
21	AGTCGGTTATGGCATCTGCTT	1.18775
21	TCTAGTCGGTTATGGCATCTG	1.03928
21	GTCTAGTCGGTTATGGCATCT	0.445405
22	CTAGTCGGTTATGGCATCTGCT	1.78162
22	TAGTCGGTTATGGCATCTGCTT	1.63315
22	GGTCTAGTCGGTTATGGCATCT	0.148468
23	TCTAGTCGGTTATGGCATCTGCT	1.18775
23	GTCTAGTCGGTTATGGCATCTGC	0.742341
24	TCTAGTCGGTTATGGCATCTGCTT	1.63315
24	GTGGTCTAGTCGGTTATGGCATCG	0.148468
24	GTGGTCTAGTCGGTTATGGCATCT	0.148468
24	TTATGGCATCTGCTTAACACGCAG	0.148468
25	GTCTAGTCGGTTATGGCATCTGCTT	3.11783
25	CGTGGTCTAGTCGGTTATGGCATCT	0.148468
26	GGTCTAGTCGGTTATGGCATCTGCTT	0.593873
26	TGGTCTAGTCGGTTATGGCATCTGCT	0.296937
27	TGGTCTAGTCGGTTATGGCATCTGCTT	0.445405
27	TTCGTGGTCTAGTCGGTTATGGCATCT	0.148468
27	GTGGTCTAGTCGGTTATGGCATCTGCG	0.148468
28	GTGGTCTAGTCGGTTATGGCATCTGCTT	1.03928
28	CGTGGTCTAGTCGGTTATGGCATCTGCT	0.296937
28	TTTCGTGGTCTAGTCGGTTATGGCATCC	0.148468
28	TTTCGTGGTCTAGTCGGTTATGGCATCT	0.148468
29	CGTGGTCTAGTCGGTTATGGCATCTGCTT	0.296937
29	TTCGTGGTCTAGTCGGTTATGGCATCTGC	0.296937
30	TTTCGTGGTCTAGTCGGTTATGGCATCTGC	2.52396
30	TTCGTGGTCTAGTCGGTTATGGCATCTGCT	0.148468
30	TCGTGGTCTAGTCGGTTATGGCATCTGCTG	0.148468
30	TCGTGGTCTAGTCGGTTATGGCATCTGCTT	0.148468
30	TGGTCTAGTCGGTTATGGCATCTGCTTAAC	0.148468
[truncated: 4,261 more rows]
