# Supplementary material for: An Expanded Landscape of Unusually Short RNAs in 11 Samples from Six Eukaryotic Organisms
Source: Noncoding RNA. 2022 May 19;8(3):34. doi: 10.3390/ncrna8030034 (PMC9149858; doi:10.3390/ncrna8030034)
Supplement: Supplementary file 1 [file ncrna-08-00034-s001.zip › 3 Supplementary materials/Supplementary Table S8.xlsx]

## Sheet: rRFs
Seed Length of sequence (nt)	Sequence	RPM
GCAAATGA
9	TGCAAATGA	85.5288
9	GGCAAATGA	0.895589
10	TTGCAAATGA	1.11949
10	GTGCAAATGA	0.447795
AGACCGCC
9	GAGACCGCC	182.028
10	GGAGACCGCC	27.5394
10	GAGACCGCCT	4.25405
11	GGGAGACCGCC	19.2552
11	GGAGACCGCCT	5.37353
12	TGGGAGACCGCC	58.4372
13	ATGGGAGACCGCC	27.0916
13	TGGGAGACCGCCT	6.26912
14	GATGGGAGACCGCC	58.2133
15	GGATGGGAGACCGCC	21.2702
15	GATGGGAGACCGCCT	2.68677
15	AGATGGGAGACCGCC	0.671692
16	TGGATGGGAGACCGCC	59.5567
16	TCGATGGGAGACCGCC	0.223897
17	TTGGATGGGAGACCGCC	115.531
17	TGGATGGGAGACCGCCT	0.895589
17	GTAGATGGGAGACCGCC	0.223897
18	CTTGGATGGGAGACCGCC	87.7677
18	TTGGATGGGAGACCGCCT	2.01508
19	ACTTGGATGGGAGACCGCC	177.103
20	TACTTGGATGGGAGACCGCC	233.973
20	GACTTGGATGGGAGACCGCC	8.0603
20	ACTTGGATGGGAGACCGCCT	1.56728
21	GTACTTGGATGGGAGACCGCC	217.404
21	TACTTGGATGGGAGACCGCCT	3.80625
21	GTACTTCGATGGGAGACCGCC	0.223897
21	GTACTTGGATGAGAGACCGCC	0.223897
22	AGTACTTGGATGGGAGACCGCC	171.505
22	AGGACTTGGATGGGAGACCGCC	0.447795
22	AGTACTTCGATGGGAGACCGCC	0.223897
23	TAGTACTTGGATGGGAGACCGCC	207.105
23	AGTACTTGGATGGGAGACCGCCT	5.37353
23	TAGGACTTGGATGGGAGACCGCC	0.223897
24	TTAGTACTTGGATGGGAGACCGCC	174.192
24	TTAGTACTTGGATGAGAGACCGCC	0.223897
25	GTTAGTACTTGGATGGGAGACCGCC	1042.47
25	TTAGTACTTGGATGGGAGACCGCCT	1.34338
25	GTTAGGACTTGGATGGGAGACCGCC	1.11949
25	GTTAGTACTTGCATGGGAGACCGCC	0.223897
25	GTTAGTACTTGGATGAGAGACCGCC	0.223897
26	GGTTAGTACTTGGATGGGAGACCGCC	58.4372
26	GTTAGTACTTGGATGGGAGACCGCCT	20.5985
26	TGTTAGTACTTGGATGGGAGACCGCC	17.2401
27	TGGTTAGTACTTGGATGGGAGACCGCC	34.4802
27	GGTTAGTACTTGGATGGGAGACCGCCT	1.34338
27	TTGTTAGTACTTGGATGGGAGACCGCC	1.34338
27	TGTTAGTACTTGGATGGGAGACCGCCT	1.11949
27	TGGTTAGTACTTGCATGGGAGACCGCC	0.223897
27	TGGTTAGGACTTGGATGGGAGACCGCC	0.223897
28	CTGGTTAGTACTTGGATGGGAGACCGCC	33.8085
28	TGGTTAGTACTTGGATGGGAGACCGCCT	1.11949
28	TTGGTTAGTACTTGGATGGGAGACCGCC	0.223897
29	CCTGGTTAGTACTTGGATGGGAGACCGCC	2.68677
29	CTGGTTAGTACTTGGATGGGAGACCGCCT	1.11949
AGGAATAA
9	TAGGAATAA	16.3445
9	GAGGAATAA	5.59743
9	AAGGAATAA	0.447795
10	CTAGGAATAA	42.7644
11	GCTAGGAATAA	52.8398
12	AGCTAGGAATAA	56.8699
13	CAGCTAGGAATAA	68.5126
14	GCAGCTAGGAATAA	90.6784
14	ACAGCTAGGAATAA	3.13456
15	CGCAGCTAGGAATAA	60.4523
16	CCGCAGCTAGGAATAA	12.986
16	CTGCAGCTAGGAATAA	0.223897
17	ACCGCAGCTAGGAATAA	30.0022
17	ACTGCAGCTAGGAATAA	2.46287
18	TACCGCAGCTAGGAATAA	16.7923
19	ATACCGCAGCTAGGAATAA	32.4651
20	GATACCGCAGCTAGGAATAA	61.124
21	GGATACCGCAGCTAGGAATAA	22.3897
22	TGGATACCGCAGCTAGGAATAA	42.3166
22	TGGATACTGCAGCTAGGAATAA	2.23897
23	CTGGATACCGCAGCTAGGAATAA	33.8085
24	CCTGGATACCGCAGCTAGGAATAA	3.58236
24	CCTGGATACTGCAGCTAGGAATAA	0.223897
25	GCCTGGATACCGCAGCTAGGAATAA	5.82133
26	CGCCTGGATACCGCAGCTAGGAATAA	18.3596
27	CCGCCTGGATACCGCAGCTAGGAATAA	20.3747
28	GCCGCCTGGATACCGCAGCTAGGAATAA	72.3188
29	AGCCGCCTGGATACCGCAGCTAGGAATAA	244.048
30	GAGCCGCCTGGATACCGCAGCTAGGAATAA	14.7772
ACCAATGA
9	GACCAATGA	18.5835
9	AACCAATGA	4.47795
GCATATGA
9	TGCATATGA	35.5997
GTATTTGG
9	GGTATTTGG	2.91066
10	GAGTATTTGG	0.895589
CGATCGTA
9	TCGATCGTA	2.46287
AAACTCAA
9	AAAACTCAA	0.671692
9	GAAACTCAA	0.223897
10	TGAAACTCAA	5.37353
10	TAAAACTCAA	3.35846
10	AAAACTCAAA	1.11949
11	TAAAACTCAAA	1.34338
11	GTGAAACTCAA	1.11949
11	TTAAAACTCAA	1.11949
11	TTGAAACTCAA	0.671692
11	GGAAACTCAAA	0.223897
12	CTGAAACTCAAA	2.68677
12	TTAAAACTCAAA	1.34338
13	GTTAAAACTCAAA	0.895589
14	GATTAAAACTCAAA	2.46287
14	GGTTAAAACTCAAA	0.671692
15	AAGATTAAAACTCAA	1.11949
15	AGGTTAAAACTCAAA	0.447795
17	CAAGGTTAAAACTCAAA	2.23897
17	CAAGATTAAAACTCAAA	0.895589
18	GCAAGATTAAAACTCAAA	0.671692
18	CGCAAGATTAAAACTCAA	0.447795
19	TCGCAAGATTAAAACTCAA	2.01508
20	TCGCAAGATTAAAACTCAAA	1.34338
23	CGGTCGCAAGATTAAAACTCAAA	1.56728
24	TACGGTCGCAAGATTAAAACTCAA	0.223897
26	AGTACGGTCGCAAGATTAAAACTCAA	0.671692
26	GTACGGTCGCAAGATTAAAACTCAAA	0.223897
28	GAGTACGGTCGCAAGATTAAAACTCAAA	0.223897
GACCGCCT
9	CGACCGCCT	1.34338
GACCACGT
9	GGACCACGT	1.79118
GTTCGTCT
9	CGTTCGTCT	5.37353
10	CCGTTCGTCT	2.01508
11	GCCGTTCGTCT	1.11949
13	GAGCCGTTCGTCT	4.25405
14	AGAGCCGTTCGTCT	1.34338
14	GAGCCGTTCGTCTT	0.447795
15	GAGAGCCGTTCGTCT	3.13456
16	GGAGAGCCGTTCGTCT	2.01508
17	CGGAGAGCCGTTCGTCT	2.46287
18	GCGGAGAGCCGTTCGTCT	2.68677
19	TGCGGAGAGCCGTTCGTCT	2.23897
20	GTGCGGAGAGCCGTTCGTCT	2.23897
21	GGTGCGGAGAGCCGTTCGTCT	1.11949
22	CGGTGCGGAGAGCCGTTCGTCT	4.25405
23	CCGGTGCGGAGAGCCGTTCGTCT	8.73199
24	TCCGGTGCGGAGAGCCGTTCGTCT	2.23897
25	GTCCGGTGCGGAGAGCCGTTCGTCT	2.68677
27	GGGTCCGGTGCGGAGAGCCGTTCGTCT	0.223897
28	GGGGTCCGGTGCGGAGAGCCGTTCGTCT	0.447795
29	CGGGGTCCGGTGCGGAGAGCCGTTCGTCT	2.01508
CGGGGGGC
9	GCGGGGGGC	1.34338
10	CTCGGGGGGC	0.671692
10	TCGGGGGGCC	0.223897
GCGTCGCT
9	AGCGTCGCT	1.56728
10	GAGCGTCGCT	10.0754
11	TGAGCGTCGCT	5.37353
12	CTGAGCGTCGCT	3.80625
13	TCTGAGCGTCGCT	4.47795
14	GTCTGAGCGTCGCT	12.3143
15	TGTCTGAGCGTCGCT	4.47795
16	CTGTCTGAGCGTCGCT	4.25405
17	CCTGTCTGAGCGTCGCT	10.971
18	GCCTGTCTGAGCGTCGCT	4.92574
19	CGCCTGTCTGAGCGTCGCT	4.47795
20	ACGCCTGTCTGAGCGTCGCT	1.34338
27	CGGGGCTACGCCTGTCTGAGCGTCGCT	0.223897
28	CCGGGGCTACGCCTGTCTGAGCGTCGCT	1.11949
ACGCCGGC
24	CGTGTGCCTACCCTACGCCGGCAG	0.447795
CTTAGCGG
9	TCTTAGCGG	31.3456
10	CTCTTAGCGG	137.473
11	ACTCTTAGCGG	9760.8
12	GACTCTTAGCGG	327139
13	CGACTCTTAGCGG	360649
13	GACTCTTAGCGGT	0.895589
14	ACGACTCTTAGCGG	15009.2
14	GACTCTTAGCGGTG	7.16471
15	TACGACTCTTAGCGG	3371.45
15	CGACTCTTAGCGGTG	4.92574
16	ATACGACTCTTAGCGG	1960.89
16	GACTCTTAGCGGTGGA	0.223897
16	CGACTCTTAGCGGTGG	0.223897
17	GATACGACTCTTAGCGG	10724
17	GACTCTTAGCGGTGGAT	0.671692
18	CGATACGACTCTTAGCGG	37007.8
19	CCGATACGACTCTTAGCGG	394.955
19	CGATACGACTCTTAGCGGT	0.223897
20	ACCGATACGACTCTTAGCGG	218.524
21	TACCGATACGACTCTTAGCGG	10.0754
22	ATACCGATACGACTCTTAGCGG	1.79118
22	GACTCTTAGCGGTGGATCACTC	0.671692
22	ACCGATACGACTCTTAGCGGTG	0.447795
23	GACTCTTAGCGGTGGATCACTCG	0.895589
24	AAATACCGATACGACTCTTAGCGG	1.11949
24	GACTCTTAGCGGTGGATCACTCGG	1.11949
25	CGACTCTTAGCGGTGGATCACTCGG	2.46287
25	GACTCTTAGCGGTGGATCACTCGGC	1.34338
25	GAAATACCGATACGACTCTTAGCGG	0.223897
26	CGACTCTTAGCGGTGGATCACTCGGC	1.79118
26	CGAAATACCGATACGACTCTTAGCGG	1.11949
26	GACTCTTAGCGGTGGATCACTCGGCT	1.11949
27	CGACTCTTAGCGGTGGATCACTCGGCT	1.56728
27	ACGACTCTTAGCGGTGGATCACTCGGC	0.895589
27	GACTCTTAGCGGTGGATCACTCGGCTC	0.671692
28	CGACTCTTAGCGGTGGATCACTCGGCTC	2.68677
28	GACTCTTAGCGGTGGATCACTCGGCTCG	1.56728
29	GACTCTTAGCGGTGGATCACTCGGCTCGT	3.80625
29	ACTCTTAGCGGTGGATCACTCGGCTCGTG	3.35846
29	ACCCGAAATACCGATACGACTCTTAGCGG	2.46287
29	TCTTAGCGGTGGATCACTCGGCTCGTGCG	0.895589
30	GACTCTTAGCGGTGGATCACTCGGCTCGTG	27.5394
30	CGACTCTTAGCGGTGGATCACTCGGCTCGT	1.34338
30	CGATACGACTCTTAGCGGTGGATCACTCGG	0.447795
CGTAACTT
27	TCGTAACTTCGGGAAAAGGATTGGCTC	0.223897
GCCTACCA
9	TGCCTACCA	6.04523
9	CGCCTACCA	0.223897
9	GGCCTACCA	0.223897
10	GTGCCTACCA	0.447795
10	TGGCCTACCA	0.223897
11	CGTGCCTACCA	0.223897
14	ATAGTGGCCTACCA	0.223897
16	GTCGCCGTGCCTACCA	0.223897
16	GGATAGTGGCCTACCA	0.223897
17	AGGATAGTGGCCTACCA	0.223897
18	TAGGATAGTGGCCTACCA	0.223897
21	TGGTAGTCGCCGTGCCTACCA	0.671692
22	ATGGTAGTCGCCGTGCCTACCA	2.01508
23	GATGGTAGTCGCCGTGCCTACCA	0.671692
25	TCGATGGTAGTCGCCGTGCCTACCA	1.11949
25	ATGGTAGGATAGTGGCCTACCATGG	0.223897
26	TTCGATGGTAGTCGCCGTGCCTACCA	5.82133
27	TTTCGATGGTAGTCGCCGTGCCTACCA	4.47795
28	CTTTCGATGGTAGTCGCCGTGCCTACCA	2.23897
29	ACTTTCGATGGTAGTCGCCGTGCCTACCA	0.671692
30	AACTTTCGATGGTAGTCGCCGTGCCTACCA	2.01508
CTCGTAGT
9	GCTCGTAGT	8.95589
10	AGCTCGTAGT	16.1206
10	GGCTCGTAGT	1.79118
11	AAGCTCGTAGT	4.70184
12	AAAGCTCGTAGT	6.49302
13	AAAAGCTCGTAGT	7.16471
14	AAAAAGCTCGTAGT	2.23897
15	TAAAAAGCTCGTAGT	1.56728
16	TTAAAAAGCTCGTAGT	1.34338
17	GTTAAAAAGCTCGTAGT	3.80625
18	AGTTAAAAAGCTCGTAGT	1.56728
18	GGTTAAAAAGCTCGTAGT	0.223897
19	CAGTTAAAAAGCTCGTAGT	4.03015
20	GCAGTTAAAAAGCTCGTAGT	0.223897
21	TGCAGTTAAAAAGCTCGTAGT	2.23897
22	CTGCAGTTAAAAAGCTCGTAGT	5.37353
23	GCTGCAGTTAAAAAGCTCGTAGT	5.82133
23	AAGCTCGTAGTTGGATCTTGGGA	0.223897
24	TGTTGCAGTTAAAAAGCTCGTAGT	0.447795
25	TTGCTGCAGTTAAAAAGCTCGTAGT	1.79118
25	TTGTTGCAGTTAAAAAGCTCGTAGT	0.671692
26	GTTGCTGCAGTTAAAAAGCTCGTAGT	4.25405
27	AGTTGCTGCAGTTAAAAAGCTCGTAGT	3.13456
28	AAGTTGCTGCAGTTAAAAAGCTCGTAGT	5.59743
29	AAAGTTGCTGCAGTTAAAAAGCTCGTAGT	3.13456
29	GAAGTTGTTGCAGTTAAAAAGCTCGTAGT	0.447795
30	TAAAGTTGCTGCAGTTAAAAAGCTCGTAGT	3.35846
30	TAAAGTTGCTGCAGTTGAAAAGCTCGTAGT	0.223897
GGATTTAT
9	CGGATTTAT	9.17979
10	CCGGATTTAT	6.49302
11	TCCGGATTTAT	3.80625
12	ATCCGGATTTAT	2.46287
13	TATCCGGATTTAT	0.447795
14	TTATCCGGATTTAT	1.34338
CCGCCGGC
9	CCCGCCGGC	2.23897
9	TCCGCCGGC	1.56728
9	GCCGCCGGC	0.223897
10	CTCCGCCGGC	1.56728
CGTGGACG
15	CCAGCCCGTGGACGG	0.447795
19	CCGTGGACGGTGTGAGGCC	1.11949
22	AGCCCGTGGACGGTGTGAGGCC	0.223897
27	TCTGATCGAGGCCCAGCCCGTGGACGG	0.223897
CGAGTGCA
9	CCGAGTGCA	0.671692
9	TCGAGTGCA	0.223897
CGGGTCCG
12	CGGCGGGTCCGG	0.671692
14	GGCGGCGGGTCCGG	1.11949
AACGGGCT
9	GAACGGGCT	7.8364
10	GGAACGGGCT	2.01508
11	GGGAACGGGCT	0.447795
12	AGGGAACGGGCT	1.79118
12	GAACGGGCTTGG	1.11949
13	AGGGAACGGGCTT	1.56728
13	GGAACGGGCTTGG	0.447795
13	AAGGGAACGGGCT	0.223897
14	CAAGGGAACGGGCT	1.11949
15	GGGAACGGGCTTGGC	2.91066
15	CCAAGGGAACGGGCT	2.23897
15	AGGGAACGGGCTTGG	0.447795
16	AGGGAACGGGCTTGGC	1.56728
16	AAGGGAACGGGCTTGG	1.11949
16	GGGAACGGGCTTGGCG	0.447795
16	GAACGGGCTTGGCGGA	0.223897
17	GAACGGGCTTGGCAGAA	1.11949
19	GAACGGGCTTGGCAGAATC	0.895589
19	GAACGGGCTTGGCGGAATC	0.447795
21	AGGGAACGGGCTTGGCAGAAT	0.223897
23	CAAGGGAACGGGCTTGGCAGAAT	1.34338
25	AGGGAACGGGCTTGGCAGAATCAGC	0.447795
26	AGGGAACGGGCTTGGCAGAATCAGCG	1.34338
TCCGGGCG
9	ATCCGGGCG	2.23897
TGGAATAA
9	ATGGAATAA	5.82133
10	CATGGAATAA	1.56728
10	AATGGAATAA	0.223897
11	GCATGGAATAA	4.47795
12	AGCATGGAATAA	1.34338
12	TGCATGGAATAA	0.895589
13	GTGCATGGAATAA	2.91066
15	ATTAGCATGGAATAA	1.56728
15	GTGCTTGGAATAATA	0.895589
15	TGGTGCATGGAATAA	0.223897
16	TGTGCTTGGAATAATA	0.895589
16	ATGGTGCATGGAATAA	0.223897
18	TACATTAGCATGGAATAA	0.895589
20	AAAGTGTGCTTGGAATAATA	0.223897
GGGGTAAC
11	TGGGGTAACGG	1.11949
GGGCCGGC
TCCGGACT
TCGGGGCG
10	GGTCGGGGCG	1.79118
AGCGGGCC
10	ACAGCGGGCC	2.23897
10	GGAGCGGGCC	0.895589
GGACGGAC
GCGTTGGT
GGAACAAT
9	AGGAACAAT	0.223897
10	GAGGAACAAT	0.223897
15	TTAACGAGGAACAAT	2.01508
16	CTTAACGAGGAACAAT	3.58236
17	TGGAACAATGTAGGTAA	2.01508
17	TGTTGGAACAATGTAGG	1.56728
20	TGTTGGAACAATGTAGGTAA	3.35846
21	TCTGGCATGTTGGAACAATGT	1.11949
22	CTCTGGCATGTTGGAACAATGT	1.34338
23	CCTCTGGCATGTTGGAACAATGT	2.01508
23	AGGAACAATTGGAGGGCAAGTCT	0.223897
26	GTTGGAACAATGTAGGTAAGGGAAGT	2.23897
27	ACGAGGAACAATTGGAGGGCAAGTCTG	0.895589
27	AACGAGGAACAATTGGAGGGCAAGTCT	0.223897
27	TGTTGGAACAATGTAGGTAAGGGAAGT	0.223897
29	CGAGGAACAATTGGAGGGCAAGTCTGGTG	0.447795
CTCGTCAT
25	AGGTAGCCAAATGCCTCGTCATCTA	0.223897
TACAATGA
9	CTACAATGA	0.895589
GGGTCGGC
10	CGGGTCGGCC	1.79118
10	CGGGGTCGGC	1.56728
11	CCGGGGTCGGC	0.223897
13	CGGGGGTCGGCGC	0.223897
14	GGGGTCGGCCCACG	0.895589
14	CGCACGGGGTCGGC	0.223897
14	CCGCCGGGGTCGGC	0.223897
15	GGGTGGGGTCGGCGG	1.34338
15	TCGCCGGGGTCGGCC	0.223897
16	CCCCGCCGGGGTCGGC	0.223897
25	CCGAGCGCACGGGGTCGGCGGCGAT	0.447795
26	CCGAGCGCACGGGGTCGGCGGCGATG	0.223897
30	CCGAGCGCACGGGGTCGGCGGCGATGTCGG	0.671692
TTGTACAC
16	CCCGGGCCTTGTACAC	3.13456
17	CCCGGGCCTTGTACACA	0.895589
18	CCCGGGCCTTGTACACAC	2.01508
18	TTCCCGGGCCTTGTACAC	1.56728
19	CCCGGGCCTTGTACACACC	0.895589
19	TCCCGGGCCTTGTACACAC	0.223897
20	CGTTCCCGGGCCTTGTACAC	1.34338
22	CGTTCCCGGGCCTTGTACACAC	1.56728
22	GTTCCCGGGCCTTGTACACACC	1.56728
23	CCCTGCCCTTTGTACACACCGCC	0.895589
24	AATACGTTCCCGGGCCTTGTACAC	1.11949
24	ACGTTCCCGGGCCTTGTACACACC	1.11949
26	TGAATACGTTCCCGGGCCTTGTACAC	0.895589
26	GAATACGTTCCCGGGCCTTGTACACA	0.671692
27	TGAATACGTTCCCGGGCCTTGTACACA	0.447795
28	TAAGTCCCTGCCCTTTGTACACACCGCC	1.34338
28	GAATACGTTCCCGGGCCTTGTACACACC	0.447795
29	ACGTCCCTGCCCTTTGTACACACCGCCCG	1.11949
CCCGTCGC
9	TCCCGTCGC	0.895589
10	CCCCGTCGCC	1.11949
10	ACCCGTCGCC	1.11949
20	ACACACCGCCCGTCGCTACT	0.895589
21	CACCGCCCGTCGCTACTACCG	1.11949
24	TACACACCGCCCGTCGCTACTACC	1.34338
GCGGGCCG
9	CGCGGGCCG	1.34338
10	CGCGGGCCGG	1.56728
TGGGCGCG
10	GCTGGGCGCG	1.34338
12	GGCTGGGCGCGC	1.34338
12	GGGCTGGGCGCG	1.11949
16	AGCGGGGCTGGGCGCG	1.56728
17	AAGCGGGGCTGGGCGCG	4.92574
18	AAGCGGGGCTGGGCGCGC	0.671692
18	GAAGCGGGGCTGGGCGCG	0.447795
TGGACGCG
12	CTGGACGCGAGC	2.01508
13	TCTGGACGCGAGC	2.23897
15	ACTCTGGACGCGAGC	1.34338
18	GCGACTCTGGACGCGAGC	0.447795
20	CGGCGACTCTGGACGCGAGC	0.895589
20	CTGGACGCGAGCCGGGCCCT	0.223897
22	GGCGGCGACTCTGGACGCGAGC	3.35846
22	ACGGCGACTCTGGACGCGAGCC	1.11949
22	GCGGCGACTCTGGACGCGAGCC	0.223897
23	CGGCGGCGACTCTGGACGCGAGC	0.447795
24	GCGGCGGCGACTCTGGACGCGAGC	2.68677
27	GCGGCGACTCTGGACGCGAGCCGGGCC	1.34338
27	GGCGGCGGCGGCGACTCTGGACGCGAG	0.223897
30	CGGCGGCGACTCTGGACGCGAGCCGGGCCC	0.223897
TCGGGAAC
26	AGAGATGGATTGGTGCCTTCGGGAAC	0.447795
CGATCACG
10	CCCGATCACG	0.223897
GAACGCCT
9	GGAACGCCT	1.11949
12	CTGAACGCCTCT	1.79118
13	TGACTGAACGCCT	0.223897
14	ATGACTGAACGCCT	1.11949
15	TATGACTGAACGCCT	1.11949
16	TATGACTGAACGCCTC	1.34338
17	ATGAACGCCTCTAAGTC	2.23897
19	ATTATGACTGAACGCCTCT	1.11949
19	AGATTATGACTGAACGCCT	0.895589
21	TGGGATTATGACTGAACGCCT	1.79118
23	TGTGGGATTATGACTGAACGCCT	1.79118
23	TGGGATTATGACTGAACGCCTCT	0.223897
25	GCTGTGGGATTATGACTGAACGCCT	0.671692
28	ATCTGTGGGATTATGACTGAACGCCTCT	0.447795
29	ACCATCTGTGGGATTATGACTGAACGCCT	0.671692
AATTGAGT
9	GAATTGAGT	0.895589
ACGACGTA
9	GACGACGTA	0.223897
9	TACGACGTA	0.223897
GGACCCGA
14	ATGTTGGGACCCGA	1.79118
14	GTTGGGACCCGAAA	0.447795
15	CTGTTGGGACCCGAA	1.11949
15	TGTTAGGACCCGAAA	0.895589
16	ACGCGTTAGGACCCGA	0.895589
17	TTGGGACCCGAAAGATG	0.895589
18	GTTGGGACCCGAAAGATG	1.56728
18	TTGTTGGGACCCGAAAGA	0.895589
18	GCGTTAGGACCCGAAAGA	0.895589
19	CGCACGTGTTAGGACCCGA	0.223897
21	GTAGCTGTTGGGACCCGAAAG	0.671692
21	GCATAGCTGTTGGGACCCGAA	0.447795
22	GAGCGTACGCGTTAGGACCCGA	0.223897
24	CATAGCTGTTGGGACCCGAAAGAT	1.11949
25	GAGCATAGCTGTTGGGACCCGAAAG	1.11949
26	AAGAGCATAGCTGTTGGGACCCGAAA	1.11949
28	GTAAGAGCATAGCTGTTGGGACCCGAAA	0.895589
29	AGCACGAGCGCACGTGTTAGGACCCGAAA	1.11949
30	GTAAGAGCATAGCTGTTGGGACCCGAAAGA	0.223897
GCGGCCCG
13	TGTCGGCGGCCCG	1.11949
CCGGGGCC
GTAGCGCA
9	AGTAGCGCA	0.895589
TTGCGGCC
25	GACACTTCGAACGCACTTGCGGCCC	1.11949
30	TCATCGACACTTCGAACGCACTTGCGGCCC	0.447795
GGGTGGAC
10	GGGGGTGGAC	1.56728
10	GTGGGTGGAC	0.223897
CGGGACGG
14	TCCGGGACGGCTGG	1.11949
GCGTTATC
10	AAGCGTTATC	0.223897
18	AGCGTTATCCGGATTTAC	1.79118
CTGGTCGA
9	TCTGGTCGA	0.895589
10	CTCTGGTCGA	0.447795
11	CCTCTGGTCGA	0.895589
18	ATCTGCTCTGGTCGAGGT	1.79118
TGACCGCC
9	GTGACCGCC	0.895589
GGTCGGTA
9	GGGTCGGTA	0.895589
CGGGCGCC
10	TCGGGCGCCA	2.23897
15	CGGGGGTCGGGCGCC	2.01508
GACTTGAA
TTCGGAAT
16	CGTTGTTCGGAATCAC	2.68677
22	CTCAAGCGTTGTTCGGAATCAC	0.671692
25	GGTCTCAAGCGTTGTTCGGAATCAC	0.895589
AAAGTCGG
26	GAACGAAAGTCGGAGGTTCGAAGACG	0.223897
GCGCCGCT
14	TGCGCCGCTAGAGG	2.68677
15	TTGCGCCGCTAGAGG	0.223897
20	TCGTATTGCGCCGCTAGAGG	0.895589
GGTACGGA
21	ACTGGTACGGACAAGGGGAAT	1.11949
22	GGAACTGGTACGGACAAGGGGA	1.11949
22	TAGAACTGGTACGGACAAGGGG	0.895589
22	AACTGGTACGGACAAGGGGAAT	0.895589
23	ACTGGTACGGACAAGGGGAATCT	0.223897
25	GAACTGGTACGGACAAGGGGAATCT	0.223897
26	AACTTAGAACTGGTACGGACAAGGGG	0.671692
CGCCCGGG
9	TCGCCCGGG	0.671692
GATGATGA
9	CGATGATGA	0.223897
AGACCGTC
21	CTTGTAGACCGTCGCTTGCTA	0.671692
CGGGACCG
11	CGTCGGGACCG	0.447795
TGGTCGGC
AGCATAAG
10	GTAGCATAAG	0.223897
AGAATAGG
10	GTAGAATAGG	0.671692
12	GTGTAGAATAGG	1.34338
14	AGGTGTAGAATAGG	3.80625
17	AGGAGGTGTAGAATAGG	0.671692
19	GAATAATAGAATAGGACGT	2.68677
20	GATAGGAGGTGTAGAATAGG	0.447795
23	AGACATAGGAGGTGTAGAATAGG	1.34338
TCTCGATT
14	CTTTCTCGATTCCG	0.895589
18	AGCTCTTTCTCGATTCCG	2.01508
22	TGATAGCTCTTTCTCGATTCCG	1.79118
24	ATTGATAGCTCTTTCTCGATTCCG	2.23897
27	CAGATTGATAGCTCTTTCTCGATTCCG	1.11949
AGACCTCC
9	GAGACCTCC	0.223897
15	GGATGGGAGACCTCC	0.223897
16	TGGATGGGAGACCTCC	0.223897
17	TTGGATGGGAGACCTCC	0.671692
18	CTTGGATGGGAGACCTCC	0.223897
19	ACTTGGATGGGAGACCTCC	0.223897
20	TACTTGGATGGGAGACCTCC	0.447795
TGACAAAC
10	AGTGACAAAC	1.34338
CGTCGCGCG
10	TCGTCGCGCG	2.23897
GGTCGCGCC
15	CGGGCGGGTCGCGCC	0.223897
TCTCCTACT
10	CTCTCCTACT	5.37353
18	GCTCGCTCCTCTCCTACT	0.671692
20	CTCTCCTACTTGGATAACTG	1.79118
20	TCGCTCGCTCCTCTCCTACT	0.447795
21	CCTCTCCTACTTGGATAACTG	0.447795
23	CTCCTCTCCTACTTGGATAACTG	1.34338
25	CGCTCCTCTCCTACTTGGATAACTG	1.56728
25	TTTGGTCGCTCGCTCCTCTCCTACT	0.447795
28	TCCTTTGGTCGCTCGCTCCTCTCCTACT	1.11949
28	GCTCGCTCCTCTCCTACTTGGATAACTG	0.447795
30	GTTCCTTTGGTCGCTCGCTCCTCTCCTACT	1.34338
AAGCGGGGC
10	GAAGCGGGGC	1.79118
11	GAAGCGGGGCT	1.11949
13	TGCGAAGCGGGGC	0.223897
14	GAAGCGGGGCTGGG	0.447795
16	GAAGCGGGGCTGGGCG	2.46287
17	GCGAAGCGGGGCTGGGC	1.56728
GCGCGGGCC
10	GGCGCGGGCC	0.671692
11	AGCGCGGGCCC	1.56728
11	GGCGCGGGCCC	0.671692
17	TAGGGCGCGGGCCCGGG	0.223897
CCGTCGTGG
10	GCCGTCGTGG	39.4059
10	ACCGTCGTGG	0.223897
11	GGCCGTCGTGG	0.223897
TTCGGCGCC
16	CTTCGGCGCCGGTGAA	0.223897
TGGGTGGGC
10	GTGGGTGGGC	0.223897
AAACTCTGG
10	GAAACTCTGG	3.58236
11	GGAAACTCTGG	6.04523
13	GAGGAAACTCTGG	1.56728
30	AGAGGAAACTCTGGTGGAGGTCCGTAGCGG	0.447795
GTGGGGGCG
TTCGGGGGG
GGGTGGGGT
11	CGGGTGGGGTC	1.79118
12	AACGGGTGGGGT	1.34338
16	GGTAAACGGGTGGGGT	1.56728
AGGGTTTGT
10	AAGGGTTTGT	1.79118
11	CAAGGGTTTGT	0.895589
14	ACACAAGGGTTTGT	2.68677
15	GACACAAGGGTTTGT	3.35846
16	CGACACAAGGGTTTGT	2.91066
17	TCGACACAAGGGTTTGT	2.46287
ACTGGGGCG
11	GACTGGGGCGG	1.11949
12	TGACTGGGGCGG	1.79118
12	TTGACTGGGGCG	1.34338
14	TTTGACTGGGGCGG	0.447795
15	GTTTGACTGGGGCGG	1.34338
15	TTTGACTGGGGCGGT	0.223897
17	AGTTTGACTGGGGCGGT	1.11949
20	GGCAGTTTGACTGGGGCGGT	1.56728
21	AGTTTGACTGGGGCGGTCGCC	1.11949
24	GGGCAGTTTGACTGGGGCGGTCGC	0.671692
25	AGGTGGGGAGTTTGACTGGGGCGGT	0.223897
ACATTAGCA
13	GAATACATTAGCA	2.23897
16	CTCGAATACATTAGCA	0.447795
18	TGCTCGAATACATTAGCA	0.895589
19	ATGCTCGAATACATTAGCA	1.34338
CCGGCGGCG
10	CCCGGCGGCG	1.34338
11	CCCGGCGGCGG	1.79118
12	ACCCGGCGGCGG	5.14964
13	ACCCGGCGGCGGG	1.11949
20	GATTCAACCCGGCGGCGCGC	1.11949
CGGCCGGGC
11	CCCGGCCGGGC	0.223897
GGGGCGGGC
10	GGGGGCGGGC	6.49302
10	TGGGGCGGGC	0.223897
GGTGGGGAC
15	GAGGAAGGTGGGGAC	1.11949
AGGGCGCCC
10	CAGGGCGCCC	0.895589
22	CTTTGTGAAGGGCAGGGCGCCC	0.223897
CTATCGGCT
15	GAGGGACTATCGGCT	1.79118
16	AGAGGGACTATCGGCT	0.671692
GCGGTCGGC
10	AGCGGTCGGC	0.447795
12	CGAGCGGTCGGC	0.671692
13	AGCGGTCGGCGTC	2.01508
14	GAGCGGTCGGCGTC	0.223897
15	CGAGCGGTCGGCGTC	1.56728
16	CGAGCGGTCGGCGTCC	0.223897
19	CCCCCGAGCGGTCGGCGTC	0.671692
CCTCGCGGC
11	CCCCTCGCGGC	0.223897
12	GCCCCTCGCGGC	0.223897
GAGCGGCGG
20	GTGGAGGAGCGGCGGCGTGG	0.671692
GTTCTCTGG
10	AGTTCTCTGG	1.56728
CGGCGGGGG
12	GGTCGGCGGGGG	1.11949
GCCGGGCGT
17	GGCGTGGAGCCGGGCGT	1.11949
CGGAATCAC
10	TCGGAATCAC	0.447795
11	CTCGGAATCAC	1.34338
TAGCCGGCC
AAGGCCGGC
28	CGTGGCGCAATGAAGGTGAAGGCCGGCG	0.671692
CGCGCCGGG
14	CCGCGCCGGGGAGG	0.223897
18	TAAATCTCGCGCCGGGCC	0.671692
CCTCGGGCC
10	CCCTCGGGCC	2.01508
17	TAACCTCGGGCCGATCG	0.671692
19	AGATAACCTCGGGCCGATC	0.895589
20	AACCTCGGGCCGATCGCACG	2.46287
28	ACTCTAGATAACCTCGGGCCGATCGCAC	0.447795
GGGCGGGCG
10	TGGGCGGGCG	3.58236
11	GCGGGCGGGCG	0.671692
13	CGGGCGGGCGCGA	0.671692
19	ATTGGGAGCGGGCGGGCGG	0.671692
CACCCTGAA
22	TACCACCCTGAACGCGCCCGAA	0.895589
22	ATACCACCCTGAACGCGCCCGA	0.671692
25	ATACCACCCTGAACGCGCCCGATCT	0.895589
25	GCCATACCACCCTGAACGCGCCCGA	0.671692
29	GTCTACGGCCATACCACCCTGAACGCGCC	0.447795
ATAGGGGCG
15	TATAGGGGCGAAAGA	0.223897
25	ATTTGGGTATAGGGGCGAAAGACTA	0.447795
26	AAATTTGGGTATAGGGGCGAAAGACT	0.671692
CCGAACGCC
18	CGGGATGAACCGAACGCC	0.223897
21	CGGGATGAACCGAACGCCGGG	0.223897
GTCGGGGTC
13	GCGTCGGGGTCGG	0.895589
16	CCTCGCGTCGGGGTCG	0.671692
CGTCGCCGC
GGGGGGGCG
10	CGGGGGGGCG	0.223897
16	AGGCGGGGGGGCGAGC	0.447795
GGGGCGGTC
11	TGGGGCGGTCG	0.895589
CAAAGTCTT
10	CCAAAGTCTT	0.223897
GTGTAGCGG
21	GTGGAACTCCATGTGTAGCGG	1.34338
CGGAATTAC
10	TCGGAATTAC	1.79118
20	GTTAATCGGAATTACTGGGC	0.895589
26	ATCGGAATTACTGGGCGTAAAGCGCA	0.447795
TCCGATAAC
21	AATTCCGATAACGAACGAGAC	0.223897
TAGTCCGGA
18	GCGTAGTCCGGATTGGAG	0.447795
GAGGACCGG
12	GAGAGGACCGGG	0.671692
15	CGAGAGGACCGGGAT	1.56728
16	TACGAGAGGACCGGGA	1.11949
24	TAGTACGAGAGGACCGGGATGGAC	0.895589
25	TAGTACGAGAGGACCGGGATGGACG	1.11949
GCGGGGGAC
10	GGCGGGGGAC	1.56728
GGGCCGGGC
11	GGGGCCGGGCG	0.223897
TGGATGGGA
14	TTGGATGGGAGACC	0.223897
15	GTACTTGGATGGGAG	0.223897
16	TTGGATGGGAGACCGC	0.223897
17	TTGGATGGGAGACTGCC	3.58236
17	TTAGTACTTGGATGGGA	1.34338
17	TTGGATGGGATTCCCCC	0.447795
17	TTGGATGGGAGACCACC	0.223897
18	CTTGGATGGGAGATCGCC	0.895589
18	CTTGGATGGGAGACTGCC	0.447795
18	TTTGGATGGGAGACTGCC	0.223897
19	ACTTGGATGGGAGACTGCC	0.895589
19	GCTTGGATGGGAGACCACC	0.223897
19	ACTTGGATGGGAGATCGCC	0.223897
20	TACTTGGATGGGATTCCCCC	1.34338
20	TACTTGGATGGGAGACTGCC	0.671692
20	TACTTGGATGGGAGATCGCC	0.223897
20	TACTTGGATGGGAGACCACC	0.223897
21	GTACTTGGATGGGAGACTGTC	2.01508
21	GTACTTGGATGGGAGATCGCC	1.79118
21	GTACTTGGATGGGAGACTGCC	0.447795
21	AGTACTTGGATGGGAGACCGC	0.223897
21	GTACTTGGATGGGAAACCGCC	0.223897
22	AGTACTTGGATGGGAGACTGCC	0.895589
23	TAGTACTTGGATGGGAGACTGCC	0.447795
23	TAGTACTTGGATGGGAGGCCGCC	0.223897
24	TTAGTACTTGGATGGGAGACTGCC	0.895589
25	GTTAGTACTTGGATGGGAGACTGCC	1.34338
25	GTTAGTACTTGGATGGGAGATCGCC	0.223897
25	GTTAGTACTTGGATGGGAGGCCGCC	0.223897
25	TTTAGTACTTGGATGGGAAACCGCC	0.223897
25	GTTAGTACTTGGATGGGAGACCACC	0.223897
27	TGGTTAGTACTTGGATGGGATTCCCCC	0.223897
TCGCTGGCG
22	CTCGCTGGCGTGGAGCCGGGCG	98.5148
23	GCTCGCTGGCGTGGAGCCGGGCG	56.1982
24	GGCTCGCTGGCGTGGAGCCGGGCG	38.9581
25	CGGCTCGCTGGCGTGGAGCCGGGCG	25.0765
26	CCGGCTCGCTGGCGTGGAGCCGGGCG	0.671692
27	CCCGGCTCGCTGGCGTGGAGCCGGGCG	3.58236
30	AAGCCCGGCTCGCTGGCGTGGAGCCGGGCG	0.671692
CGCGTCGGT
11	CCGCGTCGGTG	0.671692
GGGTTGGGC
11	AAGGGTTGGGC	0.895589
22	CCAAGGGTTGGGCTGTTCGCCC	1.11949
TCGGAGGGC
ACGGCGGCC
10	AACGGCGGCC	1.79118
13	GTAAACGGCGGCC	6.04523
14	AGTAAACGGCGGCC	0.223897
GACGGGGAC
22	TCAAAGGAATTGACGGGGACCC	1.34338
CGGGCTTGG
10	ACGGGCTTGG	3.13456
11	ACGGGCTTGGC	2.23897
17	ACGGGCTTGGCGGAATC	0.895589
GACTCTTAG
10	CGACTCTTAG	0.895589
11	CGACTCTTAGC	18.3596
12	CGACTCTTAGCG	69.8559
12	ACGACTCTTAGC	1.34338
13	ACGACTCTTAGCG	2.68677
13	ATACGACTCTTAG	0.223897
14	TACGACTCTTAGCG	1.79118
14	GATACGACTCTTAG	0.447795
15	ATACGACTCTTAGCG	1.56728
15	GATACGACTCTTAGC	0.671692
15	CGATACGACTCTTAG	0.223897
16	GATACGACTCTTAGCG	3.35846
16	CGATACGACTCTTAGG	1.11949
17	CGATACGACTCTTAGCG	28.6589
GATAACTGG
20	GGGATAACTGGCTTGTGGCG	0.895589
TCGCCGTGC
21	TTCGATGGTAGTCGCCGTGCT	0.895589
25	TTCGATGGTAGTCGCCGTGCCTACC	0.671692
25	ACTTTCGATGGTAGTCGCCGTGCCT	0.447795
AGCTGGGCG
10	GAGCTGGGCG	9.85148
TAGAATAAG
10	GTAGAATAAG	2.23897
14	GGGTGTAGAATAAG	0.895589
15	AGGGTGTAGAATAAG	1.79118
16	AGAGGTGTAGAATAAG	0.671692
18	GGTGTAGAATAAGTGGGA	0.447795
18	TGAGAGGTGTAGAATAAG	0.447795
19	TGTAGAATAAGTGGGAGGC	1.11949
19	ATAGAGGGTGTAGAATAAG	0.895589
19	ATGAGAGGTGTAGAATAAG	0.223897
22	GACATAGAGGGTGTAGAATAAG	1.79118
23	AGGTGTAGAATAAGTGGGAGGCC	4.47795
24	AGGTGTAGAATAAGTGGGAGGCCC	8.95589
24	GAGACATAGAGGGTGTAGAATAAG	1.11949
24	GAGGTGTAGAATAAGTGGGAGGCC	1.11949
25	AGAGGTGTAGAATAAGTGGGAGGCC	4.03015
25	GAGGTGTAGAATAAGTGGGAGGCCC	0.447795
25	AGGTGTAGAATAAGTGGGAGGCCCC	0.447795
26	AGGTGTAGAATAAGTGGGAGGCCCCC	0.671692
28	AGGTGTAGAATAAGTGGGAGGCCCCCGG	0.671692
30	GGTGAAGAGACATGAGAGGTGTAGAATAAG	0.223897
TGTTGGGTT
15	GATGTTGGGTTAAGT	1.56728
21	GTTGTGAAATGTTGGGTTAAG	0.223897
GGGTCGGGC
11	AGGGTCGGGCC	2.68677
11	AAGGGTCGGGC	1.11949
12	CAGGGTCGGGCC	0.223897
25	GGAAGCTAAGCAGGGTCGGGCCTGG	0.895589
27	CAGGGTCGGGCCTGGTTAGTACTTGGA	1.56728
28	GCAGGGTCGGGCCTGGTTAGTACTTGGA	0.223897
GTTAGTACT
15	TGGTTAGTACTTGGA	1.56728
17	CGGGCCTGGTTAGTACT	0.223897
24	CGGGCCTGGTTAGTACTTGGATGG	0.223897
CCGGTCCGG
TGTGGGGGG
24	CGGGCGTCCCGCGCGTGTGGGGGG	0.447795
TGTCTGATG
10	TTGTCTGATG	0.895589
10	CTGTCTGATG	0.671692
11	TTTGTCTGATG	0.223897
GAGACTGCC
13	ATGGGAGACTGCC	0.447795
14	GATGGGAGACTGCC	0.223897
GAATGGATG
10	TGAATGGATG	0.223897
15	TGAATGGATGAACGA	0.671692
17	TGAATGGATGAACGAGA	2.68677
17	ATGAATGGATGAACGAG	1.34338
21	GTGACGCGCATGAATGGATGA	1.11949
27	TTAGTGACGCGCATGAATGGATGAACG	0.447795
29	TTAGTGACGCGCATGAATGGATGAACGAG	0.447795
ACTCTTAGC
12	AACTCTTAGCAG	0.223897
13	CAACTCTTAGCAA	4.47795
TGGCGCTGC
19	ACTGGCGCTGCGGGATGAA	0.895589
CGGTGGCCA
10	ACGGTGGCCA	1.34338
11	GACGGTGGCCA	18.8074
12	GGACGGTGGCCA	44.1078
13	AGGACGGTGGCCA	121.576
13	CGGACGGTGGCCA	1.56728
14	CAGGACGGTGGCCA	909.919
15	GCAGGACGGTGGCCA	101.202
15	GCCGGACGGTGGCCA	0.895589
16	AGCAGGACGGTGGCCA	230.838
16	AGCCGGACGGTGGCCA	0.671692
17	CAGCAGGACGGTGGCCA	40.0776
17	CAGCCGGACGGTGGCCA	0.895589
18	ACAGCAGGACGGTGGCCA	20.3747
19	GACAGCAGGACGGTGGCCA	17.464
19	GGACGGTGGCCATGGAAGT	0.895589
19	CAGCAGGACGGTGGCCATG	0.447795
19	GCAGGACGGTGGCCATGGA	0.223897
20	AGACAGCAGGACGGTGGCCA	45.675
20	AGACAGCCGGACGGTGGCCA	0.895589
21	TAGACAGCAGGACGGTGGCCA	35.3758
21	CAGGACGGTGGCCATGGAAGT	3.13456
21	TTGACAGCAGGACGGTGGCCA	1.11949
22	ATAGACAGCAGGACGGTGGCCA	35.3758
22	CTAGACAGCCGGACGGTGGCCA	2.68677
22	GCAGGACGGTGGCCATGGAAGT	1.56728
22	CTTGACAGCAGGACGGTGGCCA	0.223897
23	TATAGACAGCAGGACGGTGGCCA	45.675
24	ATATAGACAGCAGGACGGTGGCCA	37.8386
24	ATCTTGACAGCAGGACGGTGGCCA	1.79118
24	CAGCAGGACGGTGGCCATGGAAGT	0.671692
25	GATATAGACAGCAGGACGGTGGCCA	30.8978
26	TGATATAGACAGCAGGACGGTGGCCA	25.0765
26	GACAGCAGGACGGTGGCCATGGAAGT	0.447795
26	AGCAGGACGGTGGCCATGGAAGTCGG	0.447795
27	TTGATATAGACAGCAGGACGGTGGCCA	33.3607
28	GTTGATATAGACAGCAGGACGGTGGCCA	8.95589
28	AGGACGGTGGCCATGGAAGTCGGAATCC	0.223897
29	GGTTGATATAGACAGCAGGACGGTGGCCA	1.79118
29	CTAGACAGCAGGACGGTGGCCATGGAAGT	0.895589
29	CAGGACGGTGGCCATGGAAGTCGGAATCC	0.671692
30	TGGTTGATATAGACAGCAGGACGGTGGCCA	0.671692
ATCGAGGCC
14	TTCTGATCGAGGCC	2.91066
15	TTCTGATCGAGGCCC	2.91066
18	GTCCTTCTGATCGAGGCC	0.895589
18	TCCTTCTGATCGAGGCCC	0.223897
29	GGGGGGCCCAAGTCCTTCTGATCGAGGCC	0.895589
29	GGGGGCCCAAGTCCTTCTGATCGAGGCCC	0.223897
30	TGGGGGGCCCAAGTCCTTCTGATCGAGGCC	4.92574
30	GGGGGGCCCAAGTCCTTCTGATCGAGGCCC	0.223897
TGGACGGTG
15	GTGGACGGTGTGAGG	1.11949
GGGACGGGC
11	AGGGACGGGCG	1.79118
17	AAGGGACGGGCGATGGC	0.671692
GGGCGCTGA
20	ATGCCGACGGGCGCTGACCC	1.34338
GGGCGCGAC
10	CGGGCGCGAC	0.447795
13	GCCGGGCGCGACC	0.895589
CTCTCTCCA
10	TCTCTCTCCA	0.223897
ACTCTTAGG
GCCTCTTAG
AGTATCCAT
13	AACGAGTATCCAT	0.223897
14	TAACGAGTATCCAT	0.223897
TTTGGTCGC
13	CTTTGGTCGCTCG	0.223897
22	TATGGTTCCTTTGGTCGCTCGC	1.34338
22	ATGGTTCCTTTGGTCGCTCGCT	0.671692
24	GGTTATGGTTCCTTTGGTCGCTCG	1.56728
24	ATGGTTCCTTTGGTCGCTCGCTCC	0.671692
28	AATCAGTTATGGTTCCTTTGGTCGCTCG	0.223897
29	ATCAGTTATGGTTCCTTTGGTCGCTCGCT	0.895589
TATATTAAA
10	ATATATTAAA	0.671692
GGGGATTGC
22	GTGATGGGGATCGGGGATTGCA	0.223897
AGGATCCAT
10	GAGGATCCAT	0.447795
12	ACGAGGATCCAT	1.79118
13	AACGAGGATCCAT	4.70184
14	TAACGAGGATCCAT	0.895589
15	TTAACGAGGATCCAT	3.13456
15	TTAACTAGGATCCAT	0.223897
16	TTTAACGAGGATCCAT	1.34338
17	CTTTAACGAGGATCCAT	2.46287
18	CCTTTAACGAGGATCCAT	0.895589
19	TTAACGAGGATCCATTGGA	0.223897
23	TTAACGAGGATCCATTGGAGGGC	1.79118
23	TAAATCCTTTAACGAGGATCCAT	1.11949
24	TAACGAGGATCCATTGGAGGGCAA	0.447795
24	TTAAATCCTTTAACGAGGATCCAT	0.223897
25	TTTAAATCCTTTAACGAGGATCCAT	1.56728
26	TTTAACGAGGATCCATTGGAGGGCAA	0.671692
28	CACTTTAAATCCTTTAACGAGGATCCAT	0.671692
AAACGATGA
15	GCCGTAAACGATGAA	1.79118
CGCTAGAGG
10	CCGCTAGAGG	1.11949
AACTTTCGA
13	TATCAACTTTCGA	1.34338
15	CCTATCAACTTTCGA	0.895589
27	TCGAACGTCTGCCCTATCAACTTTCGA	1.56728
TGGTGACTC
10	ATGGTGACTC	0.447795
13	GCTTTGGTGACTC	1.56728
14	GGCTTTGGTGACTC	4.25405
14	TGCCTTGGTGACTC	0.223897
TGGGGCGGC
11	CTGGGGCGGCA	1.11949
13	TGGCTGGGGCGGC	1.34338
16	GTTTGGCTGGGGCGGC	0.447795
17	TTTGGCTGGGGCGGCAC	0.671692
18	GTTTGGCTGGGGCGGCAC	0.223897
19	GGAGTTTGGCTGGGGCGGC	1.79118
23	GAGTTTGGCTGGGGCGGCACATC	1.79118
29	TCAGGTGGGGAGTTTGGCTGGGGCGGCAC	0.223897
29	CAGGTGGGGAGTTTGGCTGGGGCGGCACA	0.223897
ATAGGGACG
19	AATAGGGACGGTCGGGGGC	0.223897
CGCGGGCCC
14	TCGCGGGCCCGGGT	0.223897
AGACTGAAG
12	TGAAGACTGAAG	0.223897
25	CAAATGAGAACTTTGAAGACTGAAG	1.34338
27	TTCAAATGAGAACTTTGAAGACTGAAG	0.223897
CCGCGAGGC
AAGGGACGG
10	GAAGGGACGG	0.223897
TGGCCTTGC
11	GCTGGCCTTGC	0.895589
GAGACAGCC
10	GGAGACAGCC	0.223897
12	TGGGAGACAGCC	0.223897
GGGGGTGGGC
11	CGGGGGTGGGC	1.56728
CGGCGCGACC
11	ACGGCGCGACC	2.91066
13	CACGGCGCGACCG	0.447795
15	CCCACGGCGCGACCG	2.46287
19	CCCTCCCACGGCGCGACCG	0.895589
GCCCTGTAAT
11	GGCCCTGTAAT	15.0011
12	AGGCCCTGTAAT	32.4651
13	GAGGCCCTGTAAT	28.6589
14	CGAGGCCCTGTAAT	59.1089
14	GGAGGCCCTGTAAT	4.25405
15	TCGAGGCCCTGTAAT	105.456
15	TTGAGGCCCTGTAAT	0.895589
15	TGGAGGCCCTGTAAT	0.223897
16	TTCGAGGCCCTGTAAT	191.208
17	TTTCGAGGCCCTGTAAT	81.4986
17	GTTCGAGGCCCTGTAAT	6.49302
18	CTTTCGAGGCCCTGTAAT	59.1089
18	TTTCGAGGCCCTGTAATT	1.34338
19	TCTTTCGAGGCCCTGTAAT	50.153
20	CTCTTTCGAGGCCCTGTAAT	12.7621
21	ACTCTTTCGAGGCCCTGTAAT	5.37353
22	GACTCTTTCGAGGCCCTGTAAT	2.01508
23	GGACTCTTTCGAGGCCCTGTAAT	0.895589
24	AGGACTCTTTCGAGGCCCTGTAAT	2.46287
24	AGGACTCGTTCGAGGCCCTGTAAT	0.223897
25	CAGGACTCTTTCGAGGCCCTGTAAT	1.79118
26	ACAGGACTCTTTCGAGGCCCTGTAAT	1.34338
27	TACAGGACTCTTTCGAGGCCCTGTAAT	0.671692
28	ATACAGGACTCTTTCGAGGCCCTGTAAT	1.34338
28	TTTTCGAGGCCCTGTAATTGGAATGAGT	0.671692
29	AATACAGGACTCTTTCGAGGCCCTGTAAT	0.223897
ACGGGTGGGG
11	AACGGGTGGGG	0.223897
GCGGGCGGGC
23	TTGGATCTTGGGAGCGGGCGGGC	0.671692
GGCTGGGGCG
12	TGGCTGGGGCGG	0.223897
13	TCGGGCTGGGGCG	1.34338
14	GTTTGGCTGGGGCG	0.895589
15	GGTCGGGCTGGGGCG	2.46287
19	GGGAGTTTGGCTGGGGCGG	0.671692
23	GTCGGTCGGGCTGGGGCGCGAAG	0.223897
25	TCAGGTGGGGAGTTTGGCTGGGGCG	0.671692
26	AGGGCTGGGTCGGTCGGGCTGGGGCG	1.56728
26	TCAGGTGGGGAGTTTGGCTGGGGCGG	0.223897
28	AGGGCTGGGTCGGTCGGGCTGGGGCGCG	0.895589
CCCCTGTCCA
11	TCCCCTGTCCA	0.223897
GCGGCTGGAC
20	GGCGCGCGCCGCGGCTGGAC	2.91066
AGCGCCCGGC
CGGGGCGGAC
15	GGCGGGGCGGACTGT	0.895589
AAGGGTTGGG
11	CAAGGGTTGGG	0.671692
TGGGCCTGGA
11	ATGGGCCTGGA	5.37353
GGCGCGCGGC
CGTCGTGAGA
11	CCGTCGTGAGA	0.671692
22	GCGTCGTGAGACAGTTCGGTCC	1.34338
23	ACGTCGTGAGACAGTTCGGTCCC	0.671692
24	GGGTTCAGAACGTCGTGAGACAGT	0.895589
GACATGTGGC
11	GGACATGTGGC	0.447795
GTGGAGCCTG
15	AGTGGAGCCTGCGGC	1.11949
16	GAGTGGAGCCTGCGGC	0.447795
TGGGTCGGGG
AACTGGCTTG
12	TAACTGGCTTGT	0.223897
GGGGATGACG
26	TGAGGAAGGTGGGGATGACGTCAAGT	0.671692
GGAGATCGCC
13	ATGGGAGATCGCC	1.56728
14	GATGGGAGATCGCC	4.03015
GGGCTCAACC
16	ATCCCCGGGCTCAACC	1.34338
TTCTTGGACC
14	ATTCTTGGACCGGC	0.223897
20	TGAAATTCTTGGACCGGCGC	0.447795
24	TGAAATTCTTGGACCGGCGCAAGA	0.895589
TCGGGGGCTC
30	AGTCTAACACGTGCGCGAGTCGGGGGCTCG	1.56728
CCCCGCCGGG
20	GGATCGGCCCCGCCGGGGTC	3.58236
GGGTCGGGGG
12	CGGGGTCGGGGG	0.895589
TCAGGATAGC
13	CCCTCAGGATAGC	0.223897
15	TTCCCTCAGGATAGC	0.223897
20	GAAGTTTCCCTCAGGATAGC	0.447795
AAGGCCCGGC
21	TGGGAAGGCCCGGCGGGGAAG	3.13456
CGCCGAGGGC
11	CCGCCGAGGGC	0.223897
CATGATTAAG
23	TCGGAACTGAGGCCATGATTAAG	0.895589
24	TTCGGAACTGAGGCCATGATTAAG	2.01508
25	TTTCGGAACTGAGGCCATGATTAAG	0.447795
26	TTTTCGGAACTGAGGCCATGATTAAG	0.223897
GGAGTTTGGC
16	AGGTGGGGAGTTTGGC	0.895589
18	CAGGTGGGGAGTTTGGCT	1.11949
21	CAGGTGGGGAGTTTGGCTGGG	0.895589
24	TCAGGTGGGGAGTTTGGCTGGGGC	0.895589
ACGTTCGTGG
GGACGGCCGG
12	AGGGACGGCCGG	1.11949
GCTGTAGGCT
12	GTGCTGTAGGCT	2.46287
13	GGTGCTGTAGGCT	8.0603
13	GTGCTGTAGGCTT	4.03015
14	GGTGCTGTAGGCTT	2.68677
14	GTGCTGTAGGCTTT	0.223897
15	CGGGTGCTGTAGGCT	5.14964
15	GGGTGCTGTAGGCTT	1.11949
15	GGTGCTGTAGGCTTA	0.671692
15	GGTGCTGTAGGCTTT	0.447795
16	CGGGTGCTGTAGGCTT	8.0603
16	GGGTGCTGTAGGCTTT	1.79118
16	TGGGTGCTGTAGGCTT	1.11949
17	CCGGGTGCTGTAGGCTT	7.38861
18	ACCGGGTGCTGTAGGCTT	8.0603
18	CCGGGTGCTGTAGGCTTT	2.23897
18	TACCGGGTGCTGTAGGCT	1.34338
19	ACCGGGTGCTGTAGGCTTT	9.40369
19	TACCGGGTGCTGTAGGCTT	4.25405
20	ATACCGGGTGCTGTAGGCTT	1.79118
20	AATACCGGGTGCTGTAGGCT	1.56728
21	GAATACCGGGTGCTGTAGGCT	4.70184
21	ATACCGGGTGCTGTAGGCTTT	2.68677
22	GAATACCGGGTGCTGTAGGCTT	3.58236
22	GGAATACCGGGTGCTGTAGGCT	2.01508
23	GAATACCGGGTGCTGTAGGCTTT	8.2842
23	GGAATACCGGGTGCTGTAGGCTT	3.13456
24	GGAATACCGGGTGCTGTAGGCTTT	8.73199
24	GGGAATACCGGGTGCTGTAGGCTT	2.91066
24	TGGGAATACCGGGTGCTGTAGGCT	1.56728
25	TGGGAATACCGGGTGCTGTAGGCTT	4.70184
25	GGGAATACCGGGTGCTGTAGGCTTT	2.46287
26	TGGGAATACCGGGTGCTGTAGGCTTT	0.895589
27	CCTGGGAATACCGGGTGCTGTAGGCTT	1.34338
28	CCTGGGAATACCGGGTGCTGTAGGCTTT	1.34338
29	CGCCTGGGAATACCGGGTGCTGTAGGCTT	0.671692
30	CCGCCTGGGAATACCGGGTGCTGTAGGCTT	1.34338
CGGGCTGGGC
11	TCGGGCTGGGC	0.223897
GAGACATGAG
18	GAAGAGACATGAGAGGTG	0.223897
21	GGTGAAGAGACATGAGAGGTG	0.895589
22	CGGTGAAGAGACATGAGAGGTG	0.223897
23	TGGCACGGTGAAGAGACATGAGT	0.895589
23	ACGGTGAAGAGACATGAGAGGTG	0.223897
24	CACGGTGAAGAGACATGAGAGGTG	0.895589
24	CTGGCACGGTGAAGAGACATGAGA	0.447795
27	CTGGCACGGTGAAGAGACATGAGAGGT	1.34338
30	GTCTGGCACGGTGAAGAGACATGAGAGGTG	0.447795
GACGCGCATG
15	TTAGTGACGCGCATG	0.447795
19	AATTAGTGACGCGCATGAA	0.671692
20	TTAGTGACGCGCATGAATGG	2.23897
21	TTAGTGACGCGCATGAATGGA	1.79118
23	TGACGCGCATGAATGGATTAACG	0.895589
27	TGACGCGCATGAATGGATTAACGAGAT	0.447795
CGCGGCGCCT
17	CGCGCGGCGCCTCGCCT	1.34338
AAGGCCGAAG
14	TTTGAAGGCCGAAG	1.34338
15	CTTTGAAGGCCGAAG	8.5081
16	ACTTTGAAGGCCGAAG	3.80625
17	AACTTTGAAGGCCGAAG	10.7471
18	GAACTTTGAAGGCCGAAG	16.7923
19	AGAACTTTGAAGGCCGAAG	91.1262
20	GAGAACTTTGAAGGCCGAAG	119.561
21	CGAGAACTTTGAAGGCCGAAG	254.123
22	ACGAGAACTTTGAAGGCCGAAG	192.104
22	CGAGAACTTTGAAGGCCGAAGT	0.671692
23	AACGAGAACTTTGAAGGCCGAAG	186.506
24	AAACGAGAACTTTGAAGGCCGAAG	134.338
25	CAAACGAGAACTTTGAAGGCCGAAG	168.819
26	TCAAACGAGAACTTTGAAGGCCGAAG	263.079
27	TTCAAACGAGAACTTTGAAGGCCGAAG	122.472
28	ATTCAAACGAGAACTTTGAAGGCCGAAG	180.461
29	TATTCAAACGAGAACTTTGAAGGCCGAAG	56.1982
30	ATATTCAAACGAGAACTTTGAAGGCCGAAG	42.0927
CCCCGGGCTC
15	ATCCCCGGGCTCAAC	0.671692
GACTCTTCGG
11	CGACTCTTCGG	0.447795
GTGCTGTAGG
11	GGTGCTGTAGG	1.11949
15	ACCGGGTGCTGTAGG	0.671692
15	CCGGGTGCTGTAGGC	0.671692
16	CCGGGTGCTGTAGGCA	1.34338
TGGTCCGGCC
11	CTGGTCCGGCC	0.895589
13	TACTGGTCCGGCC	0.671692
CACCAAGCGT
14	TATTCACCAAGCGT	1.34338
15	GAATTCACCAAGCGT	1.11949
16	AGAATTCACCAAGCGT	0.223897
25	TTGTGAAGCAGAATTCACCAAGCGT	0.223897
26	TCACCAAGCGTTGGATTGTTCACCCA	0.223897
28	AGAATTCACCAAGCGTTGGATTGTTCAC	0.447795
CGGTCCTGAC
17	CGTAGCGGTCCTGACGT	0.895589
28	GGTGGAGGTCCGTAGCGGTCCTGACGTG	0.447795
TCGTCCGACC
16	AATCGGTCGTCCGACC	0.223897
CGGGCGTCGC
18	AGCTGCGGCGGGCGTCGC	0.671692
AGCGAATGAT
13	TAAAGCGAATGAT	0.895589
15	GGTAAAGCGAATGAT	0.895589
16	CGGTAAAGCGAATGAT	1.79118
28	TAAAGCGAATGATTAGAGGTCTTGGGGC	0.223897
CTAGGAATAC
12	AGCTAGGAATAC	0.447795
13	CAGCTAGGAATAC	0.447795
CGGGTCGGGG
11	GCGGGTCGGGG	0.447795
GGGGTGGGCG
CGTCAAGCCA
17	CACCGCCCGTCAAGCCA	1.34338
CCGGCCGTCG
19	CCCATACCCGGCCGTCGCC	0.671692
CAGGGGAGAC
12	GGCAGGGGAGAC	1.56728
CTACACTGAC
23	ACGCGCGCTACACTGACTGGCTC	1.56728
CCTCTGTTCA
11	TCCTCTGTTCA	0.223897
GTCGCGGAGCC
12	CGTCGCGGAGCC	5.82133
GTTCCCGGGCC
12	CGTTCCCGGGCC	1.56728
15	TACGTTCCCGGGCCT	1.56728
15	ATACGTTCCCGGGCC	0.671692
16	ATACGTTCCCGGGCCT	1.56728
17	AATACGTTCCCGGGCCT	2.68677
17	GAATACGTTCCCGGGCC	1.34338
18	GAATACGTTCCCGGGCCT	4.70184
18	AATACGTTCCCGGGCCTT	0.895589
19	TGAATACGTTCCCGGGCCT	2.01508
19	CGTTCCCGGGCCTTGTACA	0.671692
20	AGTGAATACGTTCCCGGGCC	0.223897
23	GAATACGTTCCCGGGCCTTGTAC	2.01508
25	TGAATACGTTCCCGGGCCTTGTACA	1.34338
CAGTCGGTCCT
27	GAACATGGGTCAGTCGGTCCTGAGAGA	1.11949
GCGAAGGCCCG
12	CGCGAAGGCCCG	2.46287
13	TCGCGAAGGCCCG	0.895589
CGGGGCTGGGC
12	GCGGGGCTGGGC	0.895589
14	AGCGGGGCTGGGCG	3.13456
AGGAAGGTGGG
16	GAGGAAGGTGGGGATG	0.895589
CTCTGGCATGT
15	CAGCCTCTGGCATGT	1.34338
17	AACAGCCTCTGGCATGT	0.895589
18	GAACAGCCTCTGGCATGT	0.447795
20	CCTCTGGCATGTTGGAACAA	0.895589
21	GGTGAACAGCCTCTGGCATGT	2.23897
26	TCCAAGGTGAACAGCCTCTGGCATGT	0.895589
29	AAGGTGAACAGCCTCTGGCATGTTGGAAC	0.895589
30	GGTCTCCAAGGTGAACAGCCTCTGGCATGT	0.447795
CTCTCGCTGGC
12	GCTCTCGCTGGC	2.01508
18	CGGTGAGCTCTCGCTGGC	2.23897
ATTCGTGATGG
13	CATTCGTGATGGG	2.68677
20	CATTCGTGATGGGGATCGGG	1.34338
23	CATTCGTGATGGGGATCGGGGAT	0.223897
24	CCATTCGTGATGGGGATCGGGGAT	1.56728
GCAGGAGGATC
12	GGCAGGAGGATC	0.895589
13	GGGCAGGAGGATC	1.11949
15	AGAGGCAGGAGGATC	2.46287
16	CAGAGGCAGGAGGATC	3.13456
19	AGGCAGAGGCAGGAGGATC	0.447795
22	AGGAGGCAGAGGCAGGAGGATC	1.34338
23	AAGGAGGCAGAGGCAGGAGGATC	1.56728
24	GAAGGAGGCAGAGGCAGGAGGATC	2.46287
25	TGAAGGAGGCAGAGGCAGGAGGATC	0.895589
28	TGCTGAAGGAGGCAGAGGCAGGAGGATC	0.223897
30	TTTGCTGAAGGAGGCAGAGGCAGGAGGATC	0.671692
GGCGGGGGGGC
12	AGGCGGGGGGGC	0.671692
ACAGGATTGAC
16	CACGGACAGGATTGAC	1.11949
16	GGACAGGATTGACAGA	0.223897
17	CGGACAGGATTGACAGA	0.223897
18	CGGACAGGATTGACAGAT	1.79118
18	ACGGACAGGATTGACAGA	1.11949
22	GGACACGGACAGGATTGACAGA	0.895589
25	CGGACAGGATTGACAGATTGATAGC	0.895589
26	TCGGACAGGATTGACAGATTGATAGC	0.895589
26	ACGGACAGGATTGACAGATTGATAGC	0.671692
29	GACAGGATTGACAGATTGATAGCTCTTTC	0.223897
TCGTCGCATCC
24	TGTCGGCTCGTCGCATCCTGGGGC	0.223897
25	ATGTCGGCTCGTCGCATCCTGGGGC	1.11949
TAGTACTTGGA
16	TTAGTACTTGGATGGG	1.11949
GCGTCGGGCCC
25	GCTGGAGCGTCGGGCCCATACCCGG	0.223897
CGTGGGGGGCC
13	TCGTGGGGGGCCC	0.223897
AAAAATAACAA
23	GAAAAATAACAATACAGGACTCT	1.56728
TGGTGCGGACC
16	AGAACTGGTGCGGACC	1.79118
22	CGACTTAGAACTGGTGCGGACC	0.223897
24	CTGGTGCGGACCAGGGGAATCCGA	0.223897
26	CTGGTGCGGACCAGGGGAATCCGACT	1.34338
AACAGGTCTGT
29	CACCCGAGATTGAGCAATAACAGGTCTGT	1.11949
TGACGGGGGCC
14	AATTGACGGGGGCC	0.671692
15	AATTGACGGGGGCCC	1.34338
17	ATGAATTGACGGGGGCC	3.35846
17	AGGAATTGACGGGGGCC	2.23897
18	AGGAATTGACGGGGGCCC	1.79118
20	CAAAGGAATTGACGGGGGCC	1.34338
21	TCAAAGGAATTGACGGGGGCC	1.11949
21	TCAAATGAATTGACGGGGGCC	0.671692
22	TCAAAGGAATTGACGGGGGCCC	0.671692
24	ATTGACGGGGGCCCGCACAAGCGG	1.34338
25	AACTCAAAGGAATTGACGGGGGCCC	1.56728
GTGCTGGAAGA
14	CCGGTGCTGGAAGA	0.895589
CTGGAGCGTCG
17	CGCTGGAGCGTCGGGCC	0.895589
24	TGGATGGCGCTGGAGCGTCGGGCC	0.671692
27	AAATGGATGGCGCTGGAGCGTCGGGCC	0.447795
GGCGGCGACTC
16	CGGCGGCGACTCTGGA	0.671692
TGTTCTGGGCC
17	ATGTTCTGGGCCGCACG	0.223897
25	CTTAGATGTTCTGGGCCGCACGCGC	0.223897
TCCGGCACCTG
12	TTCCGGCACCTG	6.94082
13	ATTCCGGCACCTG	2.23897
AGGATTGGCTC
13	TAAGGATTGGCTC	0.895589
17	TGGAAAAGGATTGGCTC	1.11949
18	CGGGAAAAGGATTGGCTC	0.895589
19	TCGGGAAAAGGATTGGCTC	1.56728
21	TTCGGGAAAAGGATTGGCTCT	2.01508
21	ATAAGGATTGGCTCTAAGGGT	1.11949
23	ACTTCGGGATAAGGATTGGCTCT	0.671692
CTGAAACTTAA
12	GCTGAAACTTAA	0.447795
14	AAGCTGAAACTTAA	1.11949
15	AAAGCTGAAACTTAA	5.59743
18	TGCAAAGCTGAAACTTAA	2.68677
18	CGCAAGGCTGAAACTTAA	0.223897
20	GTTGCAAAGCTGAAACTTAA	1.34338
22	TGGTTGCAAAGCTGAAACTTAA	0.447795
25	GTATGGTTGCAAAGCTGAAACTTAA	0.671692
25	GTATGGTCGCAAGGCTGAAACTTAA	0.223897
26	AGTATGGTTGCAAAGCTGAAACTTAA	1.79118
27	GAGTATGGTTGCAAAGCTGAAACTTAA	0.223897
29	GGGAGTATGGTCGCAAGGCTGAAACTTAA	0.223897
CATTGGGACTG
15	ACATTGGGACTGAGA	0.447795
19	CGCCACATTGGGACTGAGA	0.671692
TGAACTATGCG
13	GGTGAACTATGCG	0.447795
GTGGATCGCCC
13	CCGTGGATCGCCC	4.92574
15	TCCCGTGGATCGCCC	1.11949
17	CTTCCCGTGGATCGCCC	0.895589
22	GGGCCCTTCCCGTGGATCGCCC	2.23897
23	CGGGCCCTTCCCGTGGATCGCCC	1.11949
CGGGGCGCGGC
17	GGAAACGGGGCGCGGCC	0.447795
AACGTCTGCCC
16	TCGAACGTCTGCCCTA	1.34338
17	CATTCGAACGTCTGCCC	0.223897
20	ACCCATTCGAACGTCTGCCC	1.34338
21	CCATTCGAACGTCTGCCCTAT	0.671692
CCTTGGGCCTG
14	GAACCTTGGGCCTG	0.671692
18	AGTTGAACCTTGGGCCTG	1.11949
21	TAGTTGAACCTTGGGCCTGGC	1.34338
23	GTAGTTGAACCTTGGGCCTGGCT	1.11949
26	GTAGTTGAACCTTGGGCCTGGCTGGC	0.447795
CGCAGCTTTCG
12	CCGCAGCTTTCG	0.447795
TCCTCCGTCCC
12	CTCCTCCGTCCC	2.23897
TTGGATAACTG
15	CTACTTGGATAACTG	3.58236
16	CCTACTTGGATAACTG	3.13456
17	TCCTACTTGGATAACTG	7.61251
18	CTCCTACTTGGATAACTG	41.6449
CCTCTTCGCGG
12	TCCTCTTCGCGG	0.223897
13	CTCCTCTTCGCGG	2.01508
CGTCCCTGCCC
15	TTACGTCCCTGCCCT	2.46287
15	ATTACGTCCCTGCCC	0.895589
16	GATTACGTCCCTGCCC	1.56728
17	TACGTCCCTGCCCTTTG	0.447795
23	TTGATTACGTCCCTGCCCTTTGT	1.79118
24	TTGATTACGTCCCTGCCCTTTGTA	1.56728
TGTGGGTGGTG
13	TTTGTGGGTGGTG	0.223897
15	ATTTTGTGGGTGGTG	0.671692
16	TTGTGGGTGGTGGTGC	0.223897
TTGTTGGTTTT
26	TTTGTTGGTTTTCGGAACTGAGGCCA	2.01508
27	TTTTGTTGGTTTTCGGAACTGAGGCCA	1.56728
28	ATTTTGTTGGTTTTCGGAACTGAGGCCA	0.671692
28	TGTTCTATTTTGTTGGTTTTCGGAACTG	0.223897
29	CGGTTCTATTTTGTTGGTTTTCGGAACTG	0.671692
30	CTATTTTGTTGGTTTTCGGAACTGAGGCCA	0.223897
TACCTGGTTGA
CGTAGACGACC
15	TTCGTAGACGACCTG	1.34338
24	AACCATTCGTAGACGACCTGCTTC	2.46287
TGTTGGGACCC
13	GCTGTTGGGACCC	0.223897
19	GCATAGCTGTTGGGACCCG	1.11949
TGGAGCCGGGCG
13	GTGGAGCCGGGCG	39.4059
14	CGTGGAGCCGGGCG	46.1228
15	GCGTGGAGCCGGGCG	57.9894
16	GGCGTGGAGCCGGGCG	147.548
17	TGGCGTGGAGCCGGGCG	172.401
18	CTGGCGTGGAGCCGGGCG	289.947
19	GCTGGCGTGGAGCCGGGCG	173.968
20	CGCTGGCGTGGAGCCGGGCG	147.772
TCGGGCTGGGGC
13	GTCGGGCTGGGGC	1.56728
21	CTGGGTCGGTCGGGCTGGGGC	1.11949
25	AGGGCTGGGTCGGTCGGGCTGGGGC	5.37353
GTTAGTCGATCC
21	GGACATGGGTTAGTCGATCCT	1.34338
CCGTGGATCGCC
15	TTCCCGTGGATCGCC	0.223897
16	TTCCCGTGGATCGCCT	0.895589
22	CGGGCCCTTCCCGTGGATCGCC	0.895589
ACGCACGGCCGG
17	AAGTACGCACGGCCGGT	0.895589
TGTGTTGTTGCC
16	ATGATGTGTTGTTGCC	2.01508
16	TGATGTGTTGTTGCCA	0.223897
17	GATGATGTGTTGTTGCC	0.223897
20	GATGTGTTGTTGCCATGGTA	0.447795
21	TACTGATGATGTGTTGTTGCC	0.223897
ATAGGGAACGTG
16	AATAGGGAACGTGAGC	2.46287
24	CCCACTAATAGGGAACGTGAGCTG	1.79118
26	TAATAGGGAACGTGAGCTGGGTTTAG	0.671692
28	TCACCCACTAATAGGGAACGTGAGCTGG	0.223897
GGTCGGGCTGGG
14	CGGTCGGGCTGGGG	1.79118
14	GCGGTCGGGCTGGG	1.79118
22	GGGCTGGGTCGGTCGGGCTGGG	0.895589
23	AGGGCTGGGTCGGTCGGGCTGGG	4.03015
GCGTTGGATTGT
15	AGCGTTGGATTGTTC	0.895589
17	CAAGCGTTGGATTGTTC	0.447795
19	CCAAGCGTTGGATTGTTCA	1.11949
20	CAAGCGTTGGATTGTTCACC	1.34338
21	CAAGCGTTGGATTGTTCACCC	0.671692
22	AAGCGTTGGATTGTTCACCCAC	2.91066
22	GTAAGCGTTGGATTGTTCACCC	1.11949
30	CAGAATTCGGTAAGCGTTGGATTGTTCACC	0.223897
CGAGTCGGGGGC
17	TGCGCGAGTCGGGGGCT	0.895589
18	CGTGCGCGAGTCGGGGGC	1.11949
19	CGTGCGCGAGTCGGGGGCT	0.223897
22	ACACGTGCGCGAGTCGGGGGCT	1.11949
TTTCGGAACTGA
16	TTTTCGGAACTGAGGC	0.895589
17	TTTTCGGAACTGAGGCC	1.11949
18	TTTTCGGAACTGAGGCCA	3.35846
18	GTTTTCGGAACTGAGGCC	1.34338
19	GTTTTCGGAACTGAGGCCA	0.447795
22	TTTTCGGAACTGAGGCCATGAT	0.223897
24	TGTTGGTTTTCGGAACTGAGGCCA	2.01508
25	TTTTCGGAACTGAGGCCATGATTAA	0.447795
GTAAACGGCGGC
13	GGTAAACGGCGGC	3.80625
13	AGTAAACGGCGGC	0.447795
GCTGTTGGGACC
19	GAGCATAGCTGTTGGGACC	1.56728
23	GTAAGAGCATAGCTGTTGGGACC	0.223897
25	GAGTAAGAGCATAGCTGTTGGGACC	0.223897
CCATTCGTGATG
19	TTGAACCCCATTCGTGATG	0.671692
TGTCGGCTCATC
16	TCGATGTCGGCTCATC	0.223897
21	GCACCTCGATGTCGGCTCATC	1.79118
21	CACCTCGATGTCGGCTCATCG	0.223897
GAGCGCTGAGAA
27	CGGAGCGCTGAGAAGACGGTCGAACTT	1.34338
30	CTGGCGGAGCGCTGAGAAGACGGTCGAACT	0.671692
AGGATAGGTGGG
15	GCAGGATAGGTGGGA	1.11949
GACAGTCGGGGG
14	GGGACAGTCGGGGG	0.671692
15	GGGACAGTCGGGGGC	0.447795
19	GGACAGTCGGGGGCATCAG	1.34338
ACGGGCGATGGC
14	GACGGGCGATGGCC	1.34338
ATCGCACGGCCT
15	CGAATCGCACGGCCT	1.34338
TGGGATTCCCCC
13	ATGGGATTCCCCC	5.59743
14	GATGGGATTCCCCC	1.34338
CCCGTTCGGCAC
21	TGACCCGTTCGGCACCTTACG	0.895589
CCGGGCTTGCGC
13	TCCGGGCTTGCGC	1.34338
TGGGGCGGTACA
CGACCCGCTGAA
27	CAGATCAGACGTGGCGACCCGCTGAAT	0.671692
GGCCATGGAAGT
13	TGGCCATGGAAGT	0.895589
18	TGGCCATGGAAGTCGGAA	0.447795
20	TGGCCATGGAAGTCGGAATC	3.13456
25	GTGGCCATGGAAGTCGGAATCCGCT	0.223897
ACTCGGCTCGTG
17	CACTCGGCTCGTGCGTC	0.671692
20	GGTGGATCACTCGGCTCGTG	2.68677
21	CGGTGGATCACTCGGCTCGTG	24.6287
22	GGTGGATCACTCGGCTCGTGCG	1.56728
22	GCGGTGGATCACTCGGCTCGTG	0.447795
23	CGGTGGATCACTCGGCTCGTGCG	12.986
24	CGGTGGATCACTCGGCTCGTGCGT	3.13456
24	GCGGTGGATCACTCGGCTCGTGCG	1.11949
26	CGGTGGATCACTCGGCTCGTGCGTCG	1.11949
27	CGGTGGATCACTCGGCTCGTGCGTCGA	4.70184
28	CGGTGGATCACTCGGCTCGTGCGTCGAT	4.03015
TGTCAGGTGGGG
22	CATTGTCAGGTGGGGAGTTTGG	1.34338
22	TTGAAGACATTGTCAGGTGGGG	0.895589
GGTAGTTTGACT
23	GGTGGGTAGTTTGACTGGGGTGG	0.671692
CAGGTGGGGAGT
16	GTCAGGTGGGGAGTTT	0.223897
17	TCAGGTGGGGAGTTTGG	0.895589
AAAAAAAAAAAA
CGTCCCCGCCCC
29	TCGTCCCCGCCCCTTGCCTCTCGGCGCCC	0.671692
AAGGAACTCGGC
16	TGTTAAGGAACTCGGC	1.11949
GGAGCCTGAGAA
13	GGGAGCCTGAGAA	0.895589
14	AAGGAGCCTGAGAA	1.56728
17	AGGGAGCCTGAGAAACG	1.34338
17	AAGGAGCCTGAGAAACG	0.895589
19	AGAGGGAGCCTGAGAAACG	0.895589
CGAGAACTTTGA
15	AACGAGAACTTTGAA	0.223897
17	AAACGAGAACTTTGAAG	1.11949
18	AAACGAGAACTTTGAAGG	0.671692
20	AAACGAGAACTTTGAAGGCC	1.11949
21	ACGAGAACTTTGAAGGCCGAA	1.34338
22	AACGAGAACTTTGAAGGCCGAA	1.34338
CGTGTTAGGACC
17	CGCACGTGTTAGGACCC	0.895589
GAGACACGGCCC
16	GACTGAGACACGGCCC	1.11949
ACGCGAGCTGGG
21	TACGCGAGCTGGGTTCAGAAC	0.671692
26	TAAAGTGGCACGCGAGCTGGGTTCAG	0.671692
29	AGCGGTACGCGAGCTGGGTTCAGAACGTC	0.895589
TAGAGCCGGGCG
13	GTAGAGCCGGGCG	0.223897
CACAAGGGTTTG
14	GACACAAGGGTTTG	0.671692
15	CGACACAAGGGTTTG	2.23897
16	TCGACACAAGGGTTTG	0.671692
AGAGGGACGGCC
17	TATTAAGAGGGACGGCC	3.58236
GTGGAGGCTCGT
13	GGTGGAGGCTCGT	0.447795
CGACTTAGAACT
19	AGCAGCCGACTTAGAACTG	0.671692
TTAGGGGATCGA
17	GTTAGGGGATCGAAGAC	1.56728
17	AAGTTAGGGGATCGAAG	1.34338
22	GGTTAGGGGATCGAAGACGATC	0.671692
ACATGAGAGGTG
13	GACATGAGAGGTG	2.01508
ATTGAACGCTGGC
16	GATTGAACGCTGGCGG	1.34338
17	GATTGAACGCTGGCGGC	3.58236
18	GATTGAACGCTGGCGGCA	0.447795
19	GATTGAACGCTGGCGGCAG	0.447795
21	AGATTGAACGCTGGCGGCAGG	0.895589
24	AGATTGAACGCTGGCGGCAGGCCT	0.223897
AGCCGGCGGGAGC
14	AAGCCGGCGGGAGC	1.56728
14	GAGCCGGCGGGAGC	0.895589
GGCCGGTACAGTG
CCCGAGATTGAGC
14	ACCCGAGATTGAGC	0.671692
16	CACCCGAGATTGAGCA	0.895589
16	CCACCCGAGATTGAGC	0.671692
20	ACCCGAGATTGAGCAATAAC	7.38861
20	TCAGCCACCCGAGATTGAGC	1.11949
20	CAGCCACCCGAGATTGAGCA	0.223897
CCTCGGATCGGCC
14	CCCTCGGATCGGCC	0.671692
TCTTAGATCGATG
14	CTCTTAGATCGATG	4.25405
15	ACTCTTAGATCGATG	0.447795
20	CTCTTAGATCGATGTGGTGC	0.223897
21	CTCTTAGATCGATGTGGTGCT	0.223897
22	CTCTTAGATCGATGTGGTGCTC	1104.49
23	ACTCTTAGATCGATGTGGTGCTC	77.0207
23	CTCTTAGATCGATGTGGTGCTCC	1.11949
24	CACTCTTAGATCGATGTGGTGCTC	5.14964
25	CTCTTAGATCGATGTGGTGCTCCGG	0.895589
25	CACTCTTAGATCGATGTGGTGCTCC	0.223897
26	CTCTTAGATCGATGTGGTGCTCCGGA	4.47795
28	CTCTTAGATCGATGTGGTGCTCCGGAGT	0.447795
ATGACTGAACGCC
22	TGTGGGATTATGACTGAACGCC	1.79118
CGTCGGGCCCGGG
14	CCGTCGGGCCCGGG	1.34338
16	CGCCGTCGGGCCCGGG	0.895589
17	CGCCGTCGGGCCCGGGG	1.79118
18	CGCCGTCGGGCCCGGGGG	1.56728
ATTGGGACTGAGA
CCTCCCGACCCCT
AAGTGGGGAAAGG
17	CGAAGTGGGGAAAGGTT	0.671692
18	ACTGAAGTGGGGAAAGGT	0.223897
AGGGATCGGACGG
15	AAGGGATCGGACGGT	1.11949
TGCGGGATGAACC
23	GGCGATGCGGGATGAACCGAACG	0.223897
25	CTGGCGATGCGGGATGAACCGAACG	0.223897
ACTCTGGCATGCT
18	ACGAGACTCTGGCATGCT	0.671692
21	CGAACGAGACTCTGGCATGCT	0.895589
23	AACGAACGAGACTCTGGCATGCT	4.03015
24	CGAACGAGACTCTGGCATGCTAAC	1.34338
25	GAACGAGACTCTGGCATGCTAACTA	1.34338
27	GATAACGAACGAGACTCTGGCATGCTA	1.34338
27	GACTCTGGCATGCTAACTAGTTACGCG	0.223897
CAGAAACCTCCCG
15	GACAGAAACCTCCCG	0.671692
17	AGGACAGAAACCTCCCG	2.46287
18	GAGGACAGAAACCTCCCG	0.671692
AGCTCGTGTCGTG
22	GTCGTCAGCTCGTGTCGTGAGA	1.11949
CGGGGAGGTAGTG
14	ACGGGGAGGTAGTG	0.223897
27	CACGGGGAGGTAGTGACAATAAATACT	0.671692
GATGGATTGGTGC
15	GAGATGGATTGGTGC	0.671692
16	GAGATGGATTGGTGCC	2.01508
17	CAGAGATGGATTGGTGC	0.895589
19	AGAGATGGATTGGTGCCTT	2.01508
20	CCAGAGATGGATTGGTGCCT	1.34338
ATTGGAGGGCAAG
15	AATTGGAGGGCAAGT	1.11949
19	CAATTGGAGGGCAAGTCTG	0.223897
TGTCGGCTCTTCC
21	CCTTCGATGTCGGCTCTTCCT	1.11949
22	TCCTTCGATGTCGGCTCTTCCT	0.895589
24	GATCCTTCGATGTCGGCTCTTCCT	0.223897
AATTTCGGTTGGG
14	TAATTTCGGTTGGG	1.11949
14	AAATTTCGGTTGGG	0.671692
TTGACGGAAGGGC
17	GGAATTGACGGAAGGGC	0.223897
25	GAAATTGACGGAAGGGCACCACCAG	0.671692
27	TTAAAGGAATTGACGGAAGGGCACCAC	0.447795
28	CTTAAAGAAATTGACGGAAGGGCACCAC	0.895589
28	TCTTAAAGGAATTGACGGAAGGGCACCA	0.447795
AAGACGGTCGAAC
23	TGAGAAGACGGTCGAACTTGACT	0.447795
26	GAAGACGGTCGAACTTGACTATCTAG	0.447795
28	AGCGCTGAGAAGACGGTCGAACTTGACT	0.223897
TTCGAACGTCTGC
20	GACCCATTCGAACGTCTGCC	1.11949
TGAGAGCTCTTTC
14	CTGAGAGCTCTTTC	0.223897
23	ATTGACAGATTGAGAGCTCTTTC	1.11949
27	CAGATTGAGAGCTCTTTCTTGATTCTC	0.223897
29	GACAGATTGAGAGCTCTTTCTTGATTCTC	0.671692
CGCGACCTCAGATC
22	GACCGCGACCTCAGATCAGACG	0.447795
23	TGACCGCGACCTCAGATCAGACG	1.11949
AGGGAACGTGAGCT
15	TAGGGAACGTGAGCT	0.223897
CCCGGGCCTTGTAC
16	TTCCCGGGCCTTGTAC	3.35846
17	TTCCCGGGCCTTGTACA	0.671692
GCAAGGCTGAAACT
16	TCGCAAGGCTGAAACT	0.223897
TGAACGCTGGCGGC
15	GTGAACGCTGGCGGC	2.68677
TCGGAACTGAGGCC
16	TTCGGAACTGAGGCCA	4.03015
CAAGTCGAACGGTA
22	AACACATGCAAGTCGAACGGTA	0.671692
ATAGTGATCCGGTG
16	TCATAGTGATCCGGTG	0.895589
CGCGCGCTACACTG
20	GCTGCACGCGCGCTACACTG	1.34338
ATGTCCGGGGCTGC
18	TTAGATGTCCGGGGCTGC	0.447795
TCGTGATGGGGATC
20	TTCGTGATGGGGATCGGGGA	1.56728
21	TTCGTGATGGGGATCGGGGAT	1.34338
22	TTCGTGATGGGGATCGGGGATT	2.91066
TCTTTGGGTTCCGG
CGGAAGGATCATTA
15	GCGGAAGGATCATTA	1.34338
17	CTGCGGAAGGATCATTA	1.34338
AAAGTCGTAACAAGG
30	TATCTAGAGGAAGTAAAAGTCGTAACAAGG	0.223897
AGCGTACGCGTTAGG
21	ACGAGCGTACGCGTTAGGACC	0.447795
CGACGTCGGCTACCC
23	CGGCGACGTCGGCTACCCACCCG	0.671692
TTTGGGTCTTGTAAT
16	TTTTGGGTCTTGTAAT	1.11949
17	CTTTTGGGTCTTGTAAT	0.671692
18	TCTTTTGGGTCTTGTAAT	4.92574
19	CTCTTTTGGGTCTTGTAAT	1.11949
20	GCTCTTTTGGGTCTTGTAAT	1.56728
TGAACGCGCCCGATC
18	CCCTGAACGCGCCCGATC	0.447795
19	TCCTGAACGCGCCCGATCT	0.223897
GGGTGTTGACGCGAT
CCGGAGAGGGAGCCT
17	TTCCGGAGAGGGAGCCT	0.223897
21	TTCCGGAGAGGGAGCCTGAGA	1.79118
GGAGCCAATGGGGCG
26	TTGGCTGAGGAGCCAATGGGGCGAAG	1.11949
CCGACTGTTTAATTA
20	ATCCGACTGTTTAATTAAAA	1.11949
TCACCCGGCCCGGAC
18	ACTCACCCGGCCCGGACA	1.11949
19	CTCACCCGGCCCGGACACG	1.34338
21	AACCTCACCCGGCCCGGACAC	0.671692
24	AACCTCACCCGGCCCGGACACGGA	0.447795
CGGGAAAAGGATTGG
17	TCGGGAAAAGGATTGGC	0.671692
CTTGGTGGTAGTAGC
16	TCTTGGTGGTAGTAGC	0.447795
TTGGACGTGGGTTAG
18	GTTGGACGTGGGTTAGTC	0.223897
GACCCTGTTGAGCTT
18	GAAGACCCTGTTGAGCTT	0.671692
21	AAAGAAGACCCTGTTGAGCTT	1.34338
23	AAGACCCTGTTGAGCTTGACTCT	0.447795
TCGGAGGTTCGAAGAC
17	GTCGGAGGTTCGAAGAC	0.223897
GATCAGACGTGGCGAC
21	TCAGATCAGACGTGGCGACCC	1.11949
29	GCGACCTCAGATCAGACGTGGCGACCCGC	0.447795
CAGCAGGACGGTGGCC
17	ACAGCAGGACGGTGGCC	0.671692
19	AGACAGCAGGACGGTGGCC	0.671692
28	GGTTGATATAGACAGCAGGACGGTGGCC	0.671692
TCAGCCACCCGAGATT
18	GTTCAGCCACCCGAGATT	0.223897
26	TGGCGTTCAGCCACCCGAGATTGAGT	0.447795
GTGGGTGGTGGTGCAT
GTCTCGTAGAGGGGGG
18	GAGTCTCGTAGAGGGGGG	1.34338
CTCAGATCAGACGTGGC
18	CCTCAGATCAGACGTGGC	4.70184
22	GCGACCTCAGATCAGACGTGGC	1.11949
23	GCGACCTCAGATCAGACGTGGCG	0.671692
GATAACGAACGAGACCT
22	GTTGCGATAACGAACGAGACCT	0.671692
28	TAATTGCGATAACGAACGAGACCTTAAC	0.447795
29	TTAATTGCGATAACGAACGAGACCTTAAC	0.447795
29	AATTGCGATAACGAACGAGACCTTAACCT	0.223897
CGGTGGATCACTCGGCT
CCTCAGATCAGACGTGG
20	CGACCTCAGATCAGACGTGG	0.223897
GGTGCGGACCAGGGGAA
CACGGCCCTGGCGGAGC
AGTTGGATCTTGGGAGC
19	GTAGTTGGATCTTGGGAGC	0.447795
22	GTAGTTGGATCTTGGGAGCGGG	1.79118
CGAACGAGACTCTGGCA
20	ACGAACGAGACTCTGGCATG	0.447795
21	AACGAACGAGACTCTGGCATG	0.895589
22	TAACGAACGAGACTCTGGCATC	0.671692
25	CGATAACGAACGAGACTCTGGCATG	0.223897
GGGACTGAGACACGGCC
19	CTGGGACTGAGACACGGCC	1.11949
GAATAAGTGGGAGGCCC
19	AGAATAAGTGGGAGGCCCC	2.46287
TAATGTGAATTGCAGGA
26	AATTAATGTGAATTGCAGGACACATT	0.671692
CGCCTGTCTGAGCGTCG
GGGCTGGGTCGGTCGGG
19	AGGGCTGGGTCGGTCGGGC	0.895589
22	AGGGCTGGGTCGGTCGGGCTGG	4.70184
GCATGAATGGATTAACGA
GATCCTTCGATGTCGGCT
20	TTGATCCTTCGATGTCGGCT	0.671692
22	GGATCCTTCGATGTCGGCTCTT	0.447795
GTGAAATTCTTGGATTTC
24	TCAGAGGTGAAATTCTTGGATTTC	0.223897
TGGCGATGCGGGATGAAC
19	GTGGCGATGCGGGATGAAC	1.79118
CCTGTTGAGCTTGACTCT
20	ACCCTGTTGAGCTTGACTCT	0.671692
GGAAATGTGGCGTACGGA
25	TGGGAAATGTGGCGTACGGAAGACC	0.671692
TGGGTGGTGGTGCATGGC
CCCGAAAGATGGTGAACT
AACGCGCCCGATCTCGTC
19	GAACGCGCCCGATCTCGTC	1.11949
22	GAACGCGCCCGATCTCGTCTGA	2.01508
26	AGAACGCGCCCGATCTCGTCTGATCT	0.895589
AGCGGAGGAAAAGAAACT
26	AGTCAGCGGAGGAAAAGAAACTAACC	0.223897
CCATGGAAGTCGGAATCCG
30	GCCATGGAAGTCGGAATCCGCTAAGGAGTG	0.223897
TGAACTATGCCTGGGCAGG
21	GTGAACTATGCCTGGGCAGGG	1.11949
30	CGAAAGATGGTGAACTATGCCTGGGCAGGG	0.447795
AGGTGGGATCCCGAGGCCT
28	TGCCCGAGGTGGGATCCCGAGGCCTCTC	0.223897
CGGACTGTCCCCAGTGCGCC
CTTCGGGATAAGGATTGGCT
21	ACTTCGGGATAAGGATTGGCT	1.11949
GAAATTCCTTGTCGGGTAAG
24	TAGCGAAATTCCTTGTCGGGTAAG	0.223897
TGCCCAGTGCTCTGAATGTC
29	TTCTGCCCAGTGCTCTGAATGTCAAAGTG	0.671692
CAATGTAGGTAAGGGAAGTC
24	ACAATGTAGGTAAGGGAAGTCGGC	0.671692
28	AGAACAATGTAGGTAAGGGAAGTCGGCA	0.223897
GATCGATGTGGTGCTCCGGA
23	TTAGATCGATGTGGTGCTCCGGA	1.11949
28	TTAGATCGATGTGGTGCTCCGGAGTTCT	0.447795
ACGTTAGGTCAAGGTGTAGCC
29	AACGTTAGGTCAAGGTGTAGCCAATGAAA	0.223897
ACTAATCCTAGCCCTAGCCCT
TGAACAGCAGTTGAACATGGG
27	TGTGAACAGCAGTTGAACATGGGTCAG	0.447795
GCTGAGCGGTCGCGGCTGGCCT
GCCGACGCTCATCAGACCCCAG
27	ATGCCGACGCTCATCAGACCCCAGAAA	0.447795
CCGATTGGATGGTTTAGTGAGG
GAACGAGACCTTAACCTGCTAAA
27	TAACGAACGAGACCTTAACCTGCTAAA	0.447795
ACCCTACTGATGATGTGTTGTTG
25	ATACCCTACTGATGATGTGTTGTTG	0.895589
TAGGACGTGTGGTTCTATTTTGT
25	AATAGGACGTGTGGTTCTATTTTGT	0.447795
ATCGATGTGGTGCTCCGGAGTTCTCT
TTTGGTGTATGTGCTTGGCTGAGGAG
28	ATTTGGTGTATGTGCTTGGCTGAGGAGC	0.447795
TGGTAAGCAGAACTGGCGATGCGGGA
27	TTGGTAAGCAGAACTGGCGATGCGGGA	0.447795
CCGTCTGGTGTGTGCACGCGCTGTTTC

## Sheet: tRFs
Seed Length of sequence (nt)	Sequence	RPM
CGGACGAGC
14	TCCCGGACGAGCCC	1.56728
17	AATCCCGGACGAGCCCT	1.11949
17	TCCCGGACGAGCCCCCA	0.895589
18	ATCCCGGACGAGCCCCCA	0.895589
21	TCAAATCCCGGACGAGCCCCA	1.11949
GTTCAGTGG
14	TGGTTCAGTGGTAG	2.01508
14	TGGTGGTTCAGTGG	0.223897
15	TTGGTGGTTCAGTGG	0.223897
16	ATTGGTGGTTCAGTGG	14.3294
17	CATTGGTGGTTCAGTGG	64.0346
17	CATGGGTGGTTCAGTGG	2.23897
18	GCATTGGTGGTTCAGTGG	1856.78
18	GCATGGGTGGTTCAGTGG	34.7041
19	GCATTGGTGGTTCAGTGGT	0.223897
21	GCATTGGTGGTTCAGTGGTAG	3.13456
21	ATGGGTGGTTCAGTGGTAGAA	0.895589
21	GCATGGGTGGTTCAGTGGTAG	0.223897
23	GCATTGGTGGTTCAGTGGTAGAA	0.447795
24	GGTTCAGTGGTAGAATTCTCGCCT	1.79118
24	TGGTTCAGTGGTAGAATTCTCGCC	0.447795
25	GCATTGGTGGTTCAGTGGTAGAATT	1.34338
25	TGGTTCAGTGGTAGAATTCTCGCCT	0.671692
27	TGTGGTTCAGTGGTAGAATTCTCGCCT	0.447795
27	GCATTGGTGGTTCAGTGGTAGAATTCT	0.223897
28	GCATTGGTGGTTCAGTGGTAGAATTCTC	0.895589
28	GCATGGGTGGTTCAGTGGTAGAATTCTC	0.671692
28	TGGTGGTTCAGTGGTAGAATTCTCGCCT	0.671692
28	TTGGTGGTTCAGTGGTAGAATTCTCGCC	0.447795
29	GCATTGGTGGTTCAGTGGTAGAATTCTCG	2.01508
29	GCATGGGTGGTTCAGTGGTAGAATTCTCG	0.223897
29	ATTGGTGGTTCAGTGGTAGAATTCTCGCC	0.223897
30	GCATTGGTGGTTCAGTGGTAGAATTCTCGC	8.73199
30	ATTGGTGGTTCAGTGGTAGAATTCTCGCCT	2.01508
30	CATTGGTGGTTCAGTGGTAGAATTCTCGCC	1.56728
30	GCATGGGTGGTTCAGTGGTAGAATTCTCGC	0.223897
AGGGACGCCA
12	CCAGGGACGCCA	1.34338
AGGATGGCCG
24	GTCAGGATGGCCGAGCGGTCTAAG	1.56728
24	TCAGGATGGCCGAGCGGTCTAAGG	0.895589
25	GTCAGGATGGCCGAGCGGTCTAAGG	4.92574
CCCACCGCTG
17	ATCCCACCGCTGCCACC	0.223897
GCGTTGGTGG
GATTCGGCGC
13	GGATTCGGCGCTC	1.11949
16	GGTTAGGATTCGGCGC	0.447795
17	TGGTTAGGATTCGGCGC	31.1217
17	GGTTAGGATTCGGCGCT	2.46287
17	GTTAGGATTCGGCGCTC	0.447795
18	TGGTTAGGATTCGGCGCT	13.6577
18	GTGGTTAGGATTCGGCGC	2.68677
18	GGTTAGGATTCGGCGCTC	2.68677
19	TGGTTAGGATTCGGCGCTC	7.8364
19	AGTGGTTAGGATTCGGCGC	3.80625
20	TAGTGGTTAGGATTCGGCGC	1.79118
20	AGTGGTTAGGATTCGGCGCT	1.56728
21	AGTGGTTAGGATTCGGCGCTC	1.79118
22	TAGTGGTTAGGATTCGGCGCTC	0.671692
23	TGGTTAGGATTCGGCGCTCTCAC	1.79118
24	AGTGGTTAGGATTCGGCGCTCTCA	1.56728
24	TGGTTAGGATTCGGCGCTCTCACC	0.895589
25	TAGTGGTTAGGATTCGGCGCTCTCA	0.671692
26	TGGTCTAGTGGTTAGGATTCGGCGCT	1.56728
27	TGGTTAGGATTCGGCGCTCTCACCGCC	1.56728
30	TAGTGGTTAGGATTCGGCGCTCTCACCGCC	0.223897
GGGGGTATAG
GGATTCGGCG
16	TGGTTAGGATTCGGCG	2.46287
19	TAGTGGTTAGGATTCGGCG	2.91066
30	CCCTGGTGGTCTAGTGGTTAGGATTCGGCG	0.223897
TAAGGCACTG
11	ATAAGGCACTG	1.11949
14	TGGATAAGGCACTG	0.447795
16	AATGGATAAGGCACTG	1.34338
17	TAATGGATAAGGCACTG	2.91066
17	GTGGATAAGGCACTGGC	1.11949
18	CTAATGGATAAGGCACTG	6.49302
GTCTGCGTGG
13	TGTCTGCGTGGGT	1.34338
15	CATATGTCTGCGTGG	1.34338
21	TGGACATATGTCTGCGTGGGT	1.56728
TTCCCGGCCA
22	TCGATTCCCGGCCAATGCACCA	10.7471
22	TCGATTCCCGGCCAACGCACCA	1.11949
AGGTCCCGGGT
14	GAGAGGTCCCGGGT	0.447795
AGGTCGCGGGT
12	AAGGTCGCGGGT	1.34338
GCGTGCTGGGC
12	AGCGTGCTGGGC	1.79118
16	CGGAAGCGTGCTGGGC	0.447795
TCTCGCCTGCC
13	ATTCTCGCCTGCC	0.671692
19	TAGAATTCTCGCCTGCCAC	2.91066
19	GGTAGAATTCTCGCCTGCC	0.895589
19	AGAATTCTCGCCTGCCACG	0.223897
20	TAGAATTCTCGCCTGCCACG	2.68677
28	TGGTAGAATTCTCGCCTGCCACGCGGGA	0.447795
TCACGGCACCA
19	AATCCGAGTCACGGCACCA	0.447795
GACGAGGTGGC
CGTTGGGCGCC
13	ACGTTGGGCGCCA	1.79118
15	CCACGTTGGGCGCCA	1.79118
16	CCCCACGTTGGGCGCC	0.671692
16	CCCACGTTGGGCGCCA	0.671692
GCGGGAGGCCC
13	ACGCGGGAGGCCC	0.223897
14	ACGCGGGAGGCCCG	0.447795
TTGACCCGGGT
13	AGTTGACCCGGGT	1.56728
23	CCTTCCAAGCAGTTGACCCGGGT	1.79118
GGGATTGTGGGT
13	GGGGATTGTGGGT	1.34338
13	AGGGATTGTGGGT	0.223897
14	TGGGGATTGTGGGT	1.56728
20	CTAAGCCAGGGATTGTGGGT	0.223897
21	TCTAAGCCAGGGATTGTGGGT	0.895589
TCCTCGTCGCCA
17	GCCCATCCTCGTCGCCA	1.11949
18	ATCCCATCCTCGTCGCCA	1.34338
TGTCACGCGGGA
14	CTGTCACGCGGGAG	2.23897
15	CTGTCACGCGGGAGA	0.223897
CAGTCGGTAGAG
17	TCAGTCGGTAGAGCATC	0.671692
18	TCAGTCGGTAGAGCATCA	2.01508
26	GCCCGGATAGCTCAGTCGGTAGAGCA	1.34338
26	GCCCGGCTAGCTCAGTCGGTAGAGCA	0.895589
28	GCCCGGATAGCTCAGTCGGTAGAGCATC	0.223897
TTGGTGGTTCAG
13	ATTGGTGGTTCAG	1.79118
14	CATTGGTGGTTCAG	9.85148
15	GCATTGGTGGTTCAG	188.969
16	GGCATTGGTGGTTCAG	8.0603
16	GCATTGGTGGTTCAGT	4.70184
CCGCCGCGGCCC
17	TCTCACCGCCGCGGCCC	0.223897
TCGGTGGGACCT
16	CTCGGTGGGACCTCCA	1.56728
17	TCTCGGTGGGACCTCCA	0.895589
18	ATCTCGGTGGGACCTCCA	0.671692
TCGGTAGAGCAT
14	GTCGGTAGAGCATC	1.11949
14	AGTCGGTAGAGCAT	0.895589
15	AGTCGGTAGAGCATC	5.82133
15	AGTCGGTAGAGCATG	0.223897
18	GTCGGTAGAGCATCAGAC	2.23897
18	AGTCGGTAGAGCATGAGA	2.23897
18	GTCGGTAGAGCATGAGAC	0.447795
18	AGTCGGTAGAGCATCAGA	0.447795
20	GTCGGTAGAGCATGAGACTC	1.56728
20	AGTCGGTAGAGCATGAGACT	1.34338
20	GTCGGTAGAGCATGGGACTG	0.223897
TAGAATTCTCGCC
15	GTAGAATTCTCGCCT	1.56728
16	GGTAGAATTCTCGCCT	1.56728
16	TGGTAGAATTCTCGCC	0.671692
17	GTGGTAGAATTCTCGCC	1.56728
18	GTGGTAGAATTCTCGCCT	0.895589
20	CAGTGGTAGAATTCTCGCCT	3.13456
21	TTCAGTGGTAGAATTCTCGCC	0.447795
22	TTCAGTGGTAGAATTCTCGCCT	1.79118
27	TGGTGGTTCAATGGTAGAATTCTCGCC	0.223897
GCCCGGATAGCTC
16	TGCCCGGATAGCTCAG	0.447795
TGGAGGCGTGGGT
14	TTGGAGGCGTGGGT	2.01508
18	CCGTATGGAGGCGTGGGT	0.447795
TTCGTGGTCGCCA
14	CTTCGTGGTCGCCA	0.895589
19	GGTCCCTTCGTGGTCGCCA	4.47795
19	AGTCCCTTCGTGGTCGCCA	0.223897
CGTCGGGGTCACC
15	TACGTCGGGGTCACC	1.11949
16	TCACGTCGGGGTCACC	1.34338
17	TCACGTCGGGGTCACCA	0.895589
17	ATCACGTCGGGGTCACC	0.223897
22	TCAAATCACGTCGGGGTCACCA	1.11949
GGGGATGTAGCTCA
GGCTCCGTGGCGCA
TCCCTGGTGGTCTA
GTTAGCACTCTGGA
16	TGGTTAGCACTCTGGA	0.223897
17	ATGGTTAGCACTCTGGA	1.11949
19	TAATGGTTAGCACTCTGGA	0.447795
23	GGTTAGCACTCTGGACTCTGAAT	1.34338
23	TGTAATGGTTAGCACTCTGGACT	1.11949
24	TGGTTAGCACTCTGGACTCTGAAT	0.447795
CGGGCGGCGCACCA
18	TTCCCGGGCGGCGCACCA	1.56728
TCTCGGTGGAACCT
CCCGGATGATCCTC
15	GCCCGGATGATCCTC	1.79118
17	GCCCGGATGATCCTCAG	1.11949
18	GGCCCGGATGATCCTCAG	1.34338
TGGTTAGGATTCGGC
17	AGTGGTTAGGATTCGGC	1.56728
18	TAGTGGTTAGGATTCGGC	5.37353
29	CCCTGGTGGTCTAGTGGTTAGGATTCGGC	0.671692
CCCACTCCTGACACC
16	TCCCACTCCTGACACC	1.34338
18	ATCCCACTCCTGACACCA	1.56728
GGTAGAGCATGGGAC
17	AGGTAGAGCATGGGACT	0.223897
TCGGAGGCTTTGTTT
ACCGGGCGGAAACAC
17	AACCGGGCGGAAACACC	2.01508
18	AACCGGGCGGAAACACCA	1.79118
CTGTTCGTGACGCCA
19	GATCCTGTTCGTGACGCCA	0.223897
AGTCGAGGGGCACTC
16	TAGTCGAGGGGCACTC	1.34338
CGGTTATCACGTCTGC
TGGTTATCACGTTCGC
22	GTGGTTATCACGTTCGCCTCAC	0.671692
30	TTCCGTAGTGTAGTGGTTATCACGTTCGCC	0.223897
TGGTCATCACGCTCGC
CCGGGTTTCGGCACCA
17	CCCGGGTTTCGGCACCA	4.03015
18	TCCCGGGTTTCGGCACCA	4.03015
TCTCGCTGGGGCCTCCA
18	ATCTCGCTGGGGCCTCCA	2.46287
22	TCAAATCTCGCTGGGGCCTCCA	0.223897
TTCCGGCTCGAAGGACC
CCCCGGCATCTCCACCA
18	TCCCCGGCATCTCCACCA	1.11949
GTTTCCGTAGTGTAGTG
GCATTGGTGGTTCAATGG
ATCCCACTTCTGACACCA
19	AATCCCACTTCTGACACCA	1.34338
21	CGAATCCCACTTCTGACACCA	1.79118
TCCCCGTACGGGCCACCA
22	TCGATCCCCGTACGGGCCACCA	0.223897
CTGAATCCAGCGATCCGAGT
26	GGACTCTGAATCCAGCGATCCGAGTT	0.447795
27	CTGGACTCTGAATCCAGCGATCCGAGT	0.671692
27	TGGACTCTGAATCCAGCGATCCGAGTT	0.223897
29	CTCTGGACTCTGAATCCAGCGATCCGAGT	0.223897
CTCTTAATCTCAGGGTCGTG
22	ACTCTTAATCTCAGGGTCGTGG	1.11949
TCCCATATGGTCTAGCGGTTAGG
TCCCACATGGTCTAGCGGTTAGGATTCC
