# Supplementary material for: An Expanded Landscape of Unusually Short RNAs in 11 Samples from Six Eukaryotic Organisms
Source: Noncoding RNA. 2022 May 19;8(3):34. doi: 10.3390/ncrna8030034 (PMC9149858; doi:10.3390/ncrna8030034)
Supplement: Supplementary file 1 [file ncrna-08-00034-s001.zip › 3 Supplementary materials/Supplementary Table S9.xlsx]

## Sheet: rRFs
Seed Length of sequence (nt)	Sequence	RPM (comb.)
GCAAATGA
9	TGCAAATGA	276.821
9	GGCAAATGA	2.62567
10	GTGCAAATGA	13.3159
10	TTGCAAATGA	4.50115
GCATATGA
9	TGCATATGA	78.7702
9	AGCATATGA	0.187548
CAAATATA
9	GCAAATATA	0.93774
GACCGCCT
10	GAGACCGCCT	3.37586
11	GGAGACCGCCT	2.25058
12	GGAGACCGCCTG	0.375096
13	TGGGAGACCGCCT	2.43812
15	GATGGGAGACCGCCT	0.187548
17	TGGATGGGAGACCGCCT	2.81322
18	TTGGATGGGAGACCGCCT	3.56341
19	CTTGGATGGGAGACCGCCT	5.81399
21	TACTTGGATGGGAGACCGCCT	5.43889
23	AGTACTTGGATGGGAGACCGCCT	5.25135
23	GAGGGCTCGCCCCCTGACCGCCT	0.375096
25	TTAGTACTTGGATGGGAGACCGCCT	4.12606
26	GTTAGTACTTGGATGGGAGACCGCCT	22.6933
27	GGTTAGTACTTGGATGGGAGACCGCCT	2.06303
28	TTGTTAGTACTTGGATGGGAGACCGCCT	0.562644
29	CTGGTTAGTACTTGGATGGGAGACCGCCT	0.750192
AGACCGCC
9	GAGACCGCC	338.712
10	GGAGACCGCC	15.3789
10	AGAGACCGCC	2.43812
11	GGGAGACCGCC	32.4458
12	TGGGAGACCGCC	48.7625
13	ATGGGAGACCGCC	18.3797
14	GATGGGAGACCGCC	52.8885
14	GATGAGAGACCGCC	0.375096
15	GGATGGGAGACCGCC	38.6349
15	AGATGGGAGACCGCC	0.750192
16	TGGATGGGAGACCGCC	65.2667
17	TTGGATGGGAGACCGCC	153.227
17	TTGGATGAGAGACCGCC	0.187548
18	CTTGGATGGGAGACCGCC	116.655
18	GTTAGATGGGAGACCGCC	0.187548
19	ACTTGGATGGGAGACCGCC	274.195
19	ACTTCGATGGGAGACCGCC	0.187548
20	TACTTGGATGGGAGACCGCC	217.931
20	GACTTGGATGGGAGACCGCC	10.6902
21	GTACTTGGATGGGAGACCGCC	288.261
21	GGACTTGGATGGGAGACCGCC	0.187548
22	AGTACTTGGATGGGAGACCGCC	247.563
23	TAGTACTTGGATGGGAGACCGCC	299.514
24	TTAGTACTTGGATGGGAGACCGCC	175.17
24	TTAGTACTTGGATGAGAGACCGCC	0.375096
24	TTAGTACTTCGATGGGAGACCGCC	0.187548
24	TTAGGACTTGGATGGGAGACCGCC	0.187548
25	GTTAGTACTTGGATGGGAGACCGCC	1685.31
25	GTTAGGACTTGGATGGGAGACCGCC	2.43812
25	GTTAGTACTTGGATGAGAGACCGCC	0.187548
25	GTTAGTACTTCGATGGGAGACCGCC	0.187548
26	GGTTAGTACTTGGATGGGAGACCGCC	53.4512
26	TGTTAGTACTTGGATGGGAGACCGCC	34.6964
27	TGGTTAGTACTTGGATGGGAGACCGCC	17.8171
27	TTGTTAGTACTTGGATGGGAGACCGCC	0.375096
27	TGGTTAGGACTTGGATGGGAGACCGCC	0.187548
28	CTGGTTAGTACTTGGATGGGAGACCGCC	20.8178
28	TTGGTTAGTACTTGGATGGGAGACCGCC	0.93774
29	CCTGGTTAGTACTTGGATGGGAGACCGCC	1.31284
30	GCCTGGTTAGTACTTGGATGGGAGACCGCC	8.06457
AGGAATAA
9	TAGGAATAA	24.5688
9	GAGGAATAA	2.62567
10	CTAGGAATAA	67.3297
10	ATAGGAATAA	2.25058
10	GTAGGAATAA	1.31284
11	GCTAGGAATAA	52.701
12	AGCTAGGAATAA	82.3336
12	ACCTAGGAATAA	0.562644
13	CAGCTAGGAATAA	98.6503
14	GCAGCTAGGAATAA	116.842
14	ACAGCTAGGAATAA	0.187548
15	CGCAGCTAGGAATAA	165.23
15	TGCAGCTAGGAATAA	0.562644
16	CCGCAGCTAGGAATAA	57.0146
17	ACCGCAGCTAGGAATAA	146.85
18	TACCGCAGCTAGGAATAA	43.1361
19	ATACCGCAGCTAGGAATAA	29.0699
20	GATACCGCAGCTAGGAATAA	37.6972
21	GGATACCGCAGCTAGGAATAA	16.1291
22	TGGATACCGCAGCTAGGAATAA	21.7556
22	TGGATACTGCAGCTAGGAATAA	0.187548
23	CTGGATACCGCAGCTAGGAATAA	39.1975
23	CTGGATACTGCAGCTAGGAATAA	0.187548
24	CCTGGATACCGCAGCTAGGAATAA	3.00077
25	GCCTGGATACCGCAGCTAGGAATAA	7.31437
26	CGCCTGGATACCGCAGCTAGGAATAA	22.6933
27	CCGCCTGGATACCGCAGCTAGGAATAA	39.01
28	GCCGCCTGGATACCGCAGCTAGGAATAA	537.7
28	GCCGCCTGGATACTGCAGCTAGGAATAA	0.562644
29	AGCCGCCTGGATACCGCAGCTAGGAATAA	1767.83
29	AGCCGCCTGGATACTGCAGCTAGGAATAA	1.31284
30	GAGCCGCCTGGATACCGCAGCTAGGAATAA	95.8371
GCGTCGCT
9	AGCGTCGCT	4.31361
10	GAGCGTCGCT	3.75096
11	TGAGCGTCGCT	3.18832
12	CTGAGCGTCGCT	26.8194
12	TGAGCGTCGCTT	0.750192
13	TCTGAGCGTCGCT	3.56341
14	GTCTGAGCGTCGCT	4.87625
15	TGTCTGAGCGTCGCT	6.56418
16	CTGTCTGAGCGTCGCT	22.6933
17	CCTGTCTGAGCGTCGCT	4.87625
17	CTGTCTGAGCGTCGCTT	0.93774
18	GCCTGTCTGAGCGTCGCT	3.93851
19	CCTGTCTGAGCGTCGCTTA	0.93774
19	CGCCTGTCTGAGCGTCGCT	0.562644
20	GCGCCTGTCTGAGCGTCGCT	0.750192
21	TACGCCTGTCTGAGCGTCGCT	2.06303
21	ACGCCTGTCTGAGCGTCGCTT	0.750192
23	CTACGCCTGTCTGAGCGTCGCTT	0.375096
CTTAGCGG
9	TCTTAGCGG	102.589
9	CCTTAGCGG	0.375096
10	CTCTTAGCGG	265.943
11	ACTCTTAGCGG	11583.9
11	TCTTAGCGGTG	1.31284
12	GACTCTTAGCGG	391832
12	ACTCTTAGCGGT	0.187548
13	CGACTCTTAGCGG	349502
13	GACTCTTAGCGGT	2.43812
14	ACGACTCTTAGCGG	20662.9
14	GACTCTTAGCGGTG	2.25058
15	TACGACTCTTAGCGG	5735.41
15	ACGACTCTTAGCGGT	1.12529
15	CGACTCTTAGCGGTG	0.750192
16	ATACGACTCTTAGCGG	3333.48
16	GACTCTTAGCGGTGGA	0.375096
17	GATACGACTCTTAGCGG	11963.3
17	GACTCTTAGCGGTGGAT	0.375096
18	CGATACGACTCTTAGCGG	54586.2
18	CGACTCTTAGCGGTGGAA	1.50038
18	GACTCTTAGCGGTGGATC	0.562644
19	CCGATACGACTCTTAGCGG	1021.2
19	GACTCTTAGCGGTGGATCA	1.31284
19	CGATACGACTCTTAGCGGT	1.12529
20	ACCGATACGACTCTTAGCGG	474.121
20	CGATACGACTCTTAGCGGTG	0.750192
21	TACCGATACGACTCTTAGCGG	37.8847
21	CGATACGACTCTTAGCGGTGG	0.375096
22	ATACCGATACGACTCTTAGCGG	6.00154
22	GACTCTTAGCGGTGGATCACTC	1.87548
22	CGACTCTTAGCGGTGGATCACT	0.750192
23	GACTCTTAGCGGTGGATCACTCG	1.31284
24	CGACTCTTAGCGGTGGATCACTCG	1.50038
24	AAATACCGATACGACTCTTAGCGG	0.93774
24	GACTCTTAGCGGTGGATCACTCGG	0.93774
25	GACTCTTAGCGGTGGATCACTCGGC	2.62567
25	CGACTCTTAGCGGTGGATCACTCGG	0.375096
26	GACTCTTAGCGGTGGATCACTCGGCT	1.50038
26	CTCTTAGCGGTGGATCACTCGGCTCG	0.375096
27	CGACTCTTAGCGGTGGATCACTCGGCT	1.31284
27	GACTCTTAGCGGTGGATCACTCGGCTC	1.31284
28	GACTCTTAGCGGTGGATCACTCGGCTCG	2.25058
28	CCCGAAATACCGATACGACTCTTAGCGG	0.562644
28	CTCTTAGCGGTGGATCACTCGGCTCGTG	0.562644
29	ACCCGAAATACCGATACGACTCTTAGCGG	1.87548
29	ACTCTTAGCGGTGGATCACTCGGCTCGTG	1.31284
29	CGACTCTTAGCGGTGGATCACTCGGCTCG	0.750192
30	GACTCTTAGCGGTGGATCACTCGGCTCGTG	3.93851
CAAATATG
9	ACAAATATG	1.50038
ACCAATGA
9	GACCAATGA	1.50038
9	AACCAATGA	0.375096
AATTGAGT
9	GAATTGAGT	0.375096
10	AGAATTGAGT	1.31284
TTCCAACG
9	TTTCCAACG	0.375096
CCTGATGA
9	TCCTGATGA	0.93774
TACAATGA
9	CTACAATGA	0.750192
CTCGTAGT
9	GCTCGTAGT	6.93928
9	TCTCGTAGT	0.375096
10	AGCTCGTAGT	8.06457
11	AAGCTCGTAGT	2.81322
12	AAAGCTCGTAGT	4.12606
13	AAAAGCTCGTAGT	8.81476
14	AAAAAGCTCGTAGT	0.375096
15	TAAAAAGCTCGTAGT	2.81322
16	TTAAAAAGCTCGTAGT	5.81399
17	GTTAAAAAGCTCGTAGT	1.87548
17	GCTCGTAGTTGGATCTT	1.50038
19	CAGTTAAAAAGCTCGTAGT	4.12606
20	GCAGTTAAAAAGCTCGTAGT	0.93774
22	CTGCAGTTAAAAAGCTCGTAGT	1.12529
23	ACTGCAGTTAAAAAGCTCGTAGT	1.68793
23	GCTGCAGTTAAAAAGCTCGTAGT	0.375096
23	AGCTCGTAGTTGGATCTTGGGAG	0.187548
24	TGCTGCAGTTAAAAAGCTCGTAGT	0.93774
25	TTGCTGCAGTTAAAAAGCTCGTAGT	1.31284
26	GTTGCTGCAGTTAAAAAGCTCGTAGT	0.562644
27	AGTTGCTGCAGTTAAAAAGCTCGTAGT	1.87548
28	AAGTTGCTGCAGTTAAAAAGCTCGTAGT	0.187548
29	AAAGTTGCTGCAGTTAAAAAGCTCGTAGT	3.00077
30	TAAAGTTGCTGCAGTTAAAAAGCTCGTAGT	4.12606
GACCACGT
10	GGGACCACGT	0.750192
AGAATAAG
9	AAGAATAAG	7.50192
10	GAAGAATAAG	1.87548
11	TGTAGAATAAG	1.68793
12	GTGTAGAATAAG	0.375096
14	AGGTGTAGAATAAG	0.93774
15	AGGGTGTAGAATAAG	0.187548
16	GAGGGTGTAGAATAAG	0.187548
17	AGAGGGTGTAGAATAAG	0.750192
18	TAGAGGGTGTAGAATAAG	1.68793
23	AGGTGTAGAATAAGTGGGAGGCC	0.187548
26	AAGAGACATAGAGGGTGTAGAATAAG	0.750192
28	TGAAGAGACATAGAGGGTGTAGAATAAG	0.750192
GGTAGTCG
21	TGGTAGTCGCCGTGCCTACCA	1.68793
23	GATGGTAGTCGCCGTGCCTACCA	0.93774
25	ACGATGGTAGTCGCCGTGCCTACCA	1.31284
25	TCGATGGTAGTCGCCGTGCCTACCA	0.750192
26	TTCGATGGTAGTCGCCGTGCCTACCA	1.12529
27	TTTCGATGGTAGTCGCCGTGCCTACCA	4.50115
28	CTTTCGATGGTAGTCGCCGTGCCTACCA	1.50038
29	ACTTTCGATGGTAGTCGCCGTGCCTACCA	2.06303
30	AACTTTCGATGGTAGTCGCCGTGCCTACCA	1.50038
CAAATATT
24	GTAGCAAATATTCAAACGAGAACT	0.375096
GGGTGGAC
10	TTGGGTGGAC	1.12529
10	GGGGTGGACA	0.93774
11	GGGGGGTGGAC	1.31284
ATTAAATA
9	GATTAAATA	0.93774
10	AGATTAAATA	1.12529
ACTAAAAT
9	TACTAAAAT	1.31284
GGATCCAT
9	AGGATCCAT	0.187548
10	GAGGATCCAT	1.50038
11	CGAGGATCCAT	0.93774
11	CTAGGATCCAT	0.187548
12	ACGAGGATCCAT	1.31284
13	AACGAGGATCCAT	13.5035
14	TAACGAGGATCCAT	2.25058
15	TTAACGAGGATCCAT	4.31361
16	TTTAACGAGGATCCAT	3.75096
16	TTTAATGAGGATCCAT	0.187548
17	CTTTAACGAGGATCCAT	3.37586
24	TTTAACGAGGATCCATTGGAGGGC	0.187548
25	TTTAAATCCTTTAACGAGGATCCAT	0.562644
27	ACTTTAAATCCTTTAACGAGGATCCAT	5.81399
28	CACTTTAAATCCTTTAACGAGGATCCAT	20.6303
29	GCACTTTAAATCCTTTAATGAGGATCCAT	0.750192
GTGGACGG
13	CCGTGGACGGTGT	0.375096
TTTGAAAC
9	CTTTGAAAC	0.562644
AGCGTCGC
20	TACGCCTGTCTGAGCGTCGC	0.750192
21	CTACGCCTGTCTGAGCGTCGC	0.93774
GTAAATGA
9	AGTAAATGA	0.750192
CCTTCGAT
17	ATCCTTCGATGTCGGCT	2.43812
18	GATCCTTCGATGTCGGCT	5.81399
19	TGATCCTTCGATGTCGGCT	11.628
20	TTGATCCTTCGATGTCGGCT	6.37663
20	TGATCCTTCGATGTCGGCTC	1.50038
21	GATCCTTCGATGTCGGCTCTT	1.12529
21	TTGATCCTTCGATGTCGGCTC	0.562644
21	TTTGATCCTTCGATGTCGGCT	0.562644
22	TTTTGATCCTTCGATGTCGGCT	1.68793
22	ATCGCTTTTTGATCCTTCGATG	0.187548
AAACTCAA
9	AAAACTCAA	0.93774
10	TGAAACTCAA	0.750192
10	GAAACTCAAA	0.375096
11	CTAAAACTCAA	0.750192
11	TTGAAACTCAA	0.750192
13	ATTAAAACTCAAA	0.93774
17	CCAACGGTGAAACTCAA	0.93774
18	CGCAAGATTAAAACTCAA	2.06303
20	GTCGCAAGATTAAAACTCAA	0.375096
21	GTCGCAAGATTAAAACTCAAA	0.562644
27	GAGTACGGTCGCAAGATTAAAACTCAA	0.187548
28	GAGTACGGTCGCAAGATTAAAACTCAAA	0.562644
GTATTTGG
10	GAGTATTTGG	1.31284
ACTTTCGA
9	AACTTTCGA	0.375096
11	TCAACTTTCGA	0.375096
12	ATCAACTTTCGA	0.187548
13	GATCAACTTTCGA	0.562644
27	TCGAACGTCTGCCCTATCAACTTTCGA	2.43812
GCCTACCA
9	TGCCTACCA	3.00077
9	GGCCTACCA	0.750192
10	GTGCCTACCA	1.68793
11	CGTGCCTACCA	3.18832
12	CCGTGCCTACCA	1.31284
13	GCCGTGCCTACCA	3.00077
14	CGCCGTGCCTACCA	0.93774
15	TCGCCGTGCCTACCA	0.93774
17	AGGATAGTGGCCTACCA	0.375096
18	TAGTCGCCGTGCCTACCA	1.12529
18	TAGGATAGTGGCCTACCA	0.187548
19	GTAGGATAGTGGCCTACCA	0.187548
CGGGCCCA
10	ATCGGGCCCA	3.56341
GGGGGGAT
17	GCGTGTGGGGGGATGTG	0.187548
CTCGTCAT
10	CCCTCGTCAT	0.187548
GGGGACAA
10	GGGGGACAAA	0.750192
CGGCGGCC
9	ACGGCGGCC	1.31284
TTCTCTGG
9	GTTCTCTGG	2.25058
10	AGTTCTCTGG	3.18832
GGGAATAA
19	AACGGGGAATAAGGGTTCG	0.187548
CGGTCCTG
16	AGTCGGTCCTGAGAGA	0.562644
20	TCGGTCCTGAGAGATGGGCG	0.375096
23	GTCGGTCCTGAGAGATGGGCGAG	0.93774
29	TTGAACATGGGTCAGTCGGTCCTGAGAGA	0.562644
30	GTTGAACATGGGTCAGTCGGTCCTGAGAGA	0.562644
GGGTCGGC
11	GGGGTCGGCCC	0.187548
12	CGGGGTCGGCGG	1.87548
25	CGCACGGGGTCGGCGGCGATGTCGG	0.93774
TCGGGCCC
13	GCGTCGGGCCCCG	0.187548
16	CGCCGTCGGGCCCGGG	0.187548
18	CGCTGGAGCGTCGGGCCC	0.375096
TTGGAAAC
9	ATTGGAAAC	0.750192
CAAAGAAA
9	TCAAAGAAA	0.187548
CCCTGGCG
9	TCCCTGGCG	2.43812
9	GCCCTGGCG	0.187548
16	GGCCCTGGCGGAGCGC	1.31284
17	CACGGCCCTGGCGGAGC	1.12529
17	CGGCCCTGGCGGAGCGC	0.750192
20	TCGGCCCACGGCCCTGGCGG	0.187548
GGAACAAT
10	GAGGAACAAT	0.187548
11	CGAGGAACAAT	0.750192
14	TAACGAGGAACAAT	0.187548
15	TTAACGAGGAACAAT	0.750192
16	CTTAACGAGGAACAAT	1.12529
17	TGGAACAATGTAGGTAT	0.187548
21	TGTTGGAACAATGTAGGTAAG	1.50038
22	CATGTTGGAACAATGTAGGTAA	0.187548
23	GCATGTTGGAACAATGTAGGTAA	1.12529
23	ACTCTGGCATGTTGGAACAATGT	0.750192
25	CATGTTGGAACAATGTAGGTAAGGG	0.93774
25	TGGCATGTTGGAACAATGTAGGTAA	0.750192
25	AGCCTCTGGCATGTTGGAACAATGT	0.750192
27	TTGGAACAATGTAGGTAAGGGAAGTCG	0.562644
29	GCATGTTGGAACAATGTAGGTAAGGGAAG	0.375096
30	CATGTTGGAACAATGTAGGTAAGGGAAGTC	0.750192
GAGCGGTC
15	CGAGCGGTCGGCGTC	0.187548
17	CCGAGCGGTCGGCGTCC	0.187548
CAAATGAC
9	CCAAATGAC	2.43812
GGCGTGAC
10	CTGGCGTGAC	0.187548
ACAATTGG
9	AACAATTGG	3.37586
10	GAACAATTGG	0.93774
GACTATCG
11	AGGGACTATCG	0.93774
13	AGAGGGACTATCG	1.31284
CAAAGATA
10	CTCAAAGATA	0.375096
CCGACGGG
23	TGCCGACGGGCGCTGACCCCCCT	0.375096
GGATTTAT
9	CGGATTTAT	0.750192
10	CCGGATTTAT	2.43812
12	GTCCGGATTTAT	1.87548
14	TTATCCGGATTTAT	0.750192
TTCGGAAT
14	TTGTTCGGAATCAC	0.187548
22	CTCAAGCGTTGTTCGGAATCAC	0.187548
GGTCGGCG
9	AGGTCGGCG	0.750192
11	AGCGGTCGGCG	0.750192
12	CGGTCGGCGTCC	1.50038
12	GCGGTCGGCGTC	1.12529
14	AGCGGTCGGCGTCC	0.750192
GGGGTCGG
10	TCGGGGTCGG	0.375096
11	GCGGGGTCGGG	0.187548
12	TCGGGGTCGGGG	0.93774
26	CGCGTCGGGGTCGGGGCACGCCGGCC	0.562644
26	TCGGGGTCGGGGGTGCGTGGCGGGGG	0.375096
CTCCTACG
12	GACTCCTACGGG	0.187548
TGGAATAA
9	ATGGAATAA	2.62567
10	GTTGGAATAA	0.187548
11	GCATGGAATAA	3.18832
12	AGCATGGAATAA	1.12529
13	GTGCATGGAATAA	2.25058
13	TAGCATGGAATAA	0.93774
14	TTAGCATGGAATAA	0.750192
15	ATTAGCATGGAATAA	0.375096
AAGTAAAG
9	GAAGTAAAG	1.50038
10	AGAAGTAAAG	2.06303
GGCGCGAC
10	CGGCGCGACC	0.375096
13	CCCACGGCGCGAC	0.187548
15	TCCCACGGCGCGACC	0.187548
GCGTCGGT
10	CGCGTCGGTC	2.06303
10	CCGCGTCGGT	0.187548
12	CGCGTCGGTGTT	0.750192
12	GTCCGCGTCGGT	0.562644
15	ACCTCCGCGTCGGTG	1.31284
15	CTCCGCGTCGGTGTT	0.375096
26	TGTGGGGGGAACCTCCGCGTCGGTGT	1.50038
GAGAAGAC
27	CGCTGAGAAGACGGTCGAACTTGACTA	0.187548
28	GCTGAGAAGACGGTCGAACTTGACTATC	1.68793
28	CTGGCGGAGCGCTGAGAAGACGGTCGAA	1.31284
28	AGACGAGAAGACCCTATGGAGCTTAAAT	0.562644
29	TGAGAAGACGGTCGAACTTGACTATCTAG	1.68793
CTTTGCTT
9	ACTTTGCTT	1.68793
10	CACTTTGCTT	5.43889
TGGATAAC
11	TTGGATAACTG	1.31284
13	ACTTGGATAACTG	0.187548
14	TACTTGGATAACTG	2.43812
15	CTACTTGGATAACTG	7.87702
15	TTACTTGGATAACTG	0.187548
16	CCTACTTGGATAACTG	3.93851
17	TCCTACTTGGATAACTG	8.25211
17	ACTTGGATAACTGTGGT	0.187548
18	CTCCTACTTGGATAACTG	91.5234
19	TCTCCTACTTGGATAACTG	28.6949
20	CTCTCCTACTTGGATAACTG	23.0684
22	TCCTCTCCTACTTGGATAACTG	0.562644
25	CGCTCCTCTCCTACTTGGATAACTG	0.562644
26	TACTTGGATAACTGTGGTAATTCTAG	0.375096
30	CTACTTGGATAACTGTGGTAATTCTAGAGC	0.375096
TTATTATC
ACTGTTCA
9	GACTGTTCA	1.50038
TCGGGCCG
19	GATAACCTCGGGCCGATCG	0.187548
20	CCTCGGGCCGATCGCACGCC	2.62567
20	ACCTCGGGCCGATCGCACGC	0.187548
TTTGTAAT
10	AGTTTGTAAT	0.562644
ATATAGAC
25	GATATAGACAGCAGGACGGTGGCCA	15.0038
26	TGATATAGACAGCAGGACGGTGGCCA	15.1914
27	TTGATATAGACAGCAGGACGGTGGCCA	9.3774
28	GTTGATATAGACAGCAGGACGGTGGCCA	3.93851
29	GGTTGATATAGACAGCAGGACGGTGGCCA	2.43812
29	TGTTGGTTGATATAGACAGCAGGACGGTG	1.50038
30	TGGTTGATATAGACAGCAGGACGGTGGCCA	1.68793
GTAAGAGC
29	AGTAAGAGCATAGCTGTTGGGACCCGAAA	0.750192
GCCAATGA
19	AAGGTGTAGCCAATGAAAT	0.187548
24	TAGGTCAAGGTGTAGCCAATGAAA	3.93851
26	GTTAGGTCAAGGTGTAGCCAATGAAA	1.68793
27	CGTTAGGTCAAGGTGTAGCCAATGAAA	0.93774
28	ACGTTAGGTCAAGGTGTAGCCAATGAAA	0.750192
29	AACGTTAGGTCAAGGTGTAGCCAATGAAA	1.50038
30	AAACGTTAGGTCAAGGTGTAGCCAATGAAA	0.187548
TCTCCTACT
10	CTCTCCTACT	37.6972
11	CCTCTCCTACT	0.750192
13	CTCCTCTCCTACT	5.43889
15	CGCTCCTCTCCTACT	0.187548
17	CTCGCTCCTCTCCTACT	0.750192
24	TTGGTCGCTCGCTCCTCTCCTACT	0.562644
28	TCCTTTGGTCGCTCGCTCCTCTCCTACT	0.187548
30	ATTCCTTTGGTCGCTCGCTCCTCTCCTACT	0.750192
GAACGGGCT
10	GGAACGGGCT	0.750192
12	AGGGAACGGGCT	0.187548
13	AGGGAACGGGCTT	1.50038
13	GGAACGGGCTTGG	0.562644
14	GGGAACGGGCTTGG	0.93774
14	AAGGGAACGGGCTT	0.187548
15	CCAAGGGAACGGGCT	0.750192
15	CAAGGGAACGGGCTT	0.187548
16	GGGAACGGGCTTGGCG	1.50038
16	AAGGGAACGGGCTTGG	1.31284
17	AAGGGAACGGGCTTGGC	0.187548
20	GGGAACGGGCTTGGCAGAAT	0.187548
28	GAAACCACAGCCAAGGGAACGGGCTTGG	0.562644
AATCAGAAG
10	TAATCAGAAG	1.68793
CGTTCGTCT
10	CCGTTCGTCT	0.562644
11	GCCGTTCGTCT	0.375096
13	GAGCCGTTCGTCT	2.25058
14	AGAGCCGTTCGTCT	1.87548
15	GAGAGCCGTTCGTCT	2.25058
17	CGGAGAGCCGTTCGTCT	4.12606
18	GCGGAGAGCCGTTCGTCT	2.25058
19	TGCGGAGAGCCGTTCGTCT	0.93774
21	GGTGCGGAGAGCCGTTCGTCT	0.187548
22	CGGTGCGGAGAGCCGTTCGTCT	2.62567
23	CCGGTGCGGAGAGCCGTTCGTCT	0.375096
24	TCCGGTGCGGAGAGCCGTTCGTCT	2.62567
25	GTCCGGTGCGGAGAGCCGTTCGTCT	1.12529
26	GGTCCGGTGCGGAGAGCCGTTCGTCT	0.375096
27	GGGTCCGGTGCGGAGAGCCGTTCGTCT	1.12529
29	CGGGGTCCGGTGCGGAGAGCCGTTCGTCT	1.50038
TGGAAATGA
10	GTGGAAATGA	1.12529
TGGGTCGGG
11	TCTGGGTCGGG	0.93774
12	TTCTGGGTCGGG	1.12529
19	GACCTGCTTCTGGGTCGGG	0.93774
AGGCCGAAG
11	GAAGGCCGAAG	1.31284
12	TGAAGGCCGAAG	0.187548
13	TTGAAGGCCGAAG	1.31284
14	TTTGAAGGCCGAAG	0.93774
15	CTTTGAAGGCCGAAG	1.12529
16	ACTTTGAAGGCCGAAG	7.12683
17	AACTTTGAAGGCCGAAG	13.5035
18	GAACTTTGAAGGCCGAAG	20.8178
19	AGAACTTTGAAGGCCGAAG	81.9585
20	GAGAACTTTGAAGGCCGAAG	96.3997
21	CGAGAACTTTGAAGGCCGAAG	212.867
22	ACGAGAACTTTGAAGGCCGAAG	180.984
23	AACGAGAACTTTGAAGGCCGAAG	119.656
24	AAACGAGAACTTTGAAGGCCGAAG	115.717
25	CAAACGAGAACTTTGAAGGCCGAAG	278.509
26	TCAAACGAGAACTTTGAAGGCCGAAG	230.684
27	TTCAAACGAGAACTTTGAAGGCCGAAG	165.98
28	ATTCAAACGAGAACTTTGAAGGCCGAAG	217.556
29	TATTCAAACGAGAACTTTGAAGGCCGAAG	138.973
30	ATATTCAAACGAGAACTTTGAAGGCCGAAG	91.5234
TCGATTCCG
14	CTTTCTCGATTCCG	2.25058
19	TAGCTCTTTCTCGATTCCG	1.12529
22	TGATAGCTCTTTCTCGATTCCG	0.375096
23	TTTCTCGATTCCGTGGGTGGTGT	0.562644
25	GATTGATAGCTCTTTCTCGATTCCG	0.93774
27	CAGATTGATAGCTCTTTCTCGATTCCG	0.750192
CCGGCGGGC
12	AGCCCGGCGGGC	0.187548
CACGTGCGC
22	ACACGTGCGCGAGTCGGGGGCT	0.187548
GACTCTTAG
10	CGACTCTTAG	1.12529
11	CGACTCTTAGC	13.691
12	CGACTCTTAGCG	284.323
12	ACGACTCTTAGC	1.12529
13	ACGACTCTTAGCG	18.9424
13	TACGACTCTTAGC	0.375096
13	ATACGACTCTTAG	0.187548
14	TACGACTCTTAGCG	6.93928
14	GATACGACTCTTAG	0.187548
15	ATACGACTCTTAGCG	2.62567
15	GATACGACTCTTAGC	0.375096
15	CGATACGACTCTTAG	0.187548
16	GATACGACTCTTAGCG	16.6918
16	CGATACGACTCTTAGC	2.25058
17	CGATACGACTCTTAGCG	91.1484
18	CCGATACGACTCTTAGCG	0.187548
19	ACCGATACGACTCTTAGCG	2.06303
ACCACAAGC
10	TACCACAAGC	0.562644
GGGTTTGGA
10	GGGGTTTGGA	3.93851
AGGGCGCCC
10	CAGGGCGCCC	0.750192
21	TTTGTGAAGGGCAGGGCGCCC	1.31284
23	TCTTTGTGAAGGGCAGGGCGCCC	0.750192
TCTTAGAGG
10	CTCTTAGAGG	1.50038
12	GATTCTTAGAGG	0.187548
13	CGCTTCTTAGAGG	0.187548
21	CTTCTTAGAGGGACAAGTGGC	0.375096
TGGGCAGGG
30	CGAAAGATGGTGAACTATGCCTGGGCAGGG	0.562644
TGTCTGATG
11	TTTGTCTGATG	0.93774
CCGGCGGCG
23	CGCGGTTCCGGCGGCGTCCGGTG	1.87548
GGGAGGCCC
10	CGGGAGGCCC	0.93774
11	GCGGGAGGCCC	1.12529
16	ATAAGTGGGAGGCCCC	1.50038
30	GAATAAGTGGGAGGCCCCCGGCGCCCGGCC	0.562644
GGGGGGGCG
16	AGGCGGGGGGGCGAGC	0.187548
TACAATGGC
11	CATACAATGGC	1.31284
TCGGGGGGC
21	CAGGGTCGGGGGGCGGTGGGG	0.562644
CAACGGACC
15	TTTGATCAACGGACC	1.31284
CTTGAGTGG
10	GCTTGAGTGG	6.18909
TCTGGTCGA
10	CTCTGGTCGA	0.562644
11	CCTCTGGTCGA	1.31284
14	GCTCTGGTCGAGGT	1.68793
21	TGCTCTGGTCGAGGTTGGCGG	0.562644
TAGAATAGG
12	GTGTAGAATAGG	1.12529
13	GGTGTAGAATAGG	3.00077
15	GAGGTGTAGAATAGG	0.93774
19	AATAATAGAATAGGACGTG	1.31284
21	GAATAATAGAATAGGACGTGT	0.93774
23	AGACATAGGAGGTGTAGAATAGG	1.12529
GCCCCGAGA
25	CGCCCCGAGAGAGGGGCCCGTGCCT	0.562644
CCCGGGTGG
10	GCCCGGGTGG	0.93774
24	AGGGCGCGGGCCCGGGTGGAGCCA	0.750192
ACTCTTAGC
11	AACTCTTAGCG	0.187548
CTGATGATG
17	TACTGATGATGTGTTGT	1.12529
21	TACTGATGATGTGTTGTTGCC	0.562644
22	CCTACTGATGATGTGTTGTTGC	0.187548
24	CCCTACTGATGATGTGTTGTTGCC	1.31284
26	TACCCTACTGATGATGTGTTGTTGCC	0.750192
GAGACAGCC
12	TGGGAGACAGCC	0.750192
15	GGATGGGAGACAGCC	0.187548
16	TGGATGGGAGACAGCC	0.187548
17	TTGGATGGGAGACAGCC	0.375096
18	CTTGGATGGGAGACAGCC	0.187548
19	ACTTGGATGGGAGACAGCC	0.187548
20	TACTTGGATGGGAGACAGCC	0.375096
GGGATTGTG
10	GGGGATTGTG	0.750192
AGACTGAAG
22	ATGAGAACTTTGAAGACTGAAG	0.562644
29	AATTCAAATGAGAACTTTGAAGACTGAAG	0.187548
AGCGTTGTC
10	AAGCGTTGTC	0.187548
AGGAGGATC
10	CAGGAGGATC	7.50192
12	GGCAGGAGGATC	2.06303
14	GAGGCAGGAGGATC	1.31284
15	AGAGGCAGGAGGATC	1.12529
17	GCAGAGGCAGGAGGATC	1.87548
17	GGCAGGAGGATCACGAG	1.50038
18	GGCAGAGGCAGGAGGATC	0.562644
19	AGGCAGAGGCAGGAGGATC	4.87625
20	GAGGCAGAGGCAGGAGGATC	1.68793
21	GGAGGCAGAGGCAGGAGGATC	1.12529
22	AGGAGGCAGAGGCAGGAGGATC	2.81322
23	AAGGAGGCAGAGGCAGGAGGATC	0.750192
24	GAAGGAGGCAGAGGCAGGAGGATC	2.81322
25	TGAAGGAGGCAGAGGCAGGAGGATC	2.62567
26	CTGAAGGAGGCAGAGGCAGGAGGATC	1.12529
CGCGGGTAA
25	GCAGGCGCGGGTAACCCGTTGAACC	0.750192
GAAATGGGC
28	CAATGAAATGGGAAGAAATGGGCTACAT	0.375096
CTTGGACCG
20	AAAATTCTTGGACCGGCGCA	0.93774
CCCGTCGCT
17	CACACCGCCCGTCGCTC	0.187548
20	TGTACACACCGCCCGTCGCT	1.50038
CGGTGGCCA
10	ACGGTGGCCA	11.4404
11	GACGGTGGCCA	7.68947
12	GGACGGTGGCCA	55.7018
13	AGGACGGTGGCCA	169.356
13	CGGACGGTGGCCA	0.187548
14	CAGGACGGTGGCCA	1491.57
14	CCGGACGGTGGCCA	1.31284
15	GCAGGACGGTGGCCA	99.0254
15	GCCGGACGGTGGCCA	0.750192
16	AGCAGGACGGTGGCCA	231.997
16	AGCCGGACGGTGGCCA	0.750192
17	CAGCAGGACGGTGGCCA	37.3221
17	CAGCCGGACGGTGGCCA	0.93774
18	ACAGCAGGACGGTGGCCA	12.7533
19	GACAGCAGGACGGTGGCCA	12.9408
19	GGACGGTGGCCATGGAAGT	0.375096
20	AGACAGCAGGACGGTGGCCA	20.4427
20	AGGACGGTGGCCATGGAAGT	1.87548
21	TAGACAGCAGGACGGTGGCCA	13.3159
21	CAGGACGGTGGCCATGGAAGT	1.50038
22	ATAGACAGCAGGACGGTGGCCA	23.8186
22	GGACGGTGGCCATGGAAGTCGG	0.750192
22	ATAGACAGCCGGACGGTGGCCA	0.187548
22	ATTGACAGCAGGACGGTGGCCA	0.187548
23	TATAGACAGCAGGACGGTGGCCA	22.1307
23	AGCAGGACGGTGGCCATGGAAGT	0.562644
24	CAGCAGGACGGTGGCCATGGAAGT	0.750192
24	ATCTAGACAGCCGGACGGTGGCCA	0.187548
26	GACAGCAGGACGGTGGCCATGGAAGT	0.562644
27	TACATCTTGACAGCAGGACGGTGGCCA	0.375096
28	GTTCATCTAGACAGCCGGACGGTGGCCA	0.187548
29	CAGGACGGTGGCCATGGAAGTCGGAATCC	0.187548
AAACTCTGG
10	GAAACTCTGG	3.75096
11	GGAAACTCTGG	0.375096
12	GGGAAACTCTGG	1.31284
13	AAGGAAACTCTGG	0.750192
15	GAAACTCTGGTGGAT	0.187548
GGTTGGGAC
GGCCGGGCG
11	GGGGCCGGGCG	0.93774
GATACCGCC
10	GGATACCGCC	0.187548
TGGGGCGGT
13	ACTGGGGCGGTCG	0.187548
TTGGAGGGC
12	ATTGGAGGGCAA	0.187548
GGGGATTGC
24	TTCGTGATGGGGATCGGGGATTGC	0.750192
29	CATTCGTGATGGGGATCGGGGATTGCAAT	0.187548
AAGTGTGCT
17	ATACTGGAAAGTGTGCT	0.93774
GGGAGCGGG
14	TTGGGAGCGGGCGG	1.12529
20	TTGGGAGCGGGCGGGCGGTA	0.562644
AAGAGTGCT
10	AAAGAGTGCT	0.375096
CAGGTCTGT
16	TAACAGGTCTGTGATG	0.562644
AGGGTTTGT
10	AAGGGTTTGT	1.68793
11	CAAGGGTTTGT	1.31284
12	ACAAGGGTTTGT	1.31284
13	CACAAGGGTTTGT	1.31284
15	GACACAAGGGTTTGT	6.18909
16	CGACACAAGGGTTTGT	0.562644
17	TCGACACAAGGGTTTGT	1.12529
23	CAGCCCTCGACACAAGGGTTTGT	1.12529
24	TCAGCCCTCGACACAAGGGTTTGT	1.31284
AGCTGGGCG
10	GAGCTGGGCG	3.93851
GAGATCGCC
14	GATGGGAGATCGCC	1.68793
16	TGGATGGGAGATCGCC	0.93774
17	TTGGATGGGAGATCGCC	1.31284
18	CTTGGATGGGAGATCGCC	2.25058
18	TTGGATGGGAGATCGCCT	1.31284
21	GTACTTGGATGGGAGATCGCC	2.06303
ACTGTATCT
10	TACTGTATCT	0.375096
CAGGACCAG
ACTCTTAGG
CGGGACCGG
13	CGTCGGGACCGGG	0.93774
CCCCCCGCC
18	TCCCCCCGCCGGGCGTCG	0.562644
GCTCAGGGG
22	TGGTGGGACTGCTCAGGGGAGG	0.187548
AAGTTACCA
28	GTGTCAGAAAAGTTACCACAGGGATAAC	0.375096
CTCTATCCC
11	TCCTCTATCCC	0.187548
CTTTCTTTT
GAGACTGCC
13	ATGGGAGACTGCC	0.187548
14	GATGGGAGACTGCC	1.68793
15	GGATGGGAGACTGCC	0.187548
16	TGGATGGGAGACTGCC	0.375096
17	TTGGATGGGAGACTGCC	2.25058
18	CTTGGATGGGAGACTGCC	1.87548
19	ACTTGGATGGGAGACTGCC	2.43812
20	TACTTGGATGGGAGACTGCC	4.50115
21	GTACTTGGATGGGAGACTGCC	0.562644
21	GTACTTGGATTGGAGACTGCC	0.187548
21	ATACTTGGATGGGAGACTGCC	0.187548
22	AGTACTTGGATGGGAGACTGCC	1.50038
23	TAGTACTTGGATGGGAGACTGCC	0.562644
24	TTAGTACTTGGATGGGAGACTGCC	0.93774
25	GTTAGTACTTGGATGGGAGACTGCC	2.25058
GAAACCGCC
19	ACTTGGATGGGAAACCGCC	0.562644
22	AGTACTTGGATGGGAAACCGCC	0.187548
25	GTTAGTACTTGGATGGGAAACCGCC	0.375096
CGGGCGTGG
10	CCGGGCGTGG	0.187548
13	GGGCGGGCGTGGG	0.375096
24	GCCGGGCGTGGAATGCGAGTGCCT	1.68793
ATGGATGGA
10	GATGGATGGA	0.750192
GGGCGGGCT
11	GGGGGCGGGCT	1.50038
TCGTAGCGG
10	CTCGTAGCGG	0.187548
11	ACTCGTAGCGG	1.31284
12	GGCTCGTAGCGG	0.187548
13	CGGCTCGTAGCGG	0.375096
TTTGGAGGC
GAGACCACC
14	GATGGGAGACCACC	0.187548
15	TGATGGGAGACCACC	0.375096
16	TGGATGGGAGACCACC	0.187548
17	TTGGATGGGAGACCACC	0.562644
23	TAGTACTTGGATGGGAGACCACC	0.187548
GACTGTTAA
10	TGACTGTTAA	0.187548
ACGCACGGC
11	TACGCACGGCC	0.750192
AGGGACGGC
14	AGAGGGACGGCCGG	0.375096
15	TTAAGAGGGACGGCC	1.31284
15	AGAGGGACGGCCGGG	0.375096
16	GATTAAGAGGGACGGC	0.375096
TGGTGGCGC
20	TAGTGGTGGCGCACGCCGGT	0.187548
GGGCGGGCG
10	CGGGCGGGCG	0.187548
11	CGGGCGGGCGG	1.50038
CGGTGGTCA
12	TGCCGGTGGTCA	0.187548
GCCCTGTAAT
11	GGCCCTGTAAT	17.8171
12	AGGCCCTGTAAT	21.568
13	GAGGCCCTGTAAT	35.0715
14	CGAGGCCCTGTAAT	44.824
14	GGAGGCCCTGTAAT	5.43889
14	TGAGGCCCTGTAAT	0.187548
15	TCGAGGCCCTGTAAT	63.9539
16	TTCGAGGCCCTGTAAT	100.526
16	GTTGAGGCCCTGTAAT	1.12529
17	TTTCGAGGCCCTGTAAT	55.3267
17	GTTCGAGGCCCTGTAAT	3.00077
18	CTTTCGAGGCCCTGTAAT	50.2629
19	TCTTTCGAGGCCCTGTAAT	15.3789
20	CTCTTTCGAGGCCCTGTAAT	6.37663
21	ACTCTTTCGAGGCCCTGTAAT	1.68793
22	GACTCTTTCGAGGCCCTGTAAT	0.750192
23	GGACTCTTTCGAGGCCCTGTAAT	1.68793
24	AGGACTCTTTCGAGGCCCTGTAAT	0.375096
25	CAGGACTCTTTCGAGGCCCTGTAAT	8.25211
26	ACAGGACTCTTTCGAGGCCCTGTAAT	0.562644
27	TACAGGACTCTTTCGAGGCCCTGTAAT	2.81322
28	ATACAGGACTCTTTCGAGGCCCTGTAAT	1.87548
29	AATACAGGACTCTTTCGAGGCCCTGTAAT	0.750192
30	CAATACAGGACTCTTTCGAGGCCCTGTAAT	2.62567
GGTCGTGGGT
11	GGGTCGTGGGT	11.4404
12	ACGGTCGTGGGT	0.187548
GCCGTCGTGG
11	GGCCGTCGTGG	0.187548
TGGGCCTGGA
11	ATGGGCCTGGA	1.68793
11	TTGGGCCTGGA	0.187548
CACCAAGCGT
11	TCACCAAGCGT	1.12529
26	ATTGTGAAGCAGAATTCACCAAGCGT	1.31284
29	AGAATTCACCAAGCGTTGGATTGTTCACC	0.187548
CTAGGAATAC
12	AGCTAGGAATAC	1.31284
13	CAGCTAGGAATAC	1.31284
AAGGGCACCA
26	GTAAAGGAATTGACGGAAGGGCACCA	0.187548
28	TTAAAGGAATTGACGGAAGGGCACCACC	1.87548
TTGGTGGAGT
19	TAGTTGGTGGAGTGATTTG	0.93774
CGCCGGCAGG
11	ACGCCGGCAGG	0.750192
CTGAACGCCT
13	TGACTGAACGCCT	0.750192
14	ATGACTGAACGCCT	0.375096
17	ATTATGACTGAACGCCT	0.187548
21	TGGGATTATGACTGAACGCCT	1.87548
23	TGTGGGATTATGACTGAACGCCT	0.93774
27	CATCTGTGGGATTATGACTGAACGCCT	1.12529
28	CCATCTGTGGGATTATGACTGAACGCCT	0.187548
TCGTCGCGCC
22	CCCCGGGCGTCGTCGCGCCGTA	1.12529
CAATGAAGCG
26	GTGAAGAAATTCAATGAAGCGCGGGT	0.93774
28	TGTCAAAGTGAAGAAATTCAATGAAGCG	0.562644
GTTGACCTCG
12	GGTTGACCTCGG	0.562644
CGCGCATGAA
11	ACGCGCATGAA	1.87548
12	GACGCGCATGAA	4.12606
14	GTGACGCGCATGAA	0.187548
17	TTAGTGACGCGCATGAA	1.31284
18	ATTAGTGACGCGCATGAA	0.375096
19	TTAGTGACGCGCATGAATG	1.12529
24	ATTAGTGACGCGCATGAATGGATT	0.93774
29	AGTGACGCGCATGAATGGATGAACGAGAT	0.187548
30	AGTGACGCGCATGAATGGATGAACGAGATT	0.562644
GGGACAGTCG
18	TAATAGGGACAGTCGGGG	0.750192
20	ATGATTAATAGGGACAGTCG	0.375096
TCCGGAGCGG
TCTCGGCCTT
11	GTCTCGGCCTT	0.750192
CTGAGCGTCG
13	TGTCTGAGCGTCG	0.562644
14	CTGTCTGAGCGTCG	0.187548
TACATTAGCA
11	ATACATTAGCA	1.12529
14	CGAATACATTAGCA	0.375096
16	CTCGAATACATTAGCA	0.93774
18	TGCTCGAATACATTAGCA	0.562644
TCGTCCGACC
23	GGTCGTCCGACCTGGGTATAGGG	0.562644
GGCCCGGTGG
16	TCGGGGCCCGGTGGGG	1.68793
17	CGGGGCCCGGTGGGGGG	0.187548
18	TCGGGGCCCGGTGGGGGG	0.187548
GAAAAGGTGT
18	AGACCCCAGAAAAGGTGT	1.12529
CGGCCCTGGC
12	CACGGCCCTGGC	0.375096
TTCTATTTTG
14	TGGTTCTATTTTGT	0.93774
19	GTTCTATTTTGTTGGTTTT	0.187548
21	AGGACCGCGGTTCTATTTTGT	0.375096
22	AGGACGTGTGGTTCTATTTTGT	0.93774
22	TAGGACCGCGGTTCTATTTTGT	0.750192
CACGCGCGCT
25	GGGGCTGCACGCGCGCTACACTGAC	1.12529
AGGGTCGGGC
14	AGCAGGGTCGGGCC	0.375096
16	GCAGGGTCGGGCCTGG	0.375096
18	CTAAGCAGGGTCGGGCCT	0.187548
28	GCAGGGTCGGGCCTGGTTAGTACTTGGA	0.562644
GGTGGCGCAC
GATGTCGGCT
11	CGATGTCGGCT	0.375096
12	TCGATGTCGGCT	0.562644
12	CGATGTCGGCTC	0.187548
13	TTCGATGTCGGCT	2.25058
14	CTTCGATGTCGGCT	1.12529
16	CTTCGATGTCGGCTCT	0.93774
17	CACCTCGATGTCGGCTC	0.750192
17	TTCGATGTCGGCTCTTC	0.187548
TTCGGTTGGG
12	ATTTCGGTTGGG	0.187548
13	AATTTCGGTTGGG	3.56341
14	AAATTTCGGTTGGG	0.750192
15	GAAATTTCGGTTGGG	0.562644
16	TGAAATTTCGGTTGGG	0.93774
16	AATTTCGGTTGGGGCA	0.187548
21	AAGTTTGAAATTTCGGTTGGG	1.50038
22	TAAGTTTGAAATTTCGGTTGGG	1.68793
AGAATGGGAC
GCCTCTTAGG
GACTCTTCGG
11	CGACTCTTCGG	0.375096
TAGAGGGGGA
11	GTAGAGGGGGA	0.562644
GGTGCGGACC
19	ACTGGTGCGGACCAGGGGA	0.187548
29	GAACTGGTGCGGACCAGGGGAATCCGACT	1.31284
29	CCGACTTAGAACTGGTGCGGACCAGGGGA	0.187548
CTCCTGTCTG
11	GCTCCTGTCTG	0.187548
AAGCCCGGCT
CTCTTCGCGG
11	CCTCTTCGCGG	0.750192
12	TCCTCTTCGCGG	0.375096
13	CTCCTCTTCGCGG	0.750192
GCGCCGGGCG
11	GGCGCCGGGCG	0.187548
CTCTTAGCTG
12	GGCTCTTAGCTG	0.187548
14	AATGCTCTTAGCTG	0.187548
TTGGTGACTC
12	CTTTGGTGACTC	0.93774
13	GCTTTGGTGACTC	3.37586
14	GGCTTTGGTGACTC	4.50115
15	CGGCTTTGGTGACTC	1.50038
ACGGGTGACG
TGGTAGGATA
18	CGATGGTAGGATAGTGGC	0.93774
GAGCTCTTTC
12	GAGAGCTCTTTC	0.562644
21	TGACAGATTGAGAGCTCTTTC	0.375096
24	GATTGACAGATTGAGAGCTCTTTC	0.750192
TGGGGCGGCA
13	CTGGGGCGGCACA	0.187548
17	TTTGGCTGGGGCGGCAC	0.187548
29	TCAGGTGGGGAGTTTGGCTGGGGCGGCAC	0.187548
TGGGACTGAGA
12	ATGGGACTGAGA	4.6887
AACACCTGAGA
12	GAACACCTGAGA	1.50038
13	GAACACCTGAGAA	1.87548
AGTCGGGTTGC
14	CGGAGTCGGGTTGC	0.187548
20	TTCCCGGAGTCGGGTTGCTT	0.562644
22	TCTTCCCGGAGTCGGGTTGCTT	0.187548
CTGAAACTTAA
12	GCTGAAACTTAA	0.187548
13	AGCTGAAACTTAA	2.25058
14	AAGCTGAAACTTAA	1.68793
15	AAAGCTGAAACTTAA	1.12529
15	AAGGCTGAAACTTAA	0.187548
16	CAAAGCTGAAACTTAA	1.31284
16	CAAGGCTGAAACTTAA	0.750192
17	GCAAAGCTGAAACTTAA	0.750192
17	CAAAGCTGAAACTTAAA	0.187548
18	TGCAAAGCTGAAACTTAA	4.12606
18	CGCAAGGCTGAAACTTAA	1.31284
19	TTGCAAAGCTGAAACTTAA	0.187548
20	GTCGCAAGGCTGAAACTTAA	0.187548
21	GGTTGCAAAGCTGAAACTTAA	5.25135
22	TGGTCGCAAGGCTGAAACTTAA	0.187548
23	ATGGTTGCAAAGCTGAAACTTAA	8.62721
24	TATGGTTGCAAAGCTGAAACTTAA	0.93774
25	GTATGGTTGCAAAGCTGAAACTTAA	0.93774
25	TATGGTTGCAAAGCTGAAACTTAAA	0.187548
26	AGTATGGTCGCAAGGCTGAAACTTAA	0.187548
28	GGAGTATGGTCGCAAGGCTGAAACTTAA	0.187548
29	GGGAGTATGGTCGCAAGGCTGAAACTTAA	0.187548
CTCTGGCATGT
12	CCTCTGGCATGT	1.87548
13	GCCTCTGGCATGT	4.31361
14	AGCCTCTGGCATGT	11.628
15	CAGCCTCTGGCATGT	1.31284
16	ACAGCCTCTGGCATGT	1.50038
18	GAACAGCCTCTGGCATGT	3.75096
19	TGAACAGCCTCTGGCATGT	0.187548
22	AGGTGAACAGCCTCTGGCATGT	1.50038
26	TCCAAGGTGAACAGCCTCTGGCATGT	3.56341
27	CTCCAAGGTGAACAGCCTCTGGCATGT	3.00077
28	TCTCCAAGGTGAACAGCCTCTGGCATGT	0.375096
29	GTCTCCAAGGTGAACAGCCTCTGGCATGT	2.06303
30	GGTCTCCAAGGTGAACAGCCTCTGGCATGT	0.93774
GAGCCTGAGAA
14	AAGGAGCCTGAGAA	1.12529
TACACTGACTG
12	CTACACTGACTG	1.12529
GGGAGGCGCGT
19	GCCGGGAGGCGCGTGCGTC	0.750192
AACGGGCTTGG
GTACGGACAGG
13	TGGTACGGACAGG	1.12529
TTGGGACCCGA
17	TGTTGGGACCCGAAAGA	1.31284
GACTCTGGACG
19	CGGCGGCGACTCTGGACGC	0.187548
29	GGCGGCGACTCTGGACGCGAGCCGGGCCC	0.187548
GACGGAAGGGC
12	TGACGGAAGGGC	0.187548
22	TAAAGGAATTGACGGAAGGGCA	0.187548
25	TTAAAGGAATTGACGGAAGGGCACC	0.750192
ACGGCCGGTAC
ACACGGACAGG
24	TCACCCGGCCCGGACACGGACAGG	0.93774
24	CGGCCCGGACACGGACAGGATTGA	0.562644
27	CCCGGACACGGACAGGATTGACAGATT	0.562644
29	CCCGGACACGGACAGGATTGACAGATTGA	0.562644
CGGGTGCTGTA
13	CCGGGTGCTGTAG	0.562644
14	CCGGGTGCTGTAGG	0.93774
14	ACCGGGTGCTGTAG	0.562644
15	ACCGGGTGCTGTAGG	20.0676
15	TACCGGGTGCTGTAG	1.12529
15	ATACCGGGTGCTGTA	0.187548
16	CCGGGTGCTGTAGGCT	3.37586
16	TACCGGGTGCTGTAGG	2.43812
16	ACCGGGTGCTGTAGAA	0.562644
17	ACCGGGTGCTGTAGGCT	4.87625
17	ATACCGGGTGCTGTAGG	1.12529
18	ACCGGGTGCTGTAGGCTT	6.18909
18	AATACCGGGTGCTGTAGG	0.93774
18	TACCGGGTGCTGTAGGCT	0.750192
19	ACCGGGTGCTGTAGGCTTT	10.8778
19	TACCGGGTGCTGTAGGCTT	2.43812
19	ATACCGGGTGCTGTAGGCT	1.68793
20	TACCGGGTGCTGTAGGCTTT	4.6887
20	AATACCGGGTGCTGTAGGCT	1.50038
20	GTACCGGGTGCTGTAGGCTT	0.375096
21	ATACCGGGTGCTGTAGGCTTT	1.87548
21	GAATACCGGGTGCTGTAGGCT	1.12529
22	GAATACCGGGTGCTGTAGGCTT	1.31284
23	GGAATACCGGGTGCTGTAGGCTT	7.50192
23	GAATACCGGGTGCTGTAGGCTTT	5.43889
24	GGAATACCGGGTGCTGTAGGCTTT	15.1914
24	GGGAATACCGGGTGCTGTAGGCTT	0.562644
25	TGGGAATACCGGGTGCTGTAGGCTT	2.62567
25	GCTGGGAATACCGGGTGCTGTAGGC	0.93774
26	TGGGAATACCGGGTGCTGTAGGCTTT	2.81322
26	CTGGGAATACCGGGTGCTGTAGGCTA	0.562644
27	CTGGGAATACCGGGTGCTGTAGGCTTT	1.50038
28	CCTGGGAATACCGGGTGCTGTAGGCTTT	4.31361
29	CGCCTGGGAATACCGGGTGCTGTAGGCTT	0.562644
30	CGCCTGGGAATACCGGGTGCTGTAGGCTTT	1.12529
30	CCGCCTGGGAATACCGGGTGCTGTAGGCTT	0.187548
GGGTCGGGCCT
TCCGGCACCTG
12	TTCCGGCACCTG	0.93774
TGGTTAGTACT
16	GGGCCTGGTTAGTACT	0.375096
18	GCCTGGTTAGTACTTGGA	1.12529
21	AGGTCGGGCCTGGTTAGTACT	0.187548
GAAATTTCGGT
22	AGTATAAGTTTGAAATTTCGGT	0.93774
AATTCTTGGAC
17	AGGTGAAATTCTTGGAC	0.375096
GAAACCTCCCG
15	GACAGAAACCTCCCG	2.43812
17	AGGACAGAAACCTCCCG	2.06303
GCCATGGAAGT
12	GGCCATGGAAGT	2.06303
CTGTAGGCTTT
14	GTGCTGTAGGCTTT	2.06303
15	GGTGCTGTAGGCTTT	5.0638
16	GGGTGCTGTAGGCTTT	3.00077
16	AGGTGCTGTAGGCTTT	1.31284
AAGAAATTCAA
21	TGTCAAAGTGAAGAAATTCAA	0.187548
22	ATGTCAAAGTGAAGAAATTCAA	3.18832
23	AATGTCAAAGTGAAGAAATTCAA	1.31284
24	GAATGTCAAAGTGAAGAAATTCAA	0.562644
29	GCTCTGAATGTCAAAGTGAAGAAATTCAA	0.375096
30	TGCTCTGAATGTCAAAGTGAAGAAATTCAA	0.375096
GGGCGCGGGCC
12	AGGGCGCGGGCC	0.562644
TAAGGCGCCCG
TAGTACTTGGA
13	GTTAGTACTTGGA	2.81322
24	TTAGTACTTGGATGGGATTCCCCC	1.12529
24	GTTAGTACTTGGATGGGAGACCGC	0.187548
25	GTTAGTACTTGGATGGGAGGCCGCC	1.12529
25	GTTAGTACTTGGATGGGATTCCCCC	0.562644
26	GTTAGTACTTGGATGGGATTCCCCCT	0.187548
TCCTCTGTTCC
12	CTCCTCTGTTCC	0.187548
AAAGTTGCTGC
13	TTAAAGTTGCTGC	0.562644
16	TTAAAGTTGCTGCAGT	0.187548
GGTCTTGTAAT
12	GGGTCTTGTAAT	1.12529
13	TGGGTCTTGTAAT	0.93774
14	TTGGGTCTTGTAAT	0.562644
15	TTTGGGTCTTGTAAT	2.25058
16	TTTTGGGTCTTGTAAT	2.06303
17	CTTTTGGGTCTTGTAAT	2.06303
18	TCTTTTGGGTCTTGTAAT	3.56341
19	CTCTTTTGGGTCTTGTAAT	1.68793
20	GCTCTTTTGGGTCTTGTAAT	0.562644
22	GGGCTCTTTTGGGTCTTGTAAT	0.375096
23	TTTTGGGTCTTGTAATTGGAATG	0.187548
24	CAGGGCTCTTTTGGGTCTTGTAAT	0.187548
TGGAGCCGGGCG
13	GTGGAGCCGGGCG	39.3851
14	CGTGGAGCCGGGCG	30.3828
15	GCGTGGAGCCGGGCG	84.0215
16	GGCGTGGAGCCGGGCG	237.811
17	TGGCGTGGAGCCGGGCG	105.027
18	CTGGCGTGGAGCCGGGCG	146.85
19	GCTGGCGTGGAGCCGGGCG	95.0869
20	CGCTGGCGTGGAGCCGGGCG	82.7087
21	TCGCTGGCGTGGAGCCGGGCG	140.286
22	CTCGCTGGCGTGGAGCCGGGCG	52.701
23	GCTCGCTGGCGTGGAGCCGGGCG	32.2583
24	GGCTCGCTGGCGTGGAGCCGGGCG	22.8809
25	CGGCTCGCTGGCGTGGAGCCGGGCG	14.4412
28	GCCCGGCTCGCTGGCGTGGAGCCGGGCG	1.50038
GGATTTGCTGAA
16	TAGGATTTGCTGAAGG	0.562644
18	TAGGATTTGCTGAAGGAG	0.187548
25	TAGGATTTGCTGAAGGAGGCAGAGG	0.750192
29	TAGGATTTGCTGAAGGAGGCAGAGGCAGG	0.187548
CGGTTGGACATG
TAGGACGTGTGG
13	ATAGGACGTGTGG	0.750192
16	AGAATAGGACGTGTGG	0.562644
TACTGGTCCGGC
ATTCGTGATGGG
22	CATTCGTGATGGGGATCGGGGA	0.187548
GTTCGGCACCTT
16	ACCCGTTCGGCACCTT	0.93774
27	CGTTCGGCACCTTACGAGAAATCAAAG	0.562644
GCGCCGGGGAGG
13	CGCGCCGGGGAGG	0.93774
AAGTGAAGAAAT
21	ATGTCAAAGTGAAGAAATTCA	0.187548
ATGGCTGTCGTC
27	CAGGTGCTGCATGGCTGTCGTCAGCTC	0.187548
AACGTGAGCTGG
14	GGAACGTGAGCTGG	0.562644
16	AGGGAACGTGAGCTGG	1.68793
27	TAGGGAACGTGAGCTGGGTTTAGACCG	1.87548
GCGTCCGGACTG
13	GGCGTCCGGACTG	0.375096
17	TGAGGCGTCCGGACTGG	0.187548
TAGTCGAGGGGC
TCGGGCTGGGGC
21	GGGTCGGTCGGGCTGGGGCGC	0.562644
25	AGGGCTGGGTCGGTCGGGCTGGGGC	0.562644
27	AGGCTGGGTCGGTCGGGCTGGGGCGCG	0.187548
29	CTAAGGGCTGGGTCGGTCGGGCTGGGGCG	0.562644
CGTCGATGAAGA
14	TGCGTCGATGAAGA	0.750192
GAACTGAGGCCA
15	TCGGAACTGAGGCCA	0.562644
16	TTCGGAACTGAGGCCA	2.62567
17	TTTCGGAACTGAGGCCA	1.31284
18	TTTTCGGAACTGAGGCCA	2.25058
19	GTTTTCGGAACTGAGGCCA	0.375096
23	TCGGAACTGAGGCCATGATTAAG	0.562644
24	TTCGGAACTGAGGCCATGATTAAG	0.93774
25	TTTCGGAACTGAGGCCATGATTAAG	0.187548
25	TTGTTGGTTTTCGGAACTGAGGCCA	0.187548
26	TTTGTTGGTTTTCGGAACTGAGGCCA	0.562644
26	TTTTCGGAACTGAGGCCATGATTAAG	0.187548
27	TTTTGTTGGTTTTCGGAACTGAGGCCA	2.43812
27	TTCGGAACTGAGGCCATGATTAAGAGG	0.187548
28	ATTTTGTTGGTTTTCGGAACTGAGGCCA	0.375096
29	TATTTTGTTGGTTTTCGGAACTGAGGCCA	0.187548
30	CTATTTTGTTGGTTTTCGGAACTGAGGCCA	0.375096
CGGGGGGACCGT
23	TCGGGGGGACCGTCGGTCACGCG	0.562644
TTCGGAACTGAG
14	GTTCGGAACTGAGG	0.562644
16	TTTCGGAACTGAGGCC	0.187548
17	GTTTTCGGAACTGAGGC	0.187548
GGTGCTGTAGGC
14	GGGTGCTGTAGGCT	0.750192
15	GGGTGCTGTAGGCTT	1.50038
16	GGGTGCTGTAGGCTTA	0.562644
AAAAAAAAAAAA
19	GAAAAAAAAAAAAAAAAAA	0.375096
25	TAAAAAAAAAAAAAAAAAAAAAAAA	0.187548
AATAGGGACAGT
13	AAATAGGGACAGT	0.562644
13	TAATAGGGACAGT	0.562644
GTGTTGTTGCCA
20	GATGTGTTGTTGCCATGGTA	0.187548
GACTCTGGCATG
19	CGAACGAGACTCTGGCATG	0.93774
ATGGGATTCCCCC
14	GATGGGATTCCCCC	0.187548
15	GGATGGGATTCCCCC	0.187548
20	TACTTGGATGGGATTCCCCC	0.93774
21	GTACTTGGATGGGATTCCCCC	0.562644
TCTTAGATCGATG
14	CTCTTAGATCGATG	11.8155
15	ACTCTTAGATCGATG	0.93774
20	CTCTTAGATCGATGTGGTGC	0.375096
22	CTCTTAGATCGATGTGGTGCTC	1501.7
22	ACTCTTAGATCGATGTGGTGCT	0.750192
23	ACTCTTAGATCGATGTGGTGCTC	121.719
23	CTCTTAGATCGATGTGGTGCTCC	6.18909
24	CACTCTTAGATCGATGTGGTGCTC	10.6902
24	ACTCTTAGATCGATGTGGTGCTCC	0.187548
25	CTCTTAGATCGATGTGGTGCTCCGG	3.75096
26	CTCTTAGATCGATGTGGTGCTCCGGA	18.1922
27	ACTCTTAGATCGATGTGGTGCTCCGGA	2.43812
28	CTCTTAGATCGATGTGGTGCTCCGGAGT	3.75096
29	CTCTTAGATCGATGTGGTGCTCCGGAGTT	1.87548
30	CTCTTAGATCGATGTGGTGCTCCGGAGTTC	0.750192
30	ACTCTTAGATCGATGTGGTGCTCCGGAGTT	0.375096
AGCCGGCGGGAGC
14	GAGCCGGCGGGAGC	1.87548
TTTGGCTGGGGCG
25	CAGGTGGGGAGTTTGGCTGGGGCGG	0.187548
AGCTGCGGCGGGC
16	TCAGCTGCGGCGGGCG	0.750192
CGCGGCGGCGCGG
TGTTGGTTTTCGG
20	TTTTGTTGGTTTTCGGAACT	0.187548
GCCCGATCTCGTC
14	CGCCCGATCTCGTC	1.12529
15	GCGCCCGATCTCGTC	0.187548
16	CGCGCCCGATCTCGTC	0.750192
17	ACGCGCCCGATCTCGTC	1.31284
18	CGCCCGATCTCGTCTGAT	0.187548
19	GAACGCGCCCGATCTCGTC	0.562644
CTCAAACTTTAAA
20	ACCTATTCTCAAACTTTAAA	1.50038
25	AACCTATTCTCAAACTTTAAATGGG	0.187548
GGCCCGAGCCGCC
18	AAGCAGGCCCGAGCCGCC	0.93774
21	TCAAAGCAGGCCCGAGCCGCC	0.93774
GACATGAGAGGTG
15	GAGACATGAGAGGTG	0.750192
16	AGAGACATGAGAGGTG	0.750192
18	GAAGAGACATGAGAGGTG	1.50038
22	CGGTGAAGAGACATGAGAGGTG	0.187548
23	ACGGTGAAGAGACATGAGAGGTG	2.06303
24	CACGGTGAAGAGACATGAGAGGTG	0.93774
25	GCACGGTGAAGAGACATGAGAGGTG	1.31284
28	CTGGCACGGTGAAGAGACATGAGAGGTG	0.562644
TTAATAGGGACAG
27	GACCGCCGTAATGATTAATAGGGACAG	0.750192
AGCTCTCGCTGGC
28	CGGCGTCCGGTGAGCTCTCGCTGGCCCT	0.750192
CGGAGGTTCGAAG
19	AAAGTCGGAGGTTCGAAGA	0.187548
23	AAGTCGGAGGTTCGAAGACGATC	0.187548
CTGGTGGAGGCTC
16	TCTGGTGGAGGCTCGT	0.187548
CTACTCTGATCGT
ATGTCGGCTCGTC
CCTGGGTATAGGG
20	CGTCCGACCTGGGTATAGGG	0.187548
ATGTGTTGTTGCC
16	ATGATGTGTTGTTGCC	0.375096
TGGGATTATGACT
15	TGTGGGATTATGACT	1.31284
16	TGTGGGATTATGACTG	0.562644
17	TGTGGGATTATGACTGA	1.31284
19	ATCTGTGGGATTATGACTG	0.187548
20	CATCTGTGGGATTATGACTG	0.187548
GAATATATTAGCA
15	TCGAATATATTAGCA	0.187548
TGGGGATCGGGGA
16	ATGGGGATCGGGGATT	0.187548
19	GTGATGGGGATCGGGGATT	1.12529
21	TTCGTGATGGGGATCGGGGAT	0.93774
22	TTCGTGATGGGGATCGGGGATT	0.750192
GAAGTCGGCAAAA
20	GATAAGGGAAGTCGGCAAAA	0.750192
TCAGCCACCCGAGA
23	CGTTCAGCCACCCGAGATTGAGC	0.93774
25	GCGTTCAGCCACCCGAGATTGAGCA	0.562644
29	CGTTCAGCCACCCGAGATTGAGCAATAAC	0.562644
TGAATGGATGAACG
20	CATGAATGGATGAACGAGAT	1.50038
23	GCGCATGAATGGATGAACGAGAT	0.93774
GAGGTAGTGACAAT
26	CACGGGGAGGTAGTGACAATAAATAA	0.187548
AAGGGCTGGGTCGG
AGGGACAGCTCTTC
16	AGAGGGACAGCTCTTC	0.750192
19	AAAAGAGGGACAGCTCTTC	0.375096
TCCCGTGGATCGCC
16	TTTCCCGTGGATCGCC	0.750192
23	CGGGCCCTTCCCGTGGATCGCCC	2.62567
TCCCTCAGGATAGC
17	GTTTCCCTCAGGATAGC	0.187548
19	AAGTTTCCCTCAGGATAGC	0.750192
20	GAAGTTTCCCTCAGGATAGC	0.562644
28	TTCCCTCCGAAGTTTCCCTCAGGATAGC	0.187548
GCGTTGGATTGTTC
16	AGCGTTGGATTGTTCA	1.12529
18	AGCGTTGGATTGTTCACC	1.50038
18	AAGCGTTGGATTGTTCAC	0.562644
19	CAAGCGTTGGATTGTTCAC	1.68793
19	AGCGTTGGATTGTTCACCC	1.31284
24	CAAGCGTTGGATTGTTCACCCACT	1.12529
26	ACCAAGCGTTGGATTGTTCACCCACT	1.87548
GAAAGATGGTGAAC
22	CGAAAGATGGTGAACTATGCCT	0.562644
26	GCGTTAGGACCCGAAAGATGGTGAAC	1.31284
28	GCGCGTTAGGACCCGAAAGATGGTGAAC	0.562644
GATGGGAGACCTCC
16	TGGATGGGAGACCTCC	0.187548
17	TTGGATGGGAGACCTCC	1.12529
18	CTTGGATGGGAGACCTCC	1.68793
19	ACTTGGATGGGAGACCTCC	0.375096
20	TACTTGGATGGGAGACCTCC	0.187548
GGGAGGTAGTGACG
23	GACCCGGGGAGGTAGTGACGAAA	0.93774
GAAGCTACCATCTG
19	GGGGCGAAGCTACCATCTG	1.31284
30	GAGGAGCCAATGGGGCGAAGCTACCATCTG	0.375096
ACCCGAGATTGAGC
18	AGCCACCCGAGATTGAGC	0.187548
24	AGCCACCCGAGATTGAGCAATAAC	0.187548
GCCGATCGAAAGGG
19	GGCCGATCGAAAGGGAGTC	0.750192
GAAGGTGGCTCGGGG
18	GGAAGGTGGCTCGGGGGG	2.25058
GGTAAAGCGAATGAT
19	ATCCGGTAAAGCGAATGAT	0.187548
AACGAGAACTTTGAA
21	AAACGAGAACTTTGAAGGCCA	0.750192
CGCGTTAGGACCCGA
19	TACGCGTTAGGACCCGAAA	2.81322
20	GTACGCGTTAGGACCCGAAA	0.93774
21	TACGCGTTAGGACCCGAAAGA	0.750192
21	AGCGTACGCGTTAGGACCCGA	0.187548
22	GCGTACGCGTTAGGACCCGAAA	0.562644
23	AGCGTACGCGTTAGGACCCGAAA	0.93774
23	CGTACGCGTTAGGACCCGAAAGA	0.375096
27	CACGAGCGTACGCGTTAGGACCCGAAA	0.375096
GCGGAAGGATCATTA
17	CTGCGGAAGGATCATTA	0.187548
GAACGAGACTCTGGC
16	CGAACGAGACTCTGGC	0.750192
17	ACGAACGAGACTCTGGC	0.562644
17	CGAACGAGACTCTGGCA	0.375096
19	TAACGAACGAGACTCTGGC	0.750192
22	ATAACGAACGAGACTCTGGCAT	0.750192
23	TCGATAACGAACGAGACTCTGGC	0.187548
CCGGAGAGGGAGCCT
16	TCCGGAGAGGGAGCCT	0.187548
21	TTCCGGAGAGGGAGCCTGAGA	0.187548
GAACGCACGTTCGTG
17	TTGAACGCACGTTCGTG	0.375096
18	ATTGAACGCACGTTCGTG	1.31284
21	CACGTTGAACGCACGTTCGTG	2.25058
29	TTGAACGCACGTTCGTGTGGAACCTGGCG	0.375096
CGTGTTAGGACCCGA
29	AGCACGAGCGCACGTGTTAGGACCCGAAA	1.12529
GGTCGAGGTTGGCGG
20	TGGTCGAGGTTGGCGGTTGA	0.93774
TAACAATACAGGACT
29	AATAACAATACAGGACTCTTTCGAGGCCC	0.187548
CCCGAGATTGAGCAA
CGTAGTTGGATCTTGG
19	TCGTAGTTGGATCTTGGGA	0.187548
TTCGGGATAAGGATTG
18	ACTTCGGGATAAGGATTG	0.93774
TGGACGCGAGCCGGGC
21	CTGGACGCGAGCCGGGCCCTT	3.18832
GACCTCAGATCAGACG
18	GCGACCTCAGATCAGACG	23.8186
19	CGCGACCTCAGATCAGACG	283.76
20	CCGCGACCTCAGATCAGACG	2.62567
21	CGCGACCTCAGATCAGACGTG	1.50038
21	ACCGCGACCTCAGATCAGACG	0.375096
21	CGACCTCAGATCAGACGTGGC	0.187548
22	GACCGCGACCTCAGATCAGACG	2.06303
22	GCGACCTCAGATCAGACGTGGC	1.31284
23	CGCGACCTCAGATCAGACGTGGC	10.8778
23	TGACCGCGACCTCAGATCAGACG	2.25058
24	CGCGACCTCAGATCAGACGTGGCG	0.93774
24	CTGACCGCGACCTCAGATCAGACG	0.750192
24	CCGCGACCTCAGATCAGACGTGGC	0.187548
27	TTTCTGACCGCGACCTCAGATCAGACG	0.93774
28	CGCGACCTCAGATCAGACGTGGCGACCC	1.12529
29	CGCGACCTCAGATCAGACGTGGCGACCCG	6.37663
29	GCGACCTCAGATCAGACGTGGCGACCCGC	0.187548
30	CGCGACCTCAGATCAGACGTGGCGACCCGC	18.0046
AAGACCCTGTTGAGCT
23	AAAGAAGACCCTGTTGAGCTTGA	0.750192
30	AAGAAGACCCTGTTGAGCTTGACTCTAGTC	0.562644
CACCCGGCCCGGACAC
19	GTCACCCGGCCCGGACACG	0.750192
ATTCGTAGACGACCTG
23	AACCATTCGTAGACGACCTGCTT	1.50038
ATGTAGGTAAGGGAAG
18	AATGTAGGTAAGGGAAGT	0.187548
23	ACAATGTAGGTAAGGGAAGTCGT	0.750192
ACGAGAACTTTGAAGG
ATAATGGAATAGGACC
18	GAATAATGGAATAGGACC	0.187548
TTTGTGGGTGGTGGTG
CTGTGGAGGAGCGGCG
27	ACGGGAGACTGTGGAGGAGCGGCGGCG	0.187548
28	ACGGGAGACTGTGGAGGAGCGGCGGCGT	1.31284
AATGAATTGACGGGGGC
21	TCAAATGAATTGACGGGGGCC	0.750192
TAGGGACGGTCGGGGGC
18	ATAGGGACGGTCGGGGGC	0.187548
21	ATAGGGACGGTCGGGGGCATC	0.562644
TTTGGGTATAGGGGCGA
20	CTTTGGGTATAGGGGCGAAA	0.750192
ACAGCTAAGACCCAAAC
24	ATACACGACAGCTAAGACCCAAAC	0.375096
GCGACCTCAGATCAGAC
18	CGCGACCTCAGATCAGAC	4.12606
TTGGATGGGAGGCCGCC
19	ACTTGGATGGGAGGCCGCC	0.187548
CAGTACGAATACAGACCG
19	TCAGTACGAATACAGACCG	0.562644
24	GATTTTCAGTACGAATACAGACCG	1.31284
ACGTTAGGTCAAGGTGTA
22	AACGTTAGGTCAAGGTGTAGCC	0.93774
GCGGTGGATCACTCGGCT
29	AGCGGTGGATCACTCGGCTCGTGCGTCGA	1.31284
AAGGATTGGCTCTAAGGG
23	GGATAAGGATTGGCTCTAAGGGT	0.750192
26	TCGGGATAAGGATTGGCTCTAAGGGT	0.562644
CCCAGTGCTCTGAATGTC
19	ACCCAGTGCTCTGAATGTC	1.50038
22	TGCCCAGTGCTCTGAATGTCAA	0.562644
TGAATGGATTAACGAGAT
TGGATGGTTTAGTGAGGC
19	TTGGATGGTTTAGTGAGGC	0.750192
24	CGATTGGATGGTTTAGTGAGGCCC	0.187548
25	CGATTGGATGGTTTAGTGAGGCCCT	0.93774
29	ACCGATTGGATGGTTTAGTGAGGCCCTCG	0.375096
GTAGATCGATGTGGTGCTC
ACTTGGATGGGAGATCGCT
20	TACTTGGATGGGAGATCGCT	0.375096
CCTGTTGAGCTTGACTCTA
29	CCCTGTTGAGCTTGACTCTAGTCTGGCAC	0.562644
GATCGATGTGGTGCTCCGGA
21	AGATCGATGTGGTGCTCCGGA	0.93774
22	TAGATCGATGTGGTGCTCCGGA	0.562644
23	TTAGATCGATGTGGTGCTCCGGA	0.750192
24	CTTAGATCGATGTGGTGCTCCGGA	7.12683
24	TTAGATCGATGTGGTGCTCCGGAG	1.50038
25	TAGATCGATGTGGTGCTCCGGAGTT	0.750192
26	CTTAGATCGATGTGGTGCTCCGGAGT	1.87548
27	CTTAGATCGATGTGGTGCTCCGGAGTT	3.56341
29	TAGATCGATGTGGTGCTCCGGAGTTCTCT	0.562644
30	CTTAGATCGATGTGGTGCTCCGGAGTTCTC	1.12529
TCGATGTGGTGCTCCGGAGT
ACTAATCCTAGCCCTAGCCC
TACTTGGATGGGAGACCGGC
21	GTACTTGGATGGGAGACCGGC	0.187548
GTGGAGGAGCGGCGGCGTGG
23	TGTGGAGGAGCGGCGGCGTGGCA	1.87548
CGGTGGATCACTCGGCTCGTG
AGCCGCCTGGATACCGCAGCT
GGATGGCGCTGGAGCGTCGGG
22	TGGATGGCGCTGGAGCGTCGGG	0.93774
TACCACCCTGAACGCGCCCGA
22	ATACCACCCTGAACGCGCCCGA	0.562644
23	ATACCACCCTGAACGCGCCCGAT	0.93774
25	CCATACCACCCTGAACGCGCCCGAT	0.187548
29	ACGGCCATACCACCCTGAACGCGCCCGAT	0.750192
30	TACGGCCATACCACCCTGAACGCGCCCGAT	0.187548
GGGCGTGAAACCGTTAAGAGGT
27	CAAGAGGGCGTGAAACCGTTAAGAGGT	0.187548
TGAAGTCGGAATCGCTAGTAATCG
25	ATGAAGTCGGAATCGCTAGTAATCG	0.750192
TCTACGGCCATACCACCCTGAACG
27	GTCTACGGCCATACCACCCTGAACGCG	0.187548
GGGGCCTCACGATCCTTCTGACCT
26	GCGGGGCCTCACGATCCTTCTGACCT	0.750192

## Sheet: tRFs
Seed Length of sequence (nt)	Sequence	RPM
AGATCGTA
27	GGCCGAGATCGTATAGTGGTTAGTACT	0.750192
29	CCGAGATCGTATAGTGGTTAGTACTCTGC	0.375096
30	GCCGAGATCGTATAGTGGTTAGTACTCTGC	0.93774
GTTCAGTGG
10	GGTTCAGTGG	1.50038
11	GGTTCAGTGGT	1.87548
11	TGGTTCAGTGG	0.375096
12	TGGTTCAGTGGT	1.12529
15	TTGGTGGTTCAGTGG	6.93928
15	TGGGTGGTTCAGTGG	0.375096
16	ATTGGTGGTTCAGTGG	30.1952
16	TTGGTGGTTCAGTGGT	5.81399
16	ATGGGTGGTTCAGTGG	4.50115
17	CATTGGTGGTTCAGTGG	383.723
17	CATGGGTGGTTCAGTGG	42.9485
17	TGGGTGGTTCAGTGGTA	1.50038
17	TTGGTGGTTCAGTGGTA	0.750192
17	TGGTGGTTCAGTGGTAG	0.187548
18	GCATTGGTGGTTCAGTGG	9113.52
18	GCATGGGTGGTTCAGTGG	478.998
18	TTGGTGGTTCAGTGGTAG	0.750192
18	CATGGGTGGTTCAGTGGT	0.187548
19	GCATTGGTGGTTCAGTGGT	3.93851
19	GCATGGGTGGTTCAGTGGT	1.50038
19	TTGGTGGTTCAGTGGTAGA	0.750192
20	GCATTGGTGGTTCAGTGGTA	2.25058
20	GCATGGGTGGTTCAGTGGTA	2.06303
20	CATGGGTGGTTCAGTGGTAG	0.93774
21	GCATTGGTGGTTCAGTGGTAG	3.00077
21	GCATGGGTGGTTCAGTGGTAG	0.562644
22	GCATTGGTGGTTCAGTGGTAGA	1.87548
22	GCATGGGTGGTTCAGTGGTAGA	0.375096
23	GGTTCAGTGGTAGAATTCTCGCC	2.25058
23	TGGTTCAGTGGTAGAATTCTCGC	1.68793
23	GCATTGGTGGTTCAGTGGTAGAA	1.31284
24	GCATTGGTGGTTCAGTGGTAGAAT	1.68793
24	GTGGTTCAGTGGTAGAATTCTCGC	1.50038
24	GCATGGGTGGTTCAGTGGTAGAAT	0.750192
24	CATGGGTGGTTCAGTGGTAGAATT	0.562644
24	TTGGTGGTTCAGTGGTAGAATTCT	0.562644
25	TGGTTCAGTGGTAGAATTCTCGCCT	5.62644
25	GTGGTTCAGTGGTAGAATTCTCGCC	1.12529
25	GCATGGGTGGTTCAGTGGTAGAATT	0.93774
25	GCATTGGTGGTTCAGTGGTAGAATT	0.562644
25	CATTGGTGGTTCAGTGGTAGAATTC	0.375096
25	TTGGTGGTTCAGTGGTAGAATTCTC	0.375096
25	CATGGGTGGTTCAGTGGTAGAATTC	0.187548
26	GCATTGGTGGTTCAGTGGTAGAATTC	4.12606
26	GTGGTTCAGTGGTAGAATTCTCGCCT	0.93774
26	GCATGGGTGGTTCAGTGGTAGAATTC	0.562644
27	GCATTGGTGGTTCAGTGGTAGAATTCT	2.81322
27	TTGGTGGTTCAGTGGTAGAATTCTCGC	2.25058
27	GGTTCAGTGGTAGAATTCTCGCCTGCC	0.750192
27	CATTGGTGGTTCAGTGGTAGAATTCTC	0.750192
27	GCATGGGTGGTTCAGTGGTAGAATTCT	0.750192
27	CATGGGTGGTTCAGTGGTAGAATTCTC	0.562644
27	TGGTTCAGTGGTAGAATTCTCGCCTGC	0.375096
28	GCATTGGTGGTTCAGTGGTAGAATTCTC	12.7533
28	ATTGGTGGTTCAGTGGTAGAATTCTCGC	3.37586
28	GCATGGGTGGTTCAGTGGTAGAATTCTC	2.62567
28	TGGTGGTTCAGTGGTAGAATTCTCGCCT	0.562644
28	TGGTTCAGTGGTAGAATTCTCGCCTGCC	0.375096
29	CATTGGTGGTTCAGTGGTAGAATTCTCGC	17.0669
29	CATGGGTGGTTCAGTGGTAGAATTCTCGC	3.00077
29	TTGGTGGTTCAGTGGTAGAATTCTCGCCT	1.31284
29	GTGGTTCAGTGGTAGAATTCTCGCCTGCC	0.187548
30	GCATTGGTGGTTCAGTGGTAGAATTCTCGC	349.027
30	GCATGGGTGGTTCAGTGGTAGAATTCTCGC	35.0715
30	CATTGGTGGTTCAGTGGTAGAATTCTCGCC	4.50115
30	CATGGGTGGTTCAGTGGTAGAATTCTCGCC	0.750192
CCACGTGGC
10	ACCACGTGGC	1.68793
GGGGGTGTA
GGGGATGTAG
GGATTCGGCG
11	AGGATTCGGCG	2.62567
12	AGGATTCGGCGC	0.187548
13	AGGATTCGGCGCT	1.50038
13	TTAGGATTCGGCG	1.12529
14	AGGATTCGGCGCTC	2.06303
14	GTTAGGATTCGGCG	1.87548
15	GGTTAGGATTCGGCG	5.0638
15	GTTAGGATTCGGCGC	3.75096
16	TGGTTAGGATTCGGCG	41.6357
16	GGTTAGGATTCGGCGC	20.2552
16	GTTAGGATTCGGCGCT	1.31284
16	GGCTAGGATTCGGCGC	0.187548
17	TGGTTAGGATTCGGCGC	155.665
17	GGTTAGGATTCGGCGCT	11.2529
17	GTTAGGATTCGGCGCTC	0.187548
18	TGGTTAGGATTCGGCGCT	60.2029
18	AGTGGTTAGGATTCGGCG	16.8793
18	GGTTAGGATTCGGCGCTC	3.00077
18	TGGCTAGGATTCGGCGCT	0.187548
19	TGGTTAGGATTCGGCGCTC	37.5096
19	AGTGGTTAGGATTCGGCGC	21.0054
19	TAGTGGTTAGGATTCGGCG	12.1906
19	GGTTAGGATTCGGCGCTCT	1.87548
20	TAGTGGTTAGGATTCGGCGC	10.6902
20	AGTGGTTAGGATTCGGCGCT	9.18985
20	TGGTTAGGATTCGGCGCTCT	6.37663
21	TAGTGGTTAGGATTCGGCGCT	9.18985
21	AGTGGTTAGGATTCGGCGCTC	3.75096
21	GGTTAGGATTCGGCGCTCTCA	1.12529
22	TAGTGGTTAGGATTCGGCGCTC	5.25135
22	TGGTTAGGATTCGGCGCTCTCA	4.6887
22	AGTGGTTAGGATTCGGCGCTCT	2.06303
22	GGTTAGGATTCGGCGCTCTCAC	1.68793
23	TGGTTAGGATTCGGCGCTCTCAC	4.31361
23	TAGTGGTTAGGATTCGGCGCTCT	0.750192
23	TAGGATTCGGCGCTCTCACCGCC	0.187548
24	TGGTTAGGATTCGGCGCTCTCACC	4.12606
24	AGTGGTTAGGATTCGGCGCTCTCA	2.62567
24	TCTAGTGGTTAGGATTCGGCGCTC	0.750192
25	TAGTGGTTAGGATTCGGCGCTCTCA	2.06303
25	TGGTCTAGTGGTTAGGATTCGGCGC	1.50038
25	AGTGGTTAGGATTCGGCGCTCTCAC	1.31284
25	GTTAGGATTCGGCGCTCTCACCGCC	0.93774
25	GGTCTAGTGGTTAGGATTCGGCGCT	0.562644
26	GGTTAGGATTCGGCGCTCTCACCGCC	5.0638
27	TGGTTAGGATTCGGCGCTCTCACCGCC	31.5081
27	TAGTGGTTAGGATTCGGCGCTCTCACC	1.50038
28	TGGTGGTCTAGTGGTTAGGATTCGGCGC	1.50038
28	GTGGTTAGGATTCGGCGCTCTCACCGCC	1.50038
29	AGTGGTTAGGATTCGGCGCTCTCACCGCC	3.18832
29	TAGTGGTTAGGATTCGGCGCTCTCACCGC	0.93774
29	CTGGTGGTCTAGTGGTTAGGATTCGGCGC	0.562644
30	CCCTGGTGGTCTAGTGGTTAGGATTCGGCG	10.8778
30	TAGTGGTTAGGATTCGGCGCTCTCACCGCC	4.31361
30	CTGGTGGTCTAGTGGTTAGGATTCGGCGCT	0.187548
GGGATTGTGG
11	AGGGATTGTGG	6.75173
11	GGGGATTGTGG	1.31284
12	CAGGGATTGTGG	1.12529
12	TGGGGATTGTGG	0.750192
13	AGGGATTGTGGGT	21.1929
13	TGGGGATTGTGGG	2.06303
13	CTGGGGATTGTGG	0.187548
14	AGGGATTGTGGGTT	5.62644
14	CAGGGATTGTGGGT	2.43812
14	TGGGGATTGTGGGT	2.25058
14	CCAGGGATTGTGGG	0.375096
15	CCAGGGATTGTGGGT	5.0638
15	CAGGGATTGTGGGTT	0.750192
16	CTGGGGATTGTGGGTT	1.50038
16	GCCAGGGATTGTGGGT	1.12529
16	AGCCAGGGATTGTGGG	0.750192
17	GGAGCTGGGGATTGTGG	0.750192
17	AAGCCAGGGATTGTGGG	0.562644
18	AAGCCAGGGATTGTGGGT	5.43889
18	CTAAGCCAGGGATTGTGG	3.93851
19	TAAGCCAGGGATTGTGGGT	10.1276
19	CTAAGCCAGGGATTGTGGG	9.18985
19	AAGCCAGGGATTGTGGGTT	1.31284
20	CTAAGCCAGGGATTGTGGGT	66.0169
20	CCTAAGCCAGGGATTGTGGG	0.750192
21	CTAAGCCAGGGATTGTGGGTT	3.56341
21	TCCTAAGCCAGGGATTGTGGG	2.43812
21	CCTAAGCCAGGGATTGTGGGT	1.87548
21	CCGGAGCTGGGGATTGTGGGT	1.31284
23	TTCCTAAGCCAGGGATTGTGGGT	1.12529
26	TGGCCTCCTAAGCCAGGGATTGTGGG	1.12529
27	TGGCCTCCTAAGCCAGGGATTGTGGGT	4.50115
28	TTGGCCTCCTAAGCCAGGGATTGTGGGT	3.75096
28	GGCCTCCTAAGCCAGGGATTGTGGGTTT	0.187548
GGGGGTATAG
AGGTCCCGGG
12	GAGGTCCCGGGT	2.43812
16	GTGTGAGGTCCCGGGT	0.562644
20	GGTGCGAGAGGTCCCGGGTT	0.750192
21	TGGGTGCGAGAGGTCCCGGGT	1.87548
21	GGGTGCGAGAGGTCCCGGGTT	0.562644
22	TTGGGTGCGAGAGGTCCCGGGT	2.25058
23	TGGGTGCGAGAGGTCCCGGGTTT	0.93774
GGTTGTGGGT
11	AGGTTGTGGGT	2.81322
11	GGGTTGTGGGT	0.187548
12	AGGTTGTGGGTT	1.68793
AGACCGGGGT
11	GAGACCGGGGT	0.562644
12	GGAGACCGGGGT	0.750192
21	TGTCACGCGGGAGACCGGGGT	3.37586
22	CTGTCACGCGGGAGACCGGGGT	4.12606
23	CCTGTCACGCGGGAGACCGGGGT	0.562644
29	TCACGCGGGAGACCGGGGTTCGATTCCCC	0.562644
GGTCGCGGGT
11	AGGTCGCGGGT	30.0077
12	AGGTCGCGGGTT	2.62567
12	AAGGTCGCGGGT	2.43812
14	CCAAGGTCGCGGGT	0.93774
CGTACGGGCC
18	TCCCCGTACGGGCCACCA	0.375096
TTGACCCGGG
12	GTTGACCCGGGT	1.12529
13	AGTTGACCCGGGT	0.750192
14	CAGTTGACCCGGGT	0.93774
20	GCCAAGCAGTTGACCCGGGT	1.31284
22	CTTCCAAGCAGTTGACCCGGGT	1.12529
23	CCTTCCAAGCAGTTGACCCGGGT	1.31284
24	CCTTCCAAGCAGTTGACCCGGGTT	1.31284
GTCCCGGGTT
11	GGTCCCGGGTT	5.25135
TTGGGCGCCA
13	ACGTTGGGCGCCA	10.1276
14	CACGTTGGGCGCCA	1.87548
15	CCACGTTGGGCGCCA	0.187548
16	CCCACGTTGGGCGCCA	1.87548
GATCCGAGTT
11	CGATCCGAGTT	0.375096
13	TGCGATCCGAGTT	0.562644
20	TGAATCCAGCGATCCGAGTT	2.62567
21	CTGAATCCAGCGATCCGAGTT	0.750192
24	ACTTTGAATCCAGCGATCCGAGTT	0.750192
24	AATCCAGCGATCCGAGTTCAAATC	0.750192
27	TGGACTCTGAATCCAGCGATCCGAGTT	6.75173
29	CTGGACTCTGAATCCAGCGATCCGAGTTT	1.31284
29	TCTGGACTCTGAATCCAGCGATCCGAGTT	0.750192
30	CTCTGGACTCTGAATCCAGCGATCCGAGTT	2.25058
GGTGCCTCCA
16	CCCAGCGGTGCCTCCA	1.50038
18	ATCCCAGCGGTGCCTCCA	1.68793
GATTGTGGGT
11	GGATTGTGGGT	3.00077
12	GGATTGTGGGTT	1.50038
CAAATCTCGG
22	TCAAATCTCGGTGGAACCTCCA	0.562644
CGATCCGAGT
11	GCGATCCGAGT	0.187548
16	ATCCAGCGATCCGAGT	0.562644
19	TGAATCCAGCGATCCGAGT	1.31284
20	CTGAATCCAGCGATCCGAGT	2.25058
26	TGGACTCTGAATCCAGCGATCCGAGT	7.12683
27	CTGGACTCTGAATCCAGCGATCCGAGT	1.68793
TGTCACGCGG
12	CTGTCACGCGGG	1.12529
13	CTGTCACGCGGGA	7.31437
14	CTGTCACGCGGGAG	4.50115
14	CCTGTCACGCGGGA	0.750192
15	CTGTCACGCGGGAGA	2.81322
15	CCTGTCACGCGGGAG	0.375096
16	CTGTCACGCGGGAGAC	0.562644
18	CTGTCACGCGGGAGACCG	0.750192
25	TGAGTATCCCCGCCTGTCACGCGGG	0.750192
26	GTGAGTATCCCCGCCTGTCACGCGGG	0.750192
TGGGTCCGAG
12	TTGGGTCCGAGA	1.68793
12	TTTGGGTCCGAG	1.31284
13	TTTGGGTCCGAGA	4.50115
CGTAGTGTAG
11	CCGTAGTGTAG	0.375096
15	GTTTCCGTAGTGTAG	2.43812
16	GGTTTCCGTAGTGTAG	0.93774
18	GTTTCCGTAGTGTAGTGG	1.87548
22	TTTCCGTAGTGTAGTGGTTATC	0.750192
23	GTTTCCGTAGTGTAGTGGTTATC	6.00154
28	CCGTAGTGTAGTGGTTATCACGTTCGCC	0.562644
29	TTTCCGTAGTGTAGTGGTTATCACGTTCG	1.68793
30	GTTTCCGTAGTGTAGTGGTTATCACGTTCG	4.87625
30	TTCCGTAGTGTAGTGGTTATCACGTTCGCC	0.93774
30	GTTTCCGTAGTGTAGTGGTTATCACATTCG	0.93774
30	TCCGTAGTGTAGTGGTTATCACGTTCGCCT	0.562644
AGGTCCCTGGT
12	AAGGTCCCTGGT	0.562644
13	CGAGGTCCCTGGT	0.93774
14	AAGAGGTCCCTGGT	0.750192
AGGTCGCTGGT
12	TAGGTCGCTGGT	13.3159
15	TAGGTCGCTGGTTCT	0.750192
ATAAGGCACTG
13	GGATAAGGCACTG	1.68793
14	TGGATAAGGCACTG	11.4404
15	ATGGATAAGGCACTG	3.18832
15	GGATAAGGCACTGGC	0.750192
16	AATGGATAAGGCACTG	4.31361
16	TGGATAAGGCACTGGC	2.06303
16	GGATAAGGCACTGGCC	1.31284
17	TAATGGATAAGGCACTG	8.62721
17	ATGGATAAGGCACTGGC	0.562644
18	CTAATGGATAAGGCACTG	35.8217
18	AATGGATAAGGCACTGGC	0.750192
19	TAATGGATAAGGCACTGGC	0.93774
AGGTTGGTGGT
23	CTGTTAACCGAAAGGTTGGTGGT	0.750192
GAGGCGTGGGT
12	GGAGGCGTGGGT	3.93851
13	TGGAGGCGTGGGT	9.94005
14	TGGAGGCGTGGGTT	1.50038
14	GTGGAGGCGTGGGT	1.50038
14	ATGGAGGCGTGGGT	1.12529
16	GTGTGGAGGCGTGGGT	0.562644
17	CGAATGGAGGCGTGGGT	2.06303
17	CGTATGGAGGCGTGGGT	1.87548
17	CGTGTGGAGGCGTGGGT	0.93774
18	CCGTGTGGAGGCGTGGGT	3.18832
18	CCGAATGGAGGCGTGGGT	3.18832
18	CCGTATGGAGGCGTGGGT	3.00077
AGGTCGTGAGT
14	TGAAGGTCGTGAGT	1.12529
21	CATAATCTGAAGGTCGTGAGT	0.750192
22	TCATAATCTGAAGGTCGTGAGT	0.562644
GGTAGAGCATG
12	CGGTAGAGCATG	7.50192
12	GGGTAGAGCATG	0.187548
13	TCGGTAGAGCATG	2.81322
14	CGGTAGAGCATGAC	1.87548
14	CGGTAGAGCATGAG	1.31284
15	AGTCGGTAGAGCATG	10.8778
15	TCGGTAGAGCATGAG	2.81322
15	TCGGTAGAGCATGGG	1.50038
15	CGGTAGAGCATGAGA	1.12529
15	CGGTAGAGCATGGGA	0.93774
16	TCGGTAGAGCATGAGA	4.6887
16	CAGTCGGTAGAGCATG	2.06303
16	TGGTAGAGCATGGGAC	0.93774
16	CGGTAGAGCATGAGAC	0.750192
17	TCGGTAGAGCATGAGAC	9.18985
17	TCGGTAGAGCATGGGAC	4.6887
17	AGTCGGTAGAGCATGAG	3.00077
17	CAGTCGGTAGAGCATGA	0.93774
17	TGGGTAGAGCATGAGAC	0.187548
18	TCGGTAGAGCATGAGACT	5.62644
18	TCGGTAGAGCATGGGACT	5.25135
18	GTCGGTAGAGCATGAGAC	4.87625
18	AGTCGGTAGAGCATGAGA	3.75096
18	CAGTCGGTAGAGCATGGG	2.43812
18	TCAGTCGGTAGAGCATGG	0.93774
18	TCAGTCGGTAGAGCATGA	0.562644
18	AGTCGGTAGAGCATGGGA	0.562644
19	AGTCGGTAGAGCATGAGAC	9.18985
19	AGTCGGTAGAGCATGGGAC	3.93851
19	CAGTCGGTAGAGCATGGGA	2.62567
19	TCGGTAGAGCATGAGACTC	2.06303
19	CAGTCGGTAGAGCATGAGA	0.93774
20	CAGTCGGTAGAGCATGGGAC	9.56495
20	GTCGGTAGAGCATGAGACTC	5.43889
20	AGTCGGTAGAGCATGGGACT	3.00077
20	CAGTCGGTAGAGCATGAGAC	1.87548
20	GTCGGTAGAGCATGGGACTC	0.93774
21	AGTCGGTAGAGCATGAGACTC	2.81322
21	AGTCGGTAGAGCATGGGACTC	0.187548
22	CAGTCGGTAGAGCATGAGACTC	2.43812
22	TCAGTCGGTAGAGCATGGGACT	0.750192
22	TCAGTCGGTAGAGCATGAGACT	0.750192
23	TCAGTCGGTAGAGCATGGGACTC	1.68793
25	TAGCTCAGTCGGTAGAGCATGGGAC	1.50038
26	TCGGTAGAGCATGAGACTCTTAATCT	0.750192
26	TAGCTCAGTCGGTAGAGCATGAGACT	0.375096
26	CCGGCTAGCTCAGTCGGTAGAGCATG	0.187548
28	GCCCGGCTAGCTCAGTCGGTAGAGCATG	1.50038
28	TAGCTCAGTCGGTAGAGCATGGGACTCT	0.375096
30	CAGTCGGTAGAGCATGAGACTCTTAATCTC	0.375096
30	GCCCGGCTAGCTCAGTCGGTAGAGCATGAG	0.187548
TCTCGCCTGCC
15	AATTCTCGCCTGCCA	0.750192
15	GAATTCTCGCCTGCC	0.562644
15	TTCTCGCCTGCCACG	0.375096
17	TAGAATTCTCGCCTGCC	0.750192
17	GAATTCTCGCCTGCCAC	0.375096
18	ATAGAATTCTCGCCTGCC	0.750192
19	TAGAATTCTCGCCTGCCAC	0.750192
20	TAGAATTCTCGCCTGCCACG	1.87548
20	TGGTAGAATTCTCGCCTGCC	1.12529
21	TAGAATTCTCGCCTGCCACGC	0.93774
24	AGAATTCTCGCCTGCCACGCGGGA	0.562644
25	TAGAATTCTCGCCTGCCACGCGGGA	0.187548
27	GGTAGAATTCTCGCCTGCCACGCGGGA	0.750192
28	TGGTAGAATTCTCGCCTGCCACGCGGGA	0.750192
30	ATTCTCGCCTGCCACGCGGGAGGCCCGGGT	0.375096
AGGTCCTGGGT
GCGGAGGACTG
17	GAGCGGAGGACTGTAGA	0.375096
18	TGGTAGAGCGGAGGACTG	0.93774
18	TAGAGCGGAGGACTGTAG	0.562644
19	TTGGTAGAGCGGAGGACTG	1.87548
19	TGGTAGAGCGGAGGACTGT	0.375096
20	TGGTAGAGCGGAGGACTGTA	1.87548
20	TAGAGCGGAGGACTGTAGGA	0.562644
20	GGTAGAGCGGAGGACTGTAG	0.562644
21	TTGGTAGAGCGGAGGACTGTA	0.93774
22	CAGCTGGTAGAGCGGAGGACTG	0.93774
22	TTGGTAGAGCGGAGGACTGTAG	0.750192
22	CTGGTAGAGCGGAGGACTGTAG	0.375096
23	TTGGTAGAGCGGAGGACTGTAGA	0.562644
24	CAGCTGGTAGAGCGGAGGACTGTA	0.375096
27	CAGTTGGTAGAGCGGAGGACTGTAGAA	0.187548
28	GCTCAGTTGGTAGAGCGGAGGACTGTAG	0.750192
AGGTTGCGGGT
12	AAGGTTGCGGGT	0.750192
AGGTCCTGAGT
20	ATAATCTGAAGGTCCTGAGT	0.375096
21	CATAATCTGAAGGTCCTGAGT	2.25058
TCACGGCACCA
15	CGAGTCACGGCACCA	0.750192
16	CCGAGTCACGGCACCA	2.43812
18	ATCCGAGTCACGGCACCA	2.25058
22	TCGAATCCGAGTCACGGCACCA	1.68793
CAAGAGGTCCC
12	TCAAGAGGTCCC	3.37586
20	CAGATCAAGAGGTCCCCGGT	0.750192
CCGGCTAGCTC
14	GCCCGGCTAGCTCA	2.62567
15	GCCCGGCTAGCTCAG	2.81322
17	GCCCGGCTAGCTCAGTC	0.93774
18	GCCCGGCTAGCTCAGTCG	0.562644
25	CCCGGCTAGCTCAGTCGGTAGAGCA	3.37586
26	GCCCGGCTAGCTCAGTCGGTAGAGCA	11.2529
TGATTCTCGGT
13	TATGATTCTCGGT	0.187548
14	GTATGATTCTCGGT	0.562644
15	GGTATGATTCTCGGT	3.75096
16	GGGTATGATTCTCGGT	2.25058
17	GGGGTATGATTCTCGGT	0.562644
18	AGGGGTATGATTCTCGGT	1.12529
18	GGTATGATTCTCGGTTTG	0.93774
19	TAGGGGTATGATTCTCGGT	0.750192
23	TGTCTAGGGGTATGATTCTCGGT	0.750192
TGCGACCCGGG
18	CATTCTTGCGACCCGGGT	2.43812
22	TTCCCATTCTTGCGACCCGGGT	1.50038
ACGCGGGTGAC
13	CCACGCGGGTGAC	0.750192
CGGTTAGCTCA
14	GGCCGGTTAGCTCA	4.31361
15	GGCCGGTTAGCTCAG	3.37586
16	GGGCCGGTTAGCTCAG	0.750192
16	GGCCGGTTAGCTCAGT	0.375096
GTCTGCGTGGG
13	TGTCTGCGTGGGT	2.81322
14	ATGTCTGCGTGGGT	5.81399
15	TATGTCTGCGTGGGT	1.31284
15	ATGTCTGCGTGGGTT	0.93774
16	ATATGTCTGCGTGGGT	2.81322
17	CATATGTCTGCGTGGGT	7.68947
17	ATATGTCTGCGTGGGTT	0.562644
18	ACATATGTCTGCGTGGGT	1.68793
18	GACATATGTCTGCGTGGG	0.750192
18	ATATGTCTGCGTGGGTTC	0.562644
19	GACATATGTCTGCGTGGGT	2.43812
20	GGACATATGTCTGCGTGGGT	1.12529
21	TGGACATATGTCTGCGTGGGT	1.50038
GGATAGCGCAT
13	ATGGATAGCGCAT	0.93774
17	TGGATAGCGCATTGGAC	0.93774
18	ATGGATAGCGCATTGGAC	1.50038
19	GGCGCAATGGATAGCGCAT	1.12529
26	GCTCTGTGGCGCAATGGATAGCGCAT	10.3151
27	GGCTCTGTGGCGCAATGGATAGCGCAT	701.055
27	GGCTCCGTGGCGCAATGGATAGCGCAT	5.25135
28	GCTCTGTGGCGCAATGGATAGCGCATTG	0.750192
29	GGCTCTGTGGCGCAATGGATAGCGCATTG	1.31284
GCGTGGCCGAG
15	GTAGCGTGGCCGAGA	0.187548
22	GGTAGCGTGGCCGAGCGGTCTA	0.562644
26	GGTAGCGTGGCCGAGCGGTCTAAGGC	0.375096
28	GGTAGCGTGGCCGAGCGGTCTAAGGCGC	2.81322
GAGGTCCCCGG
TGGAGGCGTGG
12	GTGGAGGCGTGG	0.187548
15	CGTATGGAGGCGTGG	1.12529
17	CCGTATGGAGGCGTGGT	0.93774
20	TCTCCGAATGGAGGCGTGGG	0.375096
GTAGTCGTGGC
TGGTAGAGCGC
CTCTCACCGCC
20	GATTCGGCGCTCTCACCGCC	0.750192
21	GCGCTCTCACCGCCGCGGCCC	0.93774
26	ATTCGGCGCTCTCACCGCCGCGGCCC	1.68793
29	ATTCGGCGCTCTCACCGCCGCGGCCCGGG	0.562644
GTCACGGTGGC
GCGTGCTGGGC
14	AAAGCGTGCTGGGC	1.12529
15	GGAAGCGTGCTGGGC	2.62567
16	CGGAAGCGTGCTGGGC	28.8824
17	GCGGAAGCGTGCTGGGC	1.31284
17	CGGAAGCGTGCTGGGCC	0.187548
18	CGGAAGCGTGCTGGGCCC	2.06303
27	GAGTGGCGCAGCGGAAGCGTGCTGGGC	0.187548
TGATTCTCGCT
12	ATGATTCTCGCT	1.87548
13	TATGATTCTCGCT	0.750192
14	GTATGATTCTCGCT	0.375096
16	GGGTATGATTCTCGCT	5.0638
18	AGGGGTATGATTCTCGCT	0.750192
19	TAGGGGTATGATTCTCGCT	1.12529
21	TCTAGGGGTATGATTCTCGCT	0.375096
22	GTCTAGGGGTATGATTCTCGCT	0.187548
23	GGTCTAGGGGTATGATTCTCGCT	0.562644
24	TGGTCTAGGGGTATGATTCTCGCT	9.00231
25	TTGGTCTAGGGGTATGATTCTCGCT	0.93774
26	GTTGGTCTAGGGGTATGATTCTCGCT	0.93774
28	TCGTTGGTCTAGGGGTATGATTCTCGCT	2.62567
ACGTTGGGCGC
13	GCACGTTGGGCGC	0.562644
TCGATGGATCG
23	TAACCCAGAGGTCGATGGATCGA	2.81322
TCCTCGTCGCCA
18	ATCCCATCCTCGTCGCCA	1.31284
AGGTTGCGTGTT
13	AAGGTTGCGTGTT	1.50038
20	AGATCAGAAGGTTGCGTGTT	0.187548
AGGGTCGTGGGT
13	CAGGGTCGTGGGT	5.43889
20	TTAATCTCAGGGTCGTGGGT	1.50038
22	TCTTAATCTCAGGGTCGTGGGT	0.375096
24	ACTCTTAATCTCAGGGTCGTGGGT	0.750192
CCAGAGTCGCCA
17	TCCCACCAGAGTCGCCA	2.06303
18	GTCCCACCAGAGTCGCCA	0.562644
CCGACTACGCCA
18	ATCCTGCCGACTACGCCA	1.12529
TCGTGGTTGCCA
14	CTTCGTGGTTGCCA	0.375096
18	ATCCCTTCGTGGTTGCCA	2.62567
TCCCTGGTGGTC
23	GTCCCTGGTGGTCTAGTGGTTAG	0.562644
AAGATTGGGGGT
16	AGAAGATTGGGGGTTC	0.750192
20	CGGATCAGAAGATTGGGGGT	0.562644
21	CCGGATCAGAAGATTGGGGGT	1.12529
GACGAGGTGGCC
GTGGTAGAATTC
19	CAGTGGTAGAATTCTCGCC	1.68793
19	AGTGGTAGAATTCTCGCCT	1.50038
20	CAGTGGTAGAATTCTCGCCT	3.00077
21	TCAGTGGTAGAATTCTCGCCT	0.187548
GAGGTCGATGGA
GAATTCTCGCCT
13	AGAATTCTCGCCT	3.00077
14	TAGAATTCTCGCCT	14.2537
15	TAGAATTCTCGCCTG	1.50038
16	GGTAGAATTCTCGCCT	3.00077
17	TGGTAGAATTCTCGCCT	7.50192
18	TGGTAGAATTCTCGCCTC	1.12529
24	GGTTCAATGGTAGAATTCTCGCCT	3.93851
25	TGGTTCAATGGTAGAATTCTCGCCT	5.25135
26	GTGGTTCAATGGTAGAATTCTCGCCT	2.81322
26	GGGTTCAATGGTAGAATTCTCGCCTC	0.562644
27	TGGTTCAATGGTAGAATTCTCGCCTCC	0.375096
28	TGGTTCAATGGTAGAATTCTCGCCTCCC	0.750192
AGTCGGTAGAGC
13	CAGTCGGTAGAGC	6.18909
15	CAGTCGGTAGAGCAT	1.31284
16	CAGTCGGTAGAGCATC	72.206
17	TCAGTCGGTAGAGCATC	1.12529
18	CAGTCGGTAGAGCATCAG	3.75096
18	TCAGTCGGTAGAGCATCA	1.12529
19	CAGTCGGTAGAGCATCAGA	4.87625
19	TCAGTCGGTAGAGCATCAG	1.12529
20	CAGTCGGTAGAGCATCAGAC	3.37586
21	CAGTCGGTAGAGCATCAGACT	1.50038
22	CAGTCGGTAGAGCATCAGACTT	0.93774
24	AGCTCAGTCGGTAGAGCATCAGAC	0.562644
25	CAGTCGGTAGAGCATCAGACTTTTA	1.12529
25	CGGATAGCTCAGTCGGTAGAGCATC	0.187548
26	GCCCGGATAGCTCAGTCGGTAGAGCA	1.50038
27	GCCCGGATAGCTCAGTCGGTAGAGCAT	0.375096
28	GCCCGGATAGCTCAGTCGGTAGAGCATC	5.0638
30	CCGGATAGCTCAGTCGGTAGAGCATCAGAC	0.750192
30	TAGCTCAGTCGGTAGAGCATCAGACTTTTA	0.375096
GTGGTTCAATGG
16	ATTGGTGGTTCAATGG	0.93774
17	CATTGGTGGTTCAATGG	6.75173
18	GCATTGGTGGTTCAATGG	171.044
28	ATTGGTGGTTCAATGGTAGAATTCTCGC	0.375096
29	CATTGGTGGTTCAATGGTAGAATTCTCGC	0.562644
30	GCATTGGTGGTTCAATGGTAGAATTCTCGC	16.3167
30	CATTGGTGGTTCAATGGTAGAATTCTCGCC	0.375096
AGTATCCCCGCC
13	GAGTATCCCCGCC	2.43812
15	GTGAGTATCCCCGCC	3.75096
17	TGGTGAGTATCCCCGCC	2.43812
18	TGGTGAGTATCCCCGCCT	0.562644
18	GTGGTGAGTATCCCCGCC	0.562644
19	GTGAGTATCCCCGCCTGTC	1.68793
19	AGTGGTGAGTATCCCCGCC	0.562644
19	GTTAGTATCCCCGCCTGTC	0.187548
20	TAGTGGTGAGTATCCCCGCC	0.375096
21	TAGTGGTGAGTATCCCCGCCT	0.562644
30	TCGTTAGTATAGTGGTGAGTATCCCCGCCT	0.93774
AGTGGTTAGGAT
13	TAGTGGTTAGGAT	1.68793
15	TAGTGGTTAGGATTC	0.562644
17	TAGTGGTTAGGATTCGG	0.187548
18	TAGTGGTTAGGATTCGGC	20.4427
19	GTCTAGTGGTTAGGATTCG	0.187548
23	TGGTCTAGTGGTTAGGATTCGGC	0.93774
28	CCCTGGTGGTCTAGTGGTTAGGATTCGG	1.68793
28	CCTGGTGGTCTAGTGGTTAGGATTCGGC	0.375096
29	CCCTGGTGGTCTAGTGGTTAGGATTCGGC	16.1291
29	TCCCTGGTAGTCTAGTGGTTAGGATTCGG	0.93774
TTAGGATTCGGC
13	GTTAGGATTCGGC	1.50038
14	GGTTAGGATTCGGC	9.94005
15	TGGTTAGGATTCGGC	47.6372
16	GTGGTTAGGATTCGGC	3.37586
AGCATGGGACTC
16	GTAGAGCATGGGACTC	0.93774
CGGAAGCGTGCT
16	GCGGAAGCGTGCTGGG	0.562644
29	AGCAGAGTGGCGCAGCGGAAGCGTGCTGG	0.375096
TGTCTGCGTGGT
20	TGGACATATGTCTGCGTGGT	1.87548
CCTTCGTCGCCA
16	CCCACCTTCGTCGCCA	0.93774
18	ATCCCACCTTCGTCGCCA	2.81322
GGGATGTAGCTC
CTGGTGGTCTAG
17	CCCTGGTGGTCTAGTGG	0.187548
21	CCCTGGTGGTCTAGTGGTTAG	0.375096
AGAGCATGGGAC
13	TAGAGCATGGGAC	1.31284
14	GTAGAGCATGGGAC	0.562644
CTGGACTCTGAA
18	GCACTCTGGACTCTGAAT	0.375096
19	CACTCTGGACTCTGAATCC	0.562644
19	AGCACTCTGGACTCTGAAT	0.375096
22	TAGCACTCTGGACTCTGAATCC	0.187548
23	TAGCACTCTGGACTCTGAATCCA	1.12529
23	GGTTAGCACTCTGGACTCTGAAT	0.375096
24	TGGTTAGCACTCTGGACTCTGAAT	1.31284
24	ATGGTTAGCACTCTGGACTCTGAA	0.562644
25	TGGTTAGCACTCTGGACTCTGAATC	1.12529
25	GGTTAGCACTCTGGACTCTGAATCC	0.750192
26	ATGGTTAGCACTCTGGACTCTGAATC	1.50038
26	TGGTTAGCACTCTGGACTCTGAATCC	1.12529
27	ATGGTTAGCACTCTGGACTCTGAATCC	2.81322
27	TGGTGAGCACTCTGGACTCTGAATCCA	0.187548
28	ATGGTGAGCACTCTGGACTCTGAATCCA	0.93774
28	TCTGGACTCTGAATCCAGCGATCCGAGA	0.375096
29	AATGGTGAGCACTCTGGACTCTGAATCCA	0.93774
CCGCTGGTGTAG
15	GCGCCGCTGGTGTAG	0.562644
20	GCGCCGCTGGTGTAGTGGTA	0.750192
27	GCGCCGCTGGTGTAGTGGTATCATGCA	1.31284
29	GCGCCGCTGGTGTAGTGGTATCATGCAAG	0.562644
GGGGATTAGCTC
13	GGGGGATTAGCTC	0.93774
GTCGGTAGAGCA
TCGTGGTCGCCA
14	CTTCGTGGTCGCCA	0.562644
16	CCCTTCGTGGTCGCCA	1.31284
17	TCCCTTCGTGGTCGCCA	2.43812
18	GTCCCTTCGTGGTCGCCA	5.25135
19	GGTCCCTTCGTGGTCGCCA	6.00154
GGGACTGGTACT
14	TTGGGACTGGTACT	3.37586
16	TTGGGACTGGTACTCC	1.31284
20	TTGGGACTGGTACTCCTTTA	0.375096
22	TTGGGACTGGTACTCCTTTATT	1.68793
GTCACGCGGGAG
TTGGTAGAGCGG
14	AGTTGGTAGAGCGG	0.187548
25	TAGCTCAGTTGGTAGAGCGGAGGAC	0.750192
CTGAAGGTCGTG
17	ATAATCTGAAGGTCGTG	0.750192
CGGTAGAGCATC
13	TCGGTAGAGCATC	2.25058
16	TCGGTAGAGCATCAGA	1.31284
17	TCGGTAGAGCATCAGAC	3.00077
18	TCGGTAGAGCATCAGACT	0.562644
19	TCGGTAGAGCATCAGACTT	0.93774
20	TCGGTAGAGCATCAGACTTT	1.68793
CGAGGCCCCGGG
14	ACGAGGCCCCGGGT	0.93774
AAGATTCTAGGT
CTCCTGACACCA
15	CCACTCCTGACACCA	0.93774
18	ATCCCACTCCTGACACCA	2.43812
20	AATCCCACTCCTGACACCAT	0.187548
22	TCGAATCCCACTCCTGACACCA	0.750192
GCGTTGGTGGTA
ATTGGTGGTTCAG
14	CATTGGTGGTTCAG	27.9447
15	GCATTGGTGGTTCAG	836.652
15	CATTGGTGGTTCAGT	2.43812
16	GGCATTGGTGGTTCAG	20.6303
16	GCATTGGTGGTTCAGT	15.9416
GCCCGGATAGCTC
16	TGCCCGGATAGCTCAG	0.562644
TAGAATTCTCGCC
15	GGTAGAATTCTCGCC	3.75096
16	TGGTAGAATTCTCGCC	13.691
24	TGGTTCAATGGTAGAATTCTCGCC	4.50115
TGAGGCCCCGGGT
14	ATGAGGCCCCGGGT	1.87548
16	ATGAGGCCCCGGGTTT	0.562644
CCGGATAGCTCAG
14	CCCGGATAGCTCAG	0.187548
CACCCAGGGACGC
17	CCCACCCAGGGACGCCA	0.562644
TGGTCTAGGGGTA
14	TTGGTCTAGGGGTA	1.50038
18	TTGGTCTAGGGGTATGAT	0.187548
20	GGCTCGTTGGTCTAGGGGTA	33.5711
20	TTGGTCTAGGGGTATGATTC	1.31284
TAGCGCGTCTGAC
15	GGTAGCGCGTCTGAC	0.562644
16	TGGTAGCGCGTCTGAC	2.62567
16	CGGTAGCGCGTCTGAC	2.06303
16	GGTAGCGCGTCTGACT	0.93774
17	ACGGTAGCGCGTCTGAC	1.12529
17	ATGGTAGCGCGTCTGAC	0.187548
18	AACGGTAGCGCGTCTGAC	0.750192
20	AATGGTAGCGCGTCTGACTC	0.750192
CGGAGGCTTTGTT
14	TCGGAGGCTTTGTT	1.50038
16	TCGGAGGCTTTGTTTT	0.750192
GCATTGGTGGTTC
TCTCGGTGGAACC
18	ATCTCGGTGGAACCTCCA	2.43812
TCTGAAGGTCCTG
21	TCATAATCTGAAGGTCCTGAG	0.93774
ACCGCCGCGGCCC
14	CACCGCCGCGGCCC	2.25058
15	TCACCGCCGCGGCCC	2.62567
16	CTCACCGCCGCGGCCC	8.06457
17	CTCACCGCCGCGGCCCG	0.562644
17	TCTCACCGCCGCGGCCC	0.375096
TAGAGCGGAGGAC
GTGGTAGAGCATT
14	AGTGGTAGAGCATT	1.12529
15	CAGTGGTAGAGCATT	2.25058
17	CAGTGGTAGAGCATTTG	1.50038
18	AGTGGTAGAGCATTTGAC	2.43812
19	CAGTGGTAGAGCATTTGAC	0.562644
20	AGTGGTAGAGCATTTGACTG	0.93774
21	TCAGTGGTAGAGCATTTGACT	0.93774
22	CAGTGGTAGAGCATTTGACTGC	2.62567
27	TAGCTCAGTGGTAGAGCATTTGACTGC	2.25058
29	GGGTATAGCTCAGTGGTAGAGCATTTGAC	0.375096
ATGGGTGGTTCAG
15	GCATGGGTGGTTCAG	16.8793
16	GCATGGGTGGTTCAGT	3.56341
TAGAGCATCAGAC
15	GGTAGAGCATCAGAC	1.12529
19	AGTTGGTAGAGCATCAGAC	1.12529
21	GTTGGTAGAGCATCAGACTTT	0.750192
CCTTCGATAGCTC
CGGTTAGGATTCC
21	TGGTCTAGCGGTTAGGATTCC	0.750192
22	TGGTCTAGCGGTTAGGATTCCT	0.375096
26	CCACATGGTCTAGCGGTTAGGATTCC	0.93774
27	CCCATATGGTCTAGCGGTTAGGATTCC	3.00077
28	TCCCACATGGTCTAGCGGTTAGGATTCC	12.9408
28	TCCCATATGGTCTAGCGGTTAGGATTCC	11.0653
29	TCCCATATGGTCTAGCGGTTAGGATTCCT	0.187548
30	TCCCATATGGTCTAGCGGTTAGGATTCCTG	0.562644
GTGAGTATCCCCGC
16	TGGTGAGTATCCCCGC	1.31284
GTTAGCACTCTGGA
15	GGTTAGCACTCTGGA	3.18832
16	TGGTTAGCACTCTGGA	5.0638
16	GGTTAGCACTCTGGAC	0.750192
17	ATGGTTAGCACTCTGGA	6.75173
17	TGGTTAGCACTCTGGAC	1.87548
17	GGTTAGCACTCTGGACT	0.562644
18	TGGTTAGCACTCTGGACT	1.12529
18	ATGGTTAGCACTCTGGAC	0.93774
20	ATGGTTAGCACTCTGGACTC	2.43812
20	GTAATGGTTAGCACTCTGGA	0.750192
21	TGTAATGGTTAGCACTCTGGA	0.93774
22	TGGTTAGCACTCTGGACTCTGA	0.93774
23	GGTGTAATGGTTAGCACTCTGGA	0.750192
23	TGTAATGGTTAGCACTCTGGACT	0.187548
24	TGTAATGGTTAGCACTCTGGACTC	0.562644
24	GTGTAATGGTTAGCACTCTGGACT	0.562644
26	ATGGTTAGCACTCTGGACTTTGAATC	0.750192
27	TGGTGTAATGGTTAGCACTCTGGACTC	0.93774
GTTATCACGTCTGC
15	GGTTATCACGTCTGC	3.18832
16	CGGTTATCACGTCTGC	8.06457
16	GGTTATCACGTCTGCT	4.12606
17	CGGTTATCACGTCTGCT	1.68793
20	GGTTATCACGTCTGCTTTAC	0.750192
21	CGGTTATCACGTCTGCTTTAC	0.93774
21	GGTTATCACGTCTGCTTTACA	0.750192
22	TGTTATCACGTCTGCTTTACAC	0.187548
GGTTAGCACTCTGG
15	TGGTTAGCACTCTGG	0.93774
16	ATGGTTAGCACTCTGG	2.62567
21	GTGTAATGGTTAGCACTCTGG	0.375096
TAATCTCAGGGTCG
15	TTAATCTCAGGGTCG	0.750192
18	TTAATCTCAGGGTCGTGG	0.562644
23	ACTCTTAATCTCAGGGTCGTGGT	0.750192
TCGATGGCGTGGGT
19	TCATTTCGATGGCGTGGGT	0.750192
CGGCACCTCCACCA
18	TCCCCGGCACCTCCACCA	3.37586
19	ATCCCCGGCACCTCCACCA	0.750192
TAGTCGAGGGGCAC
TGGTTAAGGCGTTG
GCCCTCTTTCCGTG
GGTGGGTGCATATG
15	TGGTGGGTGCATATG	0.93774
17	TGGTGGGTGCATATGTT	1.50038
18	TGGTGGGTGCATATGTTT	0.93774
GGTTAGTACTCTGC
16	TGGTTAGTACTCTGCG	3.18832
18	TAGTGGTTAGTACTCTGC	1.87548
18	TGGTTAGTACTCTGCGTT	0.93774
19	GTGGTTAGTACTCTGCGTT	1.50038
19	AGTGGTTAGTACTCTGCGT	0.93774
19	TAGTGGTTAGTACTCTGCG	0.750192
21	TAGTGGTTAGTACTCTGCGTT	2.06303
21	TAGTGGTTAGTACTCTGCATT	0.375096
22	CGTATAGTGGTTAGTACTCTGC	0.93774
23	TAGTGGTTAGTACTCTGCGTTGT	2.06303
23	TCGTATAGTGGTTAGTACTCTGC	1.12529
27	GTGATCGTATAGTGGTTAGTACTCTGC	1.12529
28	CGTGATCGTATAGTGGTTAGTACTCTGC	1.68793
29	CCGTGATCGTATAGTGGTTAGTACTCTGC	26.2567
30	CCGTGATCGTATAGTGGTTAGTACTCTGCG	1.12529
30	GCCGTGATCGTATAGTGGTTAGTACTCTGC	0.93774
TTAGTACTCTGCGT
CCGTGATCGTATAG
15	GCCGTGATCGTATAG	0.93774
27	GGCCGTGATCGTATAGTGGTTAGTACT	1.12529
28	TGCCGTGATCGTATAGTGGTTAGTACTC	0.93774
AGAAGATTGTAGGT
15	CAGAAGATTGTAGGT	0.375096
20	CGGATCAGAAGATTGTAGGT	1.68793
21	CGGATCAGAAGATTGTAGGTT	0.562644
AGGGGTAGAGCATT
TGGCCGCAGCAACC
TGGTAGAATTCTCGC
29	CATTGGTAGTTCAATGGTAGAATTCTCGC	0.187548
30	GCATTGGTAGTTCAATGGTAGAATTCTCGC	0.93774
TGGTGAGCACTCTGG
CCGAGTCACGGCACC
16	TCCGAGTCACGGCACC	1.12529
TCGGTGGGACCTCCA
16	CTCGGTGGGACCTCCA	0.750192
17	TCTCGGTGGGACCTCCA	2.43812
18	ATCTCGGTGGGACCTCCA	3.56341
TCAGGTCGCAGTCTC
18	CGTTCAGGTCGCAGTCTC	0.562644
18	GTTCAGGTCGCAGTCTCC	0.187548
19	GTTCAGGTCGCAGTCTCCC	1.12529
CCGGCATCTCCACCA
16	CCCGGCATCTCCACCA	0.375096
17	CCCCGGCATCTCCACCA	0.375096
18	TCCCCGGCATCTCCACCA	8.25211
19	ATCCCCGGCATCTCCACCA	1.50038
21	CGATCCCCGGCATCTCCACCA	0.562644
22	TCGATCCCCGGCATCTCCACCA	1.68793
CTGAGGGTCCAGGGT
20	TTAATCTGAGGGTCCAGGGT	1.31284
CGAGTGGTCTAAGGC
26	GTCAGGATGGCCGAGTGGTCTAAGGC	0.93774
CTGCTCGCTGCGCCA
18	ACCCTGCTCGCTGCGCCA	0.750192
CCGAAGATCGCGGGT
23	TCGTAAACCGAAGATCGCGGGTT	0.562644
CGGTTATCACGTCTG
29	GTTCCATAGTGTAGCGGTTATCACGTCTG	0.187548
CGGGCGGAAACACCA
16	CCGGGCGGAAACACCA	2.43812
17	ACCGGGCGGAAACACCA	3.75096
18	AACCGGGCGGAAACACCA	2.81322
19	AAACCGGGCGGAAACACCA	0.750192
CTGTTCGTGACGCCA
17	TCCTGTTCGTGACGCCA	0.750192
18	ATCCTGTTCGTGACGCCA	2.62567
22	TCGAATCCTGTTCGTGACGCCA	0.375096
CCGGCCCATGCACCA
17	TCCCGGCCCATGCACCA	0.187548
18	TTCCCGGCCCATGCACCA	1.31284
22	TCGATTCCCGGCCCATGCACCA	4.12606
GGTTAAGGCGTTGGA
TGGTAGAGCATTTGAC
CCCGGCCAACGCACCA
17	TCCCGGCCAACGCACCA	2.62567
18	TTCCCGGCCAACGCACCA	1.12529
21	CGATTCCCGGCCAACGCACCA	0.750192
22	TCGATTCCCGGCCAACGCACCA	11.2529
CCCGGCCAATGCACCA
17	TCCCGGCCAATGCACCA	10.3151
18	TTCCCGGCCAATGCACCA	6.56418
20	GATTCCCGGCCAATGCACCA	0.187548
21	CGATTCCCGGCCAATGCACCA	2.06303
22	TCGATTCCCGGCCAATGCACCA	23.0684
TCCGGCTCGAAGGACC
17	TTCCGGCTCGAAGGACC	1.87548
18	TTCCGGCTCGAAGGACCA	2.81322
18	ATCCGGCTCGAAGGACCA	0.562644
22	TCGATTCCGGCTCGAAGGACCA	0.562644
23	GTCGATTCCGGCTCGAAGGACCA	1.50038
CCGGGTTTCGGCACCA
17	CCCGGGTTTCGGCACCA	8.25211
CACGTCGGGGTCACCA
17	TCACGTCGGGGTCACCA	4.6887
18	ATCACGTCGGGGTCACCA	7.68947
TGGTTATCACGTTCGC
18	GTGGTTATCACGTTCGCC	0.93774
19	AGTGGTTATCACGTTCGCC	0.93774
TGGATAAGGCATTGGC
CCCACTTCTGACACCA
17	TCCCACTTCTGACACCA	3.00077
18	ATCCCACTTCTGACACCA	4.6887
22	TCGAATCCCACTTCTGACACCA	3.18832
TTAATCTGAGGGTCCA
19	CTTTTAATCTGAGGGTCCA	0.750192
21	TTTTAATCTGAGGGTCCAGGG	0.750192
TCGTTAGTATAGTGGT
30	TCCTCGTTAGTATAGTGGTGAGTATCCCCG	0.375096
TCCCACCGCTGCCACC
17	ATCCCACCGCTGCCACC	1.50038
18	ATCCCACCGCTGCCACCA	5.62644
TGGTTATCACGCTCGC
CCGGGTGCCCCCTCCA
17	TCCGGGTGCCCCCTCCA	2.06303
18	ATCCGGGTGCCCCCTCCA	1.87548
CTCGCTGGGGCCTCCA
17	TCTCGCTGGGGCCTCCA	8.43966
18	ATCTCGCTGGGGCCTCCA	2.43812
22	TCAAATCTCGCTGGGGCCTCCA	1.87548
CCCGGATGATCCTCAG
17	GCCCGGATGATCCTCAG	7.50192
TCCCGGGCGGCGCACCA
18	TTCCCGGGCGGCGCACCA	2.25058
22	TCGATTCCCGGGCGGCGCACCA	1.31284
TCCCGGACGAGCCCCCA
18	ATCCCGGACGAGCCCCCA	3.18832
TCCTGCTCACAGCGCCA
20	GAATCCTGCTCACAGCGCCA	1.31284
CTGAATCCAGCGATCCG
25	TGGACTCTGAATCCAGCGATCCGAG	0.375096
CCCCACTCCTGGTACCA
18	ACCCCACTCCTGGTACCA	2.06303
ATGGCTAGCACTCTGGA
AATGGATAAGGCATTGG
30	GCCCCAGTGGCCTAATGGATAAGGCATTGG	0.187548
CATTGGTAGTTCAATGG
18	GCATTGGTAGTTCAATGG	1.31284
GGTAGAGCATTTGACTGC
19	GGGTAGAGCATTTGACTGC	0.187548
AGTAGGTAGCGCGTCAGT
GTCAGGATGGCCGAGCGG
TCTGGACACATGTGGCTTT
GTCTCTGTGGCGCAATGGA
CAGGATGGCCGAGCGGTCTA
24	TCAGGATGGCCGAGCGGTCTAAGG	0.750192
GGTATAGTGGTGAGCATAGC
23	TGGTATAGTGGTGAGCATAGCTG	0.562644
24	TGGTATAGTGGTGAGCATAGCTGC	1.12529
25	GGTGGTATAGTGGTGAGCATAGCTG	0.93774
27	TTGGTGGTATAGTGGTGAGCATAGCTG	0.93774
GTCAGGATGGCCGAGTGGTCT
CGGATCAGAAGATTGCAGGTT
23	TTCGGATCAGAAGATTGCAGGTT	1.87548
TATCGTCCTTCTGCCCAGCGAT
