# Supplementary material for: An Expanded Landscape of Unusually Short RNAs in 11 Samples from Six Eukaryotic Organisms
Source: Noncoding RNA. 2022 May 19;8(3):34. doi: 10.3390/ncrna8030034 (PMC9149858; doi:10.3390/ncrna8030034)
Supplement: Supplementary file 1 [file ncrna-08-00034-s001.zip › 3 Supplementary materials/Supplementary Table S13.xlsx]

## Sheet: rRFs
Seed Length of sequence (nt)	Sequence	RPM (comb.)
TATCTGGT
TTGACCTC
9	TTTGACCTC	3909.42
10	TTTGACCTCA	82.2799
10	ATTTGACCTC	20.0097
11	ATTTGACCTCA	6.24303
12	TTTGACCTCAAA	60.1892
13	TTTGACCTCAAAT	342.886
13	ATTTGACCTCAAA	10.405
14	TTTGACCTCAAATC	3594.54
15	ATTTGACCTCAAATC	302.707
15	TTTGACCTCAAATCA	16.9682
16	TATTTGACCTCAAATC	25.1322
16	ATTTGACCTCAAATCA	7.20349
17	TTTGACCTCAAATCAGG	7.36357
18	TTTGACCTCAAATCAGGT	129.183
18	ATTTGACCTCAAATCAGG	1.12054
19	TTTGACCTCAAATCAGGTA	1761.97
19	ATTTGACCTCAAATCAGGT	5.60272
20	ATTTGACCTCAAATCAGGTA	117.337
21	TTTGACCTCAAATCAGGTAGG	25.6124
22	TTTGACCTCAAATCAGGTAGGA	9.44458
22	ATTTGACCTCAAATCAGGTAGG	2.56124
23	TTTGACCTCAAATCAGGTAGGAC	65.1516
24	TTTGACCTCAAATCAGGTAGGACT	2477.2
24	ATTTGACCTCAAATCAGGTAGGAC	8.32404
25	TTTGACCTCAAATCAGGTAGGACTA	860.257
25	ATTTGACCTCAAATCAGGTAGGACT	455.901
26	TTTGACCTCAAATCAGGTAGGACTAC	1538.99
27	TTTGACCTCAAATCAGGTAGGACTACG	467.907
27	ATTTGACCTCAAATCAGGTAGGACTAC	279.656
28	TTTGACCTCAAATCAGGTAGGACTACGC	191.613
28	ATTTGACCTCAAATCAGGTAGGACTACG	60.8295
29	TTTGACCTCAAATCAGGTAGGACTACGCG	77.9578
29	ATTTGACCTCAAATCAGGTAGGACTACGC	28.9741
30	TTTGACCTCAAATCAGGTAGGACTACGCGC	103.57
30	ATTTGACCTCAAATCAGGTAGGACTACGCG	10.7252
TGATTTGT
9	CTGATTTGT	3756.22
9	ATGATTTGT	17.4485
9	GTGATTTGT	4.80233
10	CTGATTTGTC	0.960466
10	AGTGATTTGT	0.480233
11	GAGTGATTTGT	1.76085
11	AGTGATTTGTC	0.800388
11	GTGATTTGTCT	0.160078
12	GTGATTTGTCTG	1.92093
12	GGAGTGATTTGT	1.92093
12	GAGTGATTTGTC	0.800388
13	TGGAGTGATTTGT	3.04148
13	GTGATTTGTCTGC	2.40116
13	AGTGATTTGTCTG	1.60078
13	GGAGTGATTTGTC	0.960466
14	AGTGATTTGTCTGC	2.40116
14	GAGTGATTTGTCTG	1.12054
14	TGGAGTGATTTGTC	0.960466
14	GTGGAGTGATTTGT	0.800388
14	GTGATTTGTCTGCT	0.800388
15	GAGTGATTTGTCTGC	3.52171
15	GTGATTTGTCTGCTT	0.800388
15	GGAGTGATTTGTCTG	0.640311
15	GTGGAGTGATTTGTC	0.480233
15	TGGAGTGATTTGTCT	0.320155
15	GGTGGAGTGATTTGT	0.320155
15	AGTGATTTGTCTGCT	0.160078
16	GTGATTTGTCTGCTTA	1.76085
16	AGTGATTTGTCTGCTT	0.480233
16	GAGTGATTTGTCTGCT	0.480233
16	GGAGTGATTTGTCTGC	0.480233
16	GTGGAGTGATTTGTCT	0.160078
16	GGTGGAGTGATTTGTC	0.160078
17	TTGGTGGAGTGATTTGT	0.640311
17	GTGGAGTGATTTGTCTG	0.640311
17	GTGATTTGTCTGCTTAA	0.640311
17	TGGAGTGATTTGTCTGC	0.480233
17	TGGTGGAGTGATTTGTC	0.320155
18	AGTGATTTGTCTGCTTAA	0.480233
18	GGTGGAGTGATTTGTCTG	0.320155
18	TGGAGTGATTTGTCTGCT	0.320155
18	GTGGAGTGATTTGTCTGC	0.320155
18	GAGTGATTTGTCTGCTTA	0.160078
19	GTTGGTGGAGTGATTTGTC	0.480233
19	TGGTGGAGTGATTTGTCTG	0.160078
19	TGGAGTGATTTGTCTGCTT	0.160078
19	GTGGAGTGATTTGTCTGCT	0.160078
19	GTGATTTGTCTGCTTAATT	0.160078
20	TGGTGGAGTGATTTGTCTGC	0.160078
20	TGGAGTGATTTGTCTGCTTA	0.160078
20	AGTGATTTGTCTGCTTAATC	0.160078
21	GTGGAGTGATTTGTCTGCTTA	0.320155
21	TTGGTGGAGTGATTTGTCTGC	0.320155
21	TTAGTTGGTGGAGTGATTTGT	0.160078
22	TTAGTTGGTGGAGTGATTTGTC	0.640311
22	TAGTTGGTGGAGTGATTTGTCT	0.160078
22	GTGGAGTGATTTGTCTGCTTAA	0.160078
22	AGTGATTTGTCTGCTTAATTGC	0.160078
23	TTAGTTGGTGGAGTGATTTGTCT	0.480233
23	GAGTGATTTGTCTGCTTAATTGC	0.320155
23	CTTAGTTGGTGGAGTGATTTGTC	0.160078
23	AGTTGGTGGAGTGATTTGTCTGC	0.160078
23	GTGATTTGTCTGCTTAATTGCGA	0.160078
24	TTAGTTGGTGGAGTGATTTGTCTG	0.320155
24	TTCTTAGTTGGTGGAGTGATTTGT	0.320155
24	CTTAGTTGGTGGAGTGATTTGTCT	0.160078
24	TTGGTGGAGTGATTTGTCTGCTTA	0.160078
25	TCTTAGTTGGTGGAGTGATTTGTCC	0.160078
25	GTGATTTGTCTGCTTAATTGCGATA	0.160078
25	TGGAGTGATTTGTCTGCTTAATTGC	0.160078
26	CTTAGTTGGTGGAGTGATTTGTCTGC	0.160078
26	TTCTTAGTTGGTGGAGTGATTTGTCT	0.160078
26	TTAGTTGGTGGAGTGATTTGTCTGCT	0.160078
26	GAGTGATTTGTCTGCTTAATTGCGAT	0.160078
27	GAGTGATTTGTCTGCTTAATTGCGATA	0.640311
27	TTCTTAGTTGGTGGAGTGATTTGTCTG	0.160078
27	CGTTCTTAGTTGGTGGAGTGATTTGTC	0.160078
27	TGTTCTTAGTTGGTGGAGTGATTTGTC	0.160078
27	TTAGTTGGTGGAGTGATTTGTCTGCTT	0.160078
27	CTTAGTTGGTGGAGTGATTTGTCTGCT	0.160078
27	GGAGTGATTTGTCTGCTTAATTGCGAT	0.160078
27	TGGAGTGATTTGTCTGCTTAATTGCGA	0.160078
28	CTTAGTTGGTGGAGTGATTTGTCTGCTT	0.320155
28	GGAGTGATTTGTCTGCTTAATTGCGATA	0.320155
28	GCCGTTCTTAGTTGGTGGAGTGATTTGT	0.160078
28	CCGTTCTTAGTTGGTGGAGTGATTTGTC	0.160078
28	TCTTAGTTGGTGGAGTGATTTGTCTGCT	0.160078
29	TTCTTAGTTGGTGGAGTGATTTGTCTGCC	0.160078
29	GTGGAGTGATTTGTCTGCTTAATTGCGAT	0.160078
30	GTGGAGTGATTTGTCTGCTTAATTGCGATA	0.320155
30	GGCCGTTCTTAGTTGGTGGAGTGATTTGTC	0.160078
30	CCGTTCTTAGTTGGTGGAGTGATTTGTCTG	0.160078
30	TAGTTGGTGGAGTGATTTGTCTGCTTAATT	0.160078
CCCTGGGT
TATCTGGC
GGGGATGT
CAACTGTA
9	ACAACTGTA	5.92287
10	AACAACTGTA	0.800388
TACCTGGT
TGATTTGC
9	CTGATTTGC	462.464
9	ATGATTTGC	1.28062
GATCATTA
9	GGATCATTA	122.619
9	AGATCATTA	1.76085
9	TGATCATTA	0.800388
10	AGGATCATTA	81.3194
10	CTGATCATTA	0.160078
11	AAGGATCATTA	57.9481
12	GAAGGATCATTA	96.2067
12	CGCTGATCATTA	0.160078
13	GGAAGGATCATTA	32.0155
14	CGGAAGGATCATTA	81.1594
15	GCGGAAGGATCATTA	38.4186
16	TGCGGAAGGATCATTA	65.4718
17	CTGCGGAAGGATCATTA	33.7764
18	CCTGCGGAAGGATCATTA	1.76085
19	ACCTGCGGAAGGATCATTA	0.160078
19	TGGCTGATCATTAGCTTCT	0.160078
21	GAACCTGCGGAAGGATCATTA	0.320155
22	TGAACCTGCGGAAGGATCATTA	0.960466
24	GGTGAACCTGCGGAAGGATCATTA	0.480233
24	CTGATCATTAGCTTCTTAGAGGGA	0.160078
26	TAGGTGAACCTGCGGAAGGATCATTA	0.480233
26	GCTGATCATTAGCTTCTTAGAGGGAC	0.160078
27	ATTTTGGCTGATCATTAGCTTCTTAGA	0.320155
27	GTAGGTGAACCTGCGGAAGGATCATTA	0.320155
28	CATTTTGGCTGATCATTAGCTTCTTAGA	0.160078
29	TGGCTGATCATTAGCTTCTTAGAGGGACT	0.160078
30	TTGGCTGATCATTAGCTTCTTAGAGGGACA	0.160078
30	TTGGCTGATCATTAGCTTCTTAGAGGGACT	0.160078
GTGTCATT
9	AGTGTCATT	75.0764
10	GAGTGTCATT	124.38
11	TGAGTGTCATT	177.846
12	TTGAGTGTCATT	314.713
13	TTTGAGTGTCATT	618.54
14	GTTTGAGTGTCATT	351.691
15	TGTTTGAGTGTCATT	425.166
16	CTGTTTGAGTGTCATT	266.529
17	CCTGTTTGAGTGTCATT	150.633
18	GCCTGTTTGAGTGTCATT	36.8179
19	TGCCTGTTTGAGTGTCATT	201.538
20	ATGCCTGTTTGAGTGTCATT	320.636
21	CATGCCTGTTTGAGTGTCATT	107.572
22	GCATGCCTGTTTGAGTGTCATT	73.6357
23	GGCATGCCTGTTTGAGTGTCATT	20.1698
24	AGGCATGCCTGTTTGAGTGTCATT	16.9682
25	AAGGCATGCCTGTTTGAGTGTCATT	13.7667
26	AAAGGCATGCCTGTTTGAGTGTCATT	24.3318
27	CAAAGGCATGCCTGTTTGAGTGTCATT	11.3655
28	CCAAAGGCATGCCTGTTTGAGTGTCATT	11.8457
29	ACCAAAGGCATGCCTGTTTGAGTGTCATT	16.1678
30	TACCAAAGGCATGCCTGTTTGAGTGTCATT	44.1814
TTCCTCGT
10	ATTCCTCGTC	0.320155
AAACTTTC
9	AAAACTTTC	1729.16
9	CAAACTTTC	2.72132
10	TAAAACTTTC	5100.07
10	TCAAACTTTC	0.320155
11	TTAAAACTTTC	1317.92
11	TAAAACTTTCA	40.0194
12	AAAACTTTCAGC	572.598
12	TTTAAAACTTTC	184.249
12	TAAAACTTTCAG	42.5807
13	TAAAACTTTCAGC	7748.88
13	ATTTAAAACTTTC	388.829
13	AAAACTTTCAGCA	80.6791
13	TTAAAACTTTCAG	14.5671
14	TTAAAACTTTCAGC	2265.58
14	TAAAACTTTCAGCA	661.761
14	TATTTAAAACTTTC	182.328
14	ATTTAAAACTTTCA	4.64225
15	AAAACTTTCAGCAAC	1327.84
15	TTTAAAACTTTCAGC	248.441
15	TTATTTAAAACTTTC	241.397
15	TTAAAACTTTCAGCA	211.463
15	TAAAACTTTCAGCAA	64.8315
15	ATTTAAAACTTTCAG	6.56318
15	TATTTAAAACTTTCA	0.960466
16	TAAAACTTTCAGCAAC	4091.58
16	ATTTAAAACTTTCAGC	1008.65
16	AAAACTTTCAGCAACG	85.0012
16	ATTATTTAAAACTTTC	78.5981
16	TTTAAAACTTTCAGCA	26.4128
16	TATTTAAAACTTTCAG	1.92093
17	TTAAAACTTTCAGCAAC	1201.54
17	TATTTAAAACTTTCAGC	507.126
17	TAAAACTTTCAGCAACG	422.445
17	ATTTAAAACTTTCAGCA	113.015
17	AAAACTTTCAGCAACGG	31.6954
17	TTATTTAAAACTTTCAG	4.16202
17	ATTATTTAAAACTTTCA	2.24109
18	TTATTTAAAACTTTCAGC	649.595
18	TAAAACTTTCAGCAACGG	183.609
18	TTTAAAACTTTCAGCAAC	139.268
18	TTAAAACTTTCAGCAACG	100.529
18	AAAACTTTCAGCAACGGA	47.2229
19	ATTTAAAACTTTCAGCAAC	330.4
19	TAAAACTTTCAGCAACGGA	290.381
19	ATTATTTAAAACTTTCAGC	250.201
19	AAAACTTTCAGCAACGGAT	80.6791
19	TTATTTAAAACTTTCAGCA	76.8373
20	TAAAACTTTCAGCAACGGAT	420.844
20	AAAACTTTCAGCAACGGATC	286.859
20	TATTTAAAACTTTCAGCAAC	197.376
20	TTAAAACTTTCAGCAACGGA	77.7977
20	ATTTAAAACTTTCAGCAACG	39.219
20	ATTATTTAAAACTTTCAGCA	23.2113
21	TAAAACTTTCAGCAACGGATC	1627.51
21	TTATTTAAAACTTTCAGCAAC	254.523
21	TTAAAACTTTCAGCAACGGAT	92.685
21	AAAACTTTCAGCAACGGATCT	57.788
21	TATTTAAAACTTTCAGCAACG	29.4543
21	ATTTAAAACTTTCAGCAACGG	16.9682
22	TTAAAACTTTCAGCAACGGATC	342.726
22	TAAAACTTTCAGCAACGGATCT	309.43
22	ATTATTTAAAACTTTCAGCAAC	66.9125
22	TTATTTAAAACTTTCAGCAACG	27.0531
22	ATTTAAAACTTTCAGCAACGGA	24.9721
23	AAAACTTTCAGCAACGGATCTCT	689.615
23	TTAAAACTTTCAGCAACGGATCT	70.4342
23	TTTAAAACTTTCAGCAACGGATC	34.8969
23	ATTTAAAACTTTCAGCAACGGAT	27.2132
23	TATTTAAAACTTTCAGCAACGGA	20.4899
23	ATTATTTAAAACTTTCAGCAACG	7.36357
24	TAAAACTTTCAGCAACGGATCTCT	3375.08
24	AAAACTTTCAGCAACGGATCTCTT	181.848
24	ATTTAAAACTTTCAGCAACGGATC	128.382
24	TTATTTAAAACTTTCAGCAACGGA	20.8101
24	ATTATTTAAAACTTTCAGCAACGG	3.52171
25	TAAAACTTTCAGCAACGGATCTCTT	1186.18
25	TTAAAACTTTCAGCAACGGATCTCT	735.397
25	AAAACTTTCAGCAACGGATCTCTTG	729.474
25	TATTTAAAACTTTCAGCAACGGATC	85.4815
25	TTATTTAAAACTTTCAGCAACGGAT	25.2923
25	ATTTAAAACTTTCAGCAACGGATCT	21.6105
26	TAAAACTTTCAGCAACGGATCTCTTG	3185.71
26	TTATTTAAAACTTTCAGCAACGGATC	100.689
26	TTTAAAACTTTCAGCAACGGATCTCT	65.6318
26	AAAACTTTCAGCAACGGATCTCTTGG	7.84381
26	ATTATTTAAAACTTTCAGCAACGGAT	5.28256
27	TTAAAACTTTCAGCAACGGATCTCTTG	714.907
27	ATTTAAAACTTTCAGCAACGGATCTCT	210.662
27	AAAACTTTCAGCAACGGATCTCTTGGC	92.0447
27	ATTATTTAAAACTTTCAGCAACGGATC	22.2508
27	TTATTTAAAACTTTCAGCAACGGATCT	21.2903
28	TAAAACTTTCAGCAACGGATCTCTTGGC	403.076
28	AAAACTTTCAGCAACGGATCTCTTGGCT	210.342
28	TATTTAAAACTTTCAGCAACGGATCTCT	138.787
28	ATTTAAAACTTTCAGCAACGGATCTCTT	88.5229
28	ATTATTTAAAACTTTCAGCAACGGATCT	5.7628
29	TAAAACTTTCAGCAACGGATCTCTTGGCT	1116.54
29	ATTTAAAACTTTCAGCAACGGATCTCTTG	218.026
29	TTATTTAAAACTTTCAGCAACGGATCTCT	186.33
29	TTAAAACTTTCAGCAACGGATCTCTTGGC	92.845
29	AAAACTTTCAGCAACGGATCTCTTGGCTC	27.5334
30	TTAAAACTTTCAGCAACGGATCTCTTGGCT	239.796
30	TATTTAAAACTTTCAGCAACGGATCTCTTG	140.228
30	TAAAACTTTCAGCAACGGATCTCTTGGCTC	116.857
30	AAAACTTTCAGCAACGGATCTCTTGGCTCT	103.09
30	TTATTTAAAACTTTCAGCAACGGATCTCTT	82.44
30	ATTATTTAAAACTTTCAGCAACGGATCTCT	34.0965
30	TTTAAAACTTTCAGCAACGGATCTCTTGGC	7.04342
30	ATTTAAAACTTTCAGCAACGGATCTCTTGG	2.08101
CGGACGGT
TAGGACGT
9	ATAGGACGT	85.4815
10	AATAGGACGT	68.033
11	AATAGGACGTG	3.68179
11	AAATAGGACGT	2.40116
11	ATAGGACGTGT	2.40116
12	AAAATAGGACGT	1.4407
13	AAATAGGACGTGT	1.4407
13	TAAAATAGGACGT	0.800388
13	AATAGGACGTGTG	0.800388
14	ATAGGACGTGTGGT	1.28062
14	ATAAAATAGGACGT	0.480233
14	AAATAGGACGTGTG	0.480233
14	AAAATAGGACGTGT	0.160078
15	AATAAAATAGGACGT	1.4407
15	ATAAAATAGGACGTG	1.28062
15	AATAGGACGTGTGGT	0.640311
15	TAAAATAGGACGTGT	0.480233
15	ATAGGACGTGTGGTT	0.320155
15	AAAATAGGACGTGTG	0.160078
16	ATAAAATAGGACGTGT	0.960466
16	AATAAAATAGGACGTG	0.800388
16	ATAGGACGTGTGGTTC	0.800388
16	AAATAGGACGTGTGGT	0.800388
16	AAAATAGGACGTGTGG	0.320155
17	ATAGGACGTGTGGTTCT	0.800388
17	ATAATAAAATAGGACGT	0.640311
17	AAATAGGACGTGTGGTT	0.640311
17	ATAAAATAGGACGTGTG	0.640311
18	AATAATAAAATAGGACGT	1.12054
18	AAATAGGACGTGTGGTTC	0.960466
18	ATAAAATAGGACGTGTGG	0.800388
18	TAATAAAATAGGACGTGT	0.640311
18	AAAATAGGACGTGTGGTT	0.480233
19	AAATAGGACGTGTGGTTCT	1.60078
19	ATAATAAAATAGGACGTGT	0.960466
19	TAATAAAATAGGACGTGTG	0.800388
19	ATAAAATAGGACGTGTGGT	0.800388
19	AAAATAGGACGTGTGGTTC	0.480233
19	GAATAATAAAATAGGACGT	0.480233
20	AATAATAAAATAGGACGTGT	1.4407
20	ATAATAAAATAGGACGTGTG	0.800388
20	AATAAAATAGGACGTGTGGT	0.640311
20	ATAAAATAGGACGTGTGGTT	0.480233
21	ATAAAATAGGACGTGTGGTTC	0.960466
21	GAATAATAAAATAGGACGTGT	0.640311
21	TAATAAAATAGGACGTGTGGT	0.640311
21	AATAATAAAATAGGACGTGTG	0.480233
21	AATAAAATAGGACGTGTGGTT	0.320155
21	TGGAATAATAAAATAGGACGT	0.320155
21	TAAAATAGGACGTGTGGTTCT	0.160078
21	GGAATAATAAAATAGGACGTG	0.160078
22	ATAATAAAATAGGACGTGTGGT	0.800388
22	ATAAAATAGGACGTGTGGTTCT	0.640311
22	GAATAATAAAATAGGACGTGTG	0.320155
23	AATAATAAAATAGGACGTGTGGT	0.960466
23	AATAAAATAGGACGTGTGGTTCT	0.800388
23	ATAATAAAATAGGACGTGTGGTT	0.320155
23	TGGAATAATAAAATAGGACGTGT	0.320155
23	ATGGAATAATAAAATAGGACGTG	0.160078
24	GAATAATAAAATAGGACGTGTGGT	0.800388
24	AATAATAAAATAGGACGTGTGGTT	0.640311
24	ATAATAAAATAGGACGTGTGGTTC	0.480233
24	TGGAATAATAAAATAGGACGTGTG	0.320155
24	ATGGAATAATAAAATAGGACGTGT	0.320155
24	ATAGGACGTGTGGTTCTATTTTGT	0.160078
24	GGAATAATAAAATAGGACGTGTGG	0.160078
25	ATGGAATAATAAAATAGGACGTGTG	0.480233
25	ATAATAAAATAGGACGTGTGGTTCT	0.320155
25	GGAATAATAAAATAGGACGTGTGGT	0.160078
26	GAATAATAAAATAGGACGTGTGGTTC	0.480233
26	ATAATAAAATAGGACGTGTGGTTCTA	0.160078
26	ATGGAATAATAAAATAGGACGTGTGG	0.160078
27	ATGGAATAATAAAATAGGACGTGTGGT	1.12054
27	GGAATAATAAAATAGGACGTGTGGTTC	0.320155
27	GAATAATAAAATAGGACGTGTGGTTCT	0.320155
27	TTAGCATGGAATAATAAAATAGGACGT	0.160078
27	CATGGAATAATAAAATAGGACGTGTGG	0.160078
28	GGAATAATAAAATAGGACGTGTGGTTCT	0.800388
28	TGGAATAATAAAATAGGACGTGTGGTTC	0.480233
28	CATGGAATAATAAAATAGGACGTGTGGT	0.320155
28	ATAGGACGTGTGGTTCTATTTTGTTGGT	0.160078
29	TGGAATAATAAAATAGGACGTGTGGTTCT	0.640311
29	ATGGAATAATAAAATAGGACGTGTGGTTC	0.320155
29	GGAATAATAAAATAGGACGTGTGGTTCTA	0.320155
29	AATAATAAAATAGGACGTGTGGTTCTATT	0.320155
29	ATAGGACGTGTGGTTCTATTTTGTTGGTT	0.160078
30	ATGGAATAATAAAATAGGACGTGTGGTTCT	1.76085
30	CATGGAATAATAAAATAGGACGTGTGGTTC	0.320155
30	CATTAGCATGGAATAATAAAATAGGACGTG	0.160078
30	TGGAATAATAAAATAGGACGTGTGGTTCTA	0.160078
30	ATAGGACGTGTGGTTCTATTTTGTTGGTTT	0.160078
TTGGACGT
9	ATTGGACGT	1.76085
10	AATTGGACGT	1.12054
10	ATTGGACGTG	0.640311
11	TAATTGGACGT	1.28062
11	AATTGGACGTG	0.480233
11	ATTGGACGTGG	0.480233
12	TTAATTGGACGT	1.60078
13	CTTAATTGGACGT	2.40116
13	TTAATTGGACGTG	0.480233
13	ATTGGACGTGGGT	0.480233
13	TAATTGGACGTGG	0.320155
14	GCTTAATTGGACGT	2.72132
14	CTTAATTGGACGTG	1.4407
14	ATTGGACGTGGGCC	1.28062
14	TAATTGGACGTGGG	0.160078
15	CGCTTAATTGGACGT	1.28062
15	CTTAATTGGACGTGG	0.800388
15	GCTTAATTGGACGTG	0.800388
15	AATTGGACGTGGGCC	0.640311
15	TAATTGGACGTGGGC	0.160078
15	ATTGGACGTGGGCCA	0.160078
16	CGCTTAATTGGACGTG	1.76085
16	TAATTGGACGTGGGCC	0.640311
16	TCGCTTAATTGGACGT	0.640311
16	TTAATTGGACGTGGGC	0.480233
16	AATTGGACGTGGGCCA	0.320155
16	CTTAATTGGACGTGGG	0.160078
17	TCGCTTAATTGGACGTG	1.4407
17	CGCTTAATTGGACGTGG	0.480233
17	ATTGGACGTGGGCCATC	0.320155
18	TCGCTTAATTGGACGTGG	1.60078
18	GCTTAATTGGACGTGGGC	0.800388
18	CTTAATTGGACGTGGGCC	0.320155
18	ATTGGACGTGGGCCATCG	0.320155
18	AATTGGACGTGGGCCATC	0.160078
18	GTCGCTTAATTGGACGTG	0.160078
18	TAATTGGACGTGGGCCAT	0.160078
19	CGCTTAATTGGACGTGGGC	0.800388
19	TAATTGGACGTGGGCCATC	0.320155
19	AATTGGACGTGGGCCATCG	0.320155
19	GTCGCTTAATTGGACGTGG	0.320155
20	TCGCTTAATTGGACGTGGGC	0.640311
20	GCTTAATTGGACGTGGGCCA	0.320155
20	ATTGGACGTGGGCCATCGAA	0.320155
20	TGTCGCTTAATTGGACGTGG	0.320155
20	TTGTCGCTTAATTGGACGTG	0.320155
20	TTAATTGGACGTGGGCCATC	0.160078
20	TAATTGGACGTGGGCCATCG	0.160078
21	TCGCTTAATTGGACGTGGGCC	0.480233
21	CTTAATTGGACGTGGGCCATC	0.320155
21	ATTGGACGTGGGCCATCGAAT	0.160078
21	AATTGGACGTGGGCCATCGAA	0.160078
21	TCTTGTCGCTTAATTGGACGT	0.160078
22	GCTTAATTGGACGTGGGCCATC	0.480233
22	TGTCGCTTAATTGGACGTGGGT	0.320155
22	CCTTGTCGCTTAATTGGACGTG	0.320155
22	AATTGGACGTGGGCCATCGAAT	0.320155
22	ATTGGACGTGGGCCATCGAATG	0.320155
22	CTTAATTGGACGTGGGCCATCG	0.160078
22	TTAATTGGACGTGGGCCATCGA	0.160078
22	GTCGCTTAATTGGACGTGGGCC	0.160078
23	TTGTCGCTTAATTGGACGTGGGC	0.320155
23	CGCTTAATTGGACGTGGGCCATC	0.320155
23	TAATTGGACGTGGGCCATCGAAT	0.320155
23	GCTTAATTGGACGTGGGCCATCG	0.160078
23	TCGCTTAATTGGACGTGGGCCAC	0.160078
24	TTGTCGCTTAATTGGACGTGGGCC	0.320155
24	CTTAATTGGACGTGGGCCATCGAA	0.320155
24	TCGCTTAATTGGACGTGGGCCATT	0.160078
24	TAATTGGACGTGGGCCATCGAATG	0.160078
24	TTAATTGGACGTGGGCCATCGAAT	0.160078
24	CGCCCTTGTCGCTTAATTGGACGT	0.160078
25	GTCGCTTAATTGGACGTGGGCCATC	0.480233
25	TAATTGGACGTGGGCCATCGAATGA	0.160078
25	ATTGGACGTGGGCCATCGAATGAGA	0.160078
25	CGCTTAATTGGACGTGGGCCATCGA	0.160078
25	CGCCCTTGTCGCTTAATTGGACGTT	0.160078
25	CCTTGTCGCTTAATTGGACGTGGGC	0.160078
26	GCTTAATTGGACGTGGGCCATCGAAT	0.320155
26	AATTGGACGTGGGCCATCGAATGAGA	0.320155
26	CTTAATTGGACGTGGGCCATCGAATG	0.160078
26	TCGCTTAATTGGACGTGGGCCATCGA	0.160078
26	TGTCGCTTAATTGGACGTGGGCCATC	0.160078
26	TTGTCGCTTAATTGGACGTGGGCCAC	0.160078
27	TAATTGGACGTGGGCCATCGAATGAGA	0.480233
27	TTAATTGGACGTGGGCCATCGAATGAG	0.320155
27	ATTGGACGTGGGCCATCGAATGAGAGT	0.160078
27	TTGTCGCTTAATTGGACGTGGGCCATC	0.160078
28	AATTGGACGTGGGCCATCGAATGAGAGT	0.640311
28	CTTAATTGGACGTGGGCCATCGAATGAG	0.320155
28	TAATTGGACGTGGGCCATCGAATGAGAG	0.160078
28	GCTTAATTGGACGTGGGCCATCGAATGA	0.160078
28	TCGCTTAATTGGACGTGGGCCATCGAAT	0.160078
29	CTTAATTGGACGTGGGCCATCGAATGAGA	0.480233
29	CGCTTAATTGGACGTGGGCCATCGAATGA	0.160078
29	CTTGTCGCTTAATTGGACGTGGGCCATCG	0.160078
29	TAATTGGACGTGGGCCATCGAATGAGAGT	0.160078
29	TAAGACGCCCTTGTCGCTTAATTGGACGT	0.160078
29	AAGACGCCCTTGTCGCTTAATTGGACGTG	0.160078
29	CCTTGTCGCTTAATTGGACGTGGGCCATC	0.160078
30	GCTTAATTGGACGTGGGCCATCGAATGAGA	0.640311
30	CGCTTAATTGGACGTGGGCCATCGAATGAG	0.160078
30	TAATTGGACGTGGGCCATCGAATGAGAGTT	0.160078
30	AATTGGACGTGGGCCATCGAATGAGAGTTT	0.160078
30	ATTGGACGTGGGCCATCGAATGAGAGTTTA	0.160078
30	GTTGGACGTGGGCCATCGAATGAGAGTTTC	0.160078
30	TAAGACGCCCTTGTCGCTTAATTGGACGTG	0.160078
GTCTGATC
9	CGTCTGATC	2.56124
10	TGTCTGATCA	8.32404
10	CCGTCTGATC	1.76085
11	CCGTCTGATCA	0.640311
11	CCCGTCTGATC	0.480233
12	TCCCGTCTGATC	0.320155
13	CCGTCTGATCACT	0.320155
13	TTCCCGTCTGATC	0.320155
14	TTTCCCGTCTGATC	0.800388
14	CCGTCTGATCACTG	0.320155
14	TTCCCGTCTGATCA	0.160078
14	GTTCCCGTCTGATC	0.160078
15	CCGTCTGATCACTGC	0.320155
15	AGTTCCCGTCTGATC	0.320155
16	TTCCCGTCTGATCACT	0.320155
16	CCGTCTGATCACTGCA	0.160078
16	TCCCGTCTGATCACTG	0.160078
17	TTCCCGTCTGATCACTG	0.640311
17	CCGTCTGATCACTGCAT	0.160078
17	GTTCCCGTCTGATCACT	0.160078
18	GTTCCCGTCTGATCACTG	0.160078
20	GTTCCCGTCTGATCACTGCA	0.160078
20	TCCCGTCTGATCACTGCAGT	0.160078
20	ACACCAGTTCCCGTCTGATC	0.160078
21	ACCAGTTCCCGTCTGATCACT	0.160078
22	CGTCTGATCACTGCAGTTAAGC	0.160078
23	CCGTCTGATCACTGCAGTTAAGC	0.160078
24	CCCGTCTGATCACTGCAGTTAAGT	0.160078
24	TCCCGTCTGATCACTGCAGTTAAG	0.160078
24	GAAAACACCAGTTCCCGTCTGATC	0.160078
25	CCGTCTGATCACTGCAGTTAAGCGT	0.160078
26	TCCCGTCTGATCACTGCAGTTAAGCG	0.160078
CAGGACGT
9	ACAGGACGT	61.6299
10	AACAGGACGT	76.357
10	ACAGGACGTC	61.1497
11	GAACAGGACGT	68.033
11	AACAGGACGTC	57.1477
11	ACAGGACGTCA	28.0136
12	AACAGGACGTCA	22.8911
12	GAACAGGACGTC	22.731
12	GGAACAGGACGT	15.8477
13	TGGAACAGGACGT	49.7842
13	GAACAGGACGTCA	8.96435
13	AACAGGACGTCAG	0.320155
14	TTGGAACAGGACGT	65.952
14	TGGAACAGGACGTC	14.2469
14	ACAGGACGTCAGAG	0.160078
15	CTTGGAACAGGACGT	37.6182
15	TTGGAACAGGACGTC	16.6481
15	TGGAACAGGACGTCA	3.84186
15	GAACAGGACGTCAGA	0.320155
15	ACAGGACGTCAGAGA	0.160078
16	CTTGGAACAGGACGTC	11.5256
16	CCTTGGAACAGGACGT	10.7252
16	TTGGAACAGGACGTCA	3.52171
16	TGGAACAGGACGTCAG	0.320155
17	CTTGGAACAGGACGTCA	4.96241
17	TCCTTGGAACAGGACGT	3.04148
17	CCTTGGAACAGGACGTC	2.40116
17	TGGAACAGGACGTCAGA	0.320155
17	ACAGGACGTCAGAGAGG	0.160078
18	TTCCTTGGAACAGGACGT	3.84186
18	CCTTGGAACAGGACGTCA	1.4407
19	TTCCTTGGAACAGGACGTC	3.36163
19	CCTTGGAACAGGACGTCAG	0.320155
19	TGGAACAGGACGTCAGAGA	0.320155
19	ACAGGACGTCAGAGAGGGT	0.320155
20	TGTTCCTTGGAACAGGACGT	2.08101
20	TTCCTTGGAACAGGACGTCA	1.76085
20	CCTTGGAACAGGACGTCAGA	0.320155
20	TGGAACAGGACGTCAGAGAG	0.320155
20	AACAGGACGTCAGAGAGGGT	0.320155
20	TTGGAACAGGACGTCAGAGA	0.160078
20	TCCTTGGAACAGGACGTCAG	0.160078
21	TGTTCCTTGGAACAGGACGTC	1.28062
21	CCTTGGAACAGGACGTCAGAG	0.480233
21	CTTGGAACAGGACGTCAGAGA	0.320155
21	TGGAACAGGACGTCAGAGAGA	0.320155
21	GAACAGGACGTCAGAGAGGGT	0.320155
21	TGGAACAGGACGTCAGAGAGG	0.160078
22	TGTTCCTTGGAACAGGACGTCA	0.480233
22	ATTGGAACAGGACGTCAGAGAG	0.160078
22	GGAACAGGACGTCAGAGAGGGT	0.160078
23	TGGAACAGGACGTCAGAGAGGGT	0.480233
23	TTCCTTGGAACAGGACGTCAGAG	0.320155
23	CTTGGAACAGGACGTCAGAGAGG	0.160078
23	CCTTGGAACAGGACGTCAGAGAA	0.160078
23	TCCTTGGAACAGGACGTCAGAGA	0.160078
23	GGAACAGGACGTCAGAGAGGGTG	0.160078
24	CCTTGGAACAGGACGTCAGAGAGG	0.160078
25	CTTGGAACAGGACGTCAGAGAGGGT	0.320155
25	TCCTTGGAACAGGACGTCAGAGAGG	0.160078
25	TTCCTTGGAACAGGACGTCAGAGAG	0.160078
25	TTGGAACAGGACGTCAGAGAGGGTG	0.160078
26	ACAGGACGTCAGAGAGGGTGAGAACC	0.320155
26	CCTTGGAACAGGACGTCAGAGAGGGT	0.160078
26	AGTTCCTTGGAACAGGACGTCAGAGA	0.160078
26	GGAACAGGACGTCAGAGAGGGTGAGT	0.160078
26	TAAGTTCCTTGGAACAGGACGTCAGA	0.160078
27	GGTCTAAGTTCCTTGGAACAGGACGTC	0.640311
27	TAAGTTCCTTGGAACAGGACGTCAGAG	0.160078
27	ACAGGACGTCAGAGAGGGTGAGAACCC	0.160078
28	GGTCTAAGTTCCTTGGAACAGGACGTCA	0.320155
28	AAGTTCCTTGGAACAGGACGTCAGAGAG	0.160078
28	CTTGGAACAGGACGTCAGAGAGGGTGAG	0.160078
28	ACAGGACGTCAGAGAGGGTGAGAACCCC	0.160078
29	TAAGTTCCTTGGAACAGGACGTCAGAGAG	0.480233
30	TAAGTTCCTTGGAACAGGACGTCAGAGAGG	0.160078
30	ACAGGACGTCAGAGAGGGTGAGAACCCCGT	0.160078
30	GGTCTAAGTTCCTTGGAACAGGACGTCAGA	0.160078
TGGGACTG
TCCTTGTT
10	AGTCCTTGTT	1.92093
10	GGTCCTTGTT	0.160078
10	GTCCTTGTTT	0.160078
15	CTTCGGGTCCTTGTT	0.640311
16	CTTCGGGTCCTTGTTT	0.160078
17	CTTCGGGTCCTTGTTTT	0.160078
18	CTTCGGGTCCTTGTTTTC	0.160078
19	CTTCGGGTCCTTGTTTTCA	0.160078
19	TCGGGTCCTTGTTTTCACA	0.160078
23	CTTCGGGTCCTTGTTTTCACATC	0.320155
23	TTCGGGTCCTTGTTTTCACATCT	0.160078
25	CGGGTCCTTGTTTTCACATCTGGTC	0.320155
25	CCTTCGGGTCCTTGTTTTCACATCT	0.320155
25	CTTCGGGTCCTTGTTTTCACATCTG	0.160078
26	CTTCGGGTCCTTGTTTTCACATCTGG	0.320155
26	TCGGGTCCTTGTTTTCACATCTGGTC	0.160078
27	TTCGGGTCCTTGTTTTCACATCTGGTC	0.320155
28	CTTCGGGTCCTTGTTTTCACATCTGGTC	0.320155
28	TTCGGGTCCTTGTTTTCACATCTGGTCG	0.160078
29	TCGGGTCCTTGTTTTCACATCTGGTCGTA	0.160078
30	ACCTTCGGGTCCTTGTTTTCACATCTGGTC	0.160078
30	CGGGTCCTTGTTTTCACATCTGGTCGTACT	0.160078
TGGCTGGA
13	GAGTTTGGCTGGA	0.160078
TTGGCGGA
9	CTTGGCGGA	109.653
CCCTGGGA
9	GCCCTGGGA	50.2644
10	AGCCCTGGGA	29.2942
12	CGAGCCCTGGGA	40.8198
12	GAGCCCTGGGAA	0.160078
13	CGAGCCCTGGGAA	0.640311
19	CGGCGGGAGCCCTGGGAAG	0.160078
20	GCCCTGGGAAGAGTTCTCTT	0.160078
22	CGGCGGGAGCCCTGGGAAGAGT	0.160078
22	GCCCTGGGAAGAGTTCTCTTTT	0.160078
23	AGACGTCGGCGGGAGCCCTGGGA	0.160078
23	ACGTCGGCGGGAGCCCTGGGAAG	0.160078
24	ACGTCGGCGGGAGCCCTGGGAAGA	0.160078
25	AGACGTCGGCGGGAGCCCTGGGAAG	0.640311
26	TGGAGACGTCGGCGGGAGCCCTGGGA	0.320155
26	AGACGTCGGCGGGAGCCCTGGGAAGA	0.160078
27	TTGGAGACGTCGGCGGGAGCCCTGGGA	0.320155
27	GGAGACGTCGGCGGGAGCCCTGGGAAG	0.160078
28	GTTGGAGACGTCGGCGGGAGCCCTGGGA	0.160078
28	TGGAGACGTCGGCGGGAGCCCTGGGAAG	0.160078
29	TGGAGACGTCGGCGGGAGCCCTGGGAAGA	0.160078
29	ACGTCGGCGGGAGCCCTGGGAAGAGTTCT	0.160078
29	TCGGCGGGAGCCCTGGGAAGAGTTCTCTC	0.160078
30	GAGACGTCGGCGGGAGCCCTGGGAAGAGTT	0.160078
GTGCTCTG
9	AGTGCTCTG	21.2903
10	AGTGCTCTGA	69.4737
11	CAGTGCTCTGA	36.8179
11	AGTGCTCTGAA	14.407
12	CCAGTGCTCTGA	81.9598
12	CCCAGTGCTCTG	74.5962
13	CCCAGTGCTCTGA	171.763
13	GCCCAGTGCTCTG	31.8555
13	CCAGTGCTCTGAA	22.731
13	AGTGCTCTGAATG	8.80427
14	GCCCAGTGCTCTGA	78.1179
14	TGCCCAGTGCTCTG	38.0985
14	CCCAGTGCTCTGAA	32.3357
14	CAGTGCTCTGAATG	8.48412
15	TGCCCAGTGCTCTGA	91.4043
15	CTGCCCAGTGCTCTG	16.6481
15	GCCCAGTGCTCTGAA	12.8062
15	CCAGTGCTCTGAATG	9.2845
15	AGTGCTCTGAATGTC	6.24303
15	CCCAGTGCTCTGAAT	6.08295
15	CAGTGCTCTGAATGT	5.7628
16	CTGCCCAGTGCTCTGA	32.8159
16	TCTGCCCAGTGCTCTG	19.2093
16	TGCCCAGTGCTCTGAA	12.1659
16	CCCAGTGCTCTGAATG	7.84381
16	AGTGCTCTGAATGTCA	5.92287
16	CCAGTGCTCTGAATGT	5.44264
17	TCTGCCCAGTGCTCTGA	37.6182
17	TTCTGCCCAGTGCTCTG	13.1264
17	CTGCCCAGTGCTCTGAA	4.96241
17	CAGTGCTCTGAATGTCA	4.80233
17	TGCCCAGTGCTCTGAAT	2.40116
17	GCCCAGTGCTCTGAATG	2.08101
18	TTCTGCCCAGTGCTCTGA	23.5314
18	CCAGTGCTCTGAATGTCA	4.64225
18	TCTGCCCAGTGCTCTGAA	4.16202
18	CCCAGTGCTCTGAATGTC	3.68179
18	AGTGCTCTGAATGTCAAA	0.800388
19	TTTCTGCCCAGTGCTCTGA	29.2942
19	CCCAGTGCTCTGAATGTCA	4.16202
19	GCCCAGTGCTCTGAATGTC	2.24109
19	TCTGCCCAGTGCTCTGAAT	2.24109
19	CAGTGCTCTGAATGTCAAA	1.60078
19	TGCCCAGTGCTCTGAATGT	1.28062
19	CTGCCCAGTGCTCTGAATG	1.12054
20	TTTCTGCCCAGTGCTCTGAA	8.16396
20	ATTTCTGCCCAGTGCTCTGA	4.48217
20	GCCCAGTGCTCTGAATGTCA	2.40116
20	TGCCCAGTGCTCTGAATGTC	2.08101
20	CCCAGTGCTCTGAATGTCAA	1.76085
20	CAGTGCTCTGAATGTCAAAG	0.960466
20	TCTGCCCAGTGCTCTGAATG	0.800388
21	ATTTCTGCCCAGTGCTCTGAA	3.20155
21	TGCCCAGTGCTCTGAATGTCA	3.20155
21	GATTTCTGCCCAGTGCTCTGA	2.72132
21	CCCAGTGCTCTGAATGTCAAA	2.40116
21	TGATTTCTGCCCAGTGCTCTG	2.08101
21	CTGCCCAGTGCTCTGAATGTC	1.76085
21	CAGTGCTCTGAATGTCAAAGT	1.60078
21	TTTCTGCCCAGTGCTCTGAAT	1.28062
22	TGATTTCTGCCCAGTGCTCTGA	4.48217
22	CTGCCCAGTGCTCTGAATGTCA	3.68179
22	TGCCCAGTGCTCTGAATGTCAA	1.92093
22	TTTCTGCCCAGTGCTCTGAATG	1.76085
22	CCAGTGCTCTGAATGTCAAAGT	1.28062
22	ATTTCTGCCCAGTGCTCTGAAT	1.28062
22	TCTGCCCAGTGCTCTGAATGTC	0.800388
22	AGTGCTCTGAATGTCAAAGTGA	0.320155
23	TGATTTCTGCCCAGTGCTCTGAA	3.52171
23	TGTGATTTCTGCCCAGTGCTCTG	2.40116
23	CTGCCCAGTGCTCTGAATGTCAA	1.28062
23	TGCCCAGTGCTCTGAATGTCAAA	1.28062
23	CCCAGTGCTCTGAATGTCAAAGT	1.12054
23	TCTGCCCAGTGCTCTGAATGTCA	1.12054
23	TTTCTGCCCAGTGCTCTGAATGT	0.960466
23	CCAGTGCTCTGAATGTCAAAGTG	0.480233
23	CAGTGCTCTGAATGTCAAAGTGA	0.320155
24	TGTGATTTCTGCCCAGTGCTCTGA	6.56318
24	TTCTGCCCAGTGCTCTGAATGTCA	3.36163
24	TTTCTGCCCAGTGCTCTGAATGTC	3.20155
24	CTGCCCAGTGCTCTGAATGTCAAA	0.960466
24	TGATTTCTGCCCAGTGCTCTGAAT	0.640311
24	GCCCAGTGCTCTGAATGTCAAAGT	0.640311
24	CCCAGTGCTCTGAATGTCAAAGTG	0.320155
24	CCAGTGCTCTGAATGTCAAAGTGA	0.320155
24	GATTTCTGCCCAGTGCTCTGAATG	0.320155
25	TTTCTGCCCAGTGCTCTGAATGTCA	4.80233
25	TGTGATTTCTGCCCAGTGCTCTGAA	4.16202
25	ATGTGATTTCTGCCCAGTGCTCTGA	4.00194
25	AGTGCTCTGAATGTCAAAGTGAAGA	1.92093
25	GATTTCTGCCCAGTGCTCTGAATGT	0.960466
25	TTCTGCCCAGTGCTCTGAATGTCAA	0.800388
25	TGATTTCTGCCCAGTGCTCTGAATG	0.640311
25	CAGTGCTCTGAATGTCAAAGTGAAG	0.640311
25	TGCCCAGTGCTCTGAATGTCAAAGT	0.480233
25	GTGATTTCTGCCCAGTGCTCTGAAT	0.480233
25	CCCAGTGCTCTGAATGTCAAAGTGA	0.160078
26	ATGTGATTTCTGCCCAGTGCTCTGAA	2.40116
26	ATTTCTGCCCAGTGCTCTGAATGTCA	1.60078
26	TTTCTGCCCAGTGCTCTGAATGTCAA	1.4407
26	TTCTGCCCAGTGCTCTGAATGTCAAA	1.28062
26	CTGCCCAGTGCTCTGAATGTCAAAGT	0.800388
26	AATGTGATTTCTGCCCAGTGCTCTGA	0.800388
26	CCAGTGCTCTGAATGTCAAAGTGAAG	0.640311
26	TGCCCAGTGCTCTGAATGTCAAAGTG	0.160078
27	TTTCTGCCCAGTGCTCTGAATGTCAAA	3.04148
27	CCAGTGCTCTGAATGTCAAAGTGAAGA	0.960466
27	TGTGATTTCTGCCCAGTGCTCTGAATG	0.960466
27	TCTGCCCAGTGCTCTGAATGTCAAAGT	0.800388
27	TGATTTCTGCCCAGTGCTCTGAATGTC	0.800388
27	CAGTGCTCTGAATGTCAAAGTGAAGAA	0.640311
27	CCCAGTGCTCTGAATGTCAAAGTGAAG	0.480233
27	CAATGTGATTTCTGCCCAGTGCTCTGA	0.320155
27	TGCCCAGTGCTCTGAATGTCAAAGTGA	0.160078
27	AGTGCTCTGAATGTCAAAGTGAAGAAA	0.160078
28	CAATGTGATTTCTGCCCAGTGCTCTGAA	1.28062
28	ATTTCTGCCCAGTGCTCTGAATGTCAAA	0.960466
28	TGATTTCTGCCCAGTGCTCTGAATGTCA	0.960466
28	ATGTGATTTCTGCCCAGTGCTCTGAATG	0.640311
28	TTCTGCCCAGTGCTCTGAATGTCAAAGT	0.640311
28	CGCAATGTGATTTCTGCCCAGTGCTCTG	0.320155
28	CTGCCCAGTGCTCTGAATGTCAAAGTGA	0.320155
28	CCCAGTGCTCTGAATGTCAAAGTGAAGA	0.320155
28	GCAATGTGATTTCTGCCCAGTGCTCTGA	0.320155
28	GTGATTTCTGCCCAGTGCTCTGAATGTC	0.320155
28	GATTTCTGCCCAGTGCTCTGAATGTCAA	0.320155
28	GCCCAGTGCTCTGAATGTCAAAGTGAAG	0.160078
28	CAGTGCTCTGAATGTCAAAGTGAAGAAA	0.160078
29	ATGTGATTTCTGCCCAGTGCTCTGAATGT	0.960466
29	CGCAATGTGATTTCTGCCCAGTGCTCTGA	0.960466
29	TTTCTGCCCAGTGCTCTGAATGTCAAAGT	0.640311
29	TGTGATTTCTGCCCAGTGCTCTGAATGTC	0.480233
29	AATGTGATTTCTGCCCAGTGCTCTGAATG	0.480233
29	TGCCCAGTGCTCTGAATGTCAAAGTGAAG	0.320155
29	TTCTGCCCAGTGCTCTGAATGTCAAAGTG	0.160078
29	CAGTGCTCTGAATGTCAAAGTGAAGAAAT	0.160078
29	CCAGTGCTCTGAATGTCAAAGTGAAGAAA	0.160078
30	ATTTCTGCCCAGTGCTCTGAATGTCAAAGT	1.60078
30	CGCAATGTGATTTCTGCCCAGTGCTCTGAA	1.4407
30	TGTGATTTCTGCCCAGTGCTCTGAATGTCA	1.28062
30	ATGTGATTTCTGCCCAGTGCTCTGAATGTC	0.960466
30	ACGCAATGTGATTTCTGCCCAGTGCTCTGA	0.960466
30	CAATGTGATTTCTGCCCAGTGCTCTGAATG	0.640311
30	GTGATTTCTGCCCAGTGCTCTGAATGTCAA	0.640311
30	CCAGTGCTCTGAATGTCAAAGTGAAGAAAT	0.480233
30	TGATTTCTGCCCAGTGCTCTGAATGTCAAA	0.480233
30	CAGTGCTCTGAATGTCAAAGTGAAGAAATT	0.320155
30	CTGCCCAGTGCTCTGAATGTCAAAGTGAAG	0.320155
30	TCTGCCCAGTGCTCTGAATGTCAAAGTGAA	0.320155
30	AATGTGATTTCTGCCCAGTGCTCTGAATGT	0.320155
30	TTTCTGCCCAGTGCTCTGAATGTCAAAGTG	0.320155
30	TTCTGCCCAGTGCTCTGAATGTCAAAGTGA	0.160078
30	GCCCAGTGCTCTGAATGTCAAAGTGAAGAA	0.160078
30	AGTGCTCTGAATGTCAAAGTGAAGAAATTC	0.160078
30	GCAATGTGATTTCTGCCCAGTGCTCTGAAT	0.160078
TCTGACTG
9	ATCTGACTG	54.2663
10	ATCTGACTGT	62.5904
10	AATCTGACTG	38.4186
11	ATCTGACTGTC	66.2721
11	AATCTGACTGT	32.6558
11	GAATCTGACTG	30.895
12	GAATCTGACTGT	30.2547
12	AATCTGACTGTC	24.9721
12	GGAATCTGACTG	10.5651
13	ATCTGACTGTCTA	67.2326
13	GAATCTGACTGTC	21.9306
13	GGAATCTGACTGT	10.8853
13	GGGAATCTGACTG	7.68373
14	GGGGAATCTGACTG	25.9326
14	AATCTGACTGTCTA	24.652
14	GGAATCTGACTGTC	11.2054
14	ATCTGACTGTCTAA	8.96435
15	AGGGGAATCTGACTG	23.0512
15	GAATCTGACTGTCTA	17.9287
15	GGGGAATCTGACTGT	16.1678
15	ATCTGACTGTCTAAT	4.64225
15	GGGAATCTGACTGTC	4.00194
15	GGAATCTGACTGTCT	3.04148
15	AATCTGACTGTCTAA	1.76085
16	GGGGAATCTGACTGTC	12.6461
16	AGGGGAATCTGACTGT	8.32404
16	ATCTGACTGTCTAATT	7.84381
16	GGAATCTGACTGTCTA	7.68373
16	AAGGGGAATCTGACTG	4.16202
16	AATCTGACTGTCTAAT	1.28062
16	GAATCTGACTGTCTAA	1.12054
17	AGGGGAATCTGACTGTC	8.16396
17	GGGGAATCTGACTGTCT	6.72326
17	CAAGGGGAATCTGACTG	6.08295
17	AATCTGACTGTCTAATT	5.60272
17	GGAATCTGACTGTCTAA	0.800388
18	GGGGAATCTGACTGTCTA	9.12443
18	CAAGGGGAATCTGACTGT	4.48217
18	ACAAGGGGAATCTGACTG	1.92093
18	ATCTGACTGTCTAATTAA	1.60078
18	GAATCTGACTGTCTAATT	0.800388
18	AATCTGACTGTCTAATTA	0.160078
19	AGGGGAATCTGACTGTCTA	7.52365
19	CAAGGGGAATCTGACTGTC	4.80233
19	ATCTGACTGTCTAATTAAA	1.60078
19	GGGGAATCTGACTGTCTAA	1.4407
19	GACAAGGGGAATCTGACTG	0.800388
19	ACAAGGGGAATCTGACTGT	0.800388
19	GGAATCTGACTGTCTAATT	0.640311
20	AAGGGGAATCTGACTGTCTA	3.68179
20	AGGGGAATCTGACTGTCTAA	1.12054
20	GGGAATCTGACTGTCTAATT	0.800388
20	AATCTGACTGTCTAATTAAA	0.480233
20	GACAAGGGGAATCTGACTGT	0.320155
20	GAATCTGACTGTCTAATTAA	0.160078
20	GGACAAGGGGAATCTGACTG	0.160078
21	CGGACAAGGGGAATCTGACTG	4.3221
21	CAAGGGGAATCTGACTGTCTA	3.52171
21	ACAAGGGGAATCTGACTGTCT	1.12054
21	GGGGAATCTGACTGTCTAATT	0.960466
21	AAGGGGAATCTGACTGTCTAA	0.800388
21	GGAATCTGACTGTCTAATTAA	0.480233
21	ATCTGACTGTCTAATTAAAAC	0.480233
21	AATCTGACTGTCTAATTAAAA	0.320155
21	GAATCTGACTGTCTAATTAAA	0.320155
22	CGGACAAGGGGAATCTGACTGT	1.76085
22	ACAAGGGGAATCTGACTGTCTA	1.4407
22	ACGGACAAGGGGAATCTGACTG	0.960466
22	CAAGGGGAATCTGACTGTCTAA	0.640311
22	AGGGGAATCTGACTGTCTAATT	0.480233
22	ATCTGACTGTCTAATTAAAACA	0.320155
22	GGGGAATCTGACTGTCTAATTA	0.320155
22	GAATCTGACTGTCTAATTAAAA	0.160078
22	AATCTGACTGTCTAATTAAAAC	0.160078
23	ACGGACAAGGGGAATCTGACTGT	1.4407
23	TACGGACAAGGGGAATCTGACTG	1.28062
23	CGGACAAGGGGAATCTGACTGTC	1.12054
23	AAGGGGAATCTGACTGTCTAATT	0.640311
23	GGGGAATCTGACTGTCTAATTAA	0.160078
23	AGGGGAATCTGACTGTCTAATTA	0.160078
24	TACGGACAAGGGGAATCTGACTGT	1.28062
24	CAAGGGGAATCTGACTGTCTAATT	0.640311
24	ACGGACAAGGGGAATCTGACTGTC	0.640311
24	GGGGAATCTGACTGTCTAATTAAA	0.480233
24	GGGAATCTGACTGTCTAATTAAAA	0.320155
24	GTACGGACAAGGGGAATCTGACTG	0.320155
24	AATCTGACTGTCTAATTAAAACAT	0.160078
24	GAATCTGACTGTCTAATTAAAACA	0.160078
24	GGACAAGGGGAATCTGACTGTCTA	0.160078
24	CGGACAAGGGGAATCTGACTGTCT	0.160078
25	CGGACAAGGGGAATCTGACTGTCTA	3.52171
25	GGGGAATCTGACTGTCTAATTAAAA	0.640311
25	AATCTGACTGTCTAATTAAAACATA	0.320155
25	GGAATCTGACTGTCTAATTAAAACA	0.320155
25	GGTACGGACAAGGGGAATCTGACTG	0.320155
25	AAGGGGAATCTGACTGTCTAATTAA	0.320155
25	AGGGGAATCTGACTGTCTAATTAAA	0.320155
25	CAAGGGGAATCTGACTGTCTAATTA	0.160078
25	GGGAATCTGACTGTCTAATTAAAAC	0.160078
25	ACAAGGGGAATCTGACTGTCTAATT	0.160078
26	TGGTACGGACAAGGGGAATCTGACTG	0.480233
26	GTACGGACAAGGGGAATCTGACTGTC	0.320155
26	AGGGGAATCTGACTGTCTAATTAAAA	0.320155
26	GAATCTGACTGTCTAATTAAAACATA	0.160078
26	ACGGACAAGGGGAATCTGACTGTCTA	0.160078
27	GGTACGGACAAGGGGAATCTGACTGTC	0.800388
27	CTGGTACGGACAAGGGGAATCTGACTG	0.640311
27	TACGGACAAGGGGAATCTGACTGTCTA	0.320155
27	AAGGGGAATCTGACTGTCTAATTAAAA	0.160078
27	TCAAGGGGAATCTGACTGTCTAATTAA	0.160078
27	ACAAGGGGAATCTGACTGTCTAATTAA	0.160078
27	GGGGAATCTGACTGTCTAATTAAAACA	0.160078
27	ATCTGACTGTCTAATTAAAACATAGCA	0.160078
27	AATCTGACTGTCTAATTAAAACATAGC	0.160078
27	GGGAATCTGACTGTCTAATTAAAACAG	0.160078
27	CGGACAAGGGGAATCTGACTGTCTAAT	0.160078
27	GTACGGACAAGGGGAATCTGACTGTCT	0.160078
28	CTGGTACGGACAAGGGGAATCTGACTGT	1.12054
28	TGGTACGGACAAGGGGAATCTGACTGTC	1.12054
28	GGGGAATCTGACTGTCTAATTAAAACAT	0.320155
28	CAAGGGGAATCTGACTGTCTAATTAAAA	0.160078
28	AAGGGGAATCTGACTGTCTAATTAAAAC	0.160078
28	AATCTGACTGTCTAATTAAAACATAGCA	0.160078
28	GAATCTGACTGTCTAATTAAAACATAGC	0.160078
28	GAATCTGACTGTCTAATTAAAACATAGT	0.160078
28	AGGGGAATCTGACTGTCTAATTAAAACA	0.160078
29	ACTGGTACGGACAAGGGGAATCTGACTGT	0.960466
29	GGTACGGACAAGGGGAATCTGACTGTCTA	0.480233
29	CAAGGGGAATCTGACTGTCTAATTAAAAC	0.320155
29	TGGGAATCTGACTGTCTAATTAAAACATA	0.160078
30	CTGGTACGGACAAGGGGAATCTGACTGTCT	1.12054
30	TGGTACGGACAAGGGGAATCTGACTGTCTA	0.800388
30	AGGGGAATCTGACTGTCTAATTAAAACATA	0.640311
30	ACTGGTACGGACAAGGGGAATCTGACTGTC	0.640311
30	GAACTGGTACGGACAAGGGGAATCTGACTG	0.480233
30	ACAAGGGGAATCTGACTGTCTAATTAAAAC	0.480233
30	AACTGGTACGGACAAGGGGAATCTGACTGT	0.320155
30	AATCTGACTGTCTAATTAAAACATAGCATT	0.160078
30	AAGGGGAATCTGACTGTCTAATTAAAACAT	0.160078
30	AAGGGGAATCTGACTGTCTAATTAAAACAC	0.160078
30	TACGGACAAGGGGAATCTGACTGTCTAATT	0.160078
GTGGATTT
AATTCCTA
11	AGGAATTCCTA	0.160078
11	GGAATTCCTAG	0.160078
12	GAATTCCTAGTA	0.480233
12	GGAATTCCTAGT	0.160078
13	CGAGGAATTCCTA	0.320155
14	ACGAGGAATTCCTA	0.160078
17	AGGAATTCCTAGTAAGC	0.160078
18	TTCAACGAGGAATTCCTA	0.160078
19	AGGAATTCCTAGTAAGCGT	0.320155
19	GAGGAATTCCTAGTAAGCA	0.160078
22	CGAGGAATTCCTAGTAAGCGCA	0.640311
28	CTTCAACGAGGAATTCCTAGTAAGCGCA	0.160078
CTCTGGGT
CCGCGGTA
9	GCCGCGGTA	59.0687
10	AGCCGCGGTA	15.2074
10	GCCGCGGTAA	0.160078
11	CAGCCGCGGTA	34.5768
12	GCAGCCGCGGTA	9.76474
12	GCCGCGGTAATT	0.320155
13	AGCAGCCGCGGTA	4.80233
13	GCAGCCGCGGTAA	0.320155
13	CAGCCGCGGTAAT	0.160078
14	CAGCAGCCGCGGTA	7.04342
14	GCCGCGGTAATTCC	0.480233
14	CAGCCGCGGTAATT	0.160078
14	GCAGCCGCGGTAAT	0.160078
15	CCAGCAGCCGCGGTA	1.92093
16	CAGCCGCGGTAATTCC	0.160078
16	AGCAGCCGCGGTAATT	0.160078
16	GCCAGCAGCCGCGGTA	0.160078
17	CAGCCGCGGTAATTCCA	0.160078
17	CGCCAGCAGCCGCGGTA	0.160078
17	TGCCAGCAGCCGCGGTA	0.160078
18	GTGCCAGCAGCCGCGGTA	0.320155
18	TGCCGCGGTAATTCCAGC	0.160078
18	AGCAGCCGCGGTAATTCC	0.160078
20	TGGTGCCAGCAGCCGCGGTA	0.640311
20	GCCGCGGTAATTCCAGCTCC	0.160078
20	CAGCCGCGGTAATTCCAGCT	0.160078
21	CTGGTGCCAGCAGCCGCGGTA	1.92093
21	GCCGCGGTAATTCCAGCTCCA	0.160078
22	TCTGGTGCCAGCAGCCGCGGTA	0.960466
23	GTCTGGTGCCAGCAGCCGCGGTA	1.28062
23	GCCGCGGTAATTCCAGCTCCAAT	0.160078
23	TCTGGTGCCAGCAGCCGCGGTAA	0.160078
24	AGTCTGGTGCCAGCAGCCGCGGTA	1.28062
25	GCCAGCAGCCGCGGTAATTCCAGCT	0.320155
25	CAGCAGCCGCGGTAATTCCAGCTCC	0.160078
25	AGCCGCGGTAATTCCAGCTCCAATA	0.160078
25	GCCGCGGTAATTCCAGCTCCAATAG	0.160078
26	CAAGTCTGGTGCCAGCAGCCGCGGTA	0.480233
26	CAGCCGCGGTAATTCCAGCTCCAATA	0.160078
27	GCAAGTCTGGTGCCAGCAGCCGCGGTA	0.480233
27	CAGCCGCGGTAATTCCAGCTCCAATAG	0.320155
27	GGTGCCAGCAGCCGCGGTAATTCCAGC	0.160078
27	AGCCGCGGTAATTCCAGCTCCAATAGC	0.160078
28	GGCAAGTCTGGTGCCAGCAGCCGCGGTA	0.160078
29	GGGCAAGTCTGGTGCCAGCAGCCGCGGTA	0.800388
30	AGGGCAAGTCTGGTGCCAGCAGCCGCGGTA	0.960466
30	AAGTCTGGTGCCAGCAGCCGCGGTAATTCC	0.160078
30	AGCCGCGGTAATTCCAGCTCCAATAGCGTA	0.160078
CGTGGACA
9	GCGTGGACA	0.480233
10	AGCGTGGACA	0.160078
30	CCTGAACGGTTGCTGGACTGAGCGTGGACA	0.160078
TGACGAGT
GTGCCGGA
9	GGTGCCGGA	117.817
10	AGGTGCCGGA	143.109
10	GGTGCCGGAA	4.48217
11	AAGGTGCCGGA	39.6993
11	AGGTGCCGGAA	4.16202
12	TAAGGTGCCGGA	70.2741
12	GGTGCCGGAATA	8.00388
12	GGTGCCGGAATG	0.480233
13	TTAAGGTGCCGGA	49.7842
13	AGGTGCCGGAATA	10.245
13	TAAGGTGCCGGAA	3.68179
13	AGGTGCCGGAATG	0.160078
14	GTTAAGGTGCCGGA	30.2547
14	TTAAGGTGCCGGAA	2.8814
14	AAGGTGCCGGAATA	2.72132
14	AAGGTGCCGGAATG	0.160078
15	TAAGGTGCCGGAATA	2.56124
15	GTTAAGGTGCCGGAA	1.28062
15	TTAAGGTGCCGGAAT	0.640311
16	TTAAGGTGCCGGAATA	2.56124
16	AGTTAAGGTGCCGGAA	0.480233
16	TTAAGGTGCCGGAATG	0.160078
16	GGTGCCGGAATGTACG	0.160078
17	GTTAAGGTGCCGGAATA	2.08101
18	AAGGTGCCGGAATGTACG	0.160078
18	GGTGCCGGAATGTACGCT	0.160078
19	AGGTGCCGGAATGTACGCT	0.320155
20	GGTTAAGGTGCCGGAATGTA	0.160078
20	GTTAAGGTGCCGGAATGTAC	0.160078
20	AAGGTGCCGGAATGTACGCT	0.160078
21	AGGTTAAGGTGCCGGAATGTA	0.160078
21	TAAGGTGCCGGAATGTACGCT	0.160078
21	GGTGCCGGAATGTACGCTCAT	0.160078
22	AAGGTGCCGGAATGTACGCTCA	0.160078
23	AGGTGCCGGAATGTACGCTCATC	0.160078
24	GGTTAAGGTGCCGGAATGTACGCT	0.160078
24	TAAGGTGCCGGAATGTACGCTCAC	0.160078
25	AGGTTAAGGTGCCGGAATGTACGCT	0.480233
25	TAAGGTGCCGGAATGTACGCTCATT	0.320155
25	GAACGTGAGGTTAAGGTGCCGGAAT	0.160078
25	GAGGTTAAGGTGCCGGAATGTACGC	0.160078
26	GAGGTTAAGGTGCCGGAATGTACGCT	0.160078
26	TTAAGGTGCCGGAATGTACGCTCATC	0.160078
27	CGAACGTGAGGTTAAGGTGCCGGAATG	0.320155
27	GTTAAGGTGCCGGAATGTACGCTCATC	0.320155
28	GGTTAAGGTGCCGGAATGTACGCTCATC	0.160078
29	AGGTTAAGGTGCCGGAATGTACGCTCATC	0.160078
30	TTGAACCGAACGTGAGGTTAAGGTGCCGGA	0.160078
CGGCGGGA
9	ACGGCGGGA	33.9365
10	AACGGCGGGA	32.1756
10	CTCGGCGGGA	0.640311
11	ACGGCGGGAGT	34.0965
11	TCGGCGGGAGT	0.320155
12	TAAACGGCGGGA	57.788
12	ACGGCGGGAGTA	46.7427
12	AACGGCGGGAGT	25.9326
13	AACGGCGGGAGTA	43.381
13	GTAAACGGCGGGA	37.7783
13	AAACGGCGGGAGT	4.80233
14	GGTAAACGGCGGGA	32.8159
14	TAAACGGCGGGAGT	12.4861
14	ACGGCGGGAGTAAC	12.1659
15	GGGTAAACGGCGGGA	34.5768
15	TAAACGGCGGGAGTA	13.7667
15	GTAAACGGCGGGAGT	6.24303
15	AACGGCGGGAGTAAC	4.80233
15	ACGGCGGGAGTAACT	4.48217
15	GGTAAACGGCGGGAG	1.76085
16	CGGGTAAACGGCGGGA	29.9345
16	ACGGCGGGAGTAACTA	13.9268
16	GTAAACGGCGGGAGTA	6.24303
16	GGTAAACGGCGGGAGT	2.56124
16	AACGGCGGGAGTAACT	1.92093
16	AAACGGCGGGAGTAAC	0.480233
16	GGAGACGTCGGCGGGA	0.160078
16	TCGGCGGGAGCCCTGG	0.160078
17	GCGGGTAAACGGCGGGA	11.3655
17	AACGGCGGGAGTAACTA	5.12249
17	GGTAAACGGCGGGAGTA	3.52171
17	GGGTAAACGGCGGGAGT	1.4407
17	TAAACGGCGGGAGTAAC	0.480233
17	AGACGTCGGCGGGAGCC	0.320155
18	CGCGGGTAAACGGCGGGA	4.64225
18	CGGGTAAACGGCGGGAGT	3.04148
18	ACGGCGGGAGTAACTATG	1.28062
18	AAACGGCGGGAGTAACTA	0.960466
18	GGAGACGTCGGCGGGAGC	0.160078
18	AGACGTCGGCGGGAGCCC	0.160078
18	GTAAACGGCGGGAGTAAC	0.160078
19	GCGCGGGTAAACGGCGGGA	4.00194
19	CGGGTAAACGGCGGGAGTA	2.8814
19	GCGGGTAAACGGCGGGAGT	1.12054
19	ACGGCGGGAGTAACTATGA	0.800388
19	TAAACGGCGGGAGTAACTA	0.640311
19	GTTGGAGACGTCGGCGGGA	0.160078
19	GGAGACGTCGGCGGGAGCC	0.160078
20	CGCGGGTAAACGGCGGGAGT	3.04148
20	GCGGGTAAACGGCGGGAGTA	1.60078
20	AGCGCGGGTAAACGGCGGGA	1.12054
20	TGGAGACGTCGGCGGGAGCC	0.480233
20	GTAAACGGCGGGAGTAACTA	0.480233
20	AACGGCGGGAGTAACTATGA	0.320155
20	AGACGTCGGCGGGAGCCCTG	0.160078
20	GGTAAACGGCGGGAGTAACT	0.160078
20	GGGTAAACGGCGGGAGTAAC	0.160078
20	AAACGGCGGGAGTAACTATG	0.160078
21	GCGCGGGTAAACGGCGGGAGT	1.28062
21	GGTAAACGGCGGGAGTAACTA	0.320155
21	CGGGTAAACGGCGGGAGTAAC	0.320155
21	GTTGGAGACGTCGGCGGGAGT	0.160078
21	TGGAGACGTCGGCGGGAGCCC	0.160078
21	TAAACGGCGGGAGTAACTATG	0.160078
22	GCGCGGGTAAACGGCGGGAGTA	1.60078
22	AGCGCGGGTAAACGGCGGGAGT	1.4407
22	AAGCGCGGGTAAACGGCGGGAG	0.480233
22	GCGGGTAAACGGCGGGAGTAAT	0.320155
22	AGTTGGAGACGTCGGCGGGAGC	0.160078
22	GGAGACGTCGGCGGGAGCCCTG	0.160078
22	GAGACGTCGGCGGGAGCCCTGG	0.160078
22	GGGTAAACGGCGGGAGTAACTA	0.160078
22	GTAAACGGCGGGAGTAACTATG	0.160078
22	CAAGCGCGGGTAAACGGCGGGA	0.160078
23	AGCGCGGGTAAACGGCGGGAGTA	1.28062
23	GGTAAACGGCGGGAGTAACTATG	0.480233
23	GGAGACGTCGGCGGGAGCCCTGG	0.320155
23	CGGGTAAACGGCGGGAGTAACTA	0.160078
23	CGCGGGTAAACGGCGGGAGTAAC	0.160078
23	AAGCGCGGGTAAACGGCGGGAGT	0.160078
23	TAAACGGCGGGAGTAACTATGAC	0.160078
23	GTAAACGGCGGGAGTAACTATGA	0.160078
24	GCGCGGGTAAACGGCGGGAGTAAC	0.640311
24	ACGGCGGGAGTAACTATGACTCTT	0.320155
24	ATGAAGTTGGAGACGTCGGCGGGA	0.320155
24	GCGGGTAAACGGCGGGAGTAACTA	0.160078
25	AACGGCGGGAGTAACTATGACTCTC	0.320155
25	ACGGCGGGAGTAACTATGACTCTCT	0.160078
25	TAAACGGCGGGAGTAACTATGACTG	0.160078
25	TGAAGTTGGAGACGTCGGCGGGAGC	0.160078
25	AGTTGGAGACGTCGGCGGGAGCCCT	0.160078
25	AGCGCGGGTAAACGGCGGGAGTAAT	0.160078
25	CAAGCGCGGGTAAACGGCGGGAGTA	0.160078
25	GTAAACGGCGGGAGTAACTATGACT	0.160078
25	CGGGTAAACGGCGGGAGTAACTATA	0.160078
25	AACCAAGCGCGGGTAAACGGCGGGA	0.160078
26	GCGCGGGTAAACGGCGGGAGTAACTA	1.12054
26	AAACGGCGGGAGTAACTATGACTCTC	0.480233
26	CCAAGCGCGGGTAAACGGCGGGAGTA	0.480233
26	AAGCGCGGGTAAACGGCGGGAGTAAC	0.320155
26	GTTGGAGACGTCGGCGGGAGCCCTGA	0.160078
26	AAGTTGGAGACGTCGGCGGGAGCCCA	0.160078
26	CAACCAAGCGCGGGTAAACGGCGGGA	0.160078
27	ACGGCGGGAGTAACTATGACTCTCTTA	0.800388
27	CGCGGGTAAACGGCGGGAGTAACTATG	0.640311
27	ATGAAGTTGGAGACGTCGGCGGGAGCC	0.480233
27	AGCGCGGGTAAACGGCGGGAGTAACTA	0.320155
27	GTAAACGGCGGGAGTAACTATGACTCT	0.160078
27	GAAGTTGGAGACGTCGGCGGGAGCCCT	0.160078
27	ACCAAGCGCGGGTAAACGGCGGGAGTA	0.160078
27	GGTAAACGGCGGGAGTAACTATGACTC	0.160078
28	AACGGCGGGAGTAACTATGACTCTCTTA	0.480233
28	GTAAACGGCGGGAGTAACTATGACTCTC	0.320155
28	AAACGGCGGGAGTAACTATGACTCTCTT	0.160078
28	GGTAAACGGCGGGAGTAACTATGACTCT	0.160078
28	TAAATGAAGTTGGAGACGTCGGCGGGAG	0.160078
28	TGAAGTTGGAGACGTCGGCGGGAGCCCT	0.160078
28	GTAAATGAAGTTGGAGACGTCGGCGGGA	0.160078
28	AGTTGGAGACGTCGGCGGGAGCCCTGGG	0.160078
28	CAAGCGCGGGTAAACGGCGGGAGTAACT	0.160078
28	TACCAAGCGCGGGTAAACGGCGGGAGTA	0.160078
28	CGCGGGTAAACGGCGGGAGTAACTATGA	0.160078
28	GCGCGGGTAAACGGCGGGAGTAACTATG	0.160078
28	TTCAACCAAGCGCGGGTAAACGGCGGGA	0.160078
29	AGCGCGGGTAAACGGCGGGAGTAACTATG	0.640311
29	GCGCGGGTAAACGGCGGGAGTAACTATGA	0.480233
29	GGTAAACGGCGGGAGTAACTATGACTCTC	0.320155
29	GGGTAAACGGCGGGAGTAACTATGACTCT	0.160078
29	AAATGAAGTTGGAGACGTCGGCGGGAGCC	0.160078
29	GAAGTTGGAGACGTCGGCGGGAGCCCTGG	0.160078
29	AAGTTGGAGACGTCGGCGGGAGCCCTGGG	0.160078
29	CGGGTAAACGGCGGGAGTAACTATGACTC	0.160078
29	CAACCAAGCGCGGGTAAACGGCGGGAGTA	0.160078
30	GGTAAACGGCGGGAGTAACTATGACTCTCT	0.480233
30	GGGTAAACGGCGGGAGTAACTATGACTCTC	0.160078
30	AATGAAGTTGGAGACGTCGGCGGGAGCCCT	0.160078
30	CAAGCGCGGGTAAACGGCGGGAGTAACTAT	0.160078
CGCGGGTA
9	GCGCGGGTA	20.8101
10	AGCGCGGGTA	14.2469
10	GCGCGGGTAA	0.640311
11	AAGCGCGGGTA	8.64419
11	AGCGCGGGTAA	0.480233
12	CAAGCGCGGGTA	13.9268
12	GCGCGGGTAAAC	1.60078
13	CCAAGCGCGGGTA	14.7271
13	GCGCGGGTAAACG	6.88334
13	AGCGCGGGTAAAC	1.28062
13	CAAGCGCGGGTAA	0.800388
14	GCGCGGGTAAACGG	10.8853
14	ACCAAGCGCGGGTA	4.00194
14	AGCGCGGGTAAACG	3.84186
14	CCAAGCGCGGGTAA	1.28062
14	AAGCGCGGGTAAAT	0.160078
15	AGCGCGGGTAAACGG	6.24303
15	GCGCGGGTAAACGGC	3.36163
15	AACCAAGCGCGGGTA	0.800388
15	CCAAGCGCGGGTAAA	0.640311
15	AAGCGCGGGTAAACG	0.320155
16	CAACCAAGCGCGGGTA	0.800388
16	AGCGCGGGTAAACGGC	0.800388
16	AAGCGCGGGTAAACGG	0.640311
16	CAAGCGCGGGTAAACG	0.320155
16	CCAAGCGCGGGTAAAT	0.160078
17	GCGCGGGTAAACGGCGG	0.640311
17	TCAACCAAGCGCGGGTA	0.480233
17	AGCGCGGGTAAACGGCG	0.480233
17	CAAGCGCGGGTAAACGT	0.320155
17	ACCAAGCGCGGGTAAAC	0.160078
17	AAGCGCGGGTAAACGGC	0.160078
18	GCGCGGGTAAACGGCGGG	1.4407
18	CCAAGCGCGGGTAAACGG	0.480233
18	ACCAAGCGCGGGTAAACG	0.160078
18	TTCAACCAAGCGCGGGTA	0.160078
19	AGCGCGGGTAAACGGCGGG	0.800388
19	ACCAAGCGCGGGTAAACGG	0.320155
19	TCAAGCGCGGGTAAACGGC	0.160078
20	CCAAGCGCGGGTAAACGGCG	0.160078
21	TTCAACCAAGCGCGGGTAAAC	0.160078
22	CAAGCGCGGGTAAACGGCGGGT	0.160078
22	CAACCAAGCGCGGGTAAACGGC	0.160078
24	ATTCAACCAAGCGCGGGTAAACGA	0.160078
25	CAACCAAGCGCGGGTAAACGGCGGG	0.160078
27	ATTCAACCAAGCGCGGGTAAACGGCGG	0.160078
29	ATTCAACCAAGCGCGGGTAAACGGCGGGG	0.160078
CCCTGGGG
CACGGGGA
9	ACACGGGGA	15.8477
10	ACACGGGGAA	6.24303
10	ACACGGGGAG	0.160078
11	CAACACGGGGA	6.56318
11	TGACACGGGGA	0.160078
12	ACACGGGGAAAC	4.00194
12	CAACACGGGGAA	2.72132
12	ACACGGGGAGGT	0.160078
13	ACACGGGGAAACT	8.16396
13	AACACGGGGAAAC	0.960466
13	CAACACGGGGAAA	0.640311
14	AACACGGGGAAACT	1.12054
15	ACACGGGGAAACTCA	2.56124
15	AACACGGGGAAACTC	0.480233
15	CAACACGGGGAAACT	0.320155
16	ACACGGGGAGGTAGTG	0.160078
16	GACACGGGGAGGTAGT	0.160078
16	CGACACGGGGAGGTAG	0.160078
16	CCGACACGGGGAGGTA	0.160078
16	ACACGGGGAAACTCAC	0.160078
16	AACACGGGGAAACTCA	0.160078
16	CAACACGGGGAAACTC	0.160078
16	CAACACGGGGAAACTT	0.160078
17	ACACGGGGAAACTCACC	2.72132
17	ACACGGGGAGGTAGTGA	0.160078
18	ACACGGGGAAACTCACCA	6.56318
18	AACACGGGGAAACTCACC	0.800388
18	ACACGGGGAGGTAGTGAC	0.320155
18	CGACACGGGGAGGTAGTG	0.160078
19	AACACGGGGAAACTCACCA	1.28062
19	ACACGGGGAAACTCACCAG	0.480233
19	ACACGGGGAGGTAGTGACA	0.480233
19	CAACACGGGGAAACTCACC	0.320155
20	ACACGGGGAAACTCACCAGG	0.800388
20	GACACGGGGAGGTAGTGACA	0.480233
20	CAACACGGGGAAACTCACCA	0.320155
20	CGACACGGGGAGGTAGTGAC	0.160078
21	CGACACGGGGAGGTAGTGACA	0.480233
21	CACACGGGGAGGTAGTGACAA	0.160078
21	TCCCGACACGGGGAGGTAGTG	0.160078
21	AACACGGGGAAACTCACCAGG	0.160078
22	ACACGGGGAAACTCACCAGGTC	0.480233
22	CAACACGGGGAAACTCACCAGG	0.320155
22	CCGACACGGGGAGGTAGTGACA	0.160078
22	AACACGGGGAAACTCACCAGGT	0.160078
23	ACACGGGGAAACTCACCAGGTCC	0.640311
23	GACACGGGGAGGTAGTGACAAGA	0.320155
24	ACACGGGGAAACTCACCAGGTCCA	0.480233
24	AACACGGGGAAACTCACCAGGTCC	0.160078
25	ATCCCGACACGGGGAGGTAGTGACA	0.160078
26	ACACGGGGAAACTCACCAGGTCCAGA	0.640311
26	AATCCCGACACGGGGAGGTAGTGACA	0.160078
26	CAACACGGGGAAACTCACCAGGTCCA	0.160078
27	AACACGGGGAAACTCACCAGGTCCAGA	0.320155
27	CAATCCCGACACGGGGAGGTAGTGACA	0.160078
28	ACACGGGGAAACTCACCAGGTCCAGACA	1.76085
28	CAACACGGGGAAACTCACCAGGTCCAGA	0.320155
28	CCGACACGGGGAGGTAGTGACAAGAAAT	0.160078
29	AACACGGGGAAACTCACCAGGTCCAGACA	0.480233
29	CAACACGGGGAAACTCACCAGGTCCAGAC	0.160078
30	CAATCCCGACACGGGGAGGTAGTGACAAGA	0.160078
30	CAACACGGGGAAACTCACCAGGTCCAGACA	0.160078
CGGGCGTG
GCCTCAGT
TTCCGGGC
9	TTTCCGGGC	0.160078
TCCCGGGT
9	ATCCCGGGT	0.160078
20	AATCCCGGGTGCTGTAGGCC	0.160078
22	GGGAATCCCGGGTGCTGTAGGT	0.160078
24	TGGGAATCCCGGGTGCTGTAGGCC	0.160078
CAAGGCTG
9	GCAAGGCTG	16.8082
10	CGCAAGGCTG	12.4861
11	TCGCAAGGCTG	44.6617
11	CGCAAGGCTGA	6.24303
12	TCGCAAGGCTGA	12.1659
12	CGCAAGGCTGAA	6.24303
12	GTCGCAAGGCTG	0.800388
13	TCGCAAGGCTGAA	21.6105
13	CGCAAGGCTGAAA	1.92093
13	GTCGCAAGGCTGA	0.800388
14	TCGCAAGGCTGAAA	3.20155
14	GCAAGGCTGAAACT	2.56124
14	CGCAAGGCTGAAAC	0.960466
14	GTCGCAAGGCTGAA	0.800388
15	CGCAAGGCTGAAACT	0.640311
15	TGGTCGCAAGGCTGA	0.480233
15	TCGCAAGGCTGAAAC	0.480233
15	GCAAGGCTGAAACTT	0.320155
15	GTCGCAAGGCTGAAA	0.160078
16	GCAAGGCTGAAACTTA	1.60078
16	TCGCAAGGCTGAAACT	0.320155
16	TGTCGCAAGGCTGAAA	0.160078
16	ATGGTCGCAAGGCTGA	0.160078
17	GTATGGTCGCAAGGCTG	0.640311
17	GCAAGGCTGAAACTTAA	0.320155
17	TCGCAAGGCTGAAACTT	0.320155
17	TGGTCGCAAGGCTGAAA	0.160078
18	TCGCAAGGCTGAAACTTA	1.60078
18	TATGGTCGCAAGGCTGAA	0.320155
18	GTATGGTCGCAAGGCTGA	0.160078
18	GCAAGGCTGAAACTTAAA	0.160078
18	CGCAAGGCTGAAACTTAA	0.160078
19	GAGTATGGTCGCAAGGCTG	0.160078
19	TCGCAAGGCTGAAACTTAA	0.160078
20	GCAAGGCTGAAACTTAAAGG	0.640311
20	AGTATGGTCGCAAGGCTGAA	0.480233
20	GGAGTATGGTCGCAAGGCTG	0.320155
20	ATGGTCGCAAGGCTGAAACT	0.160078
20	CGCAAGGCTGAAACTTAAAG	0.160078
21	GCAAGGCTGAAACTTAAAGGA	4.16202
21	GGAGTATGGTCGCAAGGCTGA	0.800388
21	GGGAGTATGGTCGCAAGGCTG	0.640311
21	CGCAAGGCTGAAACTTAAAGG	0.320155
22	CGCAAGGCTGAAACTTAAAGGA	2.08101
22	TCGCAAGGCTGAAACTTAAAGG	0.800388
22	GGAGTATGGTCGCAAGGCTGAA	0.480233
22	GGGGAGTATGGTCGCAAGGCTG	0.480233
22	GGGAGTATGGTCGCAAGGCTGA	0.480233
22	ATGGTCGCAAGGCTGAAACTTA	0.320155
22	GTATGGTCGCAAGGCTGAAACT	0.160078
23	TCGCAAGGCTGAAACTTAAAGGA	2.40116
23	GCAAGGCTGAAACTTAAAGGAAA	1.60078
23	GCAAGGCTGAAACTTAAAGGAAT	1.28062
23	AGTATGGTCGCAAGGCTGAAACT	0.160078
23	GGAGTATGGTCGCAAGGCTGAAA	0.160078
24	GTATGGTCGCAAGGCTGAAACTTA	1.28062
24	CGCAAGGCTGAAACTTAAAGGAAA	0.960466
24	CGCAAGGCTGAAACTTAAAGGAAT	0.960466
24	GGGGAGTATGGTCGCAAGGCTGAA	0.800388
24	GCAAGGCTGAAACTTAAAGGAATT	0.640311
24	GTCGCAAGGCTGAAACTTAAAGGA	0.480233
24	GAGTATGGTCGCAAGGCTGAAACT	0.160078
25	TCGCAAGGCTGAAACTTAAAGGAAA	0.960466
25	TCGCAAGGCTGAAACTTAAAGGAAT	0.640311
25	TGGTCGCAAGGCTGAAACTTAAAGG	0.160078
26	ATGGTCGCAAGGCTGAAACTTAAAGG	0.640311
26	TGGTCGCAAGGCTGAAACTTAAAGGA	0.480233
26	TGGGGGGAGTATGGTCGCAAGGCTGA	0.160078
27	ATGGTCGCAAGGCTGAAACTTAAAGGA	1.12054
27	GGAGTATGGTCGCAAGGCTGAAACTTA	0.160078
27	TGGGGGGAGTATGGTCGCAAGGCTGAA	0.160078
27	TATGGTCGCAAGGCTGAAACTTAAAGG	0.160078
27	GGTCGCAAGGCTGAAACTTAAAGGAAT	0.160078
28	TATGGTCGCAAGGCTGAAACTTAAAGGA	2.24109
28	GTATGGTCGCAAGGCTGAAACTTAAAGG	0.960466
28	TGGTCGCAAGGCTGAAACTTAAAGGAAT	0.160078
29	GTATGGTCGCAAGGCTGAAACTTAAAGGA	5.92287
29	ATGGTCGCAAGGCTGAAACTTAAAGGAAT	0.320155
29	TATGGTCGCAAGGCTGAAACTTAAAGGAA	0.320155
29	AGTATGGTCGCAAGGCTGAAACTTAAAGG	0.160078
30	TATGGTCGCAAGGCTGAAACTTAAAGGAAA	1.60078
30	AGTATGGTCGCAAGGCTGAAACTTAAAGGA	1.28062
30	GTATGGTCGCAAGGCTGAAACTTAAAGGAA	1.28062
30	TATGGTCGCAAGGCTGAAACTTAAAGGAAT	0.960466
30	ATGGTCGCAAGGCTGAAACTTAAAGGAATT	0.320155
30	TGGGGGGAGTATGGTCGCAAGGCTGAAACT	0.160078
30	GAGTATGGTCGCAAGGCTGAAACTTAAAGG	0.160078
GGGGATCG
9	AGGGGATCG	19.8496
10	TAGGGGATCG	29.7744
11	TTAGGGGATCG	28.0136
11	TAGGGGATCGA	11.6857
12	GTTAGGGGATCG	27.8535
12	TTAGGGGATCGA	13.9268
12	TAGGGGATCGAA	10.8853
13	AGGGGATCGAAGA	19.6896
13	GTTAGGGGATCGA	14.407
13	AGTTAGGGGATCG	8.32404
14	TAGGGGATCGAAGA	20.1698
14	GTTAGGGGATCGAA	8.96435
14	AGTTAGGGGATCGA	4.00194
14	AAGTTAGGGGATCG	2.08101
15	TTAGGGGATCGAAGA	12.1659
15	GTTAGGGGATCGAAG	4.00194
15	AGTTAGGGGATCGAA	2.72132
15	AAGTTAGGGGATCGA	1.92093
15	TAGGGGATCGAAGAC	0.160078
15	AGGGGATCGAAGACC	0.160078
15	AAAGTTAGGGGATCG	0.160078
15	AGGGGATCGAAGACG	0.160078
16	GTTAGGGGATCGAAGA	13.6066
16	AGTTAGGGGATCGAAG	1.60078
16	AAGTTAGGGGATCGAA	0.480233
16	TAGGGGATCGAAGACG	0.320155
16	AGGGGATCGAAGACGA	0.160078
17	AGTTAGGGGATCGAAGA	4.48217
17	GTTAGGGGATCGAAGAC	0.320155
17	AAAGTTAGGGGATCGAA	0.320155
18	AAGTTAGGGGATCGAAGA	0.640311
18	GAAAGTTAGGGGATCGAA	0.160078
18	TAGGGGATCGAAGACGAT	0.160078
19	AAAGTTAGGGGATCGAAGA	0.480233
19	TAGGGGATCGAAGACGATC	0.160078
20	ACGAAAGTTAGGGGATCGAA	0.320155
20	AACGAAAGTTAGGGGATCGA	0.160078
20	AGTTAGGGGATCGAAGACGA	0.160078
21	GAAAGTTAGGGGATCGAAGAT	0.160078
21	AACGAAAGTTAGGGGATCGAA	0.160078
21	AGAACGAAAGTTAGGGGATCG	0.160078
22	ACGAAAGTTAGGGGATCGAAGA	0.160078
23	AACGAAAGTTAGGGGATCGAAGA	0.640311
23	GAACGAAAGTTAGGGGATCGAAG	0.160078
23	AAGTTAGGGGATCGAAGACGATC	0.160078
24	ACGAAAGTTAGGGGATCGAAGACG	0.160078
24	TTAGGGGATCGAAGACGATCAGAT	0.160078
24	AAGTTAGGGGATCGAAGACGATCA	0.160078
24	CAAGAACGAAAGTTAGGGGATCGA	0.160078
25	TCAAGAACGAAAGTTAGGGGATCGA	0.320155
25	GAACGAAAGTTAGGGGATCGAAGAT	0.160078
25	AAGAACGAAAGTTAGGGGATCGAAG	0.160078
25	GTTAGGGGATCGAAGACGATCAGAT	0.160078
26	TCAAGAACGAAAGTTAGGGGATCGAA	0.320155
26	ACGAAAGTTAGGGGATCGAAGACGAT	0.160078
26	TTAGGGGATCGAAGACGATCAGATAC	0.160078
27	AGTTAGGGGATCGAAGACGATCAGATA	0.160078
27	AAGTTAGGGGATCGAAGACGATCAGAT	0.160078
28	TCAAGAACGAAAGTTAGGGGATCGAAGT	0.160078
28	ATCAAGAACGAAAGTTAGGGGATCGAAG	0.160078
28	AAAGTTAGGGGATCGAAGACGATCAGAT	0.160078
29	TCAAGAACGAAAGTTAGGGGATCGAAGAC	0.160078
29	TTAATCAAGAACGAAAGTTAGGGGATCGA	0.160078
30	ATCAAGAACGAAAGTTAGGGGATCGAAGAC	0.160078
30	AGGGGATCGAAGACGATCAGATACCGTCGC	0.160078
30	AGAACGAAAGTTAGGGGATCGAAGACGATC	0.160078
TGCTCTGA
GAGGAACT
9	AGAGGAACT	9.92481
CAGGCGTA
9	GCAGGCGTA	6.40311
TGGACGTG
GAGGGACT
9	AGAGGGACT	19.2093
10	TAGAGGGACT	15.0473
10	AGAGGGACTA	12.4861
11	TTAGAGGGACT	14.0868
12	AGAGGGACTATC	12.9663
12	TTAGAGGGACTA	11.0454
12	CTTAGAGGGACT	5.7628
13	TAGAGGGACTATC	13.4465
13	CTTAGAGGGACTA	8.16396
13	TCTTAGAGGGACT	2.24109
13	TAGAGGGACTATT	1.4407
14	TTAGAGGGACTATC	6.88334
14	TCTTAGAGGGACTA	4.48217
14	TTCTTAGAGGGACT	3.52171
14	TTAGAGGGACTATT	0.800388
14	TAGAGGGACTATTG	0.640311
14	AGAGGGACTATTGG	0.320155
15	TTCTTAGAGGGACTA	3.36163
15	CTTCTTAGAGGGACT	3.36163
15	CTTAGAGGGACTATC	2.72132
15	TCTTAGAGGGACTAT	1.12054
15	CTTAGAGGGACTATT	0.320155
16	CTTCTTAGAGGGACTA	3.20155
16	TTCTTAGAGGGACTAT	0.960466
16	TTAGAGGGACTATTGG	0.320155
16	CTTAGAGGGACTATTG	0.160078
17	CTTCTTAGAGGGACTAT	2.08101
17	TTCTTAGAGGGACTATT	0.640311
17	TTAGAGGGACTATTGGC	0.160078
18	TCTTAGAGGGACTATTGG	0.320155
18	TAGCTTCTTAGAGGGACT	0.160078
19	CTTCTTAGAGGGACTATTG	0.320155
19	TTCTTAGAGGGACTATTGG	0.320155
20	CTTCTTAGAGGGACTATTGG	0.480233
20	GCTTCTTAGAGGGACTATTG	0.160078
21	CATTAGCTTCTTAGAGGGACT	0.320155
21	GCTTCTTAGAGGGACTATTGG	0.160078
23	ATCATTAGCTTCTTAGAGGGACT	0.160078
23	AGAGGGACTATTGGCATAAAGCC	0.160078
26	AGAGGGACTATTGGCATAAAGCCAAT	0.800388
26	TCTTAGAGGGACTATTGGCATAAAGT	0.160078
27	TAGAGGGACTATTGGCATAAAGCCAAT	1.4407
27	AGAGGGACTATTGGCATAAAGCCAATG	0.160078
28	TTAGAGGGACTATTGGCATAAAGCCAAT	2.08101
28	TTCTTAGAGGGACTATTGGCATAAAGCC	0.160078
29	CTTAGAGGGACTATTGGCATAAAGCCAAT	0.320155
29	CTTCTTAGAGGGACTATTGGCATAAAGCC	0.160078
29	TCTTAGAGGGACTATTGGCATAAAGCCAA	0.160078
29	TTAGAGGGACTATTGGCATAAAGCCAATG	0.160078
30	TCTTAGAGGGACTATTGGCATAAAGCCAAT	1.4407
30	TTCTTAGAGGGACTATTGGCATAAAGCCAA	0.160078
AATCTGGT
9	AAATCTGGT	0.640311
11	TGAAATCTGGT	2.24109
12	TTGAAATCTGGT	5.28256
13	TTTGAAATCTGGT	6.40311
14	ATTTGAAATCTGGT	3.20155
15	AATTTGAAATCTGGT	1.76085
16	AAATTTGAAATCTGGT	0.480233
24	AAAAGCTCAAATTTGAAATCTGGT	0.160078
28	CGGGAAAAGCTCAAATTTGAAATCTGGT	0.160078
TGTCCCTA
9	CTGTCCCTA	149.513
10	ACTGTCCCTA	24.9721
11	CTGTCCCTATC	32.976
11	CACTGTCCCTA	31.0551
12	CCACTGTCCCTA	20.0097
12	ACTGTCCCTATC	6.88334
12	CTGTCCCTATCT	4.00194
13	CCCACTGTCCCTA	12.326
13	CACTGTCCCTATC	10.245
13	CTGTCCCTATCTA	6.56318
14	TCCCACTGTCCCTA	12.9663
14	CCACTGTCCCTATC	6.56318
14	CTGTCCCTATCTAC	3.36163
14	ACTGTCCCTATCTA	1.60078
15	TTCCCACTGTCCCTA	29.1341
15	CCCACTGTCCCTATC	6.56318
15	CACTGTCCCTATCTA	2.08101
15	ACTGTCCCTATCTAC	1.76085
15	TCCCACTGTCCCTAT	0.960466
15	CCACTGTCCCTATCT	0.480233
15	CTGTCCCTATCTACT	0.480233
16	TCCCACTGTCCCTATC	6.88334
16	ATTCCCACTGTCCCTA	5.7628
16	CTGTCCCTATCTACTA	4.48217
16	CACTGTCCCTATCTAC	0.960466
16	CCCACTGTCCCTATCT	0.640311
17	TTCCCACTGTCCCTATC	10.5651
17	GATTCCCACTGTCCCTA	4.64225
17	ACTGTCCCTATCTACTA	1.12054
17	TCCCACTGTCCCTATCT	1.12054
17	CCCACTGTCCCTATCTA	0.480233
18	ATTCCCACTGTCCCTATC	3.52171
18	AGATTCCCACTGTCCCTA	2.40116
18	CTGTCCCTATCTACTATC	2.24109
18	TTCCCACTGTCCCTATCT	1.12054
18	CACTGTCCCTATCTACTA	0.480233
18	CCACTGTCCCTATCTACT	0.160078
19	TTCCCACTGTCCCTATCTA	0.960466
19	GAGATTCCCACTGTCCCTA	0.960466
19	GATTCCCACTGTCCCTATC	0.800388
19	ACTGTCCCTATCTACTATC	0.320155
19	TCCCACTGTCCCTATCTAC	0.160078
20	CGAGATTCCCACTGTCCCTA	4.96241
20	CTGTCCCTATCTACTATCTA	1.4407
20	ATTCCCACTGTCCCTATCTA	0.800388
20	AGATTCCCACTGTCCCTATC	0.640311
20	TTCCCACTGTCCCTATCTAC	0.320155
20	CACTGTCCCTATCTACTATC	0.320155
20	CCCACTGTCCCTATCTACTA	0.160078
21	ACGAGATTCCCACTGTCCCTA	2.24109
21	CGAGATTCCCACTGTCCCTAT	0.960466
21	GAGATTCCCACTGTCCCTATC	0.800388
21	GATTCCCACTGTCCCTATCTA	0.320155
21	ACTGTCCCTATCTACTATCTA	0.160078
21	CCACTGTCCCTATCTACTATT	0.160078
22	CGAGATTCCCACTGTCCCTATC	1.4407
22	AGATTCCCACTGTCCCTATCTA	0.640311
22	CTGTCCCTATCTACTATCTAGC	0.320155
22	CCACTGTCCCTATCTACTATCT	0.160078
22	CACTGTCCCTATCTACTATCTA	0.160078
22	ACGAGATTCCCACTGTCCCTAT	0.160078
22	TTCCCACTGTCCCTATCTACTA	0.160078
23	CGAGATTCCCACTGTCCCTATCT	0.960466
23	CCACTGTCCCTATCTACTATCTA	0.640311
23	TAACGAGATTCCCACTGTCCCTA	0.320155
23	CACTGTCCCTATCTACTATCTAG	0.160078
23	CCCACTGTCCCTATCTACTATCC	0.160078
23	AGATTCCCACTGTCCCTATCTAC	0.160078
24	CGAGATTCCCACTGTCCCTATCTA	0.960466
24	ACGAGATTCCCACTGTCCCTATCT	0.640311
24	TTAACGAGATTCCCACTGTCCCTA	0.480233
24	AACGAGATTCCCACTGTCCCTATC	0.480233
24	CACTGTCCCTATCTACTATCTAGC	0.160078
24	CCCACTGTCCCTATCTACTATCTA	0.160078
24	GATTCCCACTGTCCCTATCTACTG	0.160078
24	GAGATTCCCACTGTCCCTATCTAC	0.160078
25	ATTCCCACTGTCCCTATCTACTATC	0.320155
25	CCACTGTCCCTATCTACTATCTAGT	0.160078
25	TCCCACTGTCCCTATCTACTATCTA	0.160078
25	TAACGAGATTCCCACTGTCCCTATC	0.160078
25	ATTAACGAGATTCCCACTGTCCCTA	0.160078
25	ACGAGATTCCCACTGTCCCTATCTA	0.160078
26	TTAACGAGATTCCCACTGTCCCTATC	0.480233
26	TAACGAGATTCCCACTGTCCCTATCT	0.320155
26	TTCCCACTGTCCCTATCTACTATCTA	0.320155
26	CTGTCCCTATCTACTATCTAGCGAAA	0.160078
26	GATTCCCACTGTCCCTATCTACTATC	0.160078
26	TAGATTCCCACTGTCCCTATCTACTA	0.160078
26	CGAGATTCCCACTGTCCCTATCTACT	0.160078
26	TCGAGATTCCCACTGTCCCTATCTAC	0.160078
27	ATTCCCACTGTCCCTATCTACTATCTA	0.480233
27	ATTAACGAGATTCCCACTGTCCCTATC	0.160078
28	TGGATTAACGAGATTCCCACTGTCCCTA	0.480233
28	GATTCCCACTGTCCCTATCTACTATCTA	0.320155
28	TTCCCACTGTCCCTATCTACTATCTAGC	0.160078
28	ACGAGATTCCCACTGTCCCTATCTACTA	0.160078
29	TTTCCCACTGTCCCTATCTACTATCTAGC	0.160078
29	AATTCCCACTGTCCCTATCTACTATCTAG	0.160078
29	ACTGTCCCTATCTACTATCTAGCGAAACC	0.160078
29	ATGGATTAACGAGATTCCCACTGTCCCTA	0.160078
29	TTAACGAGATTCCCACTGTCCCTATCTAC	0.160078
30	TTCCCACTGTCCCTATCTACTATCTAGCGA	0.160078
30	GATTCCCACTGTCCCTATCTACTATCTAGC	0.160078
30	CACTGTCCCTATCTACTATCTAGCGAAACC	0.160078
30	CGAGATTCCCACTGTCCCTATCTACTATCT	0.160078
30	ACGAGATTCCCACTGTCCCTATCTACTATC	0.160078
30	TAACGAGATTCCCACTGTCCCTATCTACTA	0.160078
ACGGGGTA
9	AACGGGGTA	30.895
10	CAACGGGGTA	61.3097
11	AACGGGGTATT	2.08101
12	CAACGGGGTATT	4.00194
13	AACGGGGTATTGT	6.88334
14	AACGGGGTATTGTA	16.9682
15	CAACGGGGTATTGTA	28.1737
15	AACGGGGTATTGTAA	0.800388
16	CAACGGGGTATTGTAA	0.640311
16	AATGTGGAACGGGGTA	0.160078
16	TGTGGAACGGGGTATT	0.160078
17	AACGGGGTATTGTAAGC	2.24109
17	TAATGTGGAACGGGGTA	0.320155
17	ATGTGGAACGGGGTATT	0.320155
17	GAACGGGGTATTGTAAG	0.160078
18	TTAATGTGGAACGGGGTA	0.160078
18	AATGTGGAACGGGGTATC	0.160078
19	CAACGGGGTATTGTAAGCA	2.08101
19	AATGTGGAACGGGGTATTG	0.160078
19	TAATGTGGAACGGGGTATA	0.160078
20	AACGGGGTATTGTAAGCAGT	1.12054
20	AATGTGGAACGGGGTATTGT	0.160078
20	TTAATGTGGAACGGGGTATT	0.160078
21	CAACGGGGTATTGTAAGCAGT	2.72132
21	TTTAATGTGGAACGGGGTATT	0.320155
21	ACTTTAATGTGGAACGGGGTA	0.160078
22	CAACGGGGTATTGTAAGCAGTA	2.56124
22	GACTTTAATGTGGAACGGGGTA	0.160078
22	CTTTAATGTGGAACGGGGTATT	0.160078
22	GAACGGGGTATTGTAAGCAGTA	0.160078
22	AACGGGGTATTGTAAGCAGTAG	0.160078
23	ATGTGGAACGGGGTATTGTAAGC	0.320155
23	TAATGTGGAACGGGGTATTGTAA	0.160078
24	AACGGGGTATTGTAAGCAGTAGAG	0.960466
24	AATGTGGAACGGGGTATTGTAAGC	0.160078
25	AACGGGGTATTGTAAGCAGTAGAGT	3.52171
26	TTTAATGTGGAACGGGGTATTGTAAG	0.320155
26	ACGACTTTAATGTGGAACGGGGTATT	0.320155
27	TTTAATGTGGAACGGGGTATTGTAAGC	0.480233
27	CAACGGGGTATTGTAAGCAGTAGAGTA	0.160078
28	ATACGACTTTAATGTGGAACGGGGTATT	0.320155
28	CTTTAATGTGGAACGGGGTATTGTAAGC	0.160078
28	TGTGGAACGGGGTATTGTAAGCAGTAGA	0.160078
29	GTGGAACGGGGTATTGTAAGCAGTAGAGT	0.320155
29	CAACGGGGTATTGTAAGCAGTAGAGTAGC	0.160078
29	ACTTTAATGTGGAACGGGGTATTGTAAGC	0.160078
30	AACGGGGTATTGTAAGCAGTAGAGTAGCCT	0.160078
30	TTTAATGTGGAACGGGGTATTGTAAGCAGT	0.160078
30	ATACGACTTTAATGTGGAACGGGGTATTGC	0.160078
CTCTCTTA
9	ACTCTCTTA	1.28062
10	ACTCTCTTAA	0.640311
11	TGACTCTCTTA	46.9028
12	TGACTCTCTTAA	6.08295
12	GACTCTCTTAAG	0.320155
13	TATGACTCTCTTA	17.1283
13	TGACTCTCTTAAG	5.7628
14	TATGACTCTCTTAA	1.92093
14	ATGACTCTCTTAAG	1.4407
14	TGACTCTCTTAAGG	1.28062
15	ACTATGACTCTCTTA	18.2489
15	TATGACTCTCTTAAG	1.12054
15	CTATGACTCTCTTAA	0.640311
15	ATGACTCTCTTAAGG	0.480233
15	TGACTCTCTTAAGGT	0.160078
16	AACTATGACTCTCTTA	4.48217
16	ACTATGACTCTCTTAA	0.800388
16	CTATGACTCTCTTAAG	0.320155
16	TGACTCTCTTAAGGTA	0.160078
16	ATGACTCTCTTAAGGC	0.160078
17	TAACTATGACTCTCTTA	3.20155
17	ACTATGACTCTCTTAAG	0.480233
17	TGACTCTCTTAAGGTAG	0.160078
18	GTAACTATGACTCTCTTA	1.60078
18	TATGACTCTCTTAAGGTA	0.320155
18	AACTATGACTCTCTTAAG	0.320155
18	GACTCTCTTAAGGTAGCT	0.160078
18	ACTATGACTCTCTTAAGG	0.160078
19	AGTAACTATGACTCTCTTA	0.960466
19	TAACTATGACTCTCTTAAG	0.320155
19	ATGACTCTCTTAAGGTAGC	0.160078
19	ACTATGACTCTCTTAAGGT	0.160078
20	AGTAACTATGACTCTCTTAA	0.800388
20	TAACTATGACTCTCTTAAGG	0.640311
20	ACTATGACTCTCTTAAGGTA	0.320155
20	GAGTAACTATGACTCTCTTA	0.320155
21	GTAACTATGACTCTCTTAAGG	0.320155
21	ACTCTCTTAAGGTAGCCAAAT	0.160078
21	AACTATGACTCTCTTAAGGTA	0.160078
21	TAACTATGACTCTCTTAAGGT	0.160078
22	AGTAACTATGACTCTCTTAAGG	0.160078
23	AGTAACTATGACTCTCTTAAGGT	0.320155
23	GTAACTATGACTCTCTTAAGGTA	0.160078
23	TAACTATGACTCTCTTAAGGTAG	0.160078
24	ACTCTCTTAAGGTAGCCAAATGCC	0.160078
24	GCGGGAGTAACTATGACTCTCTTA	0.160078
24	AGTAACTATGACTCTCTTAAGGTA	0.160078
26	GTAACTATGACTCTCTTAAGGTAGCT	0.160078
27	AGTAACTATGACTCTCTTAAGGTAGCC	0.160078
28	GAGTAACTATGACTCTCTTAAGGTAGCC	0.160078
29	CTATGACTCTCTTAAGGTAGCCAAATGCC	0.160078
29	TAACTATGACTCTCTTAAGGTAGCCAAAT	0.160078
30	ACTATGACTCTCTTAAGGTAGCCAAATGCC	0.160078
30	GTAACTATGACTCTCTTAAGGTAGCCAAAT	0.160078
CTGACTGT
TGGGGATA
9	CTGGGGATA	26.0927
10	GCTGGGGATA	6.08295
11	TGCTGGGGATA	37.7783
11	CTGGGGATAGA	12.4861
12	GTGCTGGGGATA	49.9442
12	TGCTGGGGATAG	1.76085
13	CGTGCTGGGGATA	173.524
13	CTGGGGATAGAGC	14.407
13	TGCTGGGGATAGA	7.68373
14	TCGTGCTGGGGATA	119.098
14	CTGGGGATAGAGCA	20.65
14	GTGCTGGGGATAGA	8.96435
14	GCTGGGGATAGAGC	3.84186
15	CGTGCTGGGGATAGA	12.6461
15	TGCTGGGGATAGAGC	7.68373
15	TCGTGCTGGGGATAG	5.28256
15	GTCGTGCTGGGGATA	4.16202
15	GCTGGGGATAGAGCA	2.24109
15	GTGCTGGGGATAGAG	2.08101
15	CTGGGGATAGAGCAT	1.28062
16	TCGTGCTGGGGATAGA	8.48412
16	GTGCTGGGGATAGAGC	7.84381
16	CGTCGTGCTGGGGATA	3.52171
16	CTGGGGATAGAGCATT	2.08101
16	TGCTGGGGATAGAGCA	0.320155
16	GTCGTGCTGGGGATAG	0.160078
17	CCGTCGTGCTGGGGATA	13.6066
17	CGTGCTGGGGATAGAGC	5.28256
17	CTGGGGATAGAGCATTG	1.76085
17	GTGCTGGGGATAGAGCA	1.12054
17	GCTGGGGATAGAGCATC	0.320155
18	TCCGTCGTGCTGGGGATA	13.6066
18	TCGTGCTGGGGATAGAGC	2.56124
18	CGTGCTGGGGATAGAGCA	1.92093
18	GCTGGGGATAGAGCATTG	0.960466
18	CCGTCGTGCTGGGGATAG	0.800388
18	TGCTGGGGATAGAGCATT	0.640311
18	CGTCGTGCTGGGGATAGA	0.160078
19	CTCCGTCGTGCTGGGGATA	29.6144
19	TCGTGCTGGGGATAGAGCA	1.28062
19	CCGTCGTGCTGGGGATAGA	0.800388
19	TGCTGGGGATAGAGCATTG	0.320155
19	GTGCTGGGGATAGAGCATT	0.160078
20	ACTCCGTCGTGCTGGGGATA	12.0058
20	TCCGTCGTGCTGGGGATAGA	1.92093
20	CGTGCTGGGGATAGAGCATT	0.640311
20	CCGTCGTGCTGGGGATAGAG	0.160078
21	CTCCGTCGTGCTGGGGATAGA	7.04342
21	AACTCCGTCGTGCTGGGGATA	4.48217
21	TCGTGCTGGGGATAGAGCATT	1.12054
21	CCGTCGTGCTGGGGATAGAGC	0.320155
21	TGTCGTGCTGGGGATAGAGCA	0.160078
22	AAACTCCGTCGTGCTGGGGATA	2.40116
22	ACTCCGTCGTGCTGGGGATAGA	2.40116
22	CCGTCGTGCTGGGGATAGAGCA	1.76085
22	TCCGTCGTGCTGGGGATAGAGC	0.800388
23	CTCCGTCGTGCTGGGGATAGAGC	3.52171
23	TCCGTCGTGCTGGGGATAGAGCA	3.52171
23	AACTCCGTCGTGCTGGGGATAGA	0.960466
23	GCTGGGGATAGAGCATTGCAATT	0.320155
23	CGTCGTGCTGGGGATAGAGCATT	0.160078
24	CTCCGTCGTGCTGGGGATAGAGCA	17.4485
24	ACTCCGTCGTGCTGGGGATAGAGC	0.960466
24	AAACTCCGTCGTGCTGGGGATAGA	0.800388
24	TCCGTCGTGCTGGGGATAGAGCAT	0.480233
24	TTAAACTCCGTCGTGCTGGGGATA	0.160078
25	ACTCCGTCGTGCTGGGGATAGAGCA	5.28256
25	AACTCCGTCGTGCTGGGGATAGAGC	1.60078
25	CTCCGTCGTGCTGGGGATAGAGCAT	1.4407
25	TCCGTCGTGCTGGGGATAGAGCATT	0.480233
25	CTGGGGATAGAGCATTGCAATTATT	0.160078
26	CTCCGTCGTGCTGGGGATAGAGCATT	6.40311
26	AACTCCGTCGTGCTGGGGATAGAGCA	1.92093
26	AAACTCCGTCGTGCTGGGGATAGAGC	0.640311
26	GTTAAACTCCGTCGTGCTGGGGATAG	0.160078
26	TAAACTCCGTCGTGCTGGGGATAGAG	0.160078
27	ACTCCGTCGTGCTGGGGATAGAGCATT	2.56124
27	AAACTCCGTCGTGCTGGGGATAGAGCA	0.480233
27	TGTTAAACTCCGTCGTGCTGGGGATAG	0.160078
27	TCCGTCGTGCTGGGGATAGAGCATTGT	0.160078
27	GTTAAACTCCGTCGTGCTGGGGATAGA	0.160078
27	TTAAACTCCGTCGTGCTGGGGATAGAG	0.160078
28	AACTCCGTCGTGCTGGGGATAGAGCATT	2.24109
28	TTAAACTCCGTCGTGCTGGGGATAGAGC	0.480233
28	CTTGTTAAACTCCGTCGTGCTGGGGATA	0.320155
28	CTCCGTCGTGCTGGGGATAGAGCATTGA	0.160078
29	ACTCCGTCGTGCTGGGGATAGAGCATTGT	0.480233
29	GTTAAACTCCGTCGTGCTGGGGATAGAGC	0.480233
29	AAACTCCGTCGTGCTGGGGATAGAGCATT	0.320155
29	TTGTTAAACTCCGTCGTGCTGGGGATAGA	0.160078
29	TTAAACTCCGTCGTGCTGGGGATAGAGCA	0.160078
29	CTCCGTCGTGCTGGGGATAGAGCATTGCA	0.160078
29	TGCTGGGGATAGAGCATTGCAATTATTGT	0.160078
30	TAAACTCCGTCGTGCTGGGGATAGAGCATT	1.60078
30	ATCTTGTTAAACTCCGTCGTGCTGGGGATA	0.320155
30	TGTTAAACTCCGTCGTGCTGGGGATAGAGC	0.320155
30	CTTGTTAAACTCCGTCGTGCTGGGGATAGA	0.160078
ATTCCGGA
9	GATTCCGGA	34.0965
9	TATTCCGGA	0.640311
10	CGATTCCGGA	8.96435
10	TATTCCGGAA	0.320155
11	GATTCCGGAAC	12.4861
11	TCGATTCCGGA	6.40311
11	GATTCCGGAGA	2.56124
11	AATATTCCGGA	0.320155
12	TTCGATTCCGGA	7.20349
12	CGATTCCGGAGA	2.08101
12	ATATTCCGGAAC	0.640311
13	GTTCGATTCCGGA	10.7252
13	GATTCCGGAACCA	5.92287
13	TCGATTCCGGAGA	1.76085
13	TATTCCGGAACCT	0.800388
13	CGATTCCGGAGAG	0.480233
13	GATTCCGGAGAGG	0.320155
13	TATTCCGGAACCA	0.160078
13	TTAATATTCCGGA	0.160078
14	TTCGATTCCGGAGA	2.24109
14	GGTTCGATTCCGGA	1.28062
14	GATTCCGGAACCAG	0.640311
14	TCGATTCCGGAGAG	0.320155
15	GGGTTCGATTCCGGA	1.60078
15	GTTCGATTCCGGAGA	1.60078
15	CGATTCCGGAGAGGG	0.480233
15	TCGATTCCGGAGAGG	0.160078
15	GGTTCGATTCCGGAG	0.160078
15	TTCGATTCCGGAGAG	0.160078
16	AGGGTTCGATTCCGGA	1.28062
16	TTCGATTCCGGAGAGG	0.640311
16	GTTCGATTCCGGAGAG	0.320155
16	GGGTTCGATTCCGGAG	0.320155
16	GGTTCGATTCCGGAGA	0.160078
16	TCGATTCCGGAGAGGG	0.160078
17	GTTCGATTCCGGAGAGG	0.480233
17	TTCGATTCCGGAGAGGG	0.160078
17	AATATTCCGGAACCAGA	0.160078
18	GTTCGATTCCGGAGAGGG	0.640311
18	TTCGATTCCGGAGAGGGA	0.320155
18	TAGGGTTCGATTCCGGAG	0.160078
18	AGGGTTCGATTCCGGAGA	0.160078
18	CGATTCCGGAGAGGGAGC	0.160078
19	CGATTCCGGAGAGGGAGCA	0.320155
19	GTTCGATTCCGGAGAGGGA	0.160078
19	GGTTCGATTCCGGAGAGGG	0.160078
20	GATTCCGGAGAGGGAGCCTG	0.800388
20	TTCGATTCCGGAGAGGGAGC	0.160078
20	GTTAATATTCCGGAACCAGA	0.160078
20	AATATTCCGGAACCAGAAGG	0.160078
21	GATTCCGGAGAGGGAGCCTGA	2.08101
21	GTTCGATTCCGGAGAGGGAGC	1.12054
21	TTCGATTCCGGAGAGGGAGCC	0.320155
21	GGGTTCGATTCCGGAGAGGGA	0.320155
21	ATATTCCGGAACCAGAAGGTG	0.320155
21	CGATTCCGGAGAGGGAGCCTT	0.160078
21	TAATATTCCGGAACCAGAAGG	0.160078
22	CGATTCCGGAGAGGGAGCCTGA	0.320155
22	GGTTCGATTCCGGAGAGGGAGC	0.160078
22	TTAGGGTTCGATTCCGGAGAGG	0.160078
22	GTTAATATTCCGGAACCAGAAG	0.160078
22	TAATATTCCGGAACCAGAAGGC	0.160078
23	CGATTCCGGAGAGGGAGCCTGAG	0.800388
23	GTTCGATTCCGGAGAGGGAGCCT	0.800388
23	ATTAGGGTTCGATTCCGGAGAGA	0.160078
23	GGGTTCGATTCCGGAGAGGGAGC	0.160078
23	CAGGGTTCGATTCCGGAGAGGGA	0.160078
23	TAGGGTTCGATTCCGGAGAGGGA	0.160078
24	TTCGATTCCGGAGAGGGAGCCTGA	0.800388
24	CGATTCCGGAGAGGGAGCCTGAGA	0.480233
24	AGGGTTCGATTCCGGAGAGGGAGT	0.160078
24	TTAGGGTTCGATTCCGGAGAGGGA	0.160078
24	GATTCCGGAGAGGGAGCCTGAGAA	0.160078
24	ATATTCCGGAACCAGAAGGTGGAA	0.160078
25	GTTCGATTCCGGAGAGGGAGCCTGA	1.4407
25	GTTAATATTCCGGAACCAGAAGGTG	1.12054
25	CGATTCCGGAGAGGGAGCCTGAGAA	0.320155
25	ATTAGGGTTCGATTCCGGAGAGGGA	0.160078
25	AGGGTTCGATTCCGGAGAGGGAGCC	0.160078
25	TCGATTCCGGAGAGGGAGCCTGAGA	0.160078
26	TTCGATTCCGGAGAGGGAGCCTGAGA	1.60078
26	GGTTCGATTCCGGAGAGGGAGCCTGA	0.960466
26	GGGTTCGATTCCGGAGAGGGAGCCTG	0.160078
26	TCGATTCCGGAGAGGGAGCCTGAGAA	0.160078
27	GGTTCGATTCCGGAGAGGGAGCCTGAG	0.320155
27	GATTCCGGAGAGGGAGCCTGAGAAACG	0.160078
27	CCGATTCCGGAGAGGGAGCCTGAGAAA	0.160078
27	TTCGATTCCGGAGAGGGAGCCTGAGAA	0.160078
27	GAATCCGGTTAATATTCCGGAACCAGA	0.160078
27	GTTAATATTCCGGAACCAGAAGGTGGA	0.160078
28	GGTTCGATTCCGGAGAGGGAGCCTGAGA	0.800388
28	CGATTCCGGAGAGGGAGCCTGAGAAACG	0.480233
28	GGGTTCGATTCCGGAGAGGGAGCCTGAG	0.320155
28	AATTAGGGTTCGATTCCGGAGAGGGAGC	0.160078
28	TTCGATTCCGGAGAGGGAGCCTGAGAAA	0.160078
28	AGGGTTCGATTCCGGAGAGGGAGCCTGA	0.160078
29	CGATTCCGGAGAGGGAGCCTGAGAAACGG	0.480233
29	GAATTAGGGTTCGATTCCGGAGAGGGAGC	0.320155
29	TCGATTCCGGAGAGGGAGCCTGAGAAACG	0.160078
29	AATTAGGGTTCGATTCCGGAGAGGGAGCC	0.160078
30	AGGGTTCGATTCCGGAGAGGGAGCCTGAGA	0.320155
30	GTTAATATTCCGGAACCAGAAGGTGGAATC	0.320155
30	TTCGATTCCGGAGAGGGAGCCTGAGAAACA	0.160078
30	GGGTTCGATTCCGGAGAGGGAGCCTGAGAA	0.160078
GGGCGTGT
9	TGGGCGTGT	2.72132
CGCCCGTC
9	CCGCCCGTC	41.4601
10	CCGCCCGTCG	11.5256
10	ACCGCCCGTC	4.48217
11	CACCGCCCGTC	22.731
12	CCGCCCGTCGCT	24.4919
12	CACCGCCCGTCG	10.8853
12	ACACCGCCCGTC	7.84381
13	CCGCCCGTCGCTA	16.3279
13	CACACCGCCCGTC	8.96435
13	CACCGCCCGTCGC	8.64419
14	CACCGCCCGTCGCT	20.4899
[truncated: 22,704 more rows]

## Sheet: tRFs
Seed Length of sequence (nt)	Sequence	RPM (comb.)
GCTTCAGT
9	AGCTTCAGT	3.36163
GCGGATTT
9	AGCGGATTT	1.60078
10	CAGCGGATTT	0.320155
CTCTGATA
9	GCTCTGATA	38.4186
10	GGCTCTGATA	145.03
12	GCTCTGATAACT	1.76085
14	GCTCTGATAACTTA	0.160078
16	GCTCTGATAACTTAAT	0.160078
23	GCTCTGATAACTTAACGGTTAAA	0.160078
GCGGATTC
9	AGCGGATTC	0.320155
10	CAGCGGATTC	0.320155
11	AGCGGATTCCC	0.960466
11	CAGCGGATTCC	0.160078
16	AAGCGGATTCCCTTTG	0.160078
16	AGCGGATTCCCTTTGG	0.160078
17	AGCGGATTCCCTTTGGG	0.320155
18	TGCGGATTCCCTTTGGGA	0.160078
18	AGCGGATTCCCTTTGGGA	0.160078
20	AGCGGATTCCCTTTGGGAGC	0.960466
21	GCCCAGCGGATTCCCTTTGGA	0.160078
23	TTCTGTAGCCCAGCGGATTCCCT	0.160078
26	TTCTGTAGCCCAGCGGATTCCCTTTT	0.160078
27	TTATTCTGTAGCCCAGCGGATTCCCTT	0.160078
TCCCGAGT
TATCTGGG
CTCCGGGC
9	GCTCCGGGC	0.160078
12	CTAGCTCCGGGC	0.160078
GCTTCAGG
9	AGCTTCAGG	0.160078
AGATTTGT
9	AAGATTTGT	259.806
10	TAAGATTTGT	6.88334
12	TTTAAGATTTGT	0.320155
21	TAAGATTTGTCGCTTTCGAGC	0.320155
22	TAAGATTTGTCGCTTTCGAGCG	0.160078
23	TAAGATTTGTCGCTTTCGAGCGT	0.160078
24	TAAGATTTGTCGCTTTCGAGCGTG	0.160078
28	AACTTAAGATTTGTCGCTTTCGAGCGTT	0.160078
AGGCTGTA
TCCCCAGT
14	GTTCAATCCCCAGT	0.160078
GGTTGCGG
12	AAGGTTGCGGGT	0.160078
18	AGGTTGCGGGTTCGAGTT	0.160078
25	ACGAGAAGGTTGCGGGTTCGAGTCC	0.160078
29	ACGAGAAGGTTGCGGGTTCGAGTCCCGTC	0.160078
TCCTGGGC
10	CGTCCTGGGC	0.480233
CGACTCTT
TTCTGATC
9	ATTCTGATC	2.24109
9	CTTCTGATC	2.08101
10	ACTTCTGATC	0.320155
12	AAACTTCTGATC	0.640311
13	AAAACTTCTGATC	0.160078
18	GCACGTGAGATTCTGATC	0.160078
CGGCTGTC
10	TCCGGCTGTC	1.28062
GCTCTTGT
TCCTGGGT
9	GTCCTGGGT	1.28062
11	TCGTCCTGGGT	0.160078
12	GGTCCTGGGTTC	0.480233
17	TGCGAGTCGTCCTGGGT	0.160078
17	GAGTCGTCCTGGGTTCA	0.160078
18	GCGAGTCGTCCTGGGTTC	0.160078
23	TTTGCATGCGAGTCGTCCTGGGT	0.160078
27	GCTTTGCATGCGAGTCGTCCTGGGTTC	0.160078
CCCGCGCA
9	GCCCGCGCA	114.776
10	TGCCCGCGCA	28.1737
11	TTGCCCGCGCA	6.24303
11	GCCCGCGCAGG	1.12054
12	TTTGCCCGCGCA	8.80427
12	GCCCGCGCAGGT	1.28062
12	TGCCCGCGCAGG	0.960466
12	TCTGCCCGCGCA	0.480233
13	CTTTGCCCGCGCA	3.68179
13	TGCCCGCGCAGGT	0.480233
13	TTGCCCGCGCAGG	0.320155
14	GCCCGCGCAGGTTC	3.20155
14	CTTTGCCCGCGCAG	0.480233
15	TGCCCGCGCAGGTTC	0.800388
15	GCCCGCGCAGGTTCA	0.480233
15	TTTGCCCGCGCAGGT	0.480233
15	GGCTTTGCCCGCGCA	0.320155
15	CTTTGCCCGCGCAGG	0.160078
16	TTGCCCGCGCAGGTTC	0.320155
16	TGCCCGCGCAGGTTCA	0.160078
16	CTTTGCCCGCGCAGGT	0.160078
16	GCTTTGCCCGCGCAGG	0.160078
17	TTTGCCCGCGCAGGTTC	0.480233
17	TTGCCCGCGCAGGTTCA	0.160078
17	CTTTGCCCGCGCAGGTT	0.160078
17	TGGGCTTTGCCCGCGCA	0.160078
19	GCTTTGCCCGCGCAGGTTC	0.320155
23	TTGCCCGCGCAGGTTCAAATCCT	0.160078
TACCTGGC
ATGACCTC
9	AATGACCTC	1.28062
CGTGGGTT
10	TCGTGGGTTC	135.746
10	GCGTGGGTTC	0.160078
11	TCGTGGGTTCG	8.48412
11	AGGCGTGGGTT	0.320155
11	CTCGTGGGTTC	0.160078
11	CGCGTGGGTTC	0.160078
12	TGGGCGTGGGTT	1.60078
12	TGGTCGTGGGTT	0.480233
12	CGTCGTGGGTTC	0.320155
12	TCGTGGGTTCGA	0.160078
13	AGGGCGTGGGTTC	0.480233
15	TGGGCGTGGGTTCGA	0.160078
15	TGGTCGTGGGTTCGA	0.160078
17	TGGTCGTGGGTTCGATT	0.160078
20	TGGTGGTCGTGGGTTCGATT	0.160078
20	GTGGGCGTGGGTTCGAACCA	0.160078
21	GTGGGCGTGGGTTCGAACCCC	0.160078
22	GCTCGTGGGTTCGAGTCCCACC	0.160078
23	TAGGGTGATGGTGGTCGTGGGTT	1.12054
23	TGGTGGTCGTGGGTTCGATTCCC	0.160078
25	TAGTCTACGTATGTGGGCGTGGGTT	0.160078
26	TCGTGGGTTCGAGTCCCACCCCTTTC	0.160078
26	GTATGTGGGCGTGGGTTCGAACCCCC	0.160078
27	ATCTTAGGGTGATGGTGGTCGTGGGTT	0.160078
28	GCTCGTGGGTTCGAGTCCCACCCCTTTC	0.160078
29	GGCTCGTGGGTTCGAGTCCCACCCCTTTC	0.160078
29	AGCTCGTGGGTTCGAGTCCCACCCCTTTC	0.160078
30	TCGTGGGTTCGATTCCCACAACAGCCCCCA	0.320155
30	AAGCTCGTGGGTTCGAGTCCCACCCCTTTC	0.160078
30	TACGTATGTGGGCGTGGGTTCGAACCCCAC	0.160078
ACGCGGTG
9	GACGCGGTG	0.480233
TCCCTGGT
12	ATCCCTGGTAGA	0.160078
13	TGATCCCTGGTAG	0.160078
14	TCGATCCCTGGTAG	0.160078
15	TTCGATCCCTGGTAG	0.320155
15	GGTTCGATCCCTGGT	0.160078
16	TTCGATCCCTGGTAGA	0.160078
16	GGTTCGATCCCTGGTA	0.160078
17	TAGAGGTGATCCCTGGT	0.160078
17	TCGATCCCTGGTAGATA	0.160078
18	TCGATCCCTGGTAGATGC	0.480233
18	GTTCGATCCCTGGTAGAT	0.320155
18	GGTTCGATCCCTGGTAGA	0.160078
19	GGTTCGATCCCTGGTAGAT	0.480233
19	GTTCGATCCCTGGTAGATG	0.160078
20	TTCGATCCCTGGTAGATGCA	0.160078
21	GGTTCGATCCCTGGTAGATGC	0.320155
23	GGTTCGATCCCTGGTAGATGCAC	0.320155
28	TTAGAGGTGATCCCTGGTTCGAATCCTG	0.320155
TATGGCTG
9	CTATGGCTG	0.800388
TCGAGAGT
GGTTGCGA
11	AGGTTGCGAGT	0.320155
12	AGAAGGTTGCGA	0.160078
13	AGGTTGCGAGTTC	0.320155
13	GAAGGTTGCGAGT	0.160078
13	CGGAAGGTTGCGA	0.160078
14	CCGGAAGGTTGCGA	0.320155
14	AGGTTGCGAGTTCG	0.160078
14	CAGAAGGTTGCGAG	0.160078
15	AAGGTTGCGAGTTCA	0.160078
16	CCGGAAGGTTGCGAGT	0.320155
16	AAGGTTGCGAGTTCGA	0.160078
16	TCAGAAGGTTGCGAGT	0.160078
17	ATCAGAAGGTTGCGAGC	0.320155
17	ATCAGAAGGTTGCGAGT	0.160078
17	CGGAAGGTTGCGAGTTC	0.160078
18	AAGGTTGCGAGTTCGAGT	0.160078
18	TTAATCAGAAGGTTGCGA	0.160078
18	ATCAGAAGGTTGCGAGTT	0.160078
18	CCGGAAGGTTGCGAGTTC	0.160078
19	ATCAGAAGGTTGCGAGTTC	0.160078
19	TGGAAGGTTGCGAGTTCGA	0.160078
20	TTAATCAGAAGGTTGCGAGT	0.160078
20	AAGGTTGCGAGTTCGAGTCT	0.160078
20	ATCAGAAGGTTGCGAGTTCG	0.160078
20	CGGAAGGTTGCGAGTTCGAA	0.160078
20	AACCGGAAGGTTGCGAGTTC	0.160078
21	GAAGGTTGCGAGTTCGAGTCA	0.160078
21	CAGAAGGTTGCGAGTTCGAGC	0.160078
21	TTTTAACCGGAAGGTTGCGAG	0.160078
22	TAATCAGAAGGTTGCGAGTTCG	0.160078
22	TCAGAAGGTTGCGAGTTCGAGT	0.160078
22	TCAGAAGGTTGCGAGTTCGAGC	0.160078
23	CAGAAGGTTGCGAGTTCGAGTCC	0.160078
25	TAACCGGAAGGTTGCGAGTTCGAGT	0.320155
27	GGTCATCAGAAGGTTGCGAGTTCGAGT	0.160078
27	CCGGAAGGTTGCGAGTTCGAGTCTCGT	0.160078
28	TTAACCGGAAGGTTGCGAGTTCGAGTCT	0.160078
29	ATGGTATCAGAAGGTTGCGAGTTCGAGTC	0.160078
29	TCCGGCTTTTAACCGGAAGGTTGCGAGTT	0.160078
30	ATGGTATCAGAAGGTTGCGAGTTCGAGTCT	0.160078
GGGTCGGG
TCAGGGGT
11	CGGTCAGGGGT	0.160078
12	GTCAGGGGTTCA	0.160078
17	TGGTCAGGGGTTCGATC	0.160078
17	GTGGTCAGGGGTTCGAT	0.160078
TTGACCTG
CGACTGTT
9	ACGACTGTT	0.640311
10	CACGACTGTT	0.160078
11	ACGACTGTTAA	0.320155
13	ACGACTGTTAATC	1.76085
13	CGCACGACTGTTA	0.160078
14	TGCGCACGACTGTT	0.480233
14	CACGACTGTTAATC	0.160078
15	TTGCGCACGACTGTT	0.320155
15	GCACGACTGTTAATC	0.320155
16	TGCGCACGACTGTTAA	0.160078
17	TATTGCGCACGACTGTT	0.320155
18	TTATTGCGCACGACTGTT	0.480233
18	TGCGCACGACTGTTAATT	0.160078
18	ATTGCGCACGACTGTTAA	0.160078
19	TGCGCACGACTGTTAATCA	0.160078
20	TTATTGCGCACGACTGTTAA	0.320155
20	TATTGCGCACGACTGTTAAT	0.320155
21	TGGTTATTGCGCACGACTGTT	3.52171
22	TTGGTTATTGCGCACGACTGTT	0.800388
22	TTATTGCGCACGACTGTTAATC	0.640311
22	TGGTTATTGCGCACGACTGTTA	0.320155
23	TGGTTATTGCGCACGACTGTTAA	1.12054
23	GTTATTGCGCACGACTGTTAATC	0.320155
23	GTTGGTTATTGCGCACGACTGTT	0.160078
23	TTATTGCGCACGACTGTTAATCG	0.160078
24	TGGTTATTGCGCACGACTGTTAAT	0.320155
24	GTTGGTTATTGCGCACGACTGTTA	0.160078
25	TGGTTATTGCGCACGACTGTTAATC	0.480233
25	TAGTTGGTTATTGCGCACGACTGTT	0.160078
25	TTGGTTATTGCGCACGACTGTTAAT	0.160078
26	GTAGTTGGTTATTGCGCACGACTGTT	0.480233
26	TTGGTTATTGCGCACGACTGTTAATC	0.320155
27	ATAGTTGGTTATTGCGCACGACTGTTT	0.160078
27	GCACGACTGTTAATCGTGAGGTCGAGG	0.160078
29	TAGTTGGTTATTGCGCACGACTGTTAATC	0.480233
29	AGCATAGTTGGTTATTGCGCACGACTGTT	0.160078
29	CGTAGTTGGTTATTGCGCACGACTGTTAA	0.160078
29	TTGGTTATTGCGCACGACTGTTAATCGTG	0.160078
30	CATAGTTGGTTATTGCGCACGACTGTTAAA	0.160078
30	CATAGTTGGTTATTGCGCACGACTGTTAAT	0.160078
CCCCTATG
TGGACTGC
CTCCCCGT
9	ACTCCCCGT	1.76085
10	GACTCCCCGT	1.28062
11	CGACTCCCCGT	1.12054
12	TCGACTCCCCGT	0.640311
13	TTCGACTCCCCGT	0.960466
14	GTTCGACTCCCCGT	0.640311
15	GGTTCGACTCCCCGT	0.480233
TGCGCGGT
27	GTGCGCGGTAGGAGAGTGGAACTCCGA	0.160078
TCCCCAGC
14	CAATCCCCAGCGTG	0.160078
20	TTCAATCCCCAGCGTGTCCA	0.160078
CCGGGACT
CCGGGGTT
CGCCCCTT
GGAGGTCA
9	AGGAGGTCA	0.640311
CCCGGTTC
9	CCCCGGTTC	33.9365
9	TCCCGGTTC	1.12054
10	CCCCGGTTCG	33.9365
10	CTCCCGGTTC	1.28062
11	CCCCGGTTCGT	1.12054
11	CTCCCGGTTCG	0.480233
13	CCCCGGTTCGTGA	0.800388
19	TTCGATCCCGGTTCGTGAC	0.160078
28	CTGTTGGTCATCGGTTCGATCCCGGTTC	0.160078
30	ATCTGTTGGTCATCGGTTCGATCCCGGTTC	0.160078
AACCTGGA
9	GAACCTGGA	9.60466
9	AAACCTGGA	0.640311
10	CGAACCTGGA	1.12054
11	CGAAACCTGGA	0.160078
12	TCGAAACCTGGA	0.160078
TCGTGGGT
10	GGTCGTGGGT	0.160078
11	GGGTCGTGGGT	0.480233
22	TAGGGTGATGGTGGTCGTGGGT	0.320155
CGCGACCC
GGAGGGTT
GGTCGGGT
TATTTGGT
TCCCGGGC
9	GTCCCGGGC	0.480233
CCCTGACG
9	GCCCTGACG	26.5729
9	TCCCTGACG	0.320155
10	GCCCTGACGG	0.800388
10	CCCCTGACGG	0.160078
10	CCCCCTGACG	0.160078
15	CCCCTGACGGAGCCA	0.800388
15	CGATTCCCCCTGACG	0.160078
16	CCCCCTGACGGAGCCA	0.640311
17	TCCCCCTGACGGAGCCA	1.12054
17	TTCGATTCCCCCTGACG	0.160078
18	TTCCCCCTGACGGAGCCA	1.4407
19	ATTCCCCCTGACGGAGCCA	1.12054
19	GATTCCCCCTGACGGAGCC	0.160078
20	CGATTCCCCCTGACGGAGCC	0.640311
20	GTTCGATTCCCCCTGACGGA	0.160078
21	CGATTCCCCCTGACGGAGCCA	3.04148
21	TCGATTCCCCCTGACGGAGCT	0.160078
21	TTCGATTCCCCCTGACGGAGT	0.160078
22	TCGATTCCCCCTGACGGAGCCA	1.28062
22	GTTCGATTCCCCCTGACGGAGT	0.160078
23	TTCGATTCCCCCTGACGGAGCCA	0.960466
28	GCGGGGGTTCGATTCCCCCTGACGGAGC	0.160078
CTCTGACT
9	TCTCTGACT	9.76474
10	TTCTCTGACT	34.8969
10	ATCTCTGACT	0.640311
10	CCTCTGACTC	0.160078
11	TTCTCTGACTC	0.320155
13	TCTCTGACTCATG	0.160078
16	TCTCTGACTCATGATC	0.160078
17	TCTCTGACTCATGATCA	0.160078
21	AATTGGTTAACATCTCTGACT	0.480233
21	GGTTAACATCTCTGACTCATG	0.160078
22	CATCTCTGACTCATGATCAGTT	0.160078
22	TTGGTTAACATCTCTGACTCAC	0.160078
23	TTGGTTAACATCTCTGACTCATT	0.160078
24	TGTAATTGGTTAACATCTCTGACT	0.640311
26	TAATTGGTTAACATCTCTGACTCATT	0.160078
27	GTAATTGGTTAACATCTCTGACTCATG	0.160078
27	TAATGTAATTGGTTAACATCTCTGACT	0.160078
28	TAATGTAATTGGTTAACATCTCTGACTC	0.160078
29	TGTAATTGGTTAACATCTCTGACTCATGA	0.160078
29	TTTAATGTAATTGGTTAACATCTCTGACT	0.160078
30	ATTTAATGTAATTGGTTAACATCTCTGACT	0.160078
TGGGTGTA
9	ATGGGTGTA	0.640311
GCGGACTG
CAGGTCGT
9	CCAGGTCGT	8.96435
TCCCGTGT
14	CAGTCCCGTGTTCT	0.160078
15	AGTCCCGTGTTCTAG	0.160078
25	AGTCCCGTGTTCTAGTGGTATGATT	0.160078
29	AGTCCCGTGTTCTAGTGGTATGATTTCTC	0.320155
30	TGTCCCGTGTTCTAGTGGTATGATTTCTCC	0.160078
TTGGACGA
9	CTTGGACGA	0.160078
11	TACTTGGACGA	0.320155
11	CTTGGACGATA	0.160078
12	ACTTGGACGATT	0.320155
12	ACTTGGACGATA	0.160078
13	TACTTGGACGATA	0.480233
13	ATACTTGGACGAT	0.160078
14	TAATACTTGGACGA	3.84186
14	ATACTTGGACGATA	0.640311
15	TAATACTTGGACGAT	2.24109
15	GTAATACTTGGACGA	0.640311
15	ATACTTGGACGATAG	0.160078
15	TACTTGGACGATAGT	0.160078
16	TAATACTTGGACGATA	10.405
17	AATACTTGGACGATAGT	0.320155
17	AGTAATACTTGGACGAT	0.320155
18	TAATACTTGGACGATAGT	3.52171
18	GTAATACTTGGACGATAG	0.320155
19	TAATACTTGGACGATAGTC	1.28062
19	GTAATACTTGGACGATAGT	0.320155
20	AATACTTGGACGATAGTCTC	0.160078
20	AAGTAATACTTGGACGATAG	0.160078
22	GTAATACTTGGACGATAGTCTT	0.480233
22	TACTTGGACGATAGTCTTGCTA	0.160078
23	ACTTGGACGATAGTCTTGCTGTA	0.160078
24	TAATACTTGGACGATAGTCTTGCT	0.160078
25	GTAATACTTGGACGATAGTCTTGCT	0.320155
28	CGCAGCACTCAAGTAATACTTGGACGAT	0.160078
AAGATTTG
9	TAAGATTTG	0.160078
GCCCGCGC
9	TGCCCGCGC	5.12249
10	CTGCCCGCGC	0.320155
11	TTTGCCCGCGC	3.36163
11	CTGCCCGCGCT	2.40116
11	TCTGCCCGCGC	0.960466
12	TCTGCCCGCGCT	1.28062
13	CTCTGCCCGCGCT	0.640311
13	GCTTTGCCCGCGC	0.320155
14	GGCTTTGCCCGCGC	0.320155
14	GCTTTGCCCGCGCG	0.320155
14	GCTCTGCCCGCGCT	0.160078
AGCTGGAA
CGTCGCTG
10	TTCGTCGCTG	0.160078
CCCTTGGT
AGGGGGCA
9	CAGGGGGCA	8.00388
9	AAGGGGGCA	1.76085
10	TAAGGGGGCA	0.160078
11	AAAGGGGGCAG	0.160078
11	AAGGGGGCAGA	0.160078
13	TCTAAGGGGGCAG	0.160078
14	TCTAAGGGGGCAGA	0.480233
16	TGGTCTAAGGGGGCAG	0.160078
16	GTGGTCTAAGGGGGCA	0.160078
17	TGGTCTAAGGGGGCAGA	0.320155
20	TGGTCTAAGGGGGCAGATTT	0.160078
24	CCGAGTGGTCTAAGGGGGCAGATT	0.160078
TCCTGATG
10	TCTCCTGATG	0.160078
11	CTCCTGATGGT	0.160078
12	CTCCTGATGGTA	0.320155
12	CTCCTGATGGTG	0.320155
14	CTCCTGATGGTGTA	0.160078
18	TCTCCTGATGGTGTAGTT	0.160078
23	TTCCTGATGGTGTAGTTGGTTAT	0.160078
24	CTCCTGATGGTGTAGTTGGTTATC	0.960466
29	CTCCTGATGGTGTAGTTGGTTATCACACC	0.640311
TCCCCGTC
10	TTCCCCGTCG	3.36163
11	TTCCCCGTCGA	0.480233
22	GTTCAATCCCCGTCGAAACCCG	0.160078
TTCTGGGT
GTCCACCA
9	CGTCCACCA	17.4485
10	TTGTCCACCA	1.76085
10	GTGTCCACCA	0.480233
11	CGTGTCCACCA	0.160078
12	GCGTGTCCACCA	0.160078
13	AGCGTGTCCACCA	0.480233
14	CAGCGTGTCCACCA	0.480233
TGTCGCCA
9	TTGTCGCCA	9.92481
9	GTGTCGCCA	3.04148
9	ATGTCGCCA	0.480233
10	GGTGTCGCCA	0.480233
10	AATGTCGCCA	0.160078
11	CTGTCGCCAGT	0.160078
12	CTGGTGTCGCCA	1.60078
13	TTGTCGCCAGTTC	0.160078
14	TGCTGGTGTCGCCA	1.12054
15	CTGCTGGTGTCGCCA	3.68179
16	CCTGCTGGTGTCGCCA	0.800388
17	TCCTGCTGGTGTCGCCA	1.4407
18	ATCCTGCTGGTGTCGCCA	1.4407
19	AATCCTGCTGGTGTCGCCA	0.480233
21	CAAATCCTGCTGGTGTCGCCA	2.08101
21	TCGAATGTCGCCAGTTCGAAC	0.160078
22	TCAAATCCTGCTGGTGTCGCCA	0.480233
22	AATGTCGCCAGTTCGAACCTGG	0.160078
22	TAATAAGTCGAATGTCGCCAGT	0.160078
23	TTCAAATCCTGCTGGTGTCGCCA	0.320155
24	GTTCAAATCCTGCTGGTGTCGCCA	1.12054
25	TCGAATGTCGCCAGTTCGAACCTGG	0.160078
28	TAAGTCGAATGTCGCCAGTTCGAACCTG	0.160078
GGCTGGTC
10	CCGGCTGGTC	0.160078
12	TTCCGGCTGGTC	0.160078
13	CGGCTGGTCCCTC	0.160078
14	CCGGCTGGTCCCTC	0.160078
14	TCCGGCTGGTCCCT	0.160078
15	TCCGGCTGGTCCCTT	0.320155
15	ATCCGGCTGGTCCCA	0.160078
16	ATCCGGCTGGTCCCTT	0.160078
18	CAAATCCGGCTGGTCCCT	0.320155
18	TCAAATCCGGCTGGTCCT	0.160078
20	GTTCAAATCCGGCTGGTCCC	0.160078
20	TCAAATCCGGCTGGTCCCTT	0.160078
21	TTCAAATCCGGCTGGTCCCTT	0.160078
TCCCCAGG
17	TGCAGATCCCCAGGTCG	0.160078
GCAGATTT
10	TGGCAGATTT	0.160078
AAGACTGA
CGGGATTG
TTTCCCCC
TCTTGGTA
11	AGTTCTTGGTA	0.480233
GGTAGCGT
9	TGGTAGCGT	0.160078
20	TCGGGTAGCGTAGTTGGTTA	0.160078
GCGGAGAA
GGAGCTGG
9	CGGAGCTGG	90.764
10	TGGAGCTGGA	24.0116
10	CGGAGCTGGC	2.56124
10	TGGAGCTGGC	0.160078
11	CGGAGCTGGCT	0.160078
12	ATGGAGCTGGCT	0.160078
13	TATGGAGCTGGCT	0.320155
14	TTATGGAGCTGGCT	0.160078
14	ATGGAGCTGGCTTT	0.160078
15	TATGGAGCTGGCTTT	0.160078
16	TTATGGAGCTGGCTTT	0.160078
17	ATGGAGCTGGCTTTAGA	0.160078
18	TGGAGCTGGCTTTAGGTG	0.160078
18	TATGGAGCTGGCTTTAGG	0.160078
19	ATGGAGCTGGCTTTAGGTG	0.160078
19	ATGGAGCTGGCTTTAGGTA	0.160078
19	TTATGGAGCTGGCTTTAGG	0.160078
19	GTTATGGAGCTGGCTTTAG	0.160078
19	GAGTGGTTATGGAGCTGGC	0.160078
20	ATGGAGCTGGCTTTAGGTGT	0.320155
20	TGGAGCTGGCTTTAGGTGCG	0.160078
20	ATGGAGCTGGCTTTAGGTGC	0.160078
21	TTATGGAGCTGGCTTTAGGTG	0.320155
22	TATGGAGCTGGCTTTAGGTGCG	0.480233
22	TTATGGAGCTGGCTTTAGGTGC	0.480233
22	GTTATGGAGCTGGCTTTAGGTG	0.160078
22	TCCGAGTGGTTATGGAGCTGGC	0.160078
23	TTATGGAGCTGGCTTTAGGTGCG	0.640311
23	GTTATGGAGCTGGCTTTAGGTGC	0.160078
24	TTATGGAGCTGGCTTTAGGTGCGT	0.160078
30	GGATGGGTGTCCGAGTGGTTATGGAGCTGG	0.320155
CGGTTGGC
9	CCGGTTGGC	21.4504
10	TCCGGTTGGC	1.92093
GGGTGTGT
10	AGGGTGTGTA	0.640311
TTTAGCTC
9	TTTTAGCTC	0.320155
9	GTTTAGCTC	0.160078
11	CCGTTTAGCTC	0.480233
12	CCGTTTAGCTCA	0.160078
13	TCCCGTTTAGCTC	8.96435
14	TCCCGTTTAGCTCA	0.640311
17	TCCCGTTTAGCTCAATC	0.800388
17	GTTTAGCTCAATCGGCT	0.160078
20	TCCCGTTTAGCTCAATCGGC	0.320155
22	CGTTTAGCTCAATCGGCTTAGA	0.160078
26	GTTTAGCTCAATCGGCTTAGAGCGTC	0.160078
27	TCCCGTTTAGCTCAATCGGCTTAGAGC	0.160078
TCCGGGTT
10	CTCCGGGTTC	0.800388
11	TTCCGGGTTCG	1.4407
12	TTCCGGGTTCGA	0.800388
15	CTCCGGGTTCGACTC	0.160078
16	CTCCGGGTTCGACTCA	0.160078
16	CTCCGGGTTCGACTCC	0.160078
17	AGCTCCGGGTTCGACTC	0.160078
19	TAGCTCCGGGTTCGACTCC	0.160078
20	TAGCTCCGGGTTCGACTCCC	0.320155
21	TTAGCTCCGGGTTCGACTCCC	0.160078
22	TCTAGCTCCGGGTTCGACTCCC	0.160078
23	CTCTAGCTCCGGGTTCGACTCCA	0.160078
23	CATTAGCTCCGGGTTCGACTCCT	0.160078
25	TGCTCTAGCTCCGGGTTCGACTCCC	0.160078
26	ATGCTCTAGCTCCGGGTTCGACTCCT	0.160078
30	TCCCATGCTCTAGCTCCGGGTTCGACTCCC	0.160078
AGAGCTTC
9	TAGAGCTTC	12.0058
10	TTAGAGCTTC	2.24109
11	GTTAGAGCTTC	1.60078
12	GGTTAGAGCTTC	20.9702
13	TGGTTAGAGCTTC	0.640311
16	CAATGGTTAGAGCTTC	0.160078
ACCTGGGT
10	AGACCTGGGT	0.160078
10	CGACCTGGGT	0.160078
14	CGAGACCTGGGTTC	0.160078
15	CTCGAGACCTGGGTT	0.160078
17	ATTCTCGAGACCTGGGT	0.320155
18	GATTCTCGAGACCTGGGT	0.160078
18	CGAGACCTGGGTTCGATT	0.160078
19	TGATTCTCGAGACCTGGGT	0.160078
19	TCGAGACCTGGGTTCGATT	0.160078
20	CGAGACCTGGGTTCGATTCC	0.160078
21	CGAGACCTGGGTTCGATTCCC	0.960466
21	TTTGATTCTCGAGACCTGGGT	0.160078
22	TCGAGACCTGGGTTCGATTCCC	1.92093
22	TTTTGATTCTCGAGACCTGGGT	0.160078
22	TCTGATTCTCGAGACCTGGGTT	0.160078
22	TGAGACCTGGGTTCGATTCCCA	0.160078
22	TTCTCGAGACCTGGGTTCGATT	0.160078
23	CTCGAGACCTGGGTTCGATTCCC	3.36163
23	ATTTTGATTCTCGAGACCTGGGT	0.160078
24	TCTCGAGACCTGGGTTCGATTCCC	1.28062
24	CTCGAGACCTGGGTTCGATTCCCA	0.320155
24	GATTCTGATTCTCGAGACCTGGGT	0.160078
25	TTCTCGAGACCTGGGTTCGATTCCC	1.92093
26	TTCTCGAGACCTGGGTTCGATTCCCA	0.480233
26	ATTCTCGAGACCTGGGTTCGATTCCC	0.320155
26	GATTTTGATTCTCGAGACCTGGGTTC	0.160078
27	GATTCTCGAGACCTGGGTTCGATTCCC	0.480233
27	AGATTCTGATTCTCGAGACCTGGGTTC	0.160078
28	TTCTCGAGACCTGGGTTCGATTCCCAGT	0.320155
28	TGATTCTCGAGACCTGGGTTCGATTCCC	0.320155
28	TTTTGATTCTCGAGACCTGGGTTCGATT	0.160078
28	TTCTGATTCTCGAGACCTGGGTTCGATT	0.160078
29	CTGATTCTCGAGACCTGGGTTCGATTCCC	0.800388
29	ATTTTGATTCTCGAGACCTGGGTTCGATT	0.160078
29	TGATTCTCGAGACCTGGGTTCGATTCCCA	0.160078
29	TCTGATTCTCGAGACCTGGGTTCGATTCC	0.160078
30	TTTGATTCTCGAGACCTGGGTTCGATTCCC	0.480233
30	TCTGATTCTCGAGACCTGGGTTCGATTCCC	0.480233
30	GATTCTCGAGACCTGGGTTCGATTCCCAGT	0.320155
30	GATTTTGATTCTCGAGACCTGGGTTCGATG	0.160078
30	TGAGACCTGGGTTCGATTCCCAGTACGACC	0.160078
GGCCGGTT
GTTCCAAT
TTCCGGTT
9	TTTCCGGTT	2.24109
TTGCTGGT
ATGGCATC
AGAGCTTT
10	TAGAGCTTTC	7.04342
10	TTAGAGCTTT	0.480233
11	GTAGAGCTTTC	7.52365
12	TAGAGCTTTCGA	7.52365
12	GGTTAGAGCTTT	1.60078
12	GTTAGAGCTTTC	1.12054
13	GTTAGAGCTTTCG	0.160078
14	GTGGTTAGAGCTTT	0.160078
16	TGGTTAGAGCTTTCGC	0.160078
16	ATGGTTAGAGCTTTCG	0.160078
17	CAATGGTTAGAGCTTTC	0.160078
18	CAATGGTTAGAGCTTTCG	0.800388
18	GTTAGAGCTTTCGCCTTT	0.160078
18	ATGGTTAGAGCTTTCGCT	0.160078
19	CAATGGTTAGAGCTTTCGC	0.320155
19	GGTTAGAGCTTTCGCCTTT	0.160078
19	GCTCAATGGTTAGAGCTTT	0.160078
20	CAATGGTTAGAGCTTTCGCC	0.160078
20	TCAATGGTTAGAGCTTTCGC	0.160078
28	GGGGATGTAGCTCAATGGTTAGAGCTTT	0.480233
29	AGGGATGTAGCTCAATGGTTAGAGCTTTC	0.160078
29	GGGGATGTAGCTCAATGGTTAGAGCTTTC	0.160078
CTGCTGAG
13	AGCTGCTGAGATT	0.320155
13	GAAGCTGCTGAGA	0.160078
15	ATTGAAGCTGCTGAG	0.160078
16	TGAAGCTGCTGAGATT	0.160078
18	GTATTGAAGCTGCTGAGA	0.320155
20	AGCTGCTGAGATATTGGTTC	0.160078
23	TATTGAAGCTGCTGAGATATTGG	0.160078
29	AGCTGCTGAGATATTGGTTCGATTCCATT	0.160078
CGCGGGTT
10	GCGCGGGTTC	1.60078
10	TCGCGGGTTC	0.320155
11	TCGCGGGTTCG	0.480233
11	CTCGCGGGTTC	0.160078
12	GCGCGGGTTCGA	0.160078
14	GTCGCGGGTTCGAG	0.160078
14	TCGCGGGTTCGAGT	0.160078
26	CTCGCGGGTTCGAGTCCCGTCCCATC	0.160078
CTTGGTTC
10	CTCTTGGTTC	7.04342
10	CCTTGGTTCG	0.320155
10	ATCTTGGTTC	0.160078
11	TTTCTTGGTTC	0.160078
11	CTCTTGGTTCG	0.160078
15	CCTTGGTTCGATTCT	0.160078
20	TTGTAAATATCTTGGTTCGA	0.160078
22	GAAGATCCTTGGTTCGATTCCG	0.160078
24	CGAAGATCCTTGGTTCGATTCCGA	0.160078
24	CATAAGAAGTTCTTGGTTCGATTC	0.160078
26	AAGATCCTTGGTTCGATTCCGAGTGG	0.160078
26	ATCTTGGTTCGATTCCAAGTAGGGCT	0.160078
27	AATGCGAAGATCCTTGGTTCGATTCCG	0.160078
27	TTGTAATGCGAAGATCCTTGGTTCGAT	0.160078
28	TTGTAATGCGAAGATCCTTGGTTCGATC	0.160078
29	TATCTTGGTTCGATTCCAAGTAGGGCTAC	0.160078
30	ACTTGTAATGCGAAGATCCTTGGTTCGATT	0.160078
30	ATATCTTGGTTCGATTCCAAGTAGGGCTAC	0.160078
TTGTGGGT
9	CTTGTGGGT	12.4861
9	ATTGTGGGT	0.480233
10	GATTGTGGGT	0.320155
10	ATTGTGGGTT	0.160078
11	GGATTGTGGGT	3.36163
12	GGGATTGTGGGT	128.062
12	GGATTGTGGGTT	0.160078
13	GGGATTGTGGGTT	16.0078
13	AGGGATTGTGGGT	12.9663
14	GGGATTGTGGGTTC	1.76085
14	AGGGATTGTGGGTT	1.12054
15	GGGATTGTGGGTTCG	1.12054
16	CAGGGATTGTGGGTTC	0.160078
23	CTTCTAATCAAGGGATTGTGGGT	0.160078
25	ATTGTGGGTTCGAGTCCCGCCGGGA	0.160078
25	GACTTCTAATCAAGGGATTGTGGGT	0.160078
26	GGGATTGTGGGTTCGAGTCCCGCCGG	0.160078
26	GACTTCTAATCAAGGGATTGTGGGTT	0.160078
27	GGGATTGTGGGTTCGAGTCCCGCCGGG	0.160078
28	GGGATTGTGGGTTCGAGTCCCGCCGGGA	0.640311
29	AGGGATTGTGGGTTCGAGTCCCGCCGGGA	0.320155
29	AAGGGATTGTGGGTTCGAGTCCCGCCGGG	0.160078
30	AAGGGATTGTGGGTTCGAGTCCCGCCGGGA	0.640311
30	GATTGTGGGTTCGAGTCCCGCCGGGAGCTC	0.160078
30	CAAGGGATTGTGGGTTCGAGTCCCGCCGGG	0.160078
TGCGGCTA
GGTCGTGT
11	TGGTCGTGTGG	1.92093
12	TGGTCGTGTGGT	4.16202
13	TGGTCGTGTGGTT	14.0868
14	TGGTCGTGTGGTTT	3.68179
15	TGGTCGTGTGGTTTA	1.12054
16	TGGTCGTGTGGTTTAG	0.160078
17	TGGTCGTGTGGTTTAGA	1.76085
18	TGGTCGTGTGGTTTAGAT	0.320155
19	TGGTCGTGTGGTTTAGATG	1.12054
21	TGGTCGTGTGGTTTAGATGGT	0.640311
22	TGGTCGTGTGGTTTAGATGGTT	0.640311
26	TGGTCGTGTGGTTTAGATGGTTATAA	0.160078
CTGACCGA
9	CCTGACCGA	3.52171
28	TCGAGGGTTCGAGTCCCTCCCTGACCGA	0.160078
GGGGTTCG
10	CAGGGGTTCG	3.52171
10	TCGGGGTTCG	2.72132
10	CGGGGTTCGA	1.12054
10	CGGGGGTTCG	0.160078
11	CAGGGGTTCGA	1.4407
11	TCGGGGTTCGA	0.320155
12	CGGGGTTCGACT	3.36163
12	CGGGGGTTCGAT	0.160078
13	CGGGGTTCGACTC	2.08101
13	TCGGGGTTCGACT	0.320155
14	TCGGGGTTCGACTC	0.320155
14	TCGGGGTTCGACTT	0.320155
14	CGGTCGGGGTTCGA	0.320155
15	GCGGTCGGGGTTCGA	0.160078
16	ATGCGGCGGGGGTTCG	0.480233
17	ATGCGGCGGGGGTTCGA	0.480233
18	CGGTCGGGGTTCGACTCC	0.800388
19	CGGTCGGGGTTCGACTCCC	0.960466
19	GCGGTCGGGGTTCGACTCC	0.160078
20	GCGGTCGGGGTTCGACTCCC	2.72132
20	GATGCGGCGGGGGTTCGATT	0.160078
20	GGCGGGGGTTCGATTCCCCA	0.160078
20	CGGTCGGGGTTCGACTCCCC	0.160078
20	GACGCGGTCGGGGTTCGACT	0.160078
20	CGCGGTCGGGGTTCGACTCC	0.160078
21	CGCGGTCGGGGTTCGACTCCC	10.245
21	CGATGCGGCGGGGGTTCGATT	0.160078
21	GATGCGGCGGGGGTTCGATTC	0.160078
21	ACGCGGTCGGGGTTCGACTCC	0.160078
22	ACGCGGTCGGGGTTCGACTCCC	4.3221
23	GACGCGGTCGGGGTTCGACTCCC	3.04148
23	CGCGGTCGGGGTTCGACTCCCCA	0.160078
24	CGACGCGGTCGGGGTTCGACTCCC	0.480233
25	CACCGACGCGGTCGGGGTTCGACTC	0.320155
25	CCGACGCGGTCGGGGTTCGACTCCC	0.160078
26	ACCGACGCGGTCGGGGTTCGACTCCC	0.800388
26	CGACGCGGTCGGGGTTCGACTCCCCA	0.160078
27	CGACGCGGTCGGGGTTCGACTCCCCGC	0.800388
27	CGGGGTTCGACTCCCCGCAACGGAGCC	0.160078
27	CGATGCGGCGGGGGTTCGATTCCCCCT	0.160078
27	TTCACCGACGCGGTCGGGGTTCGACTT	0.160078
27	CACCGACGCGGTCGGGGTTCGACTCCC	0.160078
28	CGATGCGGCGGGGGTTCGATTCCCCCTG	0.480233
28	CCGACGCGGTCGGGGTTCGACTCCCCGC	0.160078
28	TGACGCGGTCGGGGTTCGACTCCCCGCA	0.160078
28	TCACCGACGCGGTCGGGGTTCGACTCCA	0.160078
28	CACCGACGCGGTCGGGGTTCGACTCCCC	0.160078
29	CGATGCGGCGGGGGTTCGATTCCCCCTGA	0.640311
29	CGACGCGGTCGGGGTTCGACTCCCCGCAA	0.480233
29	TCGGGGTTCGACTCCCCGCAACGGAGCCA	0.480233
29	GATGCGGCGGGGGTTCGATTCCCCCTGAC	0.160078
29	CCGACGCGGTCGGGGTTCGACTCCCCGCA	0.160078
30	CGATGCGGCGGGGGTTCGATTCCCCCTGAC	3.20155
30	TTTCACCGACGCGGTCGGGGTTCGACTCCC	0.640311
30	CGGTCGGGGTTCGACTCCCCGCAACGGAGC	0.320155
30	CCGATGCGGCGGGGGTTCGATTCCCCCTGA	0.160078
30	GACGCGGTCGGGGTTCGACTCCCCGCAACG	0.160078
30	GCTTTCACCGACGCGGTCGGGGTTCGACTC	0.160078
CGTCATGT
10	TCCGTCATGT	0.800388
AGGTCCCA
9	AAGGTCCCA	0.640311
9	TAGGTCCCA	0.160078
13	TAGAGGTCCCAGA	0.480233
13	CCCGTAGGTCCCA	0.160078
13	TCCGTAGGTCCCA	0.160078
14	TGGAAGAGGTCCCA	0.160078
15	CCGTAGGTCCCAGGA	0.160078
20	AAGAGGTCCCAGATTCGAGT	0.160078
21	GAGGTCCCAGATTCGAGTTCT	0.160078
21	ATGGAAGAGGTCCCAGATTCG	0.160078
21	TAACCCGTAGGTCCCAGGATC	0.160078
22	GCATGGAAGAGGTCCCAGATTC	0.160078
23	CATAACCCGTAGGTCCCAGGATC	0.160078
24	TTAGCATGGAAGAGGTCCCAGATT	0.160078
25	GCATGGAAGAGGTCCCAGATTCGAA	0.320155
30	CATGGAAGAGGTCCCAGATTCGAGTTCTGG	0.160078
30	ATGGAAGAGGTCCCAGATTCGAGTTCTGGT	0.160078
CGGCGGGG
10	GCGGCGGGGG	0.480233
11	ATGCGGCGGGG	0.160078
11	GCGGCGGGGGT	0.160078
13	CGATGCGGCGGGG	0.160078
29	ATTCATCGCTCTCACCGATGCGGCGGGGG	0.160078
CCGGTTCG
10	GCCGGTTCGA	0.160078
10	TCCGGTTCGT	0.160078
12	GCCGGTTCGAAC	0.320155
12	GTCGCCGGTTCG	0.160078
13	CGCCGGTTCGAAC	0.160078
13	TCGCCGGTTCGAT	0.160078
14	CGCCGGTTCGAACC	0.320155
14	TCGCCGGTTCGAAA	0.160078
14	TGTCGCCGGTTCGA	0.160078
14	ATGTCGCCGGTTCG	0.160078
15	TCGCCGGTTCGAACC	0.320155
15	TGTCGCCGGTTCGAA	0.320155
15	AATGTCGCCGGTTCG	0.160078
16	CGCCGGTTCGAACCCG	0.320155
16	ATGTCGCCGGTTCGAA	0.160078
16	TGTCGCCGGTTCGAAC	0.160078
16	TGTCGCCGGTTCGAAA	0.160078
17	AATGTCGCCGGTTCGAA	0.160078
17	TGTCGCCGGTTCGAACC	0.160078
18	GAATGTCGCCGGTTCGAA	0.160078
19	CGAATGTCGCCGGTTCGAA	0.160078
19	TGTCGCCGGTTCGAACCCT	0.160078
20	TCGAATGTCGCCGGTTCGAA	0.320155
20	GAATGTCGCCGGTTCGAACC	0.320155
21	TCGAATGTCGCCGGTTCGAAC	1.4407
22	GAATGTCGCCGGTTCGAACCCG	0.160078
23	TCGAATGTCGCCGGTTCGAACCC	0.160078
23	GTCGAATGTCGCCGGTTCGAACT	0.160078
28	TAATAAGTCGAATGTCGCCGGTTCGAAT	0.160078
28	AGTCGAATGTCGCCGGTTCGAACCCGGC	0.160078
TTCCCTTG
9	ATTCCCTTG	0.320155
AGAGGTGT
ATCTGAAT
17	GATTTTACGATCTGAAT	0.160078
TGGCTGTG
10	CTGGCTGTGG	0.480233
10	CCTGGCTGTG	0.160078
11	GCTGGCTGTGA	0.160078
12	CTGGCTGTGACC	0.160078
12	CCTGGCTGTGAA	0.160078
14	ACCTGGCTGTGACC	0.160078
14	CGAACCTGGCTGTG	0.160078
17	CGAACCTGGCTGTGACA	0.160078
19	TCGAACCTGGCTGTGACCA	0.160078
19	TTCGAACCTGGCTGTGACC	0.160078
20	TTCGAACCTGGCTGTGACCA	0.160078
CAGGGCTA
ACGGCCTT
TTCTGGCT
9	CTTCTGGCT	3.68179
9	ATTCTGGCT	0.160078
10	CGTTCTGGCT	0.160078
13	TCGAGTTCTGGCT	0.160078
13	TTTCTGGCTCAGG	0.160078
14	TTCGAGTTCTGGCT	0.640311
14	TTCGATTCTGGCTC	0.160078
15	ATTCGAGTTCTGGCT	0.160078
15	TTCGAGTTCTGGCTT	0.160078
16	GATTCGAGTTCTGGCT	0.160078
16	TTCGAGTTCTGGCTTG	0.160078
16	TCGATTCTGGCTCAGG	0.160078
16	TAGTTCGATTCTGGCT	0.160078
18	TTCGAGTTCTGGCTTGTC	0.320155
18	GATTCGAGTTCTGGCTTG	0.160078
19	TTCGAGTTCTGGCTTGTCC	0.640311
19	ATTCGAGTTCTGGCTTGTC	0.160078
20	ATTCGAGTTCTGGCTTGTCC	0.160078
20	TTCGAGTTCTGGCTTGTCCA	0.160078
21	CTAGTTCGATTCTGGCTCAGG	0.160078
25	TCGCTAGTTCGATTCTGGCTCAGGA	0.160078
GGGGTTCA
11	GTCGGGGTTCA	0.160078
TCGGGGTT
10	GTCGGGGTTC	0.160078
11	CGGTCGGGGTT	0.160078
12	CGGTCGGGGTTC	0.160078
14	ACGCGGTCGGGGTT	0.480233
29	TCGTCGCTTTCACCGACGCGGTCGGGGTT	0.160078
30	TCGTCGCTTTCACCGACGCGGTCGGGGTTA	0.160078
TCCGCGCG
12	TCTCCGCGCGCA	0.160078
15	CGGTCTCCGCGCGCA	0.320155
16	GTCTCCGCGCGCAGGT	0.160078
16	GGTCTCCGCGCGCAGT	0.160078
17	CTCCGCGCGCAGGTTCA	0.160078
26	CTCCGCGCGCAGGTTCAAATCCTGCT	0.160078
27	GTTGCGGTCTCCGCGCGCAGGTTCAAA	0.160078
27	CTAGAAATCTGTTGCGGTCTCCGCGCG	0.160078
27	CGGTCTCCGCGCGCAGGTTCAAATCCT	0.160078
27	GGTCTCCGCGCGCAGGTTCAAATCCTG	0.160078
30	CTAGAAATCTGTTGCGGTCTCCGCGCGCAG	0.160078
TTCCCCCT
9	ATTCCCCCT	0.480233
10	ATTCCCCCTC	0.640311
13	CGATTCCCCCTGA	0.160078
13	TTCGATTCCCCCT	0.160078
15	GGTTCGATTCCCCCT	0.160078
16	TTCGATTCCCCCTGAC	0.160078
TGGGCTCT
9	ATGGGCTCT	0.160078
10	TTGGGCTCTG	1.12054
12	ATGGGCTCTGCC	0.480233
13	TAATGGGCTCTGC	0.480233
13	AATGGGCTCTGCC	0.320155
14	ATCTAATGGGCTCT	0.160078
15	CATCTAATGGGCTCT	0.160078
16	ATCTAATGGGCTCTGC	0.320155
16	GCATCTAATGGGCTCT	0.160078
17	CATCTAATGGGCTCTGC	0.160078
22	TTCTAGTCATCTAATGGGCTCT	0.160078
23	ATTCGTGGCATCTAATGGGCTCT	0.160078
23	GGCATCTAATGGGCTCTGCCCGC	0.160078
30	TATTCTAGTCATCTAATGGGCTCTGCCCGT	0.160078
GTGTAGTG
9	AGTGTAGTG	3.04148
10	TAGTGTAGTG	11.6857
10	TGGTGTAGTG	0.320155
11	GTAGTGTAGTG	13.9268
11	TAGTGTAGTGG	1.60078
11	ATAGTGTAGTG	1.12054
12	TAGTGTAGTGGT	0.480233
13	ATAGTGTAGTGGG	0.160078
14	TATAGTGTAGTGGT	0.160078
14	TCGTGGTGTAGTGG	0.160078
15	TATAGTGTAGTGGTT	0.480233
15	ATAGTGTAGTGGTTA	0.160078
16	TAGTGTAGTGGTTAAC	0.160078
17	GGTTTCGTGGTGTAGTG	1.76085
17	GGCTTCGTGGTGTAGTG	0.640311
17	GGCCTAATAGTGTAGTG	0.320155
19	GGTTTCGTGGTGTAGTGGT	0.800388
19	AATAGTGTAGTGGTTAACA	0.160078
20	TTTCGTGGTGTAGTGGTAGC	0.160078
20	GGTTTCGTGGTGTAGTGGTA	0.160078
22	GGTTTCGTGGTGTAGTGGTAGC	0.800388
22	GGCTTCGTGGTGTAGTGGTAGC	0.320155
22	ATAGTGTAGTGGTTAACATACC	0.160078
23	GGTTTCGTGGTGTAGTGGTAGCA	0.160078
23	GGCTTCGTGGTGTAGTGGTAGCA	0.160078
24	GGCTTCGTGGTGTAGTGGTAGCAT	0.160078
24	AATAGTGTAGTGGTTAACATACCT	0.160078
25	GGTTTCGTGGTGTAGTGGTAGCATA	0.960466
25	CTTCGTGGTGTAGTGGTAGCATACT	0.160078
25	GGCTTCGTGGTGTAGTGGTAGCATA	0.160078
26	TTTCGTGGTGTAGTGGTAGCATACTT	0.160078
27	CTTCGTGGTGTAGTGGTAGCATACTTC	0.160078
27	GGTTTCGTGGTGTAGTGGTAGCATACA	0.160078
27	GGCTTCGTGGTGTAGTGGTAGCATACC	0.160078
27	GGCTTCGTGGTGTAGTGGTAGCATACT	0.160078
28	GGTTTCGTGGTGTAGTGGTAGCATACTT	3.52171
28	GGCTTCGTGGTGTAGTGGTAGCATACTT	2.72132
29	GGCCTAATAGTGTAGTGGTTAACATACCT	5.28256
29	GGTTTCGTGGTGTAGTGGTAGCATACTTC	2.24109
29	GGCTTCGTGGTGTAGTGGTAGCATACTTC	1.28062
30	GGTTTCGTGGTGTAGTGGTAGCATACTTCG	0.160078
AGGGGTTC
9	CAGGGGTTC	6.40311
TGGGCTTG
9	ATGGGCTTG	0.640311
10	AATGGGCTTG	0.160078
CTCCCCGC
10	ACTCCCCGCT	0.160078
11	CGACTCCCCGC	0.320155
12	CGACTCCCCGCT	0.480233
12	CGACTCCCCGCA	0.160078
13	TCGACTCCCCGCT	0.320155
13	TTCGACTCCCCGC	0.320155
13	TCGACTCCCCGCA	0.160078
14	TTCGACTCCCCGCA	0.160078
14	GTTCGACTCCCCGC	0.160078
19	GGTTCGACTCCCCGCAACG	0.160078
26	GGGTTCGACTCCCCGCAACGGAGCCA	0.160078
CCCGTCGT
10	CCCCGTCGTG	1.4407
10	TCCCGTCGTG	0.160078
11	CCCCGTCGTGT	1.12054
11	CTCCCGTCGTG	0.960466
12	GTCCCGTCGTGT	0.160078
14	AGTCCCGTCGTGTA	0.160078
15	TCCCGTCGTGTAAGC	0.160078
16	TCCCGTCGTGTAAGCT	0.160078
17	TCCCGTCGTGTAAGCCA	0.320155
17	GTTCGAGTCCCGTCGTG	0.160078
17	GTCCCGTCGTGTAAGCC	0.160078
18	AGTCCCGTCGTGTAAGCC	0.320155
18	GTCCCGTCGTGTAAGCCA	0.320155
18	GTTCGAGTCCCGTCGTGT	0.160078
19	AGTCCCGTCGTGTAAGCCA	0.320155
19	GAGTCCCGTCGTGTAAGCC	0.160078
20	GAGTCCCGTCGTGTAAGCCA	0.800388
20	TCGAGTCCCGTCGTGTAAGC	0.320155
21	CGAGTCCCGTCGTGTAAGCCA	0.480233
21	TTCGAGTCCCGTCGTGTAAGT	0.160078
22	TCGAGTCCCGTCGTGTAAGCCA	0.640311
23	TTCGAGTCCCGTCGTGTAAGCCA	1.60078
CCTTGGGA
9	GCCTTGGGA	0.160078
AAGGTCGG
9	GAAGGTCGG	0.320155
TCTGGTGA
CGCCAGTG
9	GCGCCAGTG	3.36163
10	GTCGCCAGTG	0.160078
ACGGAGCT
10	TGACGGAGCT	3.68179
11	CTGACGGAGCT	6.88334
CAGGCGTT
AGCGGTTC
9	TAGCGGTTC	1.12054
GTCGGGTA
26	AGTCGGGTAGCATAGTTGGTTATTGC	0.160078
TAGGGGAA
22	ATGATGATAGGGGAAGGTCGTG	0.160078
GCGGAGGG
TGCCCGCG
9	TTGCCCGCG	0.640311
10	TTTGCCCGCG	0.960466
11	CTCTGCCCGCG	0.640311
12	CTTTGCCCGCGT	1.12054
12	GCTCTGCCCGCG	0.160078
13	GGCTTTGCCCGCG	0.320155
14	GGCTCTGCCCGCGA	0.160078
CAGACTGA
9	CCAGACTGA	2.56124
9	ACAGACTGA	0.160078
10	CCAGACTGAA	2.72132
11	CGACAGACTGA	0.320155
11	CCAGACTGAAG	0.320155
11	TACAGACTGAA	0.160078
12	GACAGACTGAAC	0.320155
14	ACAGACTGAAGATC	0.160078
15	ATGACAGACTGAAGA	0.320155
16	GACAGACTGAAGATCT	0.160078
16	TGACAGACTGAAGATA	0.160078
16	TATGACAGACTGAAGA	0.160078
17	ATGACAGACTGAAGATA	0.160078
18	CATGACAGACTGAAGATC	0.160078
19	GCATGACAGACTGAAGATC	0.160078
19	GCATGACAGACTGAAGATA	0.160078
20	GCATGACAGACTGAAGATCT	0.160078
20	CATGACAGACTGAAGATCTG	0.160078
22	GCATGACAGACTGAAGATCTGT	0.160078
22	GGGAGCATGACAGACTGAAGAT	0.160078
22	GAGCATGACAGACTGAAGATCT	0.160078
22	GGAGCATGACAGACTGAAGATC	0.160078
24	TTGGGAGCATGACAGACTGAAGAA	0.160078
25	ACAGACTGAAGATCTGTTGGTCATT	0.160078
27	GTTGGGAGCATGACAGACTGAAGATCT	0.320155
28	AGTTGGGAGCATGACAGACTGAAGATCA	0.160078
GGTTTCGT
CTTGCCTC
9	GCTTGCCTC	0.640311
10	CGCTTGCCTC	0.160078
TGGTCAGA
GACTCTTA
9	TGACTCTTA	0.320155
11	TGACTCTTACT	0.160078
11	TCTGACTCTTA	0.160078
12	CTGACTCTTACG	0.160078
12	CTGACTCTTATC	0.160078
12	GTCTGACTCTTA	0.160078
13	CGTCTGACTCTTA	0.320155
14	GCGTCTGACTCTTA	2.40116
15	GCGTCTGACTCTTAC	0.640311
15	GCGTCTGACTCTTAT	0.480233
16	GCGTCTGACTCTTATA	0.640311
16	CGTCTGACTCTTATGT	0.160078
16	AGCGTCTGACTCTTAT	0.160078
17	GCGTCTGACTCTTATGA	0.320155
18	GCGTCTGACTCTTATGAT	0.160078
19	TTAGAGCGTCTGACTCTTA	0.800388
19	GCGTCTGACTCTTATGATG	0.160078
20	TTTAGAGCGTCTGACTCTTA	0.320155
20	GCGTCTGACTCTTATGATGG	0.160078
21	CGTCTGACTCTTATGATGGTC	0.160078
22	GTTTAGAGCGTCTGACTCTTAT	0.160078
22	TGTTTAGAGCGTCTGACTCTTA	0.160078
23	TGGTTTAGAGCGTCTGACTCTTA	0.160078
24	TCGGTTTAGAGCGTCTGACTCTTA	2.24109
25	TCGGTTTAGAGCGTCTGACTCTTAT	0.800388
25	TAGAGCGTCTGACTCTTATGATGGT	0.160078
25	TTAGAGCGTCTGACTCTTATGATGG	0.160078
26	TCGGTTTAGAGCGTCTGACTCTTATG	0.320155
27	AATCGGTTTAGAGCGTCTGACTCTTAT	0.320155
27	CAATCGGTTTAGAGCGTCTGACTCTTA	0.320155
27	TTTAGAGCGTCTGACTCTTATGATGGC	0.160078
27	GGTTTAGAGCGTCTGACTCTTATGATA	0.160078
27	TCGGTTTAGAGCGTCTGACTCTTATGA	0.160078
28	TTTAGAGCGTCTGACTCTTATGATGGTC	0.160078
28	TCAATCGGTTTAGAGCGTCTGACTCTTA	0.160078
29	TAATCGGTTTAGAGCGTCTGACTCTTACG	0.160078
29	GGTTTAGAGCGTCTGACTCTTATGATGGT	0.160078
29	CGGTTTAGAGCGTCTGACTCTTATGATGG	0.160078
30	GCTCAATCGGTTTAGAGCGTCTGACTCTTA	0.320155
30	TCGGTTTAGAGCGTCTGACTCTTATGATGG	0.160078
CGATCTGA
9	ACGATCTGA	0.640311
10	TACGATCTGA	0.800388
11	ACGATCTGAAC	0.320155
11	TTACGATCTGA	0.160078
12	ACGATCTGAACT	0.320155
12	TACGATCTGAAC	0.160078
13	TTTACGATCTGAA	0.800388
13	TTACGATCTGAAC	0.160078
13	TTTTACGATCTGA	0.160078
14	TTTACGATCTGAAC	0.800388
14	TTTTACGATCTGAA	0.320155
14	TACGATCTGAACTT	0.320155
14	ACGATCTGAACTTA	0.320155
15	TTTTACGATCTGAAC	1.4407
15	ATTTTACGATCTGAA	0.480233
15	TACGATCTGAACTTA	0.480233
15	TTTACGATCTGAACT	0.160078
15	ACGATCTGAACTTAC	0.160078
16	TTTTACGATCTGAACT	0.800388
16	ACGATCTGAACTTACT	0.480233
16	TACGATCTGAACTTAC	0.160078
16	TTTACGATCTGAACTT	0.160078
17	TTTACGATCTGAACTTA	1.12054
17	TTTTACGATCTGAACTT	0.640311
17	ACGATCTGAACTTACTT	0.640311
17	TTACGATCTGAACTTAC	0.160078
18	ACGATCTGAACTTACTTT	1.60078
18	ATTTTACGATCTGAACTT	0.320155
18	TACGATCTGAACTTACTT	0.320155
19	ACGATCTGAACTTACTTTT	7.36357
19	TTTACGATCTGAACTTACT	0.800388
19	TACGATTTTACGATCTGAA	0.480233
19	TTTTACGATCTGAACTTAC	0.480233
19	TTACGATCTGAACTTACTT	0.480233
19	ACGATTTTACGATCTGAAC	0.160078
20	TACGATTTTACGATCTGAAA	2.8814
20	TACGATTTTACGATCTGAAC	2.72132
20	TTTACGATCTGAACTTACTT	2.56124
20	TACGATCTGAACTTACTTTT	1.92093
20	TTTTACGATCTGAACTTACT	0.640311
20	ATTTTACGATCTGAACTTAC	0.160078
21	TTTTACGATCTGAACTTACTT	3.52171
21	TACGATTTTACGATCTGAACT	2.24109
21	TTACGATCTGAACTTACTTTT	1.28062
21	GATTTTACGATCTGAACTTAC	0.160078
22	ACGATTTTACGATCTGAACTTA	2.8814
22	TACGATTTTACGATCTGAACTT	2.8814
22	TTTTACGATCTGAACTTACTTT	1.76085
22	TTTACGATCTGAACTTACTTTT	1.60078
22	ATTTTACGATCTGAACTTACTT	0.480233
23	TACGATTTTACGATCTGAACTTA	14.8872
23	TTTTACGATCTGAACTTACTTTT	1.76085
23	ACGATTTTACGATCTGAACTTAC	1.12054
23	GATTTTACGATCTGAACTTACTT	0.320155
24	TACGATTTTACGATCTGAACTTAC	8.96435
24	ATTTTACGATCTGAACTTACTTTT	1.28062
24	ACGATTTTACGATCTGAACTTACT	0.320155
25	TACGATTTTACGATCTGAACTTACT	12.8062
25	GATTTTACGATCTGAACTTACTTTT	2.24109
25	ACGATTTTACGATCTGAACTTACTT	1.28062
26	TACGATTTTACGATCTGAACTTACTT	22.4109
26	ACGATTTTACGATCTGAACTTACTTT	3.68179
27	TACGATTTTACGATCTGAACTTACTTT	106.131
27	ACGATTTTACGATCTGAACTTACTTTT	25.9326
28	TACGATTTTACGATCTGAACTTACTTTT	714.427
CCCGGTTG
11	TCCCGGTTGAA	0.160078
14	TGACTCCCGGTTGA	0.160078
GGGTTCGA
9	CGGGTTCGA	2.40116
10	AAGGGTTCGA	1.12054
10	TGGGTTCGAC	0.960466
10	AGGGTTCGAA	0.480233
10	AGGGTTCGAT	0.160078
10	TGGGTTCGAA	0.160078
11	CCCGGGTTCGA	1.12054
11	GCGGGTTCGAG	0.480233
11	CGGGTTCGATT	0.480233
11	AGGGTTCGATC	0.480233
11	TGTGGGTTCGA	0.160078
12	TCCCGGGTTCGA	19.8496
12	CTGCGGGTTCGA	0.960466
12	CTGTGGGTTCGA	0.320155
12	CGGGTTCGAATC	0.320155
12	AGGGTTCGAGTC	0.160078
12	GCGGGTTCGAGT	0.160078
12	TGGGTTCGAGTT	0.160078
12	CGGGTTCGATTC	0.160078
12	ACCCGGGTTCGA	0.160078
12	TCGGGTTCGACT	0.160078
12	GTGGGTTCGAAC	0.160078
12	GAGGGTTCGAAT	0.160078
12	AGGGTTCGAATC	0.160078
12	TGTGGGTTCGAT	0.160078
12	ATGGGTTCGACT	0.160078
12	CTGGGTTCGACT	0.160078
13	CCCGGGTTCGATT	0.480233
13	TCCCGGGTTCGAA	0.320155
13	CCGGGTTCGACTT	0.320155
13	CCGGGTTCGAGTC	0.160078
13	TGCGGGTTCGAGT	0.160078
13	CGGGTTCGATTCT	0.160078
13	CCGGGTTCGACTC	0.160078
13	GCGAGGGTTCGAA	0.160078
13	GAGGGTTCGAATT	0.160078
13	CCGGGTTCGAATC	0.160078
13	TGGGTTCGAATCC	0.160078
14	CCGGGTTCGACTCC	0.640311
14	TGCGGGTTCGAGTC	0.160078
14	CCGGGTTCGAGTCC	0.160078
14	ATTGCGGGTTCGAG	0.160078
14	ACGGGTTCGATTCC	0.160078
14	GGTCCCGGGTTCGA	0.160078
14	ACCCGGGTTCGATT	0.160078
14	GCGAGGGTTCGAAT	0.160078
14	CCCGGGTTCGAATC	0.160078
15	GACCCGGGTTCGATT	0.320155
15	CTGCGGGTTCGAGTC	0.320155
15	TTGCGGGTTCGAGTC	0.160078
15	TCCCGGGTTCGATTA	0.160078
15	TCCCGGGTTCGAATC	0.160078
15	GCCCGGGTTCGAATA	0.160078
15	AGCCCGGGTTCGAAT	0.160078
15	GAGATCTGGGTTCGA	0.160078
15	ATCTGGGTTCGACTC	0.160078
16	TGCGAGGGTTCGAATC	0.160078
16	AGCCCGGGTTCGAATC	0.160078
16	CCCGGGTTCGAATCCT	0.160078
16	CCTGGGTTCGATTCCC	0.160078
17	TCGAGATCTGGGTTCGA	0.160078
18	GAGGTCGAGGGTTCGAGT	0.320155
18	AGATGCGAGGGTTCGAAT	0.160078
18	GACCCGGGTTCGATTCCC	0.160078
18	AGATCTGGGTTCGACTCA	0.160078
19	CGACCCGGGTTCGATTCCC	0.320155
19	TTGCAGCCCGGGTTCGAAA	0.160078
19	CTCGAGATCTGGGTTCGAT	0.160078
20	TCGACCCGGGTTCGATTCCC	0.160078
20	CGATTCGACCCGGGTTCGAT	0.160078
20	TTGCAGCCCGGGTTCGAATC	0.160078
20	CTCGAGATCTGGGTTCGACT	0.160078
21	CGAGATCTGGGTTCGACTCCC	0.800388
21	TTCGACCCGGGTTCGATTCCC	0.480233
21	AAGGGATTGCGGGTTCGAGTC	0.160078
21	AGGTCGAGGGTTCGAGTCCCT	0.160078
21	TCGACCCGGGTTCGATTCCCG	0.160078
21	TCGATTCGACCCGGGTTCGAA	0.160078
21	TCTCGAGATCTGGGTTCGACC	0.160078
22	TCGAGATCTGGGTTCGACTCCC	2.24109
22	GAGGTCGAGGGTTCGAGTCCCT	0.960466
22	ATCGTGAGGTCGAGGGTTCGAG	0.160078
22	TTGCAGCCCGGGTTCGAATCCC	0.160078
22	TGAGATCTGGGTTCGACTCCCA	0.160078
22	TTCTCGAGATCTGGGTTCGACT	0.160078
23	CTCGAGATCTGGGTTCGACTCCC	2.24109
23	TTGCGGGTTCGAGTCCCGCCGGA	0.160078
23	TCGAGATCTGGGTTCGACTCCCA	0.160078
23	ATTCTCGAGATCTGGGTTCGACT	0.160078
24	CTCGAGATCTGGGTTCGACTCCCA	0.960466
24	TTCTCGAGATCTGGGTTCGACTCC	0.320155
24	GTGAGGTCGAGGGTTCGAGTCCCT	0.320155
24	TTGATTCTCGAGATCTGGGTTCGA	0.320155
24	GAGAAGGTCCCGGGTTCGATCCCC	0.160078
25	TTCTCGAGATCTGGGTTCGACTCCC	3.84186
25	TCGATTCGACCCGGGTTCGATTCCC	0.160078
26	ATTCTCGAGATCTGGGTTCGACTCCC	0.640311
26	TCGTGAGGTCGAGGGTTCGAGTCCCT	0.320155
26	TTCTCGAGATCTGGGTTCGACTCCCA	0.320155
26	TTTTGATTCTCGAGATCTGGGTTCGA	0.320155
26	TCTAATCAAGGGATTGCGGGTTCGAT	0.160078
27	GATTCGACCCGGGTTCGATTCCCGGCC	0.320155
27	GATTCTCGAGATCTGGGTTCGACTCCT	0.320155
27	AATCAAGGGATTGCGGGTTCGAGTCCC	0.160078
27	GGGATTGCGGGTTCGAGTCCCGCCGGG	0.160078
27	TGGGTTCGATTCCCAGTACGACCTCCA	0.160078
27	GCCATCGATTCGACCCGGGTTCGATTC	0.160078
27	GATTCTCGAGATCTGGGTTCGACTCCC	0.160078
28	TCCCGGGTTCGATCCCCGGCGGGACTAC	0.640311
28	ACGGAGAAGGTCCCGGGTTCGATCCCCT	0.320155
28	AGGGATTGCGGGTTCGAGTCCCGCCGGG	0.160078
28	TTGCGGGTTCGAGTCCCGCCGGGAGCTT	0.160078
28	TCGATTCGACCCGGGTTCGATTCCCGGC	0.160078
28	GATTTTGATTCTCGAGATCTGGGTTCGA	0.160078
29	ATTGCGGGTTCGAGTCCCGCCGGGAGCTC	0.160078
29	TAATCGTGAGGTCGAGGGTTCGAGTCCCT	0.160078
29	ACACGGAGAAGGTCCCGGGTTCGATCCCT	0.160078
29	CGATTCGACCCGGGTTCGATTCCCGGCCA	0.160078
29	ACGCTTGCAGCCCGGGTTCGAATCCCGGA	0.160078
29	GCTTGCAGCCCGGGTTCGAATCCCGGAGA	0.160078
29	ATTTTGATTCTCGAGATCTGGGTTCGACA	0.160078
29	TTTTGATTCTCGAGATCTGGGTTCGACTC	0.160078
30	TCGATTCGACCCGGGTTCGATTCCCGGCCA	0.640311
30	CATCGATTCGACCCGGGTTCGATTCCCGGC	0.480233
30	AAGGTCCCGGGTTCGATCCCCGGCGGGACT	0.320155
30	TTCGACCCGGGTTCGATTCCCGGCCAAAGC	0.320155
30	TGCAGCCCGGGTTCGAATCCCGGAGGGAGA	0.320155
30	AAGGGATTGCGGGTTCGAGTCCCGCCGGGA	0.160078
30	GATTGCGGGTTCGAGTCCCGCCGGGAGCTC	0.160078
30	GATTCGACCCGGGTTCGATTCCCGGCCAAA	0.160078
30	ATCGATTCGACCCGGGTTCGATTCCCGGCC	0.160078
30	TGCCATCGATTCGACCCGGGTTCGATTCCC	0.160078
30	GCTTGCAGCCCGGGTTCGAATCCCGGAGGG	0.160078
30	CACGCTTGCAGCCCGGGTTCGAATCCCGGA	0.160078
TGCTGGTG
9	CTGCTGGTG	0.640311
11	CTGCTGGTGTC	0.640311
11	TCCTGCTGGTG	0.480233
12	CCTGCTGGTGTC	0.960466
12	CTGCTGGTGTCG	0.480233
12	ATCCTGCTGGTG	0.320155
12	CCTGCTGGTGAA	0.160078
13	CTGCTGGTGTCGC	0.800388
13	TCCTGCTGGTGTC	0.640311
14	CTGCTGGTGTCGCC	7.04342
14	ATCCTGCTGGTGTC	0.640311
14	TCCTGCTGGTGTCG	0.480233
14	CCTGCTGGTGACGC	0.160078
15	CCTGCTGGTGTCGCC	2.08101
15	AATCCTGCTGGTGTC	0.320155
16	TCCTGCTGGTGTCGCC	2.72132
16	ATCCTGCTGGTGACGC	0.160078
16	AATCCTGCTGGTGACT	0.160078
16	ATCCTGCTGGTGTCGC	0.160078
17	ATCCTGCTGGTGTCGCC	0.960466
17	CAAATCCTGCTGGTGTC	0.160078
18	AATCCTGCTGGTGTCGCC	1.28062
18	TCAAATCCTGCTGGTGTC	0.160078
19	AAATCCTGCTGGTGTCGCC	0.320155
19	CAAATCCTGCTGGTGTCGC	0.160078
20	CAAATCCTGCTGGTGTCGCC	0.640311
20	TCAAATCCTGCTGGTGTCGA	0.160078
20	GGTTCAAATCCTGCTGGTGC	0.160078
22	TTCAAATCCTGCTGGTGTCGCC	0.160078
ATTCTGGC
10	CGATTCTGGC	0.640311
12	ATCGATTCTGGC	0.160078
17	CTAGTTCGATTCTGGCC	0.160078
AGGCGTGG
TTGGCCGA
9	GTTGGCCGA	0.480233
10	GTTGGCCGAG	0.160078
11	TTTGGCCGAGC	1.12054
11	CAGTTGGCCGA	0.160078
12	CAGTTGGCCGAG	4.3221
13	CAGTTGGCCGAGC	3.36163
13	TTTGGCCGAGCGG	0.480233
14	CCAGTTGGCCGAGC	0.320155
14	CAGTTGGCCGAGCG	0.160078
15	CAGTTGGCCGAGCGG	0.800388
16	CAGTTGGCCGAGCGGT	0.160078
18	GGCCAGTTGGCCGAGCGG	0.160078
19	TGGCCAGTTGGCCGAGCGG	0.160078
24	GGCCAGTTGGCCGAGCGGTCTATG	0.320155
25	GGCCAGTTGGCCGAGCGGTCTATGG	0.160078
26	CAGTTGGCCGAGCGGTCTATGGCGCA	0.160078
27	CCAGTTGGCCGAGCGGTCTATGGCGCA	0.160078
CTCTCACC
10	AGCTCTCACC	1.28062
10	CGCTCTCACC	0.320155
11	GCGCTCTCACC	0.480233
13	GCTCTCACCGATG	0.160078
13	CGCTCTCACCGAT	0.160078
13	ATCGCTCTCACCG	0.160078
15	TCGCTCTCACCGATG	0.320155
16	GCTCTCACCGATGCGG	0.160078
16	ATTCATCGCTCTCACC	0.160078
19	AGGATTCATCGCTCTCACC	1.12054
20	GCTCTCACCGATGCGGCGGA	0.160078
20	GATTCATCGCTCTCACCGAT	0.160078
21	CGCTCTCACCGATGCGGCGGG	0.320155
23	TAGGATTCATCGCTCTCACCGAT	0.160078
24	TGGCTAGGATTCATCGCTCTCACC	0.160078
25	CTAGGATTCATCGCTCTCACCGATG	0.320155
27	CAGTGGCTAGGATTCATCGCTCTCACC	0.160078
28	TGGCTAGGATTCATCGCTCTCACCGATG	0.160078
29	GTGGCTAGGATTCATCGCTCTCACCGATG	0.160078
29	AGTGGCTAGGATTCATCGCTCTCACCGAT	0.160078
30	GTGGCTAGGATTCATCGCTCTCACCGATGT	0.160078
30	AGGATTCATCGCTCTCACCGATGCGGCGGT	0.160078
GTCTGACC
12	GAGCGTCTGACC	0.320155
GCTGGAAT
9	TGCTGGAAT	0.480233
11	TGCTGGAATTC	0.320155
12	CTGCTGGAATTT	0.160078
13	TAAATGCTGGAAT	0.160078
16	GCCTAAATGCTGGAAT	0.320155
17	GCCTAAATGCTGGAATT	1.28062
17	ATGCTGGAATTTGGTAG	0.160078
18	GCCTAAATGCTGGAATTT	0.640311
18	TGCTGGAATTTGGTAGAC	0.160078
18	ATGCTGGAATTTGGTAGA	0.160078
19	GCCTAAATGCTGGAATTTG	0.160078
19	AATGCTGGAATTTGGTAGT	0.160078
19	TGCTGGAATTTGGTAGACA	0.160078
20	AAATGCTGGAATTTGGTAGT	0.160078
20	ATGCTGGAATTTGGTAGACA	0.160078
22	AAATGCTGGAATTTGGTAGACA	0.320155
22	GCCTAAATGCTGGAATTTGGTA	0.160078
23	TAAATGCTGGAATTTGGTAGACA	0.480233
24	CTAAATGCTGGAATTTGGTAGACA	0.320155
24	GCCTAAATGCTGGAATTTGGTAGA	0.320155
24	TAAATGCTGGAATTTGGTAGACAG	0.160078
25	GCCTAAATGCTGGAATTTGGTAGAC	0.800388
26	GCCTAAATGCTGGAATTTGGTAGACA	3.36163
27	GCCTAAATGCTGGAATTTGGTAGACAG	0.160078
28	GCCTAAATGCTGGAATTTGGTAGACAGA	2.08101
29	GCCTAAATGCTGGAATTTGGTAGACAGAA	0.640311
30	GCCTAAATGCTGGAATTTGGTAGACAGAAC	2.08101
GGGGAGTT
10	TTGGGGAGTT	0.320155
CCTTGGTT
9	TCCTTGGTT	0.160078
23	TTGTAATGCGAAGATCCTTGGTT	0.160078
24	CTTGTAATGCGAAGATCCTTGGTT	0.160078
25	ACTTGTAATGCGAAGATCCTTGGTT	0.160078
TGACTCTT
10	CTGACTCTTT	0.160078
11	TCTGACTCTTT	0.320155
13	GCGTCTGACTCTT	0.960466
21	GGTTTAGAGCGTCTGACTCTT	0.640311
22	CGGTTTAGAGCGTCTGACTCTT	1.28062
23	TCGGTTTAGAGCGTCTGACTCTT	7.84381
25	AATCGGTTTAGAGCGTCTGACTCTT	0.320155
28	CTCAATCGGTTTAGAGCGTCTGACTCTT	0.160078
30	GGCTCAATCGGTTTAGAGCGTCTGACTCTT	0.480233
CTCCCGGT
9	ACTCCCGGT	0.320155
14	GTTCGACTCCCGGT	0.160078
15	TGTTCGACTCCCGGT	0.160078
TGTTGCGG
9	CTGTTGCGG	0.160078
10	TCTGTTGCGG	0.160078
11	ATCTGTTGCGG	0.320155
11	CTGTTGCGGTC	0.160078
12	CTGTTGCGGTCT	0.320155
12	TCTGTTGCGGTC	0.160078
14	GAAATCTGTTGCGG	0.160078
14	TCTGTTGCGGTCTC	0.160078
14	CTGTTGCGGTCTCC	0.160078
15	TCTGTTGCGGTCTCT	0.160078
16	TAGAAATCTGTTGCGG	0.160078
17	TAGAAATCTGTTGCGGA	0.480233
17	TAGAAATCTGTTGCGGT	0.320155
17	AGAAATCTGTTGCGGTC	0.160078
18	TAGAAATCTGTTGCGGTC	0.960466
18	CTAGAAATCTGTTGCGGA	0.320155
19	CTAGAAATCTGTTGCGGTC	1.4407
19	ACTAGAAATCTGTTGCGGT	0.160078
20	CTAGAAATCTGTTGCGGTCT	1.60078
20	AAATCTGTTGCGGTCTCCGA	0.160078
22	CTAGAAATCTGTTGCGGTCTCC	0.160078
23	TAGAAATCTGTTGCGGTCTCCGC	0.160078
23	TAGAAATCTGTTGCGGTCTCCGA	0.160078
23	ACTAGAAATCTGTTGCGGTCTCC	0.160078
24	CTAGAAATCTGTTGCGGTCTCCGC	0.480233
25	TAGAAATCTGTTGCGGTCTCCGCGC	0.160078
25	CTAGAAATCTGTTGCGGTCTCCGCG	0.160078
25	ACTAGAAATCTGTTGCGGTCTCCGT	0.160078
25	ACAGACTAGAAATCTGTTGCGGTCT	0.160078
26	CTAGAAATCTGTTGCGGTCTCCGCGA	0.960466
26	CTAGAAATCTGTTGCGGTCTCCGCGC	0.320155
26	ACTAGAAATCTGTTGCGGTCTCCGCG	0.160078
26	CAGACTAGAAATCTGTTGCGGTCTCC	0.160078
27	ACTAGAAATCTGTTGCGGTCTCCGCGC	0.160078
27	GACTAGAAATCTGTTGCGGTCTCCGCG	0.160078
28	GACTAGAAATCTGTTGCGGTCTCCGCGC	0.320155
AGTGGCTG
9	CAGTGGCTG	0.800388
10	CCAGTGGCTG	2.24109
11	TCCAGTGGCTG	0.640311
TGCCCGAG
11	TATGCCCGAGT	0.160078
12	GCTATGCCCGAG	0.160078
13	GCTATGCCCGAGT	0.160078
26	GCGGCTATGCCCGAGTGGTCTAAGGG	0.480233
GTCCCAGT
ATACGACC
10	GTATACGACC	1.12054
10	CTATACGACC	0.160078
11	GTATACGACCT	0.160078
12	TATACGACCTGA	0.160078
13	TATACGACCTGAT	0.320155
14	TATACGACCTGATC	0.160078
15	TCTATACGACCTGAT	0.160078
17	TTCCTATACGACCTGAT	0.320155
18	ATTCCTATACGACCTGAT	0.320155
18	TTCCTATACGACCTGATC	0.160078
19	CATTCCTATACGACCTGAT	0.480233
20	TCATTCCTATACGACCTGAT	0.480233
20	CATTCCTATACGACCTGATC	0.160078
20	TTCCTATACGACCTGATCGC	0.160078
20	TTCCTATACGACCTGATCGT	0.160078
21	CATTCCTATACGACCTGATCG	0.160078
22	CATTCCTATACGACCTGATCGT	0.320155
23	GCGCATCTCATTCCTATACGACC	0.160078
26	CTCATTCCTATACGACCTGATCGTTG	0.160078
GTTCCTTT
10	CCGTTCCTTT	0.160078
11	CCGTTCCTTTT	0.160078
14	ATAACCGTTCCTTT	0.160078
16	TTATAACCGTTCCTTT	5.28256
17	TTATAACCGTTCCTTTT	2.56124
GTCCTGGC
CGACTCCT
10	GTCGACTCCT	0.160078
11	TCGACTCCTGG	0.160078
11	GTTCGACTCCT	0.160078
12	TCGACTCCTGGC	0.160078
12	TTCGACTCCTGG	0.160078
13	TTCGACTCCTGGC	0.640311
13	GGTTCGACTCCTC	0.160078
14	TTCGACTCCTGGCG	0.320155
15	GGTTCGACTCCTGGA	0.160078
17	AGGTTCGACTCCTGGCG	0.160078
20	AGATTCCAGGTTCGACTCCT	0.160078
21	AGGTTCGACTCCTGGCGGGAT	0.160078
27	TCCAGGTTCGACTCCTGGCGGGATCGA	0.160078
AAGGCGTC
9	TAAGGCGTC	3.04148
10	TTAAGGCGTC	0.320155
ACCCGGGT
9	GACCCGGGT	1.4407
10	CGACCCGGGT	0.320155
10	GACCCGGGTT	0.160078
11	GCGACCCGGGT	0.320155
11	TCGACCCGGGT	0.160078
13	TCGACCCGGGTTC	0.160078
13	TTCGACCCGGGTT	0.160078
24	TTGCCATCGATTCGACCCGGGTTC	0.160078
24	TTGCCATCGATTCGACCCGGGTTT	0.160078
26	CGTTGCCATCGATTCGACCCGGGTTC	0.160078
GGTAGCGC
9	CGGTAGCGC	2.24109
9	TGGTAGCGC	0.160078
10	ATGGTAGCGC	0.160078
11	GTGGTAGCGCA	0.480233
11	AATGGTAGCGC	0.160078
11	ATGGTAGCGCA	0.160078
13	TGGTAGCGCATCA	0.480233
13	TGGTAGCGCATCT	0.160078
14	TGGTAGCGCATCTT	0.160078
14	ATGGTAGCGCATCT	0.160078
15	TGGTAGCGCATCTCA	0.160078
16	AATGGTAGCGCATCTC	0.160078
18	ATGGTAGCGCATCTCATT	0.320155
21	TGGTAGCGCATCTCATTCCTT	0.160078
CGCCGGGC
9	CCGCCGGGC	4.64225
10	CCCGCCGGGC	2.72132
TGGCGGGA
9	CTGGCGGGA	1.4407
10	CCTGGCGGGA	0.640311
11	TCCTGGCGGGA	0.320155
11	CTGGCGGGATC	0.160078
12	CCTGGCGGGATC	0.160078
13	CTGGCGGGATCGT	0.160078
14	CTCCTGGCGGGATC	0.160078
CCCTCACT
18	GTTCGAATCCCTCACTGG	0.160078
20	GTTCGAATCCCTCACTGGTC	0.480233
21	GGTTCGAATCCCTCACTGGTC	0.160078
GGGGAAGG
9	AGGGGAAGG	0.160078
10	AGGGGAAGGT	0.160078
14	AGGGGAAGGTCGTA	0.640311
14	AGGGGAAGGTCGTG	0.480233
16	AGGGGAAGGTCGTGAA	0.160078
19	AGGGGAAGGTCGTGAGTTC	0.160078
20	AGGGGAAGGTCGTGAGTTCG	0.640311
25	ACAGGGGAAGGTCGTGAGTTCGAGC	0.320155
CTGGAATT
TGGGTTCA
9	CTGGGTTCA	1.76085
10	CCTGGGTTCA	1.76085
11	CCCTGGGTTCA	111.254
11	CCTGGGTTCAA	0.160078
12	CCCTGGGTTCAA	6.72326
13	CCCTGGGTTCAAT	7.20349
14	CCCTGGGTTCAATC	0.960466
26	ATTTTGATTCTCGAGATCTGGGTTCA	0.160078
CCTGGCGG
9	TCCTGGCGG	0.960466
10	CTCCTGGCGG	0.480233
11	TCCTGGCGGGG	2.56124
11	ACTCCTGGCGG	0.160078
GTTGGGAC
9	AGTTGGGAC	0.640311
GTCCCTCG
9	AGTCCCTCG	0.480233
CATCGGTT
10	TCATCGGTTC	14.407
11	GTCATCGGTTC	0.320155
12	TCATCGGTTCGA	7.36357
12	GGTCATCGGTTC	0.800388
13	TGGTCATCGGTTC	0.320155
14	TCATCGGTTCGATT	2.24109
14	GGTCATCGGTTCGA	0.320155
15	TGTTGGTCATCGGTT	0.320155
15	GGTCATCGGTTCGAT	0.160078
16	GGTCATCGGTTCGATC	0.160078
16	TGTTGGTCATCGGTTC	0.160078
16	CTGTTGGTCATCGGTT	0.160078
18	TTGGTCATCGGTTCGATC	0.160078
18	TCTGTTGGTCATCGGTTC	0.160078
19	GTTGGTCATCGGTTCGATC	0.160078
19	TGTTGGTCATCGGTTCGAT	0.160078
20	TGTTGGTCATCGGTTCGATT	0.160078
20	CTGTTGGTCATCGGTTCGAT	0.160078
22	TGTTGGTCATCGGTTCGATCCC	0.160078
22	TCTGTTGGTCATCGGTTCGATC	0.160078
23	TGTTGGTCATCGGTTCGATCCCA	0.160078
23	CTGTTGGTCATCGGTTCGATCCC	0.160078
23	ATCTGTTGGTCATCGGTTCGATC	0.160078
24	TCTGTTGGTCATCGGTTCGATCCT	0.160078
24	ATCTGTTGGTCATCGGTTCGATCC	0.160078
25	TTTGGTCATCGGTTCGATCCCGGTT	0.160078
25	TTCTGTTGGTCATCGGTTCGATCCC	0.160078
26	TCTGTTGGTCATCGGTTCGATCCCGA	0.160078
26	GAAGATCTGTTGGTCATCGGTTCGAT	0.160078
27	TCTGTTGGTCATCGGTTCGATCCCGGT	0.160078
28	ATCTGTTGGTCATCGGTTCGATCCCGGT	0.320155
28	TGTTGGTCATCGGTTCGATCCCGGTTTG	0.160078
CGGGTTCG
10	CCCGGGTTCG	3.36163
10	TGCGGGTTCG	0.480233
11	TCCCGGGTTCG	31.6954
11	CTGCGGGTTCG	1.28062
11	GCCCGGGTTCG	0.320155
13	GGTCCCGGGTTCG	0.160078
14	GCAGCCCGGGTTCG	0.160078
16	TTGCAGCCCGGGTTCG	0.160078
20	TTGAAAAGGTCCCGGGTTCG	0.160078
TCGGCACC
9	TTCGGCACC	1.12054
10	TTCGGCACCA	1.76085
10	TTTCGGCACC	0.640311
11	TTTCGGCACCA	3.04148
11	CTCGGCACCAA	0.160078
18	TTCGGCACCAAAGACTGC	0.160078
19	GTTTTCGGCACCAAAGACT	0.160078
19	TTTCGGCACCAAAGACTGC	0.160078
20	TTTCGGCACCAAAGACTGCA	0.160078
21	TTTCGGCACCAAAGACTGCAG	0.320155
22	TTTCGGCACCAAAGACTGCAGG	0.160078
23	TTTTCGGCACCAAAGACTGCAGT	0.160078
24	CGTTGGTTTTCGGCACCAAAGACT	0.160078
26	TGGTTTTCGGCACCAAAGACTGCAGG	0.160078
27	TTTGGTTTTCGGCACCAAAGACTGCAG	0.160078
CCCTGGTT
CAGGTCGC
9	CCAGGTCGC	2.56124
11	CCCAGGTCGCC	0.160078
TCATCGGT
10	GGTCATCGGT	0.320155
11	AGGTCATCGGT	0.800388
11	TGGTCATCGGT	0.160078
14	TGTTGGTCATCGGT	0.160078
14	GTTGGTCATCGGTA	0.160078
24	ACTGAAGATCTGTTGGTCATCGGT	0.160078
TGGGCGTG
10	AGTGGGCGTG	0.960466
10	GTGGGCGTGG	0.480233
11	ATGTGGGCGTG	0.480233
11	TGTGGGCGTGG	0.320155
12	GTGGGCGTGGGT	0.160078
13	GTGGGCGTGGGTC	0.160078
13	GTATGTGGGCGTG	0.160078
13	TATGTGGGCGTGG	0.160078
14	CGTATGTGGGCGTG	0.480233
15	CGTATGTGGGCGTGG	0.160078
GTGAGGGC
9	AGTGAGGGC	0.320155
TGGTGTCG
9	CTGGTGTCG	0.960466
11	CTGGTGTCGCC	7.84381
11	GCTGGTGTCGT	0.320155
12	GCTGGTGTCGCC	1.92093
GCCTGAGT
9	AGCCTGAGT	2.56124
9	TGCCTGAGT	1.28062
11	TATGCCTGAGT	0.320155
11	ATGCCTGAGTG	0.160078
12	CTATGCCTGAGT	1.12054
13	ACTATGCCTGAGT	1.28062
15	ACACTATGCCTGAGT	0.800388
15	ACTATGCCTGAGTGT	0.160078
16	GACACTATGCCTGAGT	0.960466
18	GACACTATGCCTGAGTGG	0.160078
20	GACACTATGCCTGAGTGGTT	0.320155
23	GACACTATGCCTGAGTGGTTAAA	0.320155
25	GACACTATGCCTGAGTGGTTAAAGG	0.160078
27	ATGCCTGAGTGGTTAAAGGGACAGACT	0.160078
29	CTATGCCTGAGTGGTTAAAGGGACAGACT	0.160078
CTGCCCGC
9	TCTGCCCGC	0.640311
GTTGCGGT
ATGCCTGA
10	TATGCCTGAG	0.960466
11	CTATGCCTGAG	0.160078
12	ACTATGCCTGAG	0.800388
13	CACTATGCCTGAG	0.480233
14	GACACTATGCCTGA	1.4407
15	GACACTATGCCTGAG	1.28062
GGGCATGT
10	TGGGCATGTG	1.60078
11	TGGGCATGTGG	1.92093
12	TGGGCATGTGGT	2.56124
12	TGGGCATGTGAT	0.160078
13	TGGGCATGTGGTG	4.16202
14	TGGGCATGTGGTGT	2.8814
20	TGGGCATGTGGTGTAGATGG	0.320155
23	TGGGCATGTGGTGTAGATGGTTA	0.160078
26	TGGGCATGTGGTGTAGATGGTTATCA	0.160078
ATAGGGGT
9	TATAGGGGT	0.960466
10	GTATAGGGGT	0.320155
11	TATAGGGGTAG	0.160078
12	TAGTATAGGGGT	0.320155
13	TTAGTATAGGGGT	0.800388
13	TAGTATAGGGGTA	0.480233
13	TATAGGGGTAGTA	0.320155
14	TAGTATAGGGGTAG	1.76085
14	TTTAGTATAGGGGT	0.480233
14	AGTATAGGGGTAGT	0.160078
15	TTAGTATAGGGGTAG	0.640311
15	TAGTATAGGGGTAGT	0.480233
15	TTTAGTATAGGGGTA	0.480233
15	TATAGGGGTAGTACA	0.160078
15	AGTATAGGGGTAGTA	0.160078
16	TTTAGTATAGGGGTAG	4.00194
16	TAGTATAGGGGTAGTA	0.160078
17	TAGTATAGGGGTAGTAC	0.320155
17	TATAGGGGTAGTACACA	0.320155
17	TTTAGTATAGGGGTAGT	0.320155
17	AGTATAGGGGTAGTACA	0.160078
18	TAGTATAGGGGTAGTACA	0.640311
18	TTTAGTATAGGGGTAGTA	0.480233
18	GTATAGGGGTAGTACACC	0.160078
19	TTAGTATAGGGGTAGTACA	0.960466
19	CTTTAGTATAGGGGTAGTA	0.160078
19	TAGTATAGGGGTAGTACAC	0.160078
19	TATAGGGGTAGTACACAAG	0.160078
20	TTTAGTATAGGGGTAGTACA	0.640311
20	TTAGTATAGGGGTAGTACAC	0.160078
20	TAGTATAGGGGTAGTACACA	0.160078
20	TATAGGGGTAGTACACAAGC	0.160078
21	TATAGGGGTAGTACACAAGCC	0.320155
22	AGTATAGGGGTAGTACACAAGC	0.320155
22	TTTAGTATAGGGGTAGTACACT	0.160078
22	TTTAGTATAGGGGTAGTACACA	0.160078
22	TAGTATAGGGGTAGTACACAAG	0.160078
23	TAGTATAGGGGTAGTACACAAGC	0.320155
23	TTAGTATAGGGGTAGTACACAAT	0.160078
24	TTAGTATAGGGGTAGTACACAAGC	0.800388
24	TAGTATAGGGGTAGTACACAAGCC	0.640311
24	TTTAGTATAGGGGTAGTACACAAG	0.320155
24	CCTTTAGTATAGGGGTAGTACACA	0.160078
24	CTTTAGTATAGGGGTAGTACACAA	0.160078
25	TTTAGTATAGGGGTAGTACACAAGC	0.320155
25	CCTTTAGTATAGGGGTAGTACACAA	0.160078
25	AGTATAGGGGTAGTACACAAGCCTG	0.160078
27	TCTCCTTTAGTATAGGGGTAGTACACA	0.160078
27	CCTTTAGTATAGGGGTAGTACACAAGC	0.160078
29	TCTCCTTTAGTATAGGGGTAGTACACAAG	0.160078
30	TCTCCTTTAGTATAGGGGTAGTACACAAGC	0.960466
30	TTTAGTATAGGGGTAGTACACAAGCCTGTC	0.160078
TGGGATGT
TTGGTGGT
9	TTTGGTGGT	0.480233
11	GCTTTGGTGGT	0.320155
12	GCTTTGGTGGTT	3.20155
13	GCTTTGGTGGTTT	0.160078
14	GCTTTGGTGGTTTA	5.28256
14	TTTGGTGGTTTAGT	0.160078
15	GCTTTGGTGGTTTAG	0.960466
17	GCTTTGGTGGTTTAGTA	0.160078
18	TTTGGTGGTTTAGTGGTA	0.160078
19	TTTGGTGGTTTAGTGGTAT	0.160078
20	TTTGGTGGTTTAGTGGTATA	0.320155
20	GCTTTGGTGGTTTAGTGGTA	0.320155
22	GCTTTGGTGGTTTAGTGGTATA	0.480233
22	TTTGGTGGTTTAGTGGTATAAT	0.160078
23	TTTGGTGGTTTAGTGGTATAATG	0.320155
24	TTTGGTGGTTTAGTGGTATAATGA	1.60078
24	GCTTTGGTGGTTTAGTGGTATAAT	0.640311
25	GCTTTGGTGGTTTAGTGGTATAATG	2.40116
26	TTTGGTGGTTTAGTGGTATAATGAAT	23.5314
26	GCTTTGGTGGTTTAGTGGTATAATGA	9.12443
27	TTTGGTGGTTTAGTGGTATAATGAATC	7.04342
27	GCTTTGGTGGTTTAGTGGTATAATGAA	2.56124
28	GCTTTGGTGGTTTAGTGGTATAATGAAT	252.442
29	GCTTTGGTGGTTTAGTGGTATAATGAATC	57.788
30	GCTTTGGTGGTTTAGTGGTATAATGAATCG	1.12054
TGGCTTGC
9	CTGGCTTGC	6.40311
GATGGTCA
9	CGATGGTCA	2.56124
10	TGATGGTCAG	0.160078
ACGGGCTC
11	CCGACGGGCTC	0.160078
12	TCCGACGGGCTC	0.160078
13	TCCGACGGGCTCA	0.160078
15	GACGGGCTCATAACC	0.160078
15	CTCCGACGGGCTCAA	0.160078
15	GACGGGCTCATAACT	0.160078
16	CCGACGGGCTCATAAC	0.160078
16	CTCCGACGGGCTCATA	0.160078
17	CCGACGGGCTCATAACC	0.160078
18	TCCGACGGGCTCATAACC	0.640311
18	TGGAACTCCGACGGGCTC	0.160078
19	TGGAACTCCGACGGGCTCA	0.480233
20	TGGAACTCCGACGGGCTCAT	0.160078
21	TGGAACTCCGACGGGCTCATA	0.320155
21	GAGTGGAACTCCGACGGGCTC	0.160078
22	GTGGAACTCCGACGGGCTCATA	0.320155
22	TGGAACTCCGACGGGCTCATAA	0.160078
23	AGTGGAACTCCGACGGGCTCATT	0.160078
24	GTGGAACTCCGACGGGCTCATAAC	0.160078
24	GAGTGGAACTCCGACGGGCTCATA	0.160078
25	GTGGAACTCCGACGGGCTCATAACC	0.480233
25	TGGAGAGTGGAACTCCGACGGGCTC	0.320155
25	TGGAACTCCGACGGGCTCATAACCC	0.160078
26	GTGGAACTCCGACGGGCTCATAACCC	0.480233
26	TGGAACTCCGACGGGCTCATAACCCG	0.160078
26	GAGTGGAACTCCGACGGGCTCATAAC	0.160078
26	GAGAGTGGAACTCCGACGGGCTCATA	0.160078
27	GAGTGGAACTCCGACGGGCTCATAACC	0.640311
27	TGGAACTCCGACGGGCTCATAACCCGT	0.160078
27	GTAGGAGAGTGGAACTCCGACGGGCTC	0.160078
28	GTGGAACTCCGACGGGCTCATAACCCGT	0.640311
28	GAGTGGAACTCCGACGGGCTCATAACCC	0.480233
28	AGAGTGGAACTCCGACGGGCTCATAACA	0.160078
28	AGGAGAGTGGAACTCCGACGGGCTCATA	0.160078
28	TAGGAGAGTGGAACTCCGACGGGCTCAT	0.160078
28	GTAGGAGAGTGGAACTCCGACGGGCTCA	0.160078
28	TGTAGGAGAGTGGAACTCCGACGGGCTC	0.160078
29	GAGTGGAACTCCGACGGGCTCATAACCCG	0.640311
29	TGGAACTCCGACGGGCTCATAACCCGTAG	0.160078
29	GTGGAACTCCGACGGGCTCATAACCCGTA	0.160078
29	GAGAGTGGAACTCCGACGGGCTCATAACC	0.160078
29	AGGAGAGTGGAACTCCGACGGGCTCATAA	0.160078
29	TAGGAGAGTGGAACTCCGACGGGCTCATA	0.160078
30	GTAGGAGAGTGGAACTCCGACGGGCTCATA	0.960466
30	AGGAGAGTGGAACTCCGACGGGCTCATAAC	0.320155
30	GGTAGGAGAGTGGAACTCCGACGGGCTCAT	0.320155
30	TGGAACTCCGACGGGCTCATAACCCGTAGG	0.160078
30	GAGTGGAACTCCGACGGGCTCATAACCCGT	0.160078
30	GAGAGTGGAACTCCGACGGGCTCATAACCC	0.160078
TCGGGTAG
AGAGCTCC
9	GAGAGCTCC	1.60078
TGGTTCGA
9	CTGGTTCGA	1.28062
10	TTGGTTCGAT	0.160078
11	CAGTGGTTCGA	0.320155
12	CTGGTTCGATTC	0.640311
12	TTAGTGGTTCGA	0.160078
13	CAGTGGTTCGATT	0.160078
16	TGATAGTGGTTCGATT	0.160078
23	AGTCTGTGGTATTGGTTCGATTC	0.160078
27	AAGTCTGTGGTATTGGTTCGATTCCAT	0.160078
27	TAAGTCTGTGGTATTGGTTCGATTCCA	0.160078
27	CATAACTCTTGTATATTGGTTCGATTC	0.160078
28	AGTCTGTGGTATTGGTTCGATTCCAATA	0.160078
29	TAATGACCTGATAGTGGTTCGATTCCACT	0.160078
29	CTTTCGAGCGTGTTGGTTCGAGTCCAACT	0.160078
29	AAGTCTGTGGTATTGGTTCGATTCCAATT	0.160078
30	TAATGACCTGATAGTGGTTCGATTCCACTC	0.160078
30	CTGTGGTATTGGTTCGATTCCAATAAGAAC	0.160078
CACCAGGA
9	CCACCAGGA	2.56124
10	ATCACCAGGA	0.160078
11	CCACCAGGAGC	0.160078
15	TCACCAGGAGCACCA	0.160078
15	CCACCAGGAGCACCA	0.160078
16	CTCACCAGGAGCACCA	0.160078
29	AGGTCGTGAGTTCGAGCCTCACCAGGAGC	0.160078
29	AGGTCGTGAGTTCGAGCCTCACCAGGAGA	0.160078
TCCCGGCT
9	GTCCCGGCT	2.24109
9	CTCCCGGCT	0.480233
10	ATTCCCGGCT	0.480233
10	CTCCCGGCTG	0.160078
13	CGACTCCCGGCTG	0.160078
13	CTCCCGGCTGATG	0.160078
13	CTCCCGGCTGATA	0.160078
14	TTCGATTCCCGGCT	0.320155
14	TTCGACTCCCGGCT	0.160078
15	GTTCGATTCCCGGCT	0.320155
16	TCGACTCCCGGCTGAT	0.160078
17	CTCCCGGCTGATGCACC	0.480233
17	ACTCCCGGCTGATGCAC	0.160078
18	CTCCCGGCTGATGCACCA	0.160078
18	ACTCCCGGCTGATGCACC	0.160078
19	GGTTCGACTCCCGGCTGAA	0.160078
20	GACTCCCGGCTGATGCACCA	0.160078
21	CGACTCCCGGCTGATGCACCA	1.28062
21	TCGACTCCCGGCTGATGCACT	0.160078
22	TCGACTCCCGGCTGATGCACCA	0.320155
23	TTCGACTCCCGGCTGATGCACCA	0.480233
GAGCCCTG
10	TCGAGCCCTG	1.12054
GCTGGTTC
9	AGCTGGTTC	1.28062
10	GCGCTGGTTC	1.28062
10	CGCTGGTTCA	0.480233
10	TCGCTGGTTC	0.160078
11	GCGCTGGTTCA	0.640311
11	CGCTGGTTCAA	0.160078
13	AGGTCGCTGGTTC	0.160078
14	TAGGTCGCTGGTTC	0.160078
AAGGCACC
9	TAAGGCACC	0.640311
TTCTGGCC
15	ATTCGAGTTCTGGCC	0.160078
CGGTTGGT
9	CCGGTTGGT	8.64419
10	CCGGTTGGTC	1.92093
10	TCCGGTTGGT	0.320155
12	ACCGGTTGGTCG	0.160078
13	TACCGGTTGGTCG	0.160078
14	ACCGGTTGGTCGCT	0.160078
14	CCGGTTGGTCCCTC	0.160078
16	CCGGTTGGTCGCTAGT	0.160078
17	ACCGGTTGGTCGCTAGT	0.160078
18	CCGGTTGGTCGCTAGTTC	0.160078
19	ACCGGTTGGTCGCTAGTTC	0.320155
22	ACCGGTTGGTCGCTAGTTCGAT	0.160078
24	TACCGGTTGGTCGCTAGTTCGATT	0.160078
GCCCTTTT
9	AGCCCTTTT	0.160078
13	TTCGAGCCCTTTT	0.160078
26	ATTGATCTATAGGTTCGAGCCCTTTT	0.480233
27	GATTGATCTATAGGTTCGAGCCCTTTT	0.160078
27	TGATCTATAGGTTCGAGCCCTTTTACC	0.160078
28	GATTGATCTATAGGTTCGAGCCCTTTTT	0.160078
29	ATCTATAGGTTCGAGCCCTTTTACCAACT	0.160078
30	GATCTATAGGTTCGAGCCCTTTTACCAACT	0.160078
CCCGGTTT
9	CCCCGGTTT	4.16202
11	TCCCGGTTTGT	0.160078
13	GATCCCGGTTTGT	0.160078
15	TTCGATCCCGGTTTG	0.160078
15	CGATCCCGGTTTGTG	0.160078
16	ATCCCGGTTTGTGACA	0.160078
16	CGATCCCGGTTTGTGA	0.160078
16	TCGATCCCGGTTTGTA	0.160078
16	GTTCGATCCCGGTTTG	0.160078
17	GTTCGATCCCGGTTTGT	0.480233
17	TCCCGGTTTGTGACACT	0.480233
17	TTCGATCCCGGTTTGTG	0.160078
18	TCCCGGTTTGTGACACCA	1.28062
18	ATCCCGGTTTGTGACACT	0.640311
18	GGTTCGATCCCGGTTTGT	0.480233
18	GTTCGATCCCGGTTTGTG	0.320155
18	TTCGATCCCGGTTTGTGA	0.320155
19	ATCCCGGTTTGTGACACCA	1.92093
19	GTTCGATCCCGGTTTGTGA	0.800388
19	CGATCCCGGTTTGTGACAC	0.160078
19	TTCGATCCCGGTTTGTGAC	0.160078
20	GGTTCGATCCCGGTTTGTGA	0.640311
20	TTCGATCCCGGTTTGTGACA	0.480233
21	GGTTCGATCCCGGTTTGTGAC	0.480233
22	GGTTCGATCCCGGTTTGTGACA	0.160078
22	CGGTTCGATCCCGGTTTGTGAC	0.160078
23	GGTTCGATCCCGGTTTGTGACAC	0.480233
23	CGGTTCGATCCCGGTTTGTGACA	0.320155
23	TCGGTTCGATCCCGGTTTGTGAC	0.160078
24	TCGGTTCGATCCCGGTTTGTGACA	0.320155
TCCCGTGG
12	GCTCCCGTGGCC	0.320155
14	CTCCCGTGGCCAAG	0.160078
15	CTCCCGTGGCCAAGT	0.160078
28	GCTCCCGTGGCCTAATGGCTAGGGCATT	0.160078
CCCACAAC
10	TTCCCACAAC	0.160078
19	ATTCCCACAACAGCCCCCA	0.160078
21	CGATTCCCACAACAGCCCCCA	0.800388
22	TCGATTCCCACAACAGCCCCCA	0.320155
23	TTCGATTCCCACAACAGCCCCCA	0.160078
TGGCCGAG
9	GTGGCCGAG	0.640311
10	CGTGGCCGAG	0.320155
11	GCGTGGCCGAG	0.960466
11	GTGGCCGAGTG	0.320155
12	ACGTGGCCGAGC	0.160078
12	GCGTGGCCGAGT	0.160078
12	AACGTGGCCGAG	0.160078
12	GTGGCCGAGTGG	0.160078
15	GACAACGTGGCCGAG	1.76085
16	GACAACGTGGCCGAGT	0.480233
17	GACAACGTGGCCGAGTG	1.4407
17	ACGTGGCCGAGTGGTTT	0.160078
18	ACGTGGCCGAGTGGTTTT	0.320155
18	CGTGGCCGAGTGGTTTTA	0.160078
19	ACGTGGCCGAGTGGTTTTA	0.320155
19	GACAACGTGGCCGAGTGGT	0.160078
19	AACGTGGCCGAGTGGTTTT	0.160078
20	CGTGGCCGAGTGGTTTTAAG	0.160078
20	AACGTGGCCGAGTGGTTTTA	0.160078
21	GACAACGTGGCCGAGTGGTTT	0.160078
21	ACGTGGCCGAGTGGTTTTAAG	0.160078
21	CAACGTGGCCGAGTGGTTTTA	0.160078
22	GACAACGTGGCCGAGTGGTTTT	0.640311
[truncated: 4,179 more rows]
