# Supplementary material for: An Expanded Landscape of Unusually Short RNAs in 11 Samples from Six Eukaryotic Organisms
Source: Noncoding RNA. 2022 May 19;8(3):34. doi: 10.3390/ncrna8030034 (PMC9149858; doi:10.3390/ncrna8030034)
Supplement: Supplementary file 1 [file ncrna-08-00034-s001.zip › 3 Supplementary materials/Supplementary Table S5.xlsx]

## Sheet: rRFs
Seed Length of sequence (nt)	Sequence	RPM (comb.)
GCTAATGA
9	TGCTAATGA	3.30228
9	AGCTAATGA	2.78086
9	CGCTAATGA	0.173804
CTCCTACT
9	TCTCCTACT	4.86651
9	GCTCCTACT	2.78086
10	CTCTCCTACT	5.73553
10	TTCTCCTACT	0.521412
11	TCTCTCCTACT	0.695216
11	CCTCTCCTACT	0.173804
13	CTCCTCTCCTACT	3.30228
17	CTCGCTCCTCTCCTACT	1.21663
18	GCTCGCTCCTCTCCTACT	0.347608
19	TCTCCTACTTGGATAACTG	11.6449
19	CGCTCGCTCCTCTCCTACT	0.86902
20	CTCTCCTACTTGGATAACTG	1.39043
21	GTCGCTCGCTCCTCTCCTACT	0.86902
21	CCTCTCCTACTTGGATAACTG	0.173804
23	CTCCTCTCCTACTTGGATAACTG	0.695216
24	TTGGTCGCTCGCTCCTCTCCTACT	0.521412
25	CGCTCCTCTCCTACTTGGATAACTG	0.347608
26	CTTTGGTCGCTCGCTCCTCTCCTACT	0.521412
27	CTCGCTCCTCTCCTACTTGGATAACTG	0.521412
28	TCCTTTGGTCGCTCGCTCCTCTCCTACT	0.347608
29	TTCCTTTGGTCGCTCGCTCCTCTCCTACT	0.521412
29	CGCTCGCTCCTCTCCTACTTGGATAACTG	0.173804
GCATATGA
9	TGCATATGA	86.2068
9	AGCATATGA	0.695216
9	GGCATATGA	0.521412
10	ATGCATATGA	2.43326
AGACCGCC
9	GAGACCGCC	250.625
9	TAGACCGCC	3.82369
9	AAGACCGCC	1.21663
9	CAGACCGCC	0.347608
10	GGAGACCGCC	13.3829
10	GAGACCGCCT	2.78086
10	AGAGACCGCC	1.21663
10	GTAGACCGCC	0.347608
10	TAGACCGCCT	0.173804
11	GGGAGACCGCC	38.7583
11	TGGAGACCGCC	0.173804
11	GGAAGACCGCC	0.173804
12	TGGGAGACCGCC	26.0706
12	GGGAGACCGCCT	2.25945
12	GGAGAGACCGCC	0.521412
12	AGGGAGACCGCC	0.347608
13	ATGGGAGACCGCC	19.6398
14	GATGGGAGACCGCC	42.0606
14	ATGGGAGACCGCCT	1.04282
14	GATGAGAGACCGCC	0.173804
14	GCTGGGAGACCGCC	0.173804
15	GGATGGGAGACCGCC	40.4963
15	AGACGGGAGACCGCC	0.173804
15	GGACGGGAGACCGCC	0.173804
16	TGGATGGGAGACCGCC	37.7155
16	GGATGGGAGACCGCCT	0.695216
17	TTGGATGGGAGACCGCC	70.5644
17	TCGGATGGGAGACCGCC	0.695216
17	TTGGACGGGAGACCGCC	0.173804
18	CTTGGATGGGAGACCGCC	67.7835
18	TTTGGATGGGAGACCGCC	2.95467
18	TTGGATGGGAGACCGCCT	0.347608
19	ACTTGGATGGGAGACCGCC	157.466
19	CTTGGATGGGAGACCGCCT	0.695216
19	ACTTGGAAGGGAGACCGCC	0.173804
19	ATTTGGATGGGAGACCGCC	0.173804
19	ACTTGGACGGGAGACCGCC	0.173804
20	TACTTGGATGGGAGACCGCC	111.061
20	ACTTGGATGGGAGACCGCCT	1.56424
20	TACTCGGATGGGAGACCGCC	0.173804
21	GTACTTGGATGGGAGACCGCC	143.041
21	TACTTGGATGGGAGACCGCCT	4.3451
21	GTATTTGGATGGGAGACCGCC	0.347608
22	AGTACTTGGATGGGAGACCGCC	147.907
23	TAGTACTTGGATGGGAGACCGCC	197.789
23	AGTACTTGGATGGGAGACCGCCT	1.39043
23	TAGTACTTGGACGGGAGACCGCC	0.173804
24	TTAGTACTTGGATGGGAGACCGCC	126.008
25	GTTAGTACTTGGATGGGAGACCGCC	1264.77
25	TTAGTACTTGGATGGGAGACCGCCT	2.08565
25	GTTAGTACTTGGACGGGAGACCGCC	1.73804
25	GTTAGTACTTGGATGGAAGACCGCC	0.86902
25	TTAGTACTTGGATGGGAGACCGCCC	0.347608
26	GGTTAGTACTTGGATGGGAGACCGCC	42.7558
26	GTTAGTACTTGGATGGGAGACCGCCT	7.12596
26	GTTAGTACTTGGATGGGAGACCGCCC	0.695216
27	TGGTTAGTACTTGGATGGGAGACCGCC	15.1209
28	CTGGTTAGTACTTGGATGGGAGACCGCC	7.64737
28	TGGTTAGTACTTGGATGGGAGACCGCCT	0.86902
29	CCTGGTTAGTACTTGGATGGGAGACCGCC	1.21663
29	CTGGTTAGTACTTGGATGGGAGACCGCCT	0.173804
30	GCCTGGTTAGTACTTGGATGGGAGACCGCC	7.29977
CTTAGCGG
9	TCTTAGCGG	45.5366
9	ACTTAGCGG	1.21663
9	CCTTAGCGG	0.173804
9	GCTTAGCGG	0.173804
10	CTCTTAGCGG	51.2722
11	ACTCTTAGCGG	1634.1
11	CCTCTTAGCGG	1.39043
11	GCTCTTAGCGG	0.347608
11	AAACTTAGCGG	0.173804
11	ACGCTTAGCGG	0.173804
12	GACTCTTAGCGG	57920.7
12	GCCTCTTAGCGG	42.0606
12	AACTCTTAGCGG	26.9396
12	TGCTCTTAGCGG	0.521412
12	ACCTCTTAGCGG	0.173804
13	CGACTCTTAGCGG	338156
13	CGCCTCTTAGCGG	212.736
13	CAACTCTTAGCGG	96.635
13	TGCCTCTTAGCGG	1.21663
13	GACTCTTAGCGGT	0.347608
14	ACGACTCTTAGCGG	18553.2
14	CGACTCTTAGCGGT	1.04282
15	TACGACTCTTAGCGG	9509.34
15	CGACTCTTAGCGGTG	0.695216
15	ACGACTCTTAGCGGT	0.173804
16	GTACGACTCTTAGCGG	24559.9
17	CGTACGACTCTTAGCGG	43554.7
17	GACTCTTAGCGGTGGAT	0.173804
18	TCGTACGACTCTTAGCGG	256561
19	CTCGTACGACTCTTAGCGG	51575.1
19	TCGTACGACTCTTAGCGGT	1.39043
19	CGTACGACTCTTAGCGGTG	0.521412
20	CCTCGTACGACTCTTAGCGG	1070.28
20	TCGTACGACTCTTAGCGGTG	1.39043
20	CTCGTACGACTCTTAGCGGT	0.695216
21	ACCTCGTACGACTCTTAGCGG	1474.21
21	CGACTCTTAGCGGTGGATCAC	0.521412
22	GACCTCGTACGACTCTTAGCGG	305.2
22	TCGTACGACTCTTAGCGGTGGA	0.521412
23	CGACCTCGTACGACTCTTAGCGG	32.5013
23	TCGTACGACTCTTAGCGGTGGAT	1.21663
24	TCGACCTCGTACGACTCTTAGCGG	50.4031
25	ATCGACCTCGTACGACTCTTAGCGG	14.4257
25	CGACTCTTAGCGGTGGATCACTCGG	0.347608
26	AATCGACCTCGTACGACTCTTAGCGG	4.17129
26	CGACTCTTAGCGGTGGATCACTCGGC	0.347608
27	AAATCGACCTCGTACGACTCTTAGCGG	0.521412
28	CAAATCGACCTCGTACGACTCTTAGCGG	1.21663
29	CCAAATCGACCTCGTACGACTCTTAGCGG	1.04282
29	CGACTCTTAGCGGTGGATCACTCGGCTCG	0.347608
29	CTCGTACGACTCTTAGCGGTGGATCACTC	0.173804
30	GCCAAATCGACCTCGTACGACTCTTAGCGG	0.521412
ACCAATGA
9	AACCAATGA	87.5972
9	GACCAATGA	1.73804
9	TACCAATGA	0.347608
10	TAACCAATGA	8.51639
10	GAACCAATGA	7.47357
10	AAACCAATGA	0.521412
CTCGTAGT
9	GCTCGTAGT	9.55922
9	CCTCGTAGT	0.173804
10	AGCTCGTAGT	19.2922
10	GGCTCGTAGT	2.25945
11	AAGCTCGTAGT	23.6373
12	AAAGCTCGTAGT	4.5189
13	AAAAGCTCGTAGT	5.73553
14	AAAAAGCTCGTAGT	7.47357
15	TAAAAAGCTCGTAGT	5.90933
16	TTAAAAAGCTCGTAGT	9.03781
17	GTTAAAAAGCTCGTAGT	13.0353
18	AGTTAAAAAGCTCGTAGT	3.64988
18	GGTTAAAAAGCTCGTAGT	2.43326
19	CGGTTAAAAAGCTCGTAGT	2.43326
19	CAGTTAAAAAGCTCGTAGT	1.73804
20	GCGGTTAAAAAGCTCGTAGT	2.08565
20	GCAGTTAAAAAGCTCGTAGT	1.39043
21	TGCAGTTAAAAAGCTCGTAGT	1.04282
21	TGCGGTTAAAAAGCTCGTAGT	0.173804
22	CTGCAGTTAAAAAGCTCGTAGT	2.95467
22	TTGCAGTTAAAAAGCTCGTAGT	1.21663
22	GAAAAAGCTCGTAGTTGAACCT	0.173804
24	TGTTGCGGTTAAAAAGCTCGTAGT	4.86651
24	TGCTGCAGTTAAAAAGCTCGTAGT	0.521412
25	TTGTTGCAGTTAAAAAGCTCGTAGT	0.521412
25	TTGTTGCGGTTAAAAAGCTCGTAGT	0.347608
25	TTGCTGTAGTTAAAAAGCTCGTAGT	0.173804
26	GTTGTTGCAGTTAAAAAGCTCGTAGT	2.43326
26	GTTGCTGCAGTTAAAAAGCTCGTAGT	0.173804
27	AGTTGTTGCAGTTAAAAAGCTCGTAGT	1.21663
27	AGTTGCTGCAGTTAAAAAGCTCGTAGT	0.86902
27	TGCAGTTAAAAAGCTCGTAGTTGGACC	0.173804
28	AAGTTGTTGCGGTTAAAAAGCTCGTAGT	0.86902
28	AAGTTGCTGCAGTTAAAAAGCTCGTAGT	0.695216
29	AAAGTTGTTGCGGTTAAAAAGCTCGTAGT	1.04282
29	AAAGTTGCTGCAGTTAAAAAGCTCGTAGT	0.521412
30	TAAAGTTGCTGCAGTTAAAAAGCTCGTAGT	1.73804
30	AAGCTCGTAGTTGGATCTTGGGAGCGGGCG	0.173804
GGGCGCCC
9	AGGGCGCCC	3.64988
12	GGCAGGGCGCCC	0.173804
12	GGGGCGCCCGCC	0.173804
17	TGAAGGGCAGGGCGCCC	0.173804
23	GCTTTGTGAAGGGCAGGGCGCCC	0.173804
AGATCCAT
11	AAAAGATCCAT	0.173804
CGATCACG
9	ACGATCACG	0.173804
9	CCGATCACG	0.173804
CATTAGCA
12	AATACATTAGCA	0.695216
13	GAATACATTAGCA	1.39043
16	CCTGAATACATTAGCA	0.86902
18	GCTCTGAATACATTAGCA	0.86902
20	ACGCTCTGAATACATTAGCA	1.21663
21	TACGCTCTGAATACATTAGCA	1.39043
23	CCTACGCTCTGAATACATTAGCA	0.173804
25	GGCCTACGCTCTGAATACATTAGCA	0.695216
AAACTCAA
9	GAAACTCAA	0.695216
9	AAAACTCAA	0.173804
10	TGAAACTCAA	2.25945
10	TAAAACTCAA	1.56424
11	TTAAAACTCAA	1.56424
11	TAAAACTCAAA	1.56424
11	ATGAAACTCAA	1.21663
11	CTAAAACTCAA	1.21663
11	GTGAAACTCAA	1.04282
11	TTGAAACTCAA	0.695216
11	TGAAACTCAAA	0.347608
12	TTAAAACTCAAA	2.43326
12	ATTAAAACTCAA	2.08565
12	GTTGAAACTCAA	1.04282
12	AATGAAACTCAA	0.695216
13	GAATGAAACTCAA	0.347608
13	GATTAAAACTCAA	0.347608
13	GGCTGAAACTCAA	0.347608
13	AATGAAACTCAAA	0.173804
14	AGAATGAAACTCAA	1.91184
15	AAGGCTAAAACTCAA	1.73804
15	AACGGTGAAACTCAA	0.695216
15	AGGTTAAAACTCAAA	0.521412
15	AAGAATGAAACTCAA	0.173804
15	AGAATGAAACTCAAA	0.173804
16	CAAGATTAAAACTCAA	0.86902
16	CAAGGTTGAAACTCAA	0.695216
16	CAAGGTTAAAACTCAA	0.521412
16	CAAGAATGAAACTCAA	0.521412
16	AAGGCTAAAACTCAAA	0.347608
17	GCAAGAATGAAACTCAA	1.56424
17	CAAGGTTAAAACTCAAA	1.04282
17	GCAAGATTAAAACTCAA	0.173804
18	CGCAAGGCTGAAACTCAA	3.30228
18	CGCAAGGTTGAAACTCAA	2.95467
18	CGCAAGGTTAAAACTCAA	1.04282
18	CGCAAGGCTAAAACTCAA	0.695216
18	CGCAAGAATGAAACTCAA	0.347608
19	TCGCAAGAATGAAACTCAA	0.347608
19	TCGCAAGATTAAAACTCAA	0.347608
19	CCGCAAGGTTGAAACTCAA	0.173804
20	TCGCAAGATTAAAACTCAAA	0.695216
20	GTCGCAAGATTAAAACTCAA	0.695216
20	TTCGCAAGAATGAAACTCAA	0.347608
21	TTCGCAAGAATGAAACTCAAA	0.347608
21	GTTCGCAAGAATGAAACTCAA	0.173804
22	GGCCGCAAGGCTAAAACTCAAA	0.347608
23	ACGGTCGCAAGATTAAAACTCAA	0.173804
24	TACGTTCGCAAGAATGAAACTCAA	0.86902
24	TACGGTCGCAAGATTAAAACTCAA	0.347608
25	TACGGTCGCAAGATTAAAACTCAAA	0.173804
26	GGTACGGTCGCAAGATTAAAACTCAA	0.521412
26	GTACGGTCGCAAGATTAAAACTCAAA	0.173804
27	AAGTACGGTCGCAAGATTAAAACTCAA	1.39043
27	AGTACGGCCGCAAGGTTAAAACTCAAA	1.21663
CGATCGTA
9	ACGATCGTA	4.5189
10	AACGATCGTA	0.695216
11	AAACGATCGTA	0.347608
11	AGCCGATCGTA	0.173804
13	AACCGATCGTAGG	0.173804
GGGAATAA
25	ACGGGTAACGGGGAATAAGGGTTCG	0.173804
GGTAGTCG
17	GACACAGGTAGTCGAGA	1.21663
17	TTTCGATGGTAGTCGCC	0.173804
20	ACCGACACAGGTAGTCGAGA	1.39043
21	AACCGACACAGGTAGTCGAGA	0.521412
21	TGGTAGTCGCCGTGCCTACCA	0.347608
22	ATGGTAGTCGCCGTGCCTACCA	3.47608
22	TTCGATGGTAGTCGCCGTGCCT	0.521412
23	GATGGTAGTCGCCGTGCCTACCA	2.78086
23	GATGGTAGTCGCTGTGCCTACCA	0.173804
24	TGATGGTAGTCGCCGTGCCTACCA	1.39043
24	CGATGGTAGTCGCCGTGCCTACCA	0.521412
25	TCGATGGTAGTCGCCGTGCCTACCA	0.521412
26	TTCGATGGTAGTCGCCGTGCCTACCA	2.95467
27	TTTCGATGGTAGTCGCCGTGCCTACCA	4.69271
28	CTTTCGATGGTAGTCGCCGTGCCTACCA	2.43326
29	ACTTTCGATGGTAGTCGCCGTGCCTACCA	1.04282
30	AACTTTCGATGGTAGTCGCCGTGCCTACCA	0.347608
30	AACTTTCGATGGTAGTCGCTGTGCCTACCA	0.173804
ATGTCGAC
11	ACGATGTCGAC	0.86902
ACGTGCTA
12	CACGTGCTACAA	3.12847
AATTCTGG
9	AAATTCTGG	2.08565
10	GAAATTCTGG	3.12847
GCAGATGA
9	TGCAGATGA	0.173804
ACTTTCGA
9	AACTTTCGA	1.56424
10	CAACTTTCGA	0.347608
12	ATCAACTTTCGA	0.521412
15	CCTATCAACTTTCGA	0.695216
22	CGTCTGCCCTATCAACTTTCGA	0.86902
27	TCGAACGTCTGCCCTATCAACTTTCGA	0.86902
GGATTCAC
11	TCCGGATTCAC	1.39043
18	AGCGTTATCCGGATTCAC	0.347608
21	GCAAGCGTTATCCGGATTCAC	0.86902
AAGTTGGA
9	AAAGTTGGA	2.43326
TACCTACC
21	CTTACCTACCCTTGACATGCC	0.347608
GACTACCA
10	AGGACTACCA	0.347608
11	TTGGACTACCA	1.56424
TTTAGTTG
11	AATTTTAGTTG	0.173804
ATAGGGCG
AGGCCGGC
9	AAGGCCGGC	1.39043
9	GAGGCCGGC	0.347608
ACGATCCA
10	GACGATCCAT	0.86902
11	CGACGATCCAT	0.695216
11	AGACGATCCAT	0.173804
12	CCGACGATCCAT	3.64988
12	GCGACGATCCAT	0.173804
GAAACAAG
11	GAGGAAACAAG	0.86902
GGAATCAT
13	TATCCGGAATCAT	0.86902
GGATAGCG
GTATTAAA
9	CGTATTAAA	0.521412
CGGAAGAC
10	ACCGGAAGAC	1.04282
15	TGGCGTACGGAAGAC	0.173804
22	GACATGTGGCGTACGGAAGACC	0.521412
GATGAAGT
GTAGCCGG
12	TGTAGCCGGGCG	0.173804
13	GTGTAGCCGGGCG	1.21663
CCCTTAAC
13	CAACCCTTAACAA	0.173804
CATCGCAG
12	GCATCGCAGAGC	0.173804
AGCACTCG
14	GGCAGCAGCACTCG	0.173804
16	CCGGCAGCAGCACTCG	0.521412
18	CCCCGGCAGCAGCACTCG	0.173804
GGGTAGCG
21	AGCGTGGGTAGCGAACAGGAT	0.347608
CTGAATGT
29	GCTCTGAATGTCAAAGTGAAGAAATTCAA	0.173804
GGATTTAC
9	CGGATTTAC	2.25945
11	TCCGGATTTAC	0.347608
14	TTATCCGGATTTAC	0.173804
19	AAGCGTTATCCGGATTTAC	0.695216
30	GCGTAGGTGGCGAGCGTTGTCCGGATTTAC	0.173804
TATATCAT
9	ATATATCAT	0.521412
AGCGTTGG
20	AAGCGTTGGATTGTTCACCC	0.173804
GACCACGT
10	GGGACCACGT	0.695216
11	GGTGACCACGT	0.347608
GCTAAACC
29	CGCTAAACCATTCGTAGACGACCTGCTTC	0.173804
ATCCGACT
9	AATCCGACT	0.347608
14	GGGAATCCGACTGT	0.695216
23	AATCCGACTGTCTAATTAAAACA	1.56424
GCTAATGG
13	TGGGTGCTAATGG	0.521412
CTGATTTT
10	AACTGATTTT	2.08565
GACATGTC
11	CTTGACATGTC	1.04282
12	CCTTGACATGTC	2.25945
CTTTAGAC
25	GCGTGGCCTAACGATCCTTTAGACC	0.173804
CGTGAAGC
10	TACGTGAAGC	1.21663
11	CTGCGTGAAGC	2.60706
11	CTACGTGAAGC	1.21663
13	GACTACGTGAAGC	3.64988
14	CGACTACGTGAAGC	0.695216
15	TCGACTGCGTGAAGC	1.04282
16	CTCGACTGCGTGAAGC	1.04282
16	ATCGACTACGTGAAGC	1.04282
17	ACTCGACTACGTGAAGC	0.521412
18	AACTCGACTGCGTGAAGC	1.04282
18	AACTCGACTACGTGAAGC	0.347608
22	CTGCAACTCGACTACGTGAAGC	0.86902
22	CTGCAACTCGACTGCGTGAAGC	0.347608
24	GTCTGCAACTCGACTACGTGAAGC	0.347608
25	GGTCTGCAACTCGACTACGTGAAGC	1.21663
GTCAATTT
9	TGTCAATTT	0.521412
10	TGGTCAATTT	0.521412
10	TGTCAATTTC	0.173804
GCTAATTA
9	GGCTAATTA	0.695216
GGACGGGC
9	GGGACGGGC	0.173804
10	AGGGACGGGC	0.173804
17	AAGGGACGGGCGATGGC	1.91184
GACGAAGG
ACAGAGAT
ATAGTCCA
9	TATAGTCCA	0.173804
10	GAATAGTCCA	0.173804
GATAATGA
9	GGATAATGA	0.347608
12	CAAAGATAATGA	1.39043
GATAGTAC
10	CTGATAGTAC	3.30228
AATTTCGG
14	AAATTTCGGTTGGG	0.173804
16	AAAATTTCGGTTGGGA	0.695216
16	AAAAATTTCGGTTGGG	0.173804
17	TAAAAATTTCGGTTGGG	1.04282
24	AAAATTTCGGTTGGGGCGACCTCG	0.347608
GAGACCGC
11	GGGAGACCGCG	0.173804
24	GTTAGTACTTGGATGGGAGACCGC	0.347608
ATCTCGTG
9	AATCTCGTG	1.21663
10	AAATCTCGTG	0.347608
11	GAAATCTCGTG	1.39043
12	AGAAATCTCGTG	0.173804
13	CAGAAATCTCGTG	0.521412
14	ACAGAAATCTCGTG	0.173804
15	AACAGAAATCTCGTG	0.695216
16	GAACAGAAATCTCGTG	6.77835
17	AGAACAGAAATCTCGTG	0.347608
18	GAGAACAGAAATCTCGTG	0.173804
20	ACGAGAACAGAAATCTCGTG	0.173804
27	GAGCTCAACGAGAACAGAAATCTCGTG	0.347608
28	TGAGCTCAACGAGAACAGAAATCTCGTG	0.173804
29	ATGAGCTCAACGAGAACAGAAATCTCGTG	0.173804
30	GATGAGCTCAACGAGAACAGAAATCTCGTG	0.347608
GCGTATGA
CCGTGACC
9	ACCGTGACC	0.173804
CGTGGGCG
13	CTGCCGTGGGCGT	2.25945
14	TCTGCCGTGGGCGT	3.30228
14	ATCTGCCGTGGGCG	0.173804
15	ATCTGCCGTGGGCGT	5.90933
16	TATCTGCCGTGGGCGT	1.73804
17	CTATCTGCCGTGGGCGT	3.82369
21	GTCCCTATCTGCCGTGGGCGT	0.521412
GCTCGTAG
9	AGCTCGTAG	0.347608
10	AAGCTCGTAG	0.347608
13	CGGCTCGTAGCGG	0.173804
28	AAAGTTGTTGCGGTTAAAAAGCTCGTAG	1.21663
CTGGTCGA
10	CTCTGGTCGA	1.56424
11	CCTCTGGTCGA	0.173804
12	GCCTCTGGTCGA	0.347608
13	AGCCTCTGGTCGA	1.04282
15	ACAGCCTCTGGTCGA	1.39043
16	AACAGCCTCTGGTCGA	1.21663
17	GAACAGCCTCTGGTCGA	0.86902
18	TGAACAGCCTCTGGTCGA	0.521412
19	GTGAACAGCCTCTGGTCGA	0.86902
20	GGTGAACAGCCTCTGGTCGA	0.347608
21	AGGTGAACAGCCTCTGGTCGA	0.173804
22	AAGGTGAACAGCCTCTGGTCGA	0.173804
24	CCAAGGTGAACAGCCTCTGGTCGA	1.04282
25	TCCAAGGTGAACAGCCTCTGGTCGA	0.347608
26	CTCCAAGGTGAACAGCCTCTGGTCGA	0.173804
27	TCTCCAAGGTGAACAGCCTCTGGTCGA	0.347608
28	TTCTCCAAGGTGAACAGCCTCTGGTCGA	0.347608
CTCGACGG
23	ATAACTCGACGGATCGCATGGCC	0.173804
23	TAACTCGACGGATCGCACGGCCC	0.173804
CGGATTTAT
10	CCGGATTTAT	13.3829
10	TCGGATTTAT	1.73804
10	ACGGATTTAT	1.21663
10	GCGGATTTAT	0.695216
11	TCCGGATTTAT	10.7758
12	ATCCGGATTTAT	11.8187
12	GTCCGGATTTAT	0.173804
13	TATCCGGATTTAT	13.7305
13	TGTCCGGATTTAT	1.56424
14	TTATCCGGATTTAT	22.2469
14	TTGTCCGGATTTAT	1.21663
15	GTTATCCGGATTTAT	11.6449
15	GTTGTCCGGATTTAT	0.86902
16	CGTTATCCGGATTTAT	7.47357
16	CGTTGTCCGGATTTAT	0.86902
17	GCGTTATCCGGATTTAT	1.73804
18	AGCGTTATCCGGATTTAT	2.95467
18	AGCGTTGTCCGGATTTAT	0.695216
19	AAGCGTTATCCGGATTTAT	9.55922
19	GAGCGTTATCCGGATTTAT	1.73804
19	AAGCGTTGTCCGGATTTAT	0.521412
20	CAAGCGTTATCCGGATTTAT	6.25694
20	CGAGCGTTGTCCGGATTTAT	1.39043
20	CAAGCGTTGTCCGGATTTAT	0.347608
21	ACAAGCGTTATCCGGATTTAT	7.47357
21	TCGAGCGTTATCCGGATTTAT	0.521412
23	GTGCAAGCGTTGTCCGGATTTAT	0.173804
25	GGATGCGAGCGTTATCCGGATTTAT	0.695216
29	CGGAGGATGCGAGCGTTATCCGGATTTAT	1.04282
CCCTGTAAT
10	GCCCTGTAAT	17.3804
10	TCCCTGTAAT	2.60706
11	GGCCCTGTAAT	19.8137
11	GACCCTGTAAT	0.86902
11	GTCCCTGTAAT	0.173804
12	AGGCCCTGTAAT	13.9043
13	GAGGCCCTGTAAT	18.4232
13	TAGGCCCTGTAAT	0.521412
13	AAGGCCCTGTAAT	0.521412
14	CGAGGCCCTGTAAT	28.8515
14	CTAGGCCCTGTAAT	0.521412
15	TCGAGGCCCTGTAAT	53.184
15	GTGAGGCCCTGTAAT	0.173804
16	TTCGAGGCCCTGTAAT	81.3403
16	TTCTAGGCCCTGTAAT	0.173804
16	TTTGAGGCCCTGTAAT	0.173804
17	TTTCGAGGCCCTGTAAT	60.1362
17	GTTCGAGGCCCTGTAAT	4.5189
17	CTTCGAGGCCCTGTAAT	0.695216
18	CTTTCGAGGCCCTGTAAT	46.5795
18	TTTTCGAGGCCCTGTAAT	2.95467
18	CTTTCTAGGCCCTGTAAT	0.173804
19	TCTTTCGAGGCCCTGTAAT	29.5467
20	CTCTTTCGAGGCCCTGTAAT	11.4711
20	TTCTTTCGAGGCCCTGTAAT	0.521412
21	ACTCTTTCGAGGCCCTGTAAT	4.69271
22	GACTCTTTCGAGGCCCTGTAAT	3.12847
23	GGACTCTTTCGAGGCCCTGTAAT	1.21663
24	AGGACTCTTTCGAGGCCCTGTAAT	0.173804
25	CAGGACTCTTTCGAGGCCCTGTAAT	6.60455
25	CAGGACTCTTTCAAGGCCCTGTAAT	0.173804
26	ACAGGACTCTTTCGAGGCCCTGTAAT	1.73804
27	TACAGGACTCTTTCGAGGCCCTGTAAT	0.521412
28	ATACAGGACTCTTTCGAGGCCCTGTAAT	0.347608
29	AATACAGGACTCTTTCGAGGCCCTGTAAT	0.695216
30	CAATACAGGACTCTTTCGAGGCCCTGTAAT	0.347608
TGGAAATGA
10	TTGGAAATGA	4.5189
10	GTGGAAATGA	0.173804
11	GTTGGAAATGA	0.521412
AAACTCTGG
10	GAAACTCTGG	6.43075
11	GGAAACTCTGG	5.90933
12	AGGAAACTCTGG	0.347608
13	AAGGAAACTCTGG	1.21663
13	GAGGAAACTCTGG	0.695216
GAACGGGCT
10	GGAACGGGCT	2.95467
11	GGGAACGGGCT	2.60706
12	AGGGAACGGGCT	1.04282
13	GGAACGGGCTTGG	2.08565
14	GGGAACGGGCTTGG	0.521412
14	GGAACGGGCTTGGC	0.173804
14	AAGGGAACGGGCTT	0.173804
15	CCAAGGGAACGGGCT	2.25945
15	GGGGAACGGGCTTGG	1.04282
16	GCCAAGGGAACGGGCT	1.56424
16	ACCAAGGGAACGGGCT	1.39043
16	GCAAGGGAACGGGCTT	0.173804
17	TAAGGGAACGGGCTTGG	1.39043
17	AGCCAAGGGAACGGGCT	1.04282
18	CCAAGGGAACGGGCTTGG	0.173804
18	CAAGGGAACGGGCTTGGC	0.173804
19	ACAGCCAAGGGAACGGGCT	0.695216
19	GCCAAGGGAACGGGCTTGG	0.521412
20	CAAGGGAACGGGCTTGGCAG	0.173804
20	GGAACGGGCTTGGCAGAATC	0.173804
21	GGGAACGGGCTTGGCAGAATC	0.173804
21	ACACAGCCAAGGGAACGGGCT	0.173804
25	CCAAGGGAACGGGCTTGGCAGAATC	0.173804
AAGTTCTAG
10	TAAGTTCTAG	1.91184
GTGACCGCC
10	GGTGACCGCC	5.56173
11	GGGTGACCGCC	19.2922
13	AAGGGTGACCGCC	0.173804
AGCGCCCGG
11	GAGCGCCCGGC	0.695216
AGCGTTAAT
19	AGAGGGTGCAAGCGTTAAT	1.04282
20	CAAGCGTTAATCGGAATTAC	0.173804
21	ACGTAGGGTGCGAGCGTTAAT	0.695216
21	ACAGAGGGTGCAAGCGTTAAT	0.521412
AGGGGAGAC
10	TAGGGGAGAC	2.25945
10	GAGGGGAGAC	1.04282
11	GTAGGGGAGAC	5.56173
11	GCAGGGGAGAC	0.86902
13	GGGTAGGGGAGAC	1.73804
14	TCGGTAGGGGAGAC	1.91184
17	AGTGCGGTAGGGGAGAC	0.173804
30	TAGGGGAGACTGGAACTCCTGGTGTAGCGG	0.173804
CGGGCTTGG
11	AACGGGCTTGG	2.25945
12	AACGGGCTTGGC	0.347608
12	ACGGGCTTGGCA	0.173804
13	AACGGGCTTGGCA	1.04282
13	AACGGGCTTGGCG	0.173804
14	AACGGGCTTGGCAG	0.521412
14	ACGGGCTTGGCAGA	0.173804
15	AACGGGCTTGGCAGA	0.173804
16	ACGGGCTTGGCAGAAT	0.521412
16	AACGGGCTTGGCAGAA	0.521412
17	ACGGGCTTGGCAGAATC	0.695216
17	AACGGGCTTGGCAGAAT	0.521412
17	ACGGGCTTGGCGGAATC	0.173804
18	AACGGGCTTGGCAGAATC	1.91184
18	ACGGGCTTGGCAGAATCA	0.173804
19	AACGGGCTTGGCAGAATCA	0.173804
21	AACGGGCTTGGCAGAATCAGC	0.173804
22	ACGGGCTTGGCGGAATCAGCGG	1.04282
TGATATGTC
10	GTGATATGTC	0.173804
AAGAGATGT
10	AAAGAGATGT	0.695216
GGTCGCGCC
15	CGGGCGGGTCGCGCC	1.04282
TTTGGAAAC
13	TTGCTTTGGAAAC	0.695216
TGGTGACTC
10	ATGGTGACTC	3.82369
11	TTTGGTGACTC	0.347608
12	CTTTGGTGACTC	1.04282
13	GCTTTGGTGACTC	1.21663
14	GGCTTTGGTGACTC	6.25694
14	TGCTTTGGTGACTC	0.173804
CCGATTGGA
27	ACCGATTGGATGGTTTAGTGAGGCCCT	0.347608
TCTTTTATG
10	ATCTTTTATG	3.47608
AGCGTCGCT
10	GAGCGTCGCT	0.173804
11	TGAGCGTCGCT	2.95467
11	GAGCGTCGCTT	0.521412
12	CTGAGCGTCGCT	3.12847
13	TCTGAGCGTCGCT	1.21663
14	GTCTGAGCGTCGCT	3.47608
15	TGTCTGAGCGTCGCT	3.82369
15	GTCTGAGCGTCGCTT	0.521412
16	CTGTCTGAGCGTCGCT	5.38792
17	CTGTCTGAGCGTCGCTT	2.60706
17	CCTGTCTGAGCGTCGCT	1.73804
19	CGCCTGTCTGAGCGTCGCT	1.56424
AGGCCGAAG
10	AAGGCCGAAG	0.695216
11	GAAGGCCGAAG	0.86902
12	TGAAGGCCGAAG	0.173804
13	TTGAAGGCCGAAG	0.86902
14	TTTGAAGGCCGAAG	2.60706
15	CTTTGAAGGCCGAAG	1.56424
16	ACTTTGAAGGCCGAAG	5.56173
17	AACTTTGAAGGCCGAAG	8.51639
18	GAACTTTGAAGGCCGAAG	15.99
19	AGAACTTTGAAGGCCGAAG	66.5669
19	GAACTTTGAAGGCCGAAGT	0.173804
20	GAGAACTTTGAAGGCCGAAG	74.3881
21	CGAGAACTTTGAAGGCCGAAG	207.522
21	TGAGAACTTTGAAGGCCGAAG	1.04282
21	CGAGAGCTTTGAAGGCCGAAG	0.521412
22	ACGAGAACTTTGAAGGCCGAAG	212.041
22	ATGAGAACTTTGAAGGCCGAAG	1.21663
23	AACGAGAACTTTGAAGGCCGAAG	77.8642
23	AATGAGAACTTTGAAGGCCGAAG	0.347608
24	AAACGAGAACTTTGAAGGCCGAAG	50.4031
24	CAACGAGAACTTTGAAGGCCGAAG	0.86902
25	CAAACGAGAACTTTGAAGGCCGAAG	124.965
25	AAACGAGAACTTTGAAGGCCGAAGT	0.347608
25	TCAACGAGAACTTTGAAGGCCGAAG	0.173804
26	TCAAACGAGAACTTTGAAGGCCGAAG	116.796
27	TTCAAACGAGAACTTTGAAGGCCGAAG	46.9271
27	CTCAAACGAGAACTTTGAAGGCCGAAG	0.173804
28	ATTCAAACGAGAACTTTGAAGGCCGAAG	62.5694
29	TATTCAAACGAGAACTTTGAAGGCCGAAG	33.718
29	GAGAACTTTGAAGGCCGAAGTGGAGAAGG	0.173804
30	ATATTCAAACGAGAACTTTGAAGGCCGAAG	20.5089
30	ATATTCAAATGAGAACTTTGAAGGCCGAAG	0.521412
CGTCGCGCG
11	TCGTCGCGCGC	1.91184
14	TCGTCGCGCGCGCG	0.173804
15	CGTCTCGTCGCGCGC	0.173804
28	ACACCCCCACCCCACGTCTCGTCGCGCG	0.347608
28	ACCCCACGTCTCGTCGCGCGCGCGTCCG	0.173804
ACAAAGACA
10	GACAAAGACA	0.173804
ATTAGCTAG
10	GATTAGCTAG	0.173804
TCTCGGGCC
12	CTCTCGGGCCCG	0.347608
AAAGCTGAA
16	CAAAGCTGAAACTTAA	1.73804
17	GCAAAGCTGAAACTTAA	0.347608
18	TGCAAAGCTGAAACTTAA	0.695216
19	TGCAAAGCTGAAACTTAAA	0.521412
19	TTGCAAAGCTGAAACTTAA	0.173804
21	GGTTGCAAAGCTGAAACTTAA	1.91184
22	TGGTTGCAAAGCTGAAACTTAA	0.173804
23	ATGGTTGCAAAGCTGAAACTTAA	1.39043
24	TATGGTTGCAAAGCTGAAACTTAC	0.173804
28	GGAGTATGGTTGCAAAGCTGAAACTTAA	0.347608
GTTGGTTTT
10	TGTTGGTTTT	0.347608
11	TTGTTGGTTTT	0.695216
11	GTGTTGGTTTT	0.173804
13	TTTTGTTGGTTTT	0.347608
15	TATTTTGTTGGTTTT	0.347608
16	TGTTGGTTTTCGGAAC	0.173804
24	TGTTGGTTTTCGGAACTGAGGCCA	2.95467
25	TTGTTGGTTTTCGGAACTGAGGCCA	1.04282
26	TTTGTTGGTTTTCGGAACTGAGGCCA	1.91184
27	TTTTGTTGGTTTTCGGAACTGAGGCCA	0.173804
28	ATTTTGTTGGTTTTCGGAACTGAGGCCA	0.695216
28	GGTTCTATTTTGTTGGTTTTCGGAACTG	0.173804
29	TTGTTGGTTTTCGGAACTGAGGCCATGAA	0.347608
29	TATTTTGTTGGTTTTCGGAACTGAGGCCA	0.173804
AGCCGGGTG
10	GAGCCGGGTG	0.347608
11	GGAGCCGGGTG	1.04282
12	TGGAGCCGGGTG	1.04282
AGGATCAAT
11	CGAGGATCAAT	0.347608
15	TTAATGAGGATCAAT	0.347608
16	TTTAATGAGGATCAAT	0.173804
TACTAAAAT
10	ATACTAAAAT	3.12847
GAGAAGAAC
CGCCGTGCC
15	TCGCCGTGCCTACCA	2.43326
19	GTAGTCGCCGTGCCTACCA	0.173804
TGAATTAAC
10	ATGAATTAAC	2.25945
11	AATGAATTAAC	1.04282
12	TAATGAATTAAC	0.695216
14	CATAATGAATTAAC	1.56424
15	GCATAATGAATTAAC	0.347608
19	TTCTGCATAATGAATTAAC	1.73804
24	ATACCTTCTGCATAATGAATTAAC	0.521412
TACCTGGTT
TTTGAAGGC
20	AAACGAGAACTTTGAAGGCC	1.73804
26	TCAAACGAGAACTTTGAAGGCCGAAT	1.39043
GATGTGATA
10	GGATGTGATA	0.521412
CCGCGGCCC
12	CCGCCGCGGCCC	0.347608
13	CCGCCGCGGCCCG	1.21663
GCCCGGTGC
11	CTGCCCGGTGC	0.86902
14	CGCCTGCCCGGTGC	0.173804
16	GACGCCTGCCCGGTGC	0.521412
19	GCTGACGCCTGCCCGGTGC	1.91184
ATTTCAAAC
10	CATTTCAAAC	0.173804
AGTTGTATG
10	CAGTTGTATG	0.173804
GAAACTTAA
10	TGAAACTTAA	1.39043
11	CTGAAACTTAA	0.695216
12	GCTGAAACTTAA	2.08565
14	AAGCTGAAACTTAA	0.86902
29	GGGAGTATGGTCGCAAGGCTGAAACTTAA	0.173804
ATTGCGCCG
17	TATTGCGCCGCTAGAGG	0.521412
20	TCGTATTGCGCCGCTAGAGG	0.173804
24	GCATTCGTATTGCGCCGCTAGAGG	0.521412
GTAATGGTG
GTGGTAATT
18	ATAACTGTGGTAATTCTA	1.04282
TGACGAAGC
11	GTGACGAAGCG	1.21663
TCGTACGAC
16	CTCGTACGACTCTTAG	0.347608
17	CTCGTACGACTCTTAGC	2.25945
18	CTCGTACGACTCTTAGCG	77.3428
19	CCTCGTACGACTCTTAGCG	0.521412
19	ACCTCGTACGACTCTTAGG	0.173804
20	ACCTCGTACGACTCTTAGCG	0.86902
20	GACCTCGTACGACTCTTAGC	0.173804
CCGACGTGG
10	GCCGACGTGG	1.21663
AGCGTTATC
10	AAGCGTTATC	0.347608
12	GCAAGCGTTATC	0.173804
14	ATGCAAGCGTTATC	0.521412
15	GATCCGAGCGTTATC	1.04282
19	AGAGGATGCAAGCGTTATC	0.173804
21	ACGTAGGGTGCGAGCGTTATC	1.56424
GGAGTGGAG
10	TGGAGTGGAG	1.04282
11	GTGGAGTGGAG	2.25945
CTCGTCGCC
GAGACCGTC
13	GTGGGAGACCGTC	0.173804
TACCATCTG
12	AGCTACCATCTG	1.56424
13	AAGCTACCATCTG	1.04282
14	GAAGCTACCATCTG	0.347608
15	CGAAGCTACCATCTG	0.695216
16	GCGAAGCTACCATCTG	1.91184
19	GGGGCGAAGCTACCATCTG	0.695216
21	ATGGGGCGAAGCTACCATCTG	0.347608
25	GCCAATGGGGCGAAGCTACCATCTG	0.695216
CGGAATCAC
10	TCGGAATCAC	0.173804
11	TTCGGAATCAC	0.521412
13	TGTTCGGAATCAC	1.21663
14	TTGTTCGGAATCAC	0.173804
16	CGTTGTTCGGAATCAC	0.695216
16	CGTTATCCGGAATCAC	0.173804
17	GCGTTGTTCGGAATCAC	3.82369
22	CTCAAGCGTTGTTCGGAATCAC	0.347608
AACGGCGGG
22	GGGTAAACGGCGGGAGTAACTA	1.21663
AGTATCCAT
10	GAGTATCCAT	0.695216
11	CGAGTATCCAT	1.39043
13	AACGAGTATCCAT	2.08565
14	TAACGAGTATCCAT	1.04282
15	TTAACGAGTATCCAT	3.47608
16	TTTAACGAGTATCCAT	2.08565
17	CTTTAACGAGTATCCAT	2.60706
GACTCTTAG
10	CGACTCTTAG	1.39043
11	CGACTCTTAGC	12.6877
11	GGACTCTTAGC	0.173804
12	CGACTCTTAGCG	250.625
12	ACGACTCTTAGC	1.04282
12	GGACTCTTAGCG	0.521412
13	CGACTCTTAGTGG	199.179
13	CGACTCTTAGCAG	100.806
13	ACGACTCTTAGCG	17.9018
13	GGACTCTTAGCAG	0.86902
13	TACGACTCTTAGG	0.173804
14	TACGACTCTTAGCG	6.95216
14	GTACGACTCTTAGC	1.21663
15	GTACGACTCTTAGCG	32.1537
15	CGTACGACTCTTAGC	1.73804
16	CGTACGACTCTTAGCG	52.1412
16	GTAGGACTCTTAGCAG	0.347608
CTTGAGTGG
10	GCTTGAGTGG	3.82369
TGACAGTAC
10	TTGACAGTAC	0.173804
TAGTGGGCC
10	CTAGTGGGCC	0.173804
CCGAGGTGG
11	GGCCGAGGTGG	0.695216
GGGTCGGCC
11	CTGGGTCGGCC	0.173804
TTCGAAGAC
23	GAGTCGGAGGTTCGAAGACGATC	1.39043
AGTTTTTGG
10	GAGTTTTTGG	0.521412
AGGGACAGT
12	ATAGGGACAGTC	0.173804
15	ACAGGGACAGTCGGG	0.173804
18	ATGATTAAGAGGGACAGT	0.521412
CTACAGTCC
12	CTCTACAGTCCA	0.173804
GGCCGGACC
10	GGGCCGGACC	0.347608
11	GGGGCCGGACC	0.347608
TAGGAATCA
10	CTAGGAATCA	0.347608
TGCGCTGGA
18	GTGCGCTGGATTATGACT	0.173804
AAGCGTCGC
16	CCTTGGAAAGCGTCGC	0.173804
AGCTGGGCG
10	GAGCTGGGCG	2.43326
11	GGAGCTGGGCG	1.04282
12	TGGAGCTGGGCG	0.347608
13	GTGGAGCTGGGCG	3.30228
13	ATGGAGCTGGGCG	0.173804
GGGTCGGTC
11	TGGGTCGGTCG	0.173804
16	AGGGCTGGGTCGGTCG	0.173804
22	AGGGCTGGGTCGGTCGGGCTGG	0.347608
25	GGGCTGGGTCGGTCGGGCTGGGGCG	0.173804
27	AGGGCTGGGTCGGTCGGGCTGGGGCGC	0.521412
28	TGGGCTGGGTCGGTCGGGCTGGGGCGCG	0.173804
GTGGACGGT
19	CCGTGGACGGTGTGAGGCC	0.347608
CCCGTCGCC
12	CTCCCGTCGCCG	0.521412
CGGCGGGAA
11	GGCGGCGGGAA	0.521412
AGGGCCCCG
10	AAGGGCCCCG	0.347608
AGCCGGCGG
10	AAGCCGGCGG	0.173804
14	AAGCCGGCGGGAGC	0.173804
15	GAAGCCGGCGGGAGC	0.173804
16	AGAAGCCGGCGGGAGC	0.86902
17	GAGAAGCCGGCGGGAGC	0.173804
CGCGCCCGA
15	CCTGAACGCGCCCGA	0.347608
16	CCCTGAACGCGCCCGA	0.173804
17	ACGCGCCCGATCTCGTC	1.39043
18	AACGCGCCCGATCTCGTC	1.21663
19	GAACGCGCCCGATCTCGTC	1.73804
20	ACCACCCTGAACGCGCCCGA	1.04282
21	TACCACCCTGAACGCGCCCGA	0.86902
26	TGAACGCGCCCGATCTCGTCTGATCT	0.173804
CAGACTAAG
11	CTCAGACTAAG	0.347608
TCTGAGCGG
11	ACTCTGAGCGG	2.43326
12	GCCTCTGAGCGG	0.347608
13	TCCCTCTGAGCGG	0.173804
ACTCTTAGC
11	AACTCTTAGCG	0.173804
GGGTGACGG
12	CGGGTGACGGGC	0.173804
14	AGGGGTGACGGCGT	0.173804
CCGTCGTGG
10	GCCGTCGTGG	3.64988
11	GGCCGTCGTGG	0.347608
GATAACTGG
11	CTGATAACTGG	0.521412
18	GGATAACTGGCTTGTGGC	0.173804
AGGGGGACG
11	AGAGGGGGACG	1.04282
12	AGAGGGGGACGG	0.521412
13	GAAGAGGGGGACG	0.521412
14	GAAGAGGGGGACGG	0.173804
CGTTCGTCT
10	TCGTTCGTCT	0.173804
GAGGACCGG
14	CGAGAGGACCGGGA	0.173804
18	GAGAGGACCGGGATGGAC	1.91184
19	TTAGTACGAGAGGACCGGG	0.86902
19	TAGTACGAGAGGACCGGGA	0.173804
19	AGTACGAGAGGACCGGAGT	0.173804
20	TACGAGAGGACCGGAGTGGA	0.173804
TTTGCGGCT
15	TTTTTGCGGCTGTCC	0.173804
CCCCGGGAC
15	GAAAGACCCCGGGAC	0.347608
ACGGAAAGA
18	GCGACAGGACGGAAAGAC	0.173804
GTCATGGAA
18	GACGGTGGTCATGGAAGT	0.173804
CGACTTGAA
10	ACGACTTGAA	0.86902
CTGGCGGGC
10	TCTGGCGGGC	0.173804
CCGTCGCGT
GTTGGGACC
11	CGTTGGGACCC	0.695216
13	TGTTGGGACCCGA	0.173804
16	TGTTGGGACCCGAAAG	0.173804
18	ATAGCTGTTGGGACCCGA	0.173804
22	AGCATAGCTGTTGGGACCCGAA	0.173804
24	CGTTGGGACCCGAAAGATGGTGAA	0.173804
GATGTCTGTG
11	TGATGTCTGTG	1.21663
12	ATGATGTCTGTG	0.695216
13	TATGATGTCTGTG	4.3451
15	GTTATGATGTCTGTG	0.521412
17	ATGTTATGATGTCTGTG	1.04282
18	TTTGTTATGATGTCTGTG	1.73804
19	TTTTGTTATGATGTCTGTG	1.39043
20	TTTTTGTTATGATGTCTGTG	2.08565
21	TTTTTTGTTATGATGTCTGTG	1.56424
24	AAATTTTTTGTTATGATGTCTGTG	1.04282
25	GAAATTTTTTGTTATGATGTCTGTG	0.521412
GAGCCGGGCG
11	GGAGCCGGGCG	50.7508
12	TGGAGCCGGGCG	57.3553
12	GGGAGCCGGGCG	0.521412
13	GTGGAGCCGGGCG	30.0681
14	CGTGGAGCCGGGCG	45.7104
14	GGTGGAGCCGGGCG	0.173804
15	GCGTGGAGCCGGGCG	45.5366
16	GGCGTGGAGCCGGGCG	87.2496
17	TGGCGTGGAGCCGGGCG	80.8188
18	CTGGCGTGGAGCCGGGCG	121.315
19	GCTGGCGTGGAGCCGGGCG	78.5594
20	CGCTGGCGTGGAGCCGGGCG	50.9246
20	GGCTGGCGTGGAGCCGGGCG	3.47608
21	TCGCTGGCGTGGAGCCGGGCG	130.874
22	CTCGCTGGCGTGGAGCCGGGCG	43.1034
23	GCTCGCTGGCGTGGAGCCGGGCG	25.0278
24	GGCTCGCTGGCGTGGAGCCGGGCG	15.2947
25	CGGCTCGCTGGCGTGGAGCCGGGCG	9.21161
26	CCGGCTCGCTGGCGTGGAGCCGGGCG	2.43326
27	CCCGGCTCGCTGGCGTGGAGCCGGGCG	0.173804
28	GCCCGGCTCGCTGGCGTGGAGCCGGGCG	0.347608
29	AGCCCGGCTCGCTGGCGTGGAGCCGGGCG	0.521412
30	AAGCCCGGCTCGCTGGCGTGGAGCCGGGCG	0.521412
CTAGGAATAA
11	GCTAGGAATAA	29.8943
11	ACTAGGAATAA	1.21663
12	AGCTAGGAATAA	55.0959
12	GGCTAGGAATAA	1.04282
12	CGCTAGGAATAA	0.173804
13	CAGCTAGGAATAA	54.7482
13	GAGCTAGGAATAA	2.78086
13	AAGCTAGGAATAA	0.695216
14	GCAGCTAGGAATAA	80.4712
14	TCAGCTAGGAATAA	1.04282
14	GAAGCTAGGAATAA	0.173804
15	CGCAGCTAGGAATAA	64.4813
15	GGCAGCTAGGAATAA	3.30228
15	TGCAGCTAGGAATAA	0.347608
16	CCGCAGCTAGGAATAA	37.0202
16	GCGCAGCTAGGAATAA	0.86902
16	CTGCAGCTAGGAATAA	0.347608
16	CCTCAGCTAGGAATAA	0.173804
17	ACCGCAGCTAGGAATAA	80.1236
17	TCCGCAGCTAGGAATAA	0.347608
17	AACGCAGCTAGGAATAA	0.347608
18	TACCGCAGCTAGGAATAA	28.5038
18	TACTGCAGCTAGGAATAA	1.21663
19	ATACCGCAGCTAGGAATAA	26.592
19	GTACCGCAGCTAGGAATAA	2.95467
19	TTACCGCAGCTAGGAATAA	0.521412
20	GATACCGCAGCTAGGAATAA	64.8289
21	GGATACCGCAGCTAGGAATAA	21.3779
21	TGATACCGCAGCTAGGAATAA	0.86902
22	TGGATACCGCAGCTAGGAATAA	40.3225
22	TGGATACCTCAGCTAGGAATAA	0.173804
22	CTGGATACCCAGCTAGGAATAA	0.173804
23	CTGGATACCGCAGCTAGGAATAA	31.9799
24	GCTGGATACCGCAGCTAGGAATAA	4.17129
24	CCTGGATACCGCAGCTAGGAATAA	3.47608
25	GCCTGGATACCGCAGCTAGGAATAA	3.12847
26	CGCCTGGATACCGCAGCTAGGAATAA	15.99
27	CCGCCTGGATACCGCAGCTAGGAATAA	15.4686
27	GCGCCTGGATACCGCAGCTAGGAATAA	1.21663
28	GCCGCCTGGATACCGCAGCTAGGAATAA	152.252
28	GCCGCCTGGATACCTCAGCTAGGAATAA	0.521412
28	CCCGCCTGGATACCGCAGCTAGGAATAA	0.173804
29	AGCCGCCTGGATACCGCAGCTAGGAATAA	395.23
29	GGCCGCCTGGATACCGCAGCTAGGAATAA	6.43075
29	AGCCGCCTGGATACCTCAGCTAGGAATAA	0.521412
29	CGCCGCCTGGATACCGCAGCTAGGAATAA	0.347608
29	ACCCGCCTGGATACCGCAGCTAGGAATAA	0.347608
29	AGACGCCTGGATACCGCAGCTAGGAATAA	0.173804
29	AACCGCCTGGATACCGCAGCTAGGAATAA	0.173804
30	GAGCCGCCTGGATACCGCAGCTAGGAATAA	19.9875
30	AAGCCGCCTGGATACCGCAGCTAGGAATAA	4.17129
CATGGAATAA
11	GCATGGAATAA	40.8439
12	TGCATGGAATAA	32.3275
12	AGCATGGAATAA	2.95467
13	GTGCATGGAATAA	131.57
13	CAGCATGGAATAA	2.25945
13	TAGCATGGAATAA	1.04282
14	GGTGCATGGAATAA	5.38792
14	CCAGCATGGAATAA	1.04282
15	TGGTGCATGGAATAA	3.99749
15	ATTAGCATGGAATAA	0.347608
16	ATGGTGCATGGAATAA	1.91184
17	AATGGTGCATGGAATAA	3.30228
18	TAATGGTGCATGGAATAA	0.347608
19	ATAATGGTGCATGGAATAA	7.12596
ACGGTGGCCA
11	GACGGTGGCCA	21.3779
11	TACGGTGGCCA	0.173804
12	GGACGGTGGCCA	42.0606
12	AGACGGTGGCCA	0.695216
13	AGGACGGTGGCCA	99.5897
13	TGGACGGTGGCCA	0.347608
13	CGGACGGTGGCCA	0.173804
14	CAGGACGGTGGCCA	757.959
14	CCGGACGGTGGCCA	1.04282
15	GCAGGACGGTGGCCA	80.8188
15	GCCGGACGGTGGCCA	0.695216
15	AGCAGACGGTGGCCA	0.521412
16	AGCAGGACGGTGGCCA	249.582
16	AGCCGGACGGTGGCCA	2.95467
17	CAGCAGGACGGTGGCCA	61.8742
17	CAGCCGGACGGTGGCCA	0.347608
18	ACAGCAGGACGGTGGCCA	24.5064
19	GACAGCAGGACGGTGGCCA	31.6323
20	AGACAGCAGGACGGTGGCCA	29.1991
20	AGGACGGTGGCCATGGAAGT	1.21663
21	TAGACAGCAGGACGGTGGCCA	21.5517
21	CAGGACGGTGGCCATGGAAGT	3.12847
21	CAGACAGCCGGACGGTGGCCA	1.21663
21	TAGACAGCCGGACGGTGGCCA	0.347608
22	ATAGACAGCAGGACGGTGGCCA	30.7633
22	ATAGACAGCCGGACGGTGGCCA	0.347608
23	TATAGACAGCAGGACGGTGGCCA	42.582
23	CAGGACGGTGGCCATGGAAGTCG	0.173804
24	ATATAGACAGCAGGACGGTGGCCA	17.0328
25	GATATAGACAGCAGGACGGTGGCCA	24.3326
26	TGATATAGACAGCAGGACGGTGGCCA	32.8489
27	TTGATATAGACAGCAGGACGGTGGCCA	8.34259
27	AGACAGCAGGACGGTGGCCATGGAAGT	0.521412
28	GTTGATATAGACAGCAGGACGGTGGCCA	2.95467
28	TAGACAGCAGGACGGTGGCCATGGAAGT	0.86902
29	GGTTGATATAGACAGCAGGACGGTGGCCA	0.173804
30	TGGTTGATATAGACAGCAGGACGGTGGCCA	0.695216
ACCCGGCGGC
AAGATAAAAT
11	AAAGATAAAAT	0.521412
12	AAAGATAAAATT	6.08314
12	AAAAGATAAAAT	0.86902
12	GAAAGATAAAAT	0.173804
13	AAAAGATAAAATT	1.21663
GAGAGGTGAG
11	AGAGAGGTGAG	0.86902
12	GGGAGAGGTGAG	1.21663
13	GGAGAGAGGTGAG	1.56424
13	CGGGAGAGGTGAG	0.173804
14	CCGAGAGAGGTGAG	3.12847
14	TCGAGAGAGGTGAG	2.43326
14	CCGGGAGAGGTGAG	1.21663
15	TTCGAGAGAGGTGAG	0.521412
16	GTTCGAGAGAGGTGAG	3.82369
18	GAGTTCGAGAGAGGTGAG	1.39043
21	CTTGAGTTCGAGAGAGGTGAG	0.695216
22	TCTTGAGTTCGAGAGAGGTGAG	0.173804
TCAGTTTTAG
11	ATCAGTTTTAG	1.56424
12	TATCAGTTTTAG	1.91184
CCAAAGTCTT
11	ACCAAAGTCTT	2.25945
12	AACCAAAGTCTT	3.47608
13	AAACCAAAGTCTT	8.34259
14	GAAACCAAAGTCTT	3.30228
18	GCGGGAAACCAAAGTCTT	1.39043
AGAGGGGGAC
12	GAAGAGGGGGAC	0.347608
13	CGAAGAGGGGGAC	1.21663
CCCCCGTCCC
12	CTCCCCCGTCCC	0.347608
GTGCCTACCA
11	CGTGCCTACCA	0.521412
12	ACGTGCCTACCA	0.695216
AAGAGGAAAG
11	GAAGAGGAAAG	5.56173
12	AGAAGAGGAAAG	4.17129
12	TGAAGAGGAAAG	2.43326
13	CAGAAGAGGAAAG	7.12596
14	GCAGAAGAGGAAAG	4.5189
16	GTGCAGAAGAGGAAAG	4.5189
17	AGTGCAGAAGAGGAAAG	2.25945
18	GAGTGCAGAAGAGGAAAG	2.43326
19	TGAGTGCAGAAGAGGAAAG	2.08565
20	TTGAGTGCAGAAGAGGAAAG	1.39043
21	CTTGAGTGCAGAAGAGGAAAG	2.78086
22	ACTTGAGTGCAGAAGAGGAAAG	2.25945
23	GACTTGAGTGCAGAAGAGGAAAG	6.08314
23	AACTTGAGTGCAGAAGAGGAAAG	1.39043
24	AGACTTGAGTGCAGAAGAGGAAAG	2.25945
26	GGAGACTTGAGTGCAGAAGAGGAAAG	0.86902
30	ACTGGGAGACTTGAGTGCAGAAGAGGAAAG	0.86902
CGGACGAGCA
11	GCGGACGAGCA	0.347608
12	AGCGGACGAGCA	0.521412
13	GAGCGGACGAGCA	0.347608
GTCTGGTAAT
11	AGTCTGGTAAT	0.347608
12	GAGTCTGGTAAT	8.34259
12	GTGTCTGGTAAT	2.25945
13	CGAGTCTGGTAAT	2.25945
14	TCGAGTCTGGTAAT	0.347608
15	TTCGAGTCTGGTAAT	0.521412
16	TTTCGAGTCTGGTAAT	1.04282
GAGGATCCAT
11	CGAGGATCCAT	4.3451
12	ACGAGGATCCAT	3.30228
13	AACGAGGATCCAT	9.73302
14	TAACGAGGATCCAT	4.17129
15	TTAACGAGGATCCAT	2.60706
16	TTTAACGAGGATCCAT	5.04031
16	CTTAACGAGGATCCAT	0.173804
17	CTTTAACGAGGATCCAT	3.64988
17	CTTTAATGAGGATCCAT	0.347608
18	GCTTCCGCGAGGATCCAT	0.695216
23	TAAATCCTTTAACGAGGATCCAT	1.21663
26	CTTTAAATCCTTTAACGAGGATCCAT	1.21663
27	ACTTTAAATCCTTTAACGAGGATCCAT	1.73804
28	CACTTTAAATCCTTTAACGAGGATCCAT	6.60455
GTGGGCGGGC
12	GGTGGGCGGGCG	0.173804
AGCATGGTAA
11	GAGCATGGTAA	41.8868
CCCAAAGTGC
11	TCCCAAAGTGC	0.521412
12	CTCCCAAAGTGC	1.04282
CCCGGTCGGA
17	GCCCCGGTCGGATGTGG	1.91184
21	CCCCGGTCGGATGTGGAACGG	1.04282
GAAGCCCGGC
11	AGAAGCCCGGC	4.5189
AGTACTTGGA
14	TGTTAGTACTTGGA	0.521412
15	TGGTTAGTACTTGGA	1.04282
18	GCCTGGTTAGTACTTGGA	0.347608
20	GGGCCTGGTTAGTACTTGGA	0.521412
23	TAGTACTTGGATGGGAGACTGCC	0.86902
23	TAGTACTTGGATGGGAGATCGCC	0.173804
23	GTAGTACTTGGATGGGAGACCCC	0.173804
23	TAGTACTTGGATGGGAGACCTCC	0.173804
24	TTAGTACTTGGATGGGAGACTGCC	0.173804
25	GTTAGTACTTGGATGGGAGACTGCC	1.39043
25	GGGTCGGGCCTGGTTAGTACTTGGA	1.04282
25	GTTAGTACTTGGATGGGAGATCGCC	0.695216
25	GTTAGTACTTGGATGGGAGACCACC	0.347608
25	GTTAGTACTTGGATGGGAGACCTCC	0.173804
26	AGGGTCGGGCCTGGTTAGTACTTGGA	0.173804
27	CAGGGTCGGGCCTGGTTAGTACTTGGA	0.173804
28	GCAGGGTCGGGCCTGGTTAGTACTTGGA	0.173804
30	AAGCAGGGTCGGGCCTGGTTAGTACTTGGA	0.521412
TTCGGGGACA
12	CCTTCGGGGACA	0.86902
12	CTTCGGGGACAT	0.695216
ATTGAAGCTT
11	GATTGAAGCTT	0.521412
AGCGGTCGGC
17	CGAGCGGTCGGCGTCCC	0.521412
CCTATAAGAC
11	ACCTATAAGAC	1.04282
13	CTACCTATAAGAC	0.86902
14	CCTACCTATAAGAC	1.21663
17	TAACCTACCTATAAGAC	0.521412
24	ACGTGGGTAACCTACCTATAAGAC	0.347608
TAAGGCGAGG
12	CTAAGGCGAGGC	0.173804
GAGTCGGGCG
11	GGAGTCGGGCG	0.173804
GGAGGGTCAT
14	CCGTGGAGGGTCAT	0.173804
15	ACCGTGGAGGGTCAT	1.56424
18	TCAACCGTGGAGGGTCAT	0.86902
19	CTCAACCGTGGAGGGTCAT	0.521412
19	GTGGAGGGTCATTGGAAAC	0.173804
20	CGGGGAGGGTCATTGGAAAC	2.60706
20	GCTCAACCGTGGAGGGTCAT	0.173804
21	GGCTCAACCGTGGAGGGTCAT	5.04031
21	GGCTCAACCGGGGAGGGTCAT	2.25945
21	CCGTGGAGGGTCATTGGAAAC	0.347608
22	ACCGTGGAGGGTCATTGGAAAC	2.95467
22	CGGCTCAACCGTGGAGGGTCAT	1.91184
28	GGCTCAACCGTGGAGGGTCATTGGAAAC	0.173804
GAGAGGTTGG
11	GGAGAGGTTGG	0.521412
GAGCGGGCGG
17	TCTTGGGAGCGGGCGGG	0.173804
21	TTGGGAGCGGGCGGGCGGTCG	0.173804
CGCGTCGGTC
11	GCGCGTCGGTC	0.173804
12	GGCGCGTCGGTC	0.173804
AAAACTGACA
11	GAAAACTGACA	0.695216
AATCTGTTCT
12	TAAATCTGTTCT	1.04282
GCGGGCGGAC
CTTTACCTTC
TAGGGGAGAT
11	GTAGGGGAGAT	1.56424
12	GGTAGGGGAGAT	1.73804
13	CGGTAGGGGAGAT	0.173804
18	GAGTGCGGTAGGGGAGAT	2.08565
TTCGTGATGG
12	TTTCGTGATGGG	0.173804
GGTCCCGGGT
11	AGGTCCCGGGT	4.3451
ACGACTTAAA
12	GACGACTTAAAT	1.21663
14	CAGACGACTTAAAT	3.82369
15	GCAGACGACTTAAAT	1.39043
15	TGCAGACGACTTAAA	0.695216
19	CTTTGCAGACGACTTAAAT	2.60706
GGGGGATGCG
12	GGGGGGATGCGC	0.173804
AGGCCTACCA
11	GAGGCCTACCA	0.173804
18	TAGGATAGAGGCCTACCA	0.521412
27	TTTCGATGGTAGGATAGAGGCCTACCA	0.173804
GGCTCCGGGA
11	CGGCTCCGGGA	0.695216
12	CGGCTCCGGGAC	0.347608
AGTGTAGAGG
12	GGAGTGTAGAGG	1.91184
TCTGGCATGT
11	CTCTGGCATGT	1.91184
12	CCTCTGGCATGT	4.17129
12	GCTCTGGCATGT	0.173804
12	ACTCTGGCATGT	0.173804
13	GCCTCTGGCATGT	4.86651
14	AGCCTCTGGCATGT	4.69271
15	CAGCCTCTGGCATGT	3.12847
16	ACAGCCTCTGGCATGT	1.21663
17	AACAGCCTCTGGCATGT	2.25945
18	GAACAGCCTCTGGCATGT	2.43326
19	TGAACAGCCTCTGGCATGT	0.695216
20	GTGAACAGCCTCTGGCATGT	2.25945
21	GGTGAACAGCCTCTGGCATGT	0.695216
22	AGGTGAACAGCCTCTGGCATGT	0.521412
23	AAGGTGAACAGCCTCTGGCATGT	1.56424
26	TCCAAGGTGAACAGCCTCTGGCATGT	0.86902
27	CTCCAAGGTGAACAGCCTCTGGCATGT	0.86902
28	TCTCCAAGGTGAACAGCCTCTGGCATGT	0.347608
29	GTCTCCAAGGTGAACAGCCTCTGGCATGT	1.39043
30	GGTCTCCAAGGTGAACAGCCTCTGGCATGT	1.21663
CCACCCGAGA
18	AGCCACCCGAGATTGAGC	0.173804
GCGGTAGAGA
16	ATCCGGCGGTAGAGAG	1.04282
GGATGACTTG
11	CGGATGACTTG	0.347608
ACGGTGGTCA
11	GACGGTGGTCA	6.08314
12	GGACGGTGGTCA	1.91184
13	AGGACGGTGGTCA	1.56424
13	GGGACGGTGGTCA	0.347608
14	CAGGACGGTGGTCA	4.3451
15	GCAGGACGGTGGTCA	4.3451
16	AGCAGGACGGTGGTCA	1.04282
17	CAGCAGGACGGTGGTCA	0.695216
18	ACAGCAGGACGGTGGTCA	1.21663
19	GACAGCAGGACGGTGGTCA	0.695216
21	AAGACAGCAGGACGGTGGTCA	0.173804
22	GAAGACAGCAGGACGGTGGTCA	0.173804
23	TTAAGACAGCAGGACGGTGGTCA	0.347608
24	ATTAAGACAGCAGGACGGTGGTCA	0.173804
26	CGATTAAGACAGCAGGACGGTGGTCA	0.173804
27	TCGATTAAGACAGCAGGACGGTGGTCA	0.173804
30	TGGTCGATTAAGACAGCAGGACGGTGGTCA	0.173804
AAGGGTTGGG
TGACGGAGCC
11	CTGACGGAGCC	0.173804
15	CACTGACGGAGCCAG	0.521412
17	TACACTGACGGAGCCAG	0.173804
20	CGCTACACTGACGGAGCCAG	0.173804
TGGAATGGAA
12	AATGGAATGGAA	0.86902
CTGTAAACGA
18	AGTCCACACTGTAAACGA	0.347608
CCGCTAGAGG
13	GCGCCGCTAGAGG	1.21663
15	TTGCGCCGCTAGAGG	0.521412
GACCCCGGGA
13	TAGGACCCCGGGA	0.173804
CCGACGATCG
CGTCAAACAA
11	CCGTCAAACAA	0.86902
12	CCCGTCAAACAA	0.347608
AAGACTGAAG
13	TTGAAGACTGAAG	1.39043
15	ATTTGAAGACTGAAG	1.21663
16	ACTTTGAAGACTGAAG	4.86651
17	AACTTTGAAGACTGAAG	1.39043
21	CGAGAACTTTGAAGACTGAAG	3.12847
21	TGAGAACTTTGAAGACTGAAG	0.347608
25	CAAATGAGAACTTTGAAGACTGAAG	0.173804
GCAGAAGAGG
15	TGCAGAAGAGGAGAG	0.695216
16	GTGCAGAAGAGGAGAG	0.86902
19	TGAGTGCAGAAGAGGAGAG	0.695216
22	ACTTGAGTGCAGAAGAGGAGAG	6.43075
23	GACTTGAGTGCAGAAGAGGAGAG	4.17129
24	GAACTTGAGTGCAGAAGAGGAGAG	1.56424
25	GAGACTTGAGTGCAGAAGAGGAGAG	1.04282
30	ACTGGGGAACTTGAGTGCAGAAGAGGAGAG	0.86902
CTCTTAGAGG
11	ACTCTTAGAGG	2.78086
12	AACTCTTAGAGG	0.173804
13	CAACTCTTAGAGG	0.173804
GGTCGGCGTC
GGGGGTTTGG
11	GGGGGGTTTGG	0.86902
GGCGCGGGCC
11	GGGCGCGGGCC	0.86902
18	CTAGGGCGCGGGCCCGGG	0.695216
29	AGCCTTGAAGCCTAGGGCGCGGGCCCGGG	0.347608
GCCCAAACCC
11	AGCCCAAACCC	0.695216
12	GAGCCCAAACCC	2.25945
13	GGAGCCCAAACCC	1.73804
CGATCTCGTC
14	CGCCCGATCTCGTC	0.86902
15	GCGCCCGATCTCGTC	0.86902
18	CGCCCGATCTCGTCTGAT	0.173804
GAGAGGTTAG
11	GGAGAGGTTAG	1.21663
ACGACTTACA
12	GACGACTTACAT	0.173804
AAGAGTGTAA
13	TCAAAGAGTGTAA	0.695216
GTAGGATAAG
11	TGTAGGATAAG	1.39043
12	GTGTAGGATAAG	4.3451
13	GGTGTAGGATAAG	1.56424
14	AGGTGTAGGATAAG	1.39043
15	GAGGTGTAGGATAAG	1.39043
16	AGAGGTGTAGGATAAG	0.347608
17	GAGAGGTGTAGGATAAG	0.521412
18	TGAGAGGTGTAGGATAAG	0.173804
19	TTGAGAGGTGTAGGATAAG	1.21663
20	CTTGAGAGGTGTAGGATAAG	0.695216
21	ACTTGAGAGGTGTAGGATAAG	0.347608
22	GACTTGAGAGGTGTAGGATAAG	0.695216
23	TGACTTGAGAGGTGTAGGATAAG	0.173804
24	ATGACTTGAGAGGTGTAGGATAAG	0.521412
25	AATGACTTGAGAGGTGTAGGATAAG	0.173804
26	AAATGACTTGAGAGGTGTAGGATAAG	0.86902
27	GAAATGACTTGAGAGGTGTAGGATAAG	0.86902
28	TGAAATGACTTGAGAGGTGTAGGATAAG	1.04282
29	GTGAAATGACTTGAGAGGTGTAGGATAAG	0.521412
30	TGTGAAATGACTTGAGAGGTGTAGGATAAG	0.521412
ACGATCGGTA
11	GACGATCGGTA	0.521412
13	ACGACGATCGGTA	1.21663
TCTCTGTCCA
11	ATCTCTGTCCA	1.91184
11	TTCTCTGTCCA	0.521412
12	CTTCTCTGTCCA	4.69271
14	CTCTTCTCTGTCCA	0.173804
GTGTGGCGGG
11	GGTGTGGCGGG	0.173804
GAAACTCTGA
11	GGAAACTCTGA	0.173804
14	AGAGGAAACTCTGA	1.04282
GGTAGAGCAC
13	GGAGGTAGAGCAC	1.04282
14	AGGGGGTAGAGCAC	1.21663
15	CCGGAGGTAGAGCAC	1.21663
16	GAGGTAGAGCACTGTT	2.78086
18	TGGAGGTAGAGCACTGTT	2.25945
18	ATGGAGGTAGAGCACTGT	1.04282
18	GGGGTAGAGCACTGAATG	0.347608
19	TTGGAGGTAGAGCACTGTT	1.04282
20	ATTGGAGGTAGAGCACTGTT	1.56424
20	CTTGGAGGTAGAGCACTGTT	0.173804
22	ATCTTGGAGGTAGAGCACTGTT	1.73804
GCGCCGGGCG
11	GGCGCCGGGCG	0.173804
GGTGGGGTCG
14	GGGGTGGGGTCGGC	0.173804
CTCGCTGGCG
14	TCGGCTCGCTGGCG	0.173804
CTCGCTGGCC
26	GGCGTCCGGTGAGCTCTCGCTGGCCC	0.173804
TCAGGATAGC
12	CCTCAGGATAGC	0.173804
13	CTCAGGATAGCTG	0.173804
15	TTCCCTCAGGATAGC	0.173804
17	GTTTCCCTCAGGATAGC	0.173804
18	AGTTTCCCTCAGGATAGC	0.347608
CATGTGGCGT
16	CGGGACATGTGGCGTA	0.173804
18	GGACATGTGGCGTACGGA	2.08565
18	CGCGGGACATGTGGCGTA	0.173804
19	GGACATGTGGCGTACGGAA	2.25945
19	GGGACATGTGGCGTACGGA	0.86902
20	CGGGACATGTGGCGTACGGA	0.173804
22	GGGACATGTGGCGTACGGAAGA	0.173804
24	GCGGGACATGTGGCGTACGGAAGA	1.73804
AGGGACGGCC
15	AGAGGGACGGCCGGG	0.86902
16	ATTAAGAGGGACGGCC	0.173804
CTGGGGCGGC
13	TGGCTGGGGCGGC	0.347608
14	GGCTGGGGCGGCAC	0.173804
16	TTGGCTGGGGCGGCAC	0.173804
18	GAGTTTGGCTGGGGCGGC	0.173804
20	GAGTTTGGCTGGGGCGGCAC	0.173804
26	CAGGTGGGGAGTTTGGCTGGGGCGGC	0.173804
29	CAGGTGGGGAGTTTGGCTGGGGCGGCACA	0.173804
GGGGGCGTGG
24	CTGGGGGCGTGGAGCGGTCGGGCG	0.173804
GAAAAAGCCA
11	AGAAAAAGCCA	0.173804
TAGGGGAGCC
11	GTAGGGGAGCC	0.173804
13	GGGTAGGGGAGCC	0.173804
CCGCCGGCCC
11	TCCGCCGGCCC	1.04282
AGAGATGGGC
17	CTGAGAGATGGGCGAGC	1.04282
21	AGTCGGTCCTGAGAGATGGGC	0.521412
22	AGTCGGTCCTGAGAGATGGGCG	0.173804
TGAAAATGGA
17	CTGAAAATGGATGGCGC	0.521412
17	CCTGAAAATGGATGGCG	0.173804
CCATGGAAGT
11	GCCATGGAAGT	1.04282
12	GGCCATGGAAGT	0.173804
13	TGGCCATGGAAGT	1.04282
15	GGTGGCCATGGAAGT	0.347608
22	TGGCCATGGAAGTCGGAATCCG	0.173804
23	GTGGCCATGGAAGTCGGAATCCG	0.695216
GGGAATGGGT
CGCCCCGAGA
26	TCGCCCCGAGAGAGGGGCCCGTGCCT	0.695216
CCGGCGGCGC
12	TCCCGGCGGCGC	0.173804
12	CCCGGCGGCGCG	0.173804
GGGGCGGCGC
12	CGGGGGCGGCGC	0.173804
13	GGGGGGCGGCGCG	0.173804
GCGTCGGGCC
25	GCTGGAGCGTCGGGCCCATACCCGG	0.347608
TGAGCGTCGC
12	TCTGAGCGTCGC	0.347608
ACGCACGGCC
18	GTCTAAGTACGCACGGCC	0.521412
GAGGGAGCCT
14	CGGAGAGGGAGCCT	0.173804
15	CCGGAGAGGGAGCCT	0.173804
16	TCCGGAGAGGGAGCCT	0.173804
16	GAGAGGGAGCCTGAGA	0.173804
21	TCCGGAGAGGGAGCCTGAGAA	0.521412
CGAACGTCTG
17	ATTCGAACGTCTGCCCT	0.173804
ACTGGGGCGG
17	AGTTTGACTGGGGCGGT	0.173804
19	GTTTGACTGGGGCGGTCTC	0.173804
CGGAAGGGCA
17	TGACGGAAGGGCACCAC	0.173804
26	AATTGACGGAAGGGCACCACCAGGAT	0.86902
GGGGGGGACT
GAGGAACAAT
11	CGAGGAACAAT	0.86902
13	AACGAGGAACAAT	0.173804
15	TTAACGAGGAACAAT	1.21663
16	CTTAACGAGGAACAAT	0.521412
22	CGAGGAACAATTGGAGGGCAAG	0.173804
AAGGGGGACT
11	TAAGGGGGACT	0.521412
12	TAAGGGGGACTC	0.173804
GCACTGAATG
11	AGCACTGAATG	2.60706
12	GAGCACTGAATG	75.0833
13	AGAGCACTGAATG	0.173804
TACTGTAGCC
11	TTACTGTAGCC	0.173804
13	CTTTACTGTAGCC	0.347608
16	TTACTGTAGCCTGATA	0.86902
16	AAGCTTTACTGTAGCC	0.173804
GGAGACCTCC
14	GATGGGAGACCTCC	0.521412
16	TGGATGGGAGACCTCC	1.04282
17	TTGGATGGGAGACCTCC	0.173804
18	CTTGGATGGGAGACCTCC	0.695216
20	TACTTGGATGGGAGACCTCC	0.695216
AAAAAAAAAC
CGGGACCCGA
23	GGCATGCCTGTCGGGACCCGAAA	0.173804
25	CATGCCTGTCGGGACCCGAAAGATG	0.173804
TCGTCGGCCC
TGGCCTACCA
11	GTGGCCTACCA	0.347608
15	GATAGTGGCCTACCA	0.173804
17	AGGATAGTGGCCTACCA	0.173804
18	TAGGATAGTGGCCTACCA	1.39043
GAAGAGGAGAG
13	CAGAAGAGGAGAG	3.47608
GGAGAGGAGAG
13	CAGGAGAGGAGAG	3.99749
GACTCTAGCGG
12	GGACTCTAGCGG	0.347608
AATTTGAAATC
12	AAATTTGAAATC	1.56424
CGGGGGTGGGC
13	TGCGGGGGTGGGC	1.39043
ACGGCGCGACC
14	CCCACGGCGCGACC	0.173804
15	TCCCACGGCGCGACC	0.173804
CAAGCGTTGTC
21	ACGTAGGGTGCAAGCGTTGTC	0.173804
GGTTGGGTTTT
12	AGGTTGGGTTTT	5.21412
CCGTCGGGCCC
23	TCGCGCCGTCGGGCCCGGGGGAG	0.695216
GGCGGGGGGGC
12	AGGCGGGGGGGC	1.56424
CGAGCGTTGTC
19	GTAGGTGGCGAGCGTTGTC	1.56424
19	GTAGGGTGCGAGCGTTGTC	0.521412
AGAAAAGGTGT
12	CAGAAAAGGTGT	0.173804
13	CCAGAAAAGGTGT	1.04282
18	AGACCCCAGAAAAGGTGT	0.173804
TCGGGCTGGGG
13	GTCGGGCTGGGGC	0.173804
14	GGTCGGGCTGGGGC	0.521412
15	GGTCGGGCTGGGGCG	1.39043
15	CGGTCGGGCTGGGGC	0.173804
15	TCGGTCGGGCTGGGG	0.173804
26	CGGTCGGGCTGGGGCGCGAAGCGGGG	0.173804
AACTGAGGCCA
14	CGGAACTGAGGCCA	0.695216
15	TCGGAACTGAGGCCA	2.25945
16	TTCGGAACTGAGGCCA	2.78086
17	TTTCGGAACTGAGGCCA	2.25945
18	TTTTCGGAACTGAGGCCA	5.04031
18	GTTTCGGAACTGAGGCCA	0.173804
19	GTTTTCGGAACTGAGGCCA	3.82369
21	TGGTTTTCGGAACTGAGGCCA	0.521412
22	CGGAACTGAGGCCATGATTAAG	0.173804
24	TTCGGAACTGAGGCCATGATTAAG	0.86902
24	TCGGAACTGAGGCCATGATTAAGA	0.347608
25	TTCGGAACTGAGGCCATGATTAAGA	0.86902
25	TTTTTGGTTTTCGGAACTGAGGCCA	0.347608
26	TTTCGGAACTGAGGCCATGATTAAGA	1.21663
26	TTTTCGGAACTGAGGCCATGATTAAG	0.347608
GGGGTGGGCGG
12	GGGGGTGGGCGG	0.173804
AGCCTGAGAAA
14	AGGAGCCTGAGAAA	0.347608
15	AAGGAGCCTGAGAAA	0.521412
17	AAAGGAGCCTGAGAAAC	0.173804
18	GAGAAGGAGCCTGAGAAA	0.173804
TGAAGCGGAGC
20	CTTATTCAATGAAGCGGAGC	1.39043
CAAGGGTTTGT
13	CACAAGGGTTTGT	0.521412
14	ACACAAGGGTTTGT	0.521412
16	CGACACAAGGGTTTGT	0.173804
17	CGACACAAGGGTTTGTC	0.173804
GGATTCGGCGC
13	AGGATTCGGCGCT	0.347608
CTCTATGAAGC
14	CGACTCTATGAAGC	0.695216
17	ACTCGACTCTATGAAGC	0.521412
18	AACTCGACTCTATGAAGC	1.04282
GGCCCCGGGTT
CATACAATGGC
14	CGTCATACAATGGC	1.91184
15	ACGTCATACAATGGC	0.521412
ACTTTTAGCGG
12	GACTTTTAGCGG	14.0781
13	CGACTTTTAGCGG	38.7583
TCCTGGGGCTG
AAGGATCATTA
15	GCGGAAGGATCATTA	0.521412
16	TGCGGAAGGATCATTA	0.173804
17	CTGCGGAAGGATCATTA	0.173804
TCTGACATGTG
12	GTCTGACATGTG	0.173804
13	AGTCTGACATGTG	0.173804
14	GAGTCTGACATGTG	0.695216
15	GGAGTCTGACATGTG	0.86902
16	AGGAGTCTGACATGTG	0.173804
17	AAGGAGTCTGACATGTG	0.347608
18	CAAGGAGTCTGACATGTG	0.173804
19	CCAAGGAGTCTGACATGTG	0.695216
20	ACCAAGGAGTCTGACATGTG	0.347608
21	GACCAAGGAGTCTGACATGTG	0.173804
22	GGACCAAGGAGTCTGACATGTG	0.347608
23	CGGACCAAGGAGTCTGACATGTG	0.173804
24	ACGGACCAAGGAGTCTGACATGTG	0.86902
25	CACGGACCAAGGAGTCTGACATGTG	1.21663
26	ACACGGACCAAGGAGTCTGACATGTG	1.56424
27	AACACGGACCAAGGAGTCTGACATGTG	0.86902
28	AAACACGGACCAAGGAGTCTGACATGTG	0.173804
30	TGAAACACGGACCAAGGAGTCTGACATGTG	0.173804
TTGGCTGGGGC
12	TTTGGCTGGGGC	0.173804
14	AGTTTGGCTGGGGC	0.521412
15	GAGTTTGGCTGGGGC	0.521412
18	GGAGTTTGGCTGGGGCGG	0.173804
CCGCCGGCACC
13	TCCGCCGGCACCT	0.173804
14	CTCCGCCGGCACCT	1.21663
15	ACTCCGCCGGCACCT	0.347608
16	ACTCCGCCGGCACCTT	0.173804
19	AGGACTCCGCCGGCACCTT	0.173804
26	ACTCCGCCGGCACCTTATGAGAAATC	0.173804
CCTCCGGCGTT
12	CCCTCCGGCGTT	0.521412
TCAAGAGGGCG
CGGCCGGGCCT
13	ACCGGCCGGGCCT	0.173804
AGGTCCCTGGT
12	AAGGTCCCTGGT	0.86902
AATATATTAAA
12	CAATATATTAAA	1.73804
GATGGTGATGG
14	AGTGATGGTGATGG	0.347608
GACCCGAAAGA
14	TGGGACCCGAAAGA	0.173804
18	GTGTTAGGACCCGAAAGA	0.86902
20	ACGTGTTAGGACCCGAAAGA	0.695216
22	GCACGTGTTAGGACCCGAAAGA	0.521412
28	GGGACCCGAAAGATGGTGAACTATGCCT	0.173804
GAGCTACTGAT
14	GTAGAGCTACTGAT	0.173804
15	GGTAGAGCTACTGAT	3.47608
16	AGGTAGAGCTACTGAT	1.56424
17	GAGGTAGAGCTACTGAT	1.04282
18	AGAGGTAGAGCTACTGAT	2.95467
20	CTGGAGGTAGAGCTACTGAT	1.91184
AATTGTCGGGA
GTGCTGGAAGA
12	GGTGCTGGAAGA	0.86902
GGCGTAGTCGA
15	GACAGGCGTAGTCGA	0.347608
GGCGGCGGGTC
ACGGGGTCGGC
13	GCACGGGGTCGGC	0.173804
CGACCCGCTGA
30	ACCTCAGATCAGACGTGGCGACCCGCTGAA	0.347608
TTGGGCCTGGC
12	CTTGGGCCTGGC	0.173804
GGGAGACTGCC
12	TGGGAGACTGCC	1.73804
14	GATGGGAGACTGCC	0.347608
15	GGATGGGAGACTGCC	0.521412
16	TGGATGGGAGACTGCC	1.21663
17	TTGGATGGGAGACTGCC	2.43326
17	GTGGATGGGAGACTGCC	1.04282
18	CTTGGATGGGAGACTGCC	2.95467
19	ACTTGGATGGGAGACTGCC	5.73553
20	TACTTGGATGGGAGACTGCC	2.95467
21	GTACTTGGATGGGAGACTGCC	4.3451
TGTAGAATAAG
12	GTGTAGAATAAG	0.521412
12	ATGTAGAATAAG	0.347608
13	GATGTAGAATAAG	0.695216
13	GGTGTAGAATAAG	0.695216
14	GGGTGTAGAATAAG	1.39043
15	AGGGTGTAGAATAAG	1.04282
15	GAGGTGTAGAATAAG	0.173804
16	GAGGGTGTAGAATAAG	0.173804
17	AGAGGGTGTAGAATAAG	1.04282
18	TAGAGGGTGTAGAATAAG	2.78086
19	ATAGAGGGTGTAGAATAAG	0.173804
20	CATAGAGGGTGTAGAATAAG	1.39043
21	ACATAGAGGGTGTAGAATAAG	1.91184
21	GTGTAGAATAAGTGGGAGGCC	0.173804
22	GACATAGAGGGTGTAGAATAAG	0.86902
23	AGACATGAGAGGTGTAGAATAAG	0.86902
23	AGGTGTAGAATAAGTGGGAGGCC	0.173804
24	AGGTGTAGAATAAGTGGGAGGCCC	1.04282
24	GAGACATAGAGGGTGTAGAATAAG	0.173804
25	AGAGACATGAGAGGTGTAGAATAAG	0.86902
26	AAGAGACATAGAGGGTGTAGAATAAG	0.695216
26	AAGAGACATGAGAGGTGTAGAATAAG	0.173804
29	GTGAAGAGACATAGAGGGTGTAGAATAAG	0.173804
CATGAGAGGTG
13	GACATGAGAGGTG	3.30228
15	GAGACATGAGAGGTG	1.73804
18	GAAGAGACATGAGAGGTG	1.04282
19	TGAAGAGACATGAGAGGTG	1.04282
22	CGGTGAAGAGACATGAGAGGTG	0.521412
24	CACGGTGAAGAGACATGAGAGGTG	1.04282
25	GCACGGTGAAGAGACATGAGAGGTG	0.521412
26	GGCACGGTGAAGAGACATGAGAGGTG	1.04282
27	TGGCACGGTGAAGAGACATGAGAGGTG	0.86902
28	CTGGCACGGTGAAGAGACATGAGAGGTG	0.173804
GGGAAGTCGGC
15	AAGGGAAGTCGGCAA	0.173804
20	TGTAGATAAGGGAAGTCGGC	0.173804
29	AACAATGTAGGCAAGGGAAGTCGGCAAAA	0.173804
CTCTCGCTGGC
12	GCTCTCGCTGGC	0.173804
13	AGCTCTCGCTGGC	0.86902
14	GAGCTCTCGCTGGC	0.347608
AGGATTGGCTC
12	AAGGATTGGCTC	0.173804
19	AAGGATTGGCTCTGAGGGC	0.521412
21	AAAAGGATTGGCTCTGAGGGC	0.173804
22	GAAAAGGATTGGCTCTGAGGGC	0.173804
22	ACTTCGGGATAAGGATTGGCTC	0.173804
23	GGATAAGGATTGGCTCTAAGGGT	0.695216
23	ACTTCGGGATAAGGATTGGCTCT	0.173804
27	TTCGGGATAAGGATTGGCTCTAAGGGT	0.173804
29	ACTTCGGGAAAAGGATTGGCTCTGAGGGC	0.173804
29	ACTTCGGGATAAGGATTGGCTCTAAGGGT	0.173804
30	TCCGTAACTTCGGGAAAAGGATTGGCTCTG	0.173804
AACTGGTGCGG
21	GACTTAGAACTGGTGCGGACC	0.521412
24	GACTTAGAACTGGTGCGGACCAGG	0.347608
CCGACGGGCGC
18	TGCCGACGGGCGCTGACC	0.173804
22	ACATGCCGACGGGCGCTGACCC	0.86902
AGGAGCCTGAG
13	AAGGAGCCTGAGA	0.347608
14	AAGGAGCCTGAGAA	2.43326
15	GAGAAGGAGCCTGAG	0.173804
CGTGGGTGGTG
15	TCCGTGGGTGGTGGT	0.521412
ACACGGACAGG
23	GGACACGGACAGGATTGACAGAT	0.173804
25	GGACACGGACAGGATTGACAGATTG	0.173804
TTGTGGCGGCC
12	CTTGTGGCGGCC	0.173804
ATAGTCAGAGG
26	GGGCATTCGTATTTCATAGTCAGAGG	0.347608
28	GGGGGCATTCGTATTTCATAGTCAGAGG	0.173804
GGACGAACGCT
21	TGGCTCAGGACGAACGCTGGC	0.347608
GATGCGGGATG
17	GGCGATGCGGGATGAAC	0.173804
18	TGGCGATGCGGGATGAAC	0.173804
21	CGATGCGGGATGAACCGAACG	0.347608
21	ACTGGCGATGCGGGATGAACC	0.173804
23	AACTGGCGATGCGGGATGAACCG	0.173804
24	TGGCGATGCGGGATGAACCGAACG	0.695216
25	CTGGCGATGCGGGATGAACCGAACG	0.521412
TTCGGCGCCGG
12	CTTCGGCGCCGG	0.347608
14	CTTCGGCGCCGGTG	0.173804
18	GGGAGCTTCGGCGCCGGA	0.173804
ACTCTTCGAGG
12	GACTCTTCGAGG	0.173804
13	CGACTCTTCGAGG	0.695216
GAGTTGTAATT
GCCGTCCGGCG
GACGCGCATGAA
13	TGACGCGCATGAA	0.173804
14	GTGACGCGCATGAA	1.39043
17	TTAGTGACGCGCATGAA	3.64988
18	ATTAGTGACGCGCATGAA	1.56424
19	AATTAGTGACGCGCATGAA	0.521412
20	TAATTAGTGACGCGCATGAA	0.521412
21	CTAATTAGTGACGCGCATGAA	0.86902
ATAGGGAACGTG
15	CTAATAGGGAACGTG	0.347608
16	AATAGGGAACGTGAGC	1.56424
GGGCGGACTGTC
14	GGGGCGGACTGTCG	0.173804
TGCGTAGATATA
13	ATGCGTAGATATA	0.695216
14	GATGCGTAGATATA	2.25945
15	GAATGCGTAGATATA	1.91184
15	AAATGCGTAGATATA	0.86902
27	TGTGTAGCGGTGGAATGCGTAGATATA	0.173804
TGGAAAAGGATG
22	ATGTTAAGTGGAAAAGGATGTG	1.04282
22	GTTAAGTGGAAAAGGATGTGGG	0.347608
ATGCGTAGAGAT
16	GAAATGCGTAGAGATG	1.04282
22	AGCGGTGAAATGCGTAGAGATC	0.173804
26	TAGCGGTGAAATGCGTAGAGATGTGG	0.347608
26	GTGTAGCGGTGAAATGCGTAGAGATC	0.173804
GAATATTAGAGG
13	CGAATATTAGAGG	0.695216
AGCTGTCTCTTA
29	AGGGTTCAGCTGTCTCTTACTTTTAACCA	0.521412
ACTCCATGAAGT
22	CTGCAACTCGACTCCATGAAGT	0.521412
GAAAATGGATGG
17	CCGAAAATGGATGGCGC	0.173804
CGCGACCTCAGA
14	ACGCGACCTCAGAT	0.173804
20	ACGCGACCTCAGATCAGACG	15.6424
21	GACGCGACCTCAGATCAGACG	7.12596
22	GACGCGACCTCAGATCAGACGT	0.521412
24	AGACGCGACCTCAGATCAGACGTG	0.695216
24	CGAGACGCGACCTCAGATCAGACG	0.173804
25	GCGCGACCTCAGATCAGACGTGGCG	0.521412
26	TCCGAGACGCGACCTCAGATCAGACG	1.04282
GGGTCTTGTAAT
13	TGGGTCTTGTAAT	1.21663
18	TCTTTCGGGTCTTGTAAT	0.173804
TTCTCGATTCCG
14	CTTTCTCGATTCCG	0.86902
22	TGATAGCTCTTTCTCGATTCCG	0.173804
24	ATTGATAGCTCTTTCTCGATTCCG	0.521412
29	GACAGATTGATAGCTCTTTCTCGATTCCG	0.173804
GCGCCGGGGAGG
14	CCGCGCCGGGGAGG	0.695216
18	CCCGCCGCGCCGGGGAGG	0.347608
27	CCCGTCTCGCCCGCCGCGCCGGGGAGG	0.695216
CAATATTAGAGG
13	ACAATATTAGAGG	1.04282
13	CCAATATTAGAGG	0.347608
AAGGGCGCACGG
GGGACATGTGGC
16	GCGCGGGACATGTGGC	1.04282
TGGACGAACCTC
18	CCGGAGTGGACGAACCTC	1.04282
GGTCTGTGATGC
16	AACAGGTCTGTGATGC	0.173804
GACCCTTCGCGG
13	CGACCCTTCGCGG	0.86902
TTTTTCGTGTAC
15	GATTTTTTCGTGTAC	0.695216
ATGTTCTGGGCC
13	GATGTTCTGGGCC	0.173804
TGGGAGATCGCC
13	ATGGGAGATCGCC	1.39043
14	GATGGGAGATCGCC	2.25945
14	ATGGGAGATCGCCT	0.173804
16	TGGATGGGAGATCGCC	0.173804
17	TTGGATGGGAGATCGCC	0.521412
18	CTTGGATGGGAGATCGCC	0.86902
20	TACTTGGATGGGAGATCGCC	1.04282
21	GTACTTGGATGGGAGATCGCC	0.347608
TTCTTGGACCGG
GTTCTATTTTGT
13	GGTTCTATTTTGT	0.173804
19	GACCGCGGTTCTATTTTGT	0.695216
TGACGGAAGGGC
13	TTGACGGAAGGGC	1.21663
14	ATTGACGGAAGGGC	1.04282
15	AATTGACGGAAGGGC	0.521412
17	GGAATTGACGGAAGGGC	0.173804
CTTGGATAACTG
14	TACTTGGATAACTG	0.521412
15	CTACTTGGATAACTG	2.25945
16	CCTACTTGGATAACTG	3.82369
17	TCCTACTTGGATAACTG	8.6902
18	CTTCTACTTGGATAACTG	0.521412
TATCCGGAATTA
14	TTATCCGGAATTAC	0.521412
ACTTGGGCTTGG
AGTCGGAGGTTC
18	AACGAAAGTCGGAGGTTC	1.39043
CAGGTGGGGAGT
AATCAAAGTTTT
13	AAATCAAAGTTTT	0.173804
15	AGAAATCAAAGTTTT	0.173804
19	TATGAGAAATCAAAGTTTT	0.173804
20	TTATGAGAAATCAAAGTTTT	0.173804
CAGGACGGTGGC
15	AGCAGGACGGTGGCC	1.39043
18	GACAGCAGGACGGTGGCC	0.173804
CTCGCGCCGGGC
19	AATCTCGCGCCGGGCCGTA	0.521412
CCGGGTGCTGTA
14	ACCGGGTGCTGTAG	0.173804
15	ACCGGGTGCTGTAGG	2.43326
16	ACCGGGTGCTGTAGGA	0.695216
16	TACCGGGTGCTGTAGG	0.173804
17	ACCGGGTGCTGTAGGCT	6.25694
17	ATACCGGGTGCTGTAGG	0.173804
18	ACCGGGTGCTGTAGGCTT	5.04031
18	TACCGGGTGCTGTAGGCT	1.04282
19	ACCGGGTGCTGTAGGCTTT	7.64737
19	TACCGGGTGCTGTAGGCTT	1.73804
19	ATACCGGGTGCTGTAGGCT	1.56424
20	TACCGGGTGCTGTAGGCTTT	2.43326
20	AATACCGGGTGCTGTAGGCT	0.695216
21	GAATACCGGGTGCTGTAGGCT	1.73804
21	ATACCGGGTGCTGTAGGCTTT	0.695216
22	GGAATACCGGGTGCTGTAGGCT	2.08565
22	AATACCGGGTGCTGTAGGCTTT	1.73804
22	GAATACCGGGTGCTGTAGGCTT	1.04282
24	GGAATACCGGGTGCTGTAGGCTTT	3.30228
24	GGGAATACCGGGTGCTGTAGGCTT	0.695216
25	TGGGAATACCGGGTGCTGTAGGCTT	0.347608
26	TGGGAATACCGGGTGCTGTAGGCTTT	1.04282
27	CTGGGAATACCGGGTGCTGTAGGCTTA	0.347608
27	CCTGGGAATACCGGGTGCTGTAGGCTT	0.173804
28	CCTGGGAATACCGGGTGCTGTAGGCTTT	0.347608
30	CGCCTGGGAATACCGGGTGCTGTAGGCTTT	0.173804
30	CCGCCTGGGAATACCGGGTGCTGTAGGCTT	0.173804
CAGGGTCGGGCC
22	AAGCTAAGCAGGGTCGGGCCTG	0.173804
27	GAAGCAGGGTCGGGCCTGGTTAGTACT	0.173804
TTTGACTGGGGC
13	GTTTGACTGGGGC	0.173804
GGTAGAGGGTGG
18	GAGTATGGTAGAGGGTGG	1.39043
GACAGTCGGGGG
14	GGACAGTCGGGGGC	0.173804
AGTCGGGGGCAT
TTGTGGGTGGTG
17	TTTGTGGGTGGTGGTGC	0.173804
20	TGATTTTGTGGGTGGTGGTG	0.347608
26	TTTGTGGGTGGTGGTGCATGGCCGTT	0.173804
TCCGGCCGGGCC
13	GTCCGGCCGGGCC	0.173804
GCCGGCCTGAGA
13	AGCCGGCCTGAGA	0.173804
14	TAGCCGGCCTGAGA	1.21663
CTGCCCTGTAGAC
18	GCAACCTGCCCTGTAGAC	1.21663
AGGATGGTGGCCA
14	CAGGATGGTGGCCA	2.25945
TGACTGAACGCCT
14	ATGACTGAACGCCT	2.43326
14	TTGACTGAACGCCT	0.173804
19	AGATTATGACTGAACGCCT	0.173804
23	TGTGGGATTATGACTGAACGCCT	1.39043
23	TGGGATTATGACTGAACGCCTCT	0.173804
CCCTGTTGAGCTT
15	AACCCTGTTGAGCTT	0.521412
17	GACCCTGTTGAGCTTGA	0.695216
[truncated: 301 more rows]

## Sheet: tRFs
Seed Length of sequence (nt)	Sequence	RPM
GGGGGTATAG
TCGTGGGTTC
AGGTCGCGGGT
14	AAGGTCGCGGGTTT	1.21663
GGTCCCGGGTT
12	AGGTCCCGGGTT	3.82369
22	GGGGTGCGAGAGGTCCCGGGTT	0.521412
TTCGAGTTCCC
12	GTTCGAGTTCCC	2.08565
TTCGAGTTCCA
12	GTTCGAGTTCCA	1.04282
GCGGGAGGCCC
21	CGCCTGCCACGCGGGAGGCCC	0.173804
30	ATTCTCGCCTGCCACGCGGGAGGCCCGGGT	0.173804
GTAGTCGTGGC
AGGTCGTGAGT
12	AAGGTCGTGAGT	0.173804
TCGGTAGAGCA
13	AGTCGGTAGAGCA	0.521412
15	AGTCGGTAGAGCATG	0.86902
16	CAGTCGGTAGAGCATC	1.39043
17	AGTCGGTAGAGCATGAG	0.521412
17	AGTCGGTAGAGCATCAG	0.173804
18	GTCGGTAGAGCATGGGAC	0.86902
18	TCAGTCGGTAGAGCATCA	0.695216
18	CAGTCGGTAGAGCATGAG	0.695216
18	AGTCGGTAGAGCATCAGA	0.173804
19	AGTCGGTAGAGCATCAGAC	1.04282
19	AGTCGGTAGAGCATGGGAC	0.347608
22	CAGTCGGTAGAGCATGGGACTC	0.173804
25	CCCGGCTAGCTCAGTCGGTAGAGCA	0.86902
25	TAGCTCAGTCGGTAGAGCATGAGAC	0.347608
26	GCCCGGCTAGCTCAGTCGGTAGAGCA	7.12596
28	CAGTCGGTAGAGCATCAGACTTTTAATT	0.173804
TCAAGAGGTCCC
29	GAGCATTTGACTGCAGATCAAGAGGTCCC	0.347608
GCGGGCGGACCT
GAGGCCCCGGGT
13	TGAGGCCCCGGGT	1.56424
14	CGAGGCCCCGGGTT	0.695216
14	ATGAGGCCCCGGGT	0.695216
17	CGTATGAGGCCCCGGGT	0.521412
23	TTGCACGTATGAGGCCCCGGGTT	0.347608
26	GCTTTGCACGTATGAGGCCCCGGGTT	0.521412
CTGGTGGTCTAG
15	TCCCTGGTGGTCTAG	1.73804
16	GTCCCTGGTGGTCTAG	0.521412
18	TCCCTGGTGGTCTAGTGC	0.173804
19	TCCCTGGTGGTCTAGTGGT	0.173804
19	TCCCTGGTGGTCTAGTGGC	0.173804
22	TCCCTGGTGGTCTAGTGGCTAG	0.521412
23	TCCCTGGTGGTCTAGTGGCTAGG	0.695216
28	TCCCTGGTGGTCTAGTGGTTAGGATTCG	0.173804
28	CCTGGTGGTCTAGTGGCTAGGATTCGGC	0.173804
29	TCCCTGGTGGTCTAGTGGTTAGGATTCGG	3.82369
29	TCCCTGGTGGTCTAGTGGCTAGGATTCGG	0.347608
29	CCCTGGTGGTCTAGTGGTTAGGATTCGGC	0.173804
30	TCCCTGGTGGTCTAGTGGTTAGGATTCGGC	5.90933
30	TCCCTGGTGGTCTAGTGGCTAGGATTCGGC	0.86902
30	CCCTGGTGGTCTAGTGGTTAGGATTCGGCG	0.173804
GCCCATGCACCA
16	CCCGGCCCATGCACCA	0.173804
17	TCCCGGCCCATGCACCA	0.86902
18	TTCCCGGCCCATGCACCA	0.695216
22	TCGATTCCCGGCCCATGCACCA	1.39043
GGGATTGTGGGT
13	AGGGATTGTGGGT	2.95467
19	TAAGCCAGGGATTGTGGGT	0.347608
20	CTAAGCCAGGGATTGTGGGT	0.86902
TTCTCGCCTGCC
14	AATTCTCGCCTGCC	0.347608
16	ATTCTCGCCTGCCACG	0.347608
17	GAATTCTCGCCTGCCAC	1.56424
19	AGAATTCTCGCCTGCCACG	0.86902
19	TAGAATTCTCGCCTGCCAC	0.86902
20	TGGTAGAATTCTCGCCTGCC	0.521412
20	TAGAATTCTCGCCTGCCACG	0.173804
22	ATAGAATTCTCGCCTGCCACGC	0.347608
27	GGTTCAGTGGTAGAATTCTCGCCTGCC	0.173804
28	TGGTAGAATTCTCGCCTGCCACGCGGGA	0.173804
GTTCGGGCGCCA
19	GGTCCCTGTTCGGGCGCCA	1.56424
CCGACTACGCCA
17	TCCTGCCGACTACGCCA	0.86902
TAGCACTCTGGA
15	GGTTAGCACTCTGGA	0.521412
23	GGTTAGCACTCTGGACTCTGAAT	1.04282
23	GTGTAATGGTTAGCACTCTGGAC	0.695216
23	TGGTTAGCACTCTGGACTCTGAA	0.521412
25	ATGGTTAGCACTCTGGACTCTGAAT	0.347608
ATGGCCGAGCGG
21	GTCAGGATGGCCGAGCGGTCT	0.86902
25	GTCAGGATGGCCGAGCGGTCTAAGG	0.86902
ATTGGTGGTTCAG
14	CATTGGTGGTTCAG	14.4257
15	GCATTGGTGGTTCAG	365.51
16	GGCATTGGTGGTTCAG	9.21161
16	GCATTGGTGGTTCAGT	4.69271
17	CATTGGTGGTTCAGTGG	113.32
18	GCATTGGTGGTTCAGTGG	2772.69
28	GCATTGGTGGTTCAGTGGTAGAATTCTC	0.173804
29	CATTGGTGGTTCAGTGGTAGAATTCTCGC	1.04282
29	GCATTGGTGGTTCAGTGGTAGAATTCTCG	0.86902
30	GCATTGGTGGTTCAGTGGTAGAATTCTCGC	4.86651
30	CATTGGTGGTTCAGTGGTAGAATTCTCGCC	0.347608
GGGGATGTAGCTC
TAGAATTCTCGCC
15	GGTAGAATTCTCGCC	0.86902
16	TGGTAGAATTCTCGCC	0.86902
17	TGGTAGAATTCTCGCCT	0.86902
18	GTGGTAGAATTCTCGCCT	0.695216
19	AGTGGTAGAATTCTCGCCT	0.173804
21	TCAGTGGTAGAATTCTCGCCT	0.173804
24	GGTTCAGTGGTAGAATTCTCGCCT	1.39043
24	TGGTTCAGTGGTAGAATTCTCGCC	0.695216
26	GTGGTTCAGTGGTAGAATTCTCGCCT	0.695216
TTGGTGGTTCAGT
GCGTTGGTGGTAT
16	TGCGTTGGTGGTATAG	0.173804
GCCCGGATAGCTC
TGGGTGGTTCAGT
16	ATGGGTGGTTCAGTGG	21.7255
16	GCATGGGTGGTTCAGT	1.21663
17	CATGGGTGGTTCAGTGG	81.3403
18	GCATGGGTGGTTCAGTGG	1063.68
19	GCATGGGTGGTTCAGTGGT	0.695216
21	GCATGGGTGGTTCAGTGGTAG	0.86902
23	CATGGGTGGTTCAGTGGTAGAAT	1.04282
24	GCATGGGTGGTTCAGTGGTAGAAT	0.521412
26	GCATGGGTGGTTCAGTGGTAGAATTC	0.347608
28	GCATGGGTGGTTCAGTGGTAGAATTCTC	0.173804
30	GCATGGGTGGTTCAGTGGTAGAATTCTCGC	0.521412
GGCCGGTTAGCTC
TAGAGCGGAGGAC
19	TTGGTAGAGCGGAGGACTG	0.86902
19	GGTAGAGCGGAGGACTGTA	0.347608
23	AGTTGGTAGAGCGGAGGACTGTA	0.695216
25	AGTTGGTAGAGCGGAGGACTGTAGA	1.04282
CACGCGGGAGACC
18	GTGTCACGCGGGAGACCG	0.173804
CACGTTGGGCGCC
16	CCCACGTTGGGCGCCA	0.86902
ATGGGTGGTTCAG
14	CATGGGTGGTTCAG	3.64988
15	GCATGGGTGGTTCAG	46.2319
16	GGCATGGGTGGTTCAG	2.60706
GGAAGCGTGCTGGG
15	CGGAAGCGTGCTGGG	0.86902
16	CGGAAGCGTGCTGGGC	5.38792
TGGTTAGGATTCGGC
16	GTGGTTAGGATTCGGC	0.173804
17	AGTGGTTAGGATTCGGC	1.91184
18	TAGTGGTTAGGATTCGGC	1.91184
18	AGTGGTTAGGATTCGGCG	1.04282
19	TAGTGGTTAGGATTCGGCG	4.5189
19	AGTGGTTAGGATTCGGCGC	1.21663
20	TAGTGGTTAGGATTCGGCGC	0.86902
21	AGTGGTTAGGATTCGGCGCTC	0.173804
22	TAGTGGTTAGGATTCGGCGCTC	1.04282
23	GTGGTTAGGATTCGGCGCTCTCA	0.86902
26	GGTCTAGTGGTTAGGATTCGGCGCTC	0.173804
26	TGGTGGTCTAGTGGTTAGGATTCGGC	0.173804
27	TAGTGGTTAGGATTCGGCGCTCTCACC	0.347608
GGCTCTGTGGCGCAA
GGTTAGGATTCGGCG
TAGAGCATTTGACTG
19	TGGTAGAGCATTTGACTGC	0.173804
21	AGTGGTAGAGCATTTGACTGC	0.347608
CCGGCATCTCCACCA
17	CCCCGGCATCTCCACCA	0.695216
18	TCCCCGGCATCTCCACCA	0.173804
22	TCGATCCCCGGCATCTCCACCA	0.347608
GGTGTGGTCTGTTGT
GTTTCCGTAGTGTAG
CGGGCGGAAACACCA
16	CCGGGCGGAAACACCA	0.347608
17	ACCGGGCGGAAACACCA	0.521412
18	AACCGGGCGGAAACACCA	0.521412
CGGCTCGAAGGACCA
18	TTCCGGCTCGAAGGACCA	1.39043
CTAAGCCAGGGATTG
TTCACCGCCGCGGCCC
23	GCTTTCACCGCCGCGGCCCGGGT	0.521412
CCCGGCCAACGCACCA
17	TCCCGGCCAACGCACCA	0.521412
18	TTCCCGGCCAACGCACCA	0.86902
22	TCGATTCCCGGCCAACGCACCA	0.695216
TGGTTAGTACTCTGCG
19	GTGGTTAGTACTCTGCGTT	0.347608
TTCCGTGGGTTTGTTT
18	TTTCCGTGGGTTTGTTTT	0.521412
TCCCACCGCTGCCACC
18	ATCCCACCGCTGCCACCA	0.173804
TTCAAAGGTGAACGTT
TGGTGAGTATCCCCGC
18	AGTGGTGAGTATCCCCGC	1.04282
CCCGGGTTTCGGCACCA
18	TCCCGGGTTTCGGCACCA	2.78086
TGGTTATCACGTTCGCC
26	TAGTGTAGTGGTTATCACGTTCGCCA	0.86902
30	TTCTGTAGTGTAGTGGTTATCACGTTCGCC	0.173804
TCCCGGACGAGCCCCCA
18	ATCCCGGACGAGCCCCCA	1.21663
TCTCGGTGGGACCTCCA
18	ATCTCGGTGGGACCTCCA	1.21663
GTGGCTAGGATTCGGCG
19	TAGTGGCTAGGATTCGGCG	0.347608
TAATGGATAAGGCACTG
18	CTAATGGATAAGGCACTG	0.173804
TCCCACTCCTGACACCA
18	ATCCCACTCCTGACACCA	0.695216
TCCCGGCCAATGCACCA
18	TTCCCGGCCAATGCACCA	0.521412
21	CGATTCCCGGCCAATGCACCA	1.73804
22	TCGATTCCCGGCCAATGCACCA	1.21663
TCCGGGTGCCCCCTCCA
18	ATCCGGGTGCCCCCTCCA	0.173804
CATAGGTGGTTCAGTGG
18	GCATAGGTGGTTCAGTGG	1.56424
GTGTAAGCAGGGTCGTTT
GATTCTAGGTTCGACTCC
23	CAGAAGATTCTAGGTTCGACTCC	0.173804
GAAGCGGGTGCTCTTATT
AGGGGTATGATTCTCGCT
23	GGTCTAGGGGTATGATTCTCGCT	0.173804
25	TTGGTCTAGGGGTATGATTCTCGCT	0.347608
TAATCTGAAGGTCCTGAGT
21	CATAATCTGAAGGTCCTGAGT	0.173804
TCCCACATGGTCTAGCGGTTAGG
GGACTCTGAATCCAGCGATCCGAG
25	TGGACTCTGAATCCAGCGATCCGAG	0.173804
27	CTGGACTCTGAATCCAGCGATCCGAGT	0.173804
27	ACTGGACTCTGAATCCAGCGATCCGAG	0.173804
28	TCTGGACTCTGAATCCAGCGATCCGAGT	0.173804
30	ACTCTGGACTCTGAATCCAGCGATCCGAGT	0.173804
CCATATGGTCTAGCGGTTAGGATTCC
27	CCCATATGGTCTAGCGGTTAGGATTCC	0.347608
28	TCCCATATGGTCTAGCGGTTAGGATTCC	8.6902
