# Supplementary material for: An Expanded Landscape of Unusually Short RNAs in 11 Samples from Six Eukaryotic Organisms
Source: Noncoding RNA. 2022 May 19;8(3):34. doi: 10.3390/ncrna8030034 (PMC9149858; doi:10.3390/ncrna8030034)
Supplement: Supplementary file 1 [file ncrna-08-00034-s001.zip › 3 Supplementary materials/Supplementary Table S14.xlsx]

## Sheet: Statistics
Results of the statistical analyses of the data shown in Figure 4C.
Two-way ANOVA, Sidak's multiple comparisons test	Significance	P-value
HEK293:doRNA vs HEK293:C-doRNA	*	0.0119
HEK293:C-doRNA vs HEK293:miR-25	**	0.0036
HEK293:C-doRNA vs HEK293:miR-30a	**	0.0024
HEK293:doRNA vs HEK293:miR-25	ns	0.984
HEK293:doRNA vs HEK293:miR-30a	ns	0.8224
N2a:doRNA vs N2a:C-doRNA	ns	>0.9999
N2a:doRNA vs N2a:miR-25	*	0.0141
N2a:doRNA vs N2a:miR-30a	**	0.0072
N2a:C-dpRNA vs N2a:miR-25	*	0.027
N2a:C-doRNA vs N2a:miR-30a	*	0.013
HEK293:doNA vs N2a:doRNA	*	0.0471
HEK293:C-doRNA vs N2a:C-doRNA	ns	0.7815
HEK293:doRNA vs N2a:doRNA	*	0.0471
N2a:miR-25 vs N2a:miR-30a	ns	>0.9999
