# Supplementary material for: An Expanded Landscape of Unusually Short RNAs in 11 Samples from Six Eukaryotic Organisms
Source: Noncoding RNA. 2022 May 19;8(3):34. doi: 10.3390/ncrna8030034 (PMC9149858; doi:10.3390/ncrna8030034)
Supplement: Supplementary file 1 [file ncrna-08-00034-s001.zip › 3 Supplementary materials/Supplementary Table S2.xlsx]

## Sheet: microRNA fragments
Summary of the 10 most abundant microRNA fragments in the 8 to 15-nt window of each sample in decreasing order of abundance
Homo sapiens
HUVEC
Length (nt)	Origin - Reference name	Sequence
10	hsa-miR-12136 MIMAT0049032 Homo sapiens miR-12136	GAAAAAGTCA
9	hsa-miR-12136 MIMAT0049032 Homo sapiens miR-12136	AAAAAGTCA
9	hsa-mir-2681 MI0012062 Homo sapiens miR-2681 stem-loop	GAGACTGCC
8	hsa-mir-625 MI0003639 Homo sapiens miR-625 stem-loop	CCTGTAAT
9	hsa-mir-5692c-2 MI0019289 Homo sapiens miR-5692c-2 stem-loop	TAGGAATAA
9	hsa-mir-1268a MI0006405 Homo sapiens miR-1268a stem-loop	AGCCGGGCG
8	hsa-mir-5692c-2 MI0019289 Homo sapiens miR-5692c-2 stem-loop	AGGAATAA
8	hsa-mir-6880 MI0022727 Homo sapiens miR-6880 stem-loop	GACCGCCT
14	hsa-miR-382-5p MIMAT0000737 Homo sapiens miR-382-5p	GAAGTTGTTCGTGG
9	hsa-mir-4697 MI0017330 Homo sapiens miR-4697 stem-loop	CTGACGTGA
PMN
Length (nt)	Origin - Reference name	Sequence
10	hsa-miR-12136 MIMAT0049032 Homo sapiens miR-12136	GAAAAAGTCA
8	hsa-mir-625 MI0003639 Homo sapiens miR-625 stem-loop	CCTGTAAT
8	hsa-mir-221 MI0000298 Homo sapiens miR-221 stem-loop	TTTCTGTG
9	hsa-miR-7107-3p MIMAT0028112 Homo sapiens miR-7107-3p	CTCTTTTTG
9	hsa-mir-1283-1 MI0003832 Homo sapiens miR-1283-1 stem-loop	AAGCTATGA
9	hsa-mir-1268a MI0006405 Homo sapiens miR-1268a stem-loop	AGCCGGGCG
12	hsa-mir-1287 MI0006349 Homo sapiens miR-1287 stem-loop	GAGTCTGAGCCT
9	hsa-mir-5692c-2 MI0019289 Homo sapiens miR-5692c-2 stem-loop	TAGGAATAA
9	hsa-mir-3159 MI0014188 Homo sapiens miR-3159 stem-loop	GCCTGTAAT
9	hsa-miR-12136 MIMAT0049032 Homo sapiens miR-12136	AAAAAGTCA
HEK293
Length (nt)	Origin - Reference name	Sequence
10	hsa-miR-12136 MIMAT0049032 Homo sapiens miR-12136	GAAAAAGTCA
8	hsa-mir-625 MI0003639 Homo sapiens miR-625 stem-loop	CCTGTAAT
9	hsa-mir-1268a MI0006405 Homo sapiens miR-1268a stem-loop	AGCCGGGCG
9	hsa-miR-12136 MIMAT0049032 Homo sapiens miR-12136	AAAAAGTCA
9	hsa-miR-3925-3p MIMAT0019228 Homo sapiens miR-3925-3p	CAGTTTTAG
9	hsa-mir-6129 MI0021274 Homo sapiens miR-6129 stem-loop	ATGGAATAA
8	hsa-mir-221 MI0000298 Homo sapiens miR-221 stem-loop	TTTCTGTG
9	hsa-mir-5692c-2 MI0019289 Homo sapiens miR-5692c-2 stem-loop	TAGGAATAA
8	hsa-miR-718 MIMAT0012735 Homo sapiens miR-718	GCCGGGCG
9	hsa-miR-4325 MIMAT0016887 Homo sapiens miR-4325	TCTCAGTGA
Mus musculus
Cerebellum
Length (nt)	Origin - Reference name	Sequence
10	mmu-mir-207 MI0000250 Mus musculus miR-207 stem-loop	GAGCCGGGCG
11	mmu-mir-207 MI0000250 Mus musculus miR-207 stem-loop	GGAGCCGGGCG
9	mmu-mir-207 MI0000250 Mus musculus miR-207 stem-loop	AGCCGGGCG
8	mmu-miR-7683-5p MIMAT0029886 Mus musculus miR-7683-5p	TTTCGTCT
8	mmu-mir-6384 MI0021915 Mus musculus miR-6384 stem-loop	CCTGTAAT
8	mmu-mir-1249 MI0004132 Mus musculus miR-1249 stem-loop	CTCCTACT
9	mmu-mir-6384 MI0021915 Mus musculus miR-6384 stem-loop	CCCTGTAAT
14	mmu-miR-382-5p MIMAT0000747 Mus musculus miR-382-5p	GAAGTTGTTCGTGG
9	mmu-mir-7672 MI0025012 Mus musculus miR-7672 stem-loop	GATCTCGTC
15	mmu-miR-5099 MIMAT0020606 Mus musculus miR-5099	ATCGATGTGGTGCTC
PMN
Length (nt)	Origin - Reference name	Sequence
8	mmu-mir-6384 MI0021915 Mus musculus miR-6384 stem-loop	CCTGTAAT
10	mmu-mir-207 MI0000250 Mus musculus miR-207 stem-loop	GAGCCGGGCG
11	mmu-mir-207 MI0000250 Mus musculus miR-207 stem-loop	GGAGCCGGGCG
11	mmu-mir-1b MI0006283 Mus musculus miR-1b stem-loop	AGCACTGAATG
8	mmu-miR-7076-3p MIMAT0028059 Mus musculus miR-7076-3p	GACTACCA
15	mmu-miR-5099 MIMAT0020606 Mus musculus miR-5099	ATCGATGTGGTGCTC
9	mmu-mir-207 MI0000250 Mus musculus miR-207 stem-loop	AGCCGGGCG
8	mmu-miR-3094-3p MIMAT0014910 Mus musculus miR-3094-3p	TTGTGTCC
9	mmu-mir-6384 MI0021915 Mus musculus miR-6384 stem-loop	CCCTGTAAT
8	mmu-mir-1249 MI0004132 Mus musculus miR-1249 stem-loop	CTCCTACT
NIH/3T3
Length (nt)	Origin - Reference name	Sequence
15	mmu-miR-5099 MIMAT0020606 Mus musculus miR-5099	ATCGATGTGGTGCTC
8	mmu-mir-6384 MI0021915 Mus musculus miR-6384 stem-loop	CCTGTAAT
8	mmu-miR-664-5p MIMAT0017353 Mus musculus miR-664-5p	GAAAATGA
10	mmu-mir-207 MI0000250 Mus musculus miR-207 stem-loop	GAGCCGGGCG
14	mmu-miR-382-5p MIMAT0000747 Mus musculus miR-382-5p	GAAGTTGTTCGTGG
11	mmu-mir-207 MI0000250 Mus musculus miR-207 stem-loop	GGAGCCGGGCG
11	mmu-mir-1b MI0006283 Mus musculus miR-1b stem-loop	AGCACTGAATG
9	mmu-mir-207 MI0000250 Mus musculus miR-207 stem-loop	AGCCGGGCG
10	mmu-mir-8104 MI0026034 Mus musculus miR-8104 stem-loop	ACCCGGCGGC
9	mmu-mir-6384 MI0021915 Mus musculus miR-6384 stem-loop	CCCTGTAAT
N2a
Length (nt)	Origin - Reference name	Sequence
15	mmu-miR-5099 MIMAT0020606 Mus musculus miR-5099	ATCGATGTGGTGCTC
8	mmu-mir-1249 MI0004132 Mus musculus miR-1249 stem-loop	CTCCTACT
8	mmu-mir-6384 MI0021915 Mus musculus miR-6384 stem-loop	CCTGTAAT
14	mmu-miR-5099 MIMAT0020606 Mus musculus miR-5099	TCGATGTGGTGCTC
10	mmu-mir-207 MI0000250 Mus musculus miR-207 stem-loop	GAGCCGGGCG
11	mmu-mir-207 MI0000250 Mus musculus miR-207 stem-loop	GGAGCCGGGCG
9	mmu-mir-28c MI0016966 Mus musculus miR-28c stem-loop	GACAAATGA
8	mmu-mir-3967 MI0016976 Mus musculus miR-3967 stem-loop	GCACCTGA
9	mmu-mir-207 MI0000250 Mus musculus miR-207 stem-loop	AGCCGGGCG
8	mmu-miR-465c-5p MIMAT0004873 Mus musculus miR-465c-5p	GGCGCTGA
Drosophila melanogaster
Length (nt)	Origin - Reference name	Sequence
9	dme-miR-4958-5p MIMAT0020177 Drosophila melanogaster miR-4958-5p	GAACGGGCT
8	dme-miR-263a-5p MIMAT0000319 Drosophila melanogaster miR-263a-5p	AATGGCAC
9	dme-mir-4980 MI0017766 Drosophila melanogaster miR-4980 stem-loop	AGTGGGAGC
8	dme-miR-4958-5p MIMAT0020177 Drosophila melanogaster miR-4958-5p	AACGGGCT
10	dme-miR-4958-5p MIMAT0020177 Drosophila melanogaster miR-4958-5p	GGAACGGGCT
8	dme-mir-4947 MI0017733 Drosophila melanogaster miR-4947 stem-loop	TCGGGGGC
8	dme-miR-9374-5p MIMAT0035211 Drosophila melanogaster miR-9374-5p	AATAATTT
8	dme-miR-995-5p MIMAT0010206 Drosophila melanogaster miR-995-5p	GTGGGAGC
8	dme-mir-31a MI0000420 Drosophila melanogaster miR-31a stem-loop	TTTTGAAG
9	dme-miR-1000-3p MIMAT0020900 Drosophila melanogaster miR-1000-3p	CTGGGTCGG
Arabidopsis thaliana
Length (nt)	Origin - Reference name	Sequence
9	ath-MIR4245 MI0020194 Arabidopsis thaliana miR4245 stem-loop	AGAACAAAG
8	ath-MIR5642a MI0019215 Arabidopsis thaliana miR5642a stem-loop	CTAGGAAC
8	ath-MIR5664 MI0019253 Arabidopsis thaliana miR5664 stem-loop	GAACAAAG
9	ath-MIR5642a MI0019215 Arabidopsis thaliana miR5642a stem-loop	GCTAGGAAC
8	ath-MIR5656 MI0019240 Arabidopsis thaliana miR5656 stem-loop	AAACTCAA
8	ath-MIR420 MI0001431 Arabidopsis thaliana miR420 stem-loop	ATCTCGTG
9	ath-miR4245 MIMAT0023523 Arabidopsis thaliana miR4245	CAAAGTTTT
14	ath-MIR5642a MI0019215 Arabidopsis thaliana miR5642a stem-loop	TTGCGGCTAGGAAC
13	ath-MIR5642a MI0019215 Arabidopsis thaliana miR5642a stem-loop	TGCGGCTAGGAAC
11	ath-MIR5642a MI0019215 Arabidopsis thaliana miR5642a stem-loop	CGGCTAGGAAC
