# Supplementary material for: An Expanded Landscape of Unusually Short RNAs in 11 Samples from Six Eukaryotic Organisms
Source: Noncoding RNA. 2022 May 19;8(3):34. doi: 10.3390/ncrna8030034 (PMC9149858; doi:10.3390/ncrna8030034)
Supplement: Supplementary file 1 [file ncrna-08-00034-s001.zip › 3 Supplementary materials/Supplementary Table S3.xlsx]

## Sheet: rRFs
Seed Length of sequence (nt)	Sequence	RPM
CTCCTACT
9	TCTCCTACT	8.77873
9	GCTCCTACT	3.73563
9	ACTCCTACT	0.186782
10	CTCTCCTACT	10.4598
10	GTCTCCTACT	0.186782
11	CCTCTCCTACT	0.933908
11	GCTCTCCTACT	0.186782
13	CTCCTCTCCTACT	3.17529
14	GCTCCTCTCCTACT	1.30747
16	TCGCTCCTCTCCTACT	0.747126
17	CTCGCTCCTCTCCTACT	0.560345
18	GCTCGCTCCTCTCCTACT	1.12069
19	TCTCCTACTTGGATAACTG	8.21839
20	CTCTCCTACTTGGATAACTG	7.28448
20	TTCTCCTACTTGGATAACTG	0.186782
21	CCTCTCCTACTTGGATAACTG	1.68103
21	TCTCTCCTACTTGGATAACTG	0.186782
22	TCCTCTCCTACTTGGATAACTG	0.373563
23	CTCCTCTCCTACTTGGATAACTG	0.373563
24	GCTCCTCTCCTACTTGGATAACTG	0.186782
25	TTTGGTCGCTCGCTCCTCTCCTACT	0.560345
29	TTCCTTTGGTCGCTCGCTCCTCTCCTACT	0.373563
ACCAATGA
9	GACCAATGA	680.632
9	AACCAATGA	190.33
9	TACCAATGA	2.80172
9	CACCAATGA	0.560345
10	TAACCAATGA	13.2615
10	GAACCAATGA	6.16379
10	TGACCAATGA	1.68103
10	AAACCAATGA	0.747126
AGACCGCC
9	GAGACCGCC	894.31
9	TAGACCGCC	3.17529
9	CAGACCGCC	0.560345
10	GAGACCGCCT	50.431
10	GGAGACCGCC	26.3362
10	AGAGACCGCC	4.85632
10	GAGACCGCCG	0.560345
11	GGGAGACCGCC	35.4885
11	GGAGACCGCCT	5.79023
11	TGGAGACCGCC	0.186782
11	GGAAGACCGCC	0.186782
12	TGGGAGACCGCC	88.1609
12	GGGAGACCGCCT	4.10919
12	AGGGAGACCGCC	0.747126
12	TTGGAGACCGCC	0.747126
12	CGGGAGACCGCC	0.186782
12	TGAGAGACCGCC	0.186782
13	ATGGGAGACCGCC	42.773
13	CTGGGAGACCGCC	0.186782
14	GATGGGAGACCGCC	115.618
14	ATGGGAGACCGCCT	3.92241
15	GGATGGGAGACCGCC	58.2759
15	GATGGGAGACCGCCT	2.61494
15	GGACGGGAGACCGCC	1.30747
16	TGGATGGGAGACCGCC	51.5517
16	GGATGGGAGACCGCCT	0.560345
16	TGCATGGGAGACCGCC	0.186782
16	CGGATGGGAGACCGCC	0.186782
17	TTGGATGGGAGACCGCC	89.2816
17	TGGATGGGAGACCGCCT	1.49425
17	CGGATGGGAGACCGCCT	0.933908
18	CTTGGATGGGAGACCGCC	93.204
18	TTGGATGGGAGACCGCCT	4.10919
18	TTTGGATGGGAGACCGCC	1.86782
18	CTTGGACGGGAGACCGCC	0.373563
19	ACTTGGATGGGAGACCGCC	143.822
19	CTTGGATGGGAGACCGCCT	2.98851
19	ATTTGGATGGGAGACCGCC	1.12069
19	CTTGGATGGGAGACCGCCC	0.373563
19	ACTCGGATGGGAGACCGCC	0.186782
20	TACTTGGATGGGAGACCGCC	91.7098
20	TATTTGGATGGGAGACCGCC	0.747126
21	GTACTTGGATGGGAGACCGCC	130.747
21	TACTTGGATGGGAGACCGCCT	2.42816
21	GTATTTGGATGGGAGACCGCC	0.560345
22	AGTACTTGGATGGGAGACCGCC	134.109
22	AGTATTTGGATGGGAGACCGCC	0.373563
22	GTACTTGGATGGGAGACCGCCC	0.186782
23	TAGTACTTGGATGGGAGACCGCC	147.557
23	AGTACTTGGATGGGAGACCGCCT	4.48276
23	TGGGAGACCGCCTGGGAATACCG	0.560345
23	ATGGGAGACCGCCTGGGAATACC	0.186782
23	TAGTACTTGGATGGAAGACCGCC	0.186782
24	TTAGTACTTGGATGGGAGACCGCC	310.805
24	TTAGTACTTGGACGGGAGACCGCC	0.933908
24	TTAGTACTCGGATGGGAGACCGCC	0.186782
25	GTTAGTACTTGGATGGGAGACCGCC	5816
25	TTAGTACTTGGATGGGAGACCGCCT	6.16379
25	GTTAGTACTTGGACGGGAGACCGCC	5.22988
25	GTTAGTACTTGGATGGAAGACCGCC	1.86782
25	GTTAGTATTTGGATGGGAGACCGCC	1.68103
25	GTTAGTACTCGGATGGGAGACCGCC	1.12069
25	TTAGTACTTGGATGGGAGACCGCCC	0.747126
26	GTTAGTACTTGGATGGGAGACCGCCT	89.2816
26	GGTTAGTACTTGGATGGGAGACCGCC	77.5144
26	GTTAGTACTTGGATGGGAGACCGCCC	1.30747
27	TGGTTAGTACTTGGATGGGAGACCGCC	5.0431
27	GGTTAGTACTTGGATGGGAGACCGCCT	1.12069
28	CTGGTTAGTACTTGGATGGGAGACCGCC	4.48276
28	TGGTTAGTACTTGGATGGGAGACCGCCT	0.373563
29	CCTGGTTAGTACTTGGATGGGAGACCGCC	0.747126
30	GCCTGGTTAGTACTTGGATGGGAGACCGCC	0.933908
GTCCAACG
9	TGTCCAACG	0.560345
CTTAGCGG
9	TCTTAGCGG	104.037
9	GCTTAGCGG	1.12069
9	ACTTAGCGG	0.560345
9	CCTTAGCGG	0.186782
10	CTCTTAGCGG	94.3247
10	CCCTTAGCGG	0.560345
11	ACTCTTAGCGG	3005.13
11	CCTCTTAGCGG	2.0546
11	GCTCTTAGCGG	1.86782
11	ACGCTTAGCGG	0.560345
12	GACTCTTAGCGG	90396.7
12	AACTCTTAGCGG	93.7644
12	GCCTCTTAGCGG	49.4971
12	TGCTCTTAGCGG	0.373563
12	ACTCTTAGCGGG	0.186782
12	AACGCTTAGCGG	0.186782
13	CGACTCTTAGCGG	423339
13	CGCCTCTTAGCGG	285.776
13	CAACTCTTAGCGG	125.704
13	TGCCTCTTAGCGG	1.68103
13	CACCTCTTAGCGG	1.12069
13	GACTCTTAGCGGT	0.373563
14	ACGACTCTTAGCGG	24045.5
14	CGACTCTTAGCGGT	1.30747
14	GACTCTTAGCGGTG	0.373563
15	TACGACTCTTAGCGG	11052.2
15	CGACTCTTAGCGGTG	4.10919
15	ACGACTCTTAGCGGT	0.186782
16	GTACGACTCTTAGCGG	30050.5
16	ACGACTCTTAGCGGTG	0.373563
16	CGACTCTTAGCGGTGG	0.373563
17	CGTACGACTCTTAGCGG	34709.4
17	CGACTCTTAGCGGTGGA	4.85632
17	ACGACTCTTAGCGGTGG	0.933908
18	TCGTACGACTCTTAGCGG	114022
18	CGACTCTTAGCGGTGGAT	1.68103
18	GACTCTTAGCGGTGGATC	0.747126
18	ACGACTCTTAGCGGTGGA	0.747126
19	CTCGTACGACTCTTAGCGG	63854.3
19	CGACTCTTAGCGGTGGATC	1.86782
19	TCGTACGACTCTTAGCGGT	0.186782
20	CCTCGTACGACTCTTAGCGG	1487.53
20	TCGTACGACTCTTAGCGGTG	1.12069
20	ACTCTTAGCGGTGGATCACT	0.747126
20	CGACTCTTAGCGGTGGATCA	0.373563
21	ACCTCGTACGACTCTTAGCGG	1335.68
21	CTCGTACGACTCTTAGCGGTG	1.49425
22	GACCTCGTACGACTCTTAGCGG	161.94
22	TCGTACGACTCTTAGCGGTGGA	0.933908
22	CGACTCTTAGCGGTGGATCACT	0.933908
22	GACTCTTAGCGGTGGATCACTC	0.747126
22	TCTTAGCGGTGGATCACTCGGC	0.373563
23	CGACCTCGTACGACTCTTAGCGG	18.1178
23	TCGTACGACTCTTAGCGGTGGAT	0.747126
23	ACGACTCTTAGCGGTGGATCACT	0.373563
24	TCGACCTCGTACGACTCTTAGCGG	31.3793
24	ACGACTCTTAGCGGTGGATCACTC	1.12069
24	CGACTCTTAGCGGTGGATCACTCG	0.933908
24	CTCGTACGACTCTTAGCGGTGGAT	0.560345
25	ATCGACCTCGTACGACTCTTAGCGG	9.1523
25	CGACTCTTAGCGGTGGATCACTCGG	1.30747
25	GACTCTTAGCGGTGGATCACTCGGC	0.933908
25	CTCGTACGACTCTTAGCGGTGGATC	0.186782
26	CGACTCTTAGCGGTGGATCACTCGGC	4.66954
26	AATCGACCTCGTACGACTCTTAGCGG	1.49425
26	ACGACTCTTAGCGGTGGATCACTCGG	0.186782
27	CGACTCTTAGCGGTGGATCACTCGGCT	1.86782
27	AAATCGACCTCGTACGACTCTTAGCGG	0.560345
27	GACTCTTAGCGGTGGATCACTCGGCTC	0.373563
27	CGTACGACTCTTAGCGGTGGATCACTC	0.186782
28	CAAATCGACCTCGTACGACTCTTAGCGG	0.373563
28	TCGTACGACTCTTAGCGGTGGATCACTC	0.186782
29	CGACTCTTAGCGGTGGATCACTCGGCTCG	1.49425
29	GACTCTTAGCGGTGGATCACTCGGCTCGT	0.186782
30	CGACTCTTAGCGGTGGATCACTCGGCTCGT	0.373563
GGGTCGGA
9	CGGGTCGGA	3.36207
9	GGGGTCGGA	1.68103
10	CGGGTCGGAG	1.49425
10	GGGGTCGGAG	0.373563
AGGCCGGC
9	AAGGCCGGC	1.68103
9	GAGGCCGGC	0.560345
10	AAGGCCGGCG	0.933908
10	GAGGCCGGCG	0.186782
GCTAATGA
9	CGCTAATGA	0.186782
GCATATGA
9	TGCATATGA	22.7874
9	GGCATATGA	0.186782
10	ATGCATATGA	0.560345
GATCGGCC
12	TCGGATCGGCCC	0.747126
13	CCTCGGATCGGCC	1.12069
13	GCGGATCGGCCCC	0.933908
16	GAGAGGGTGATCGGCC	0.373563
17	CTCGGATCGGCCCCGGC	0.186782
19	GTCCTCGGATCGGCCCCGG	1.12069
26	CTCGGATCGGCCCCGCCGGGGTCGGC	0.186782
CCGGGCTC
9	ACCGGGCTC	1.86782
10	CGCCGGGCTC	1.30747
10	ACCCGGGCTC	0.186782
11	ATCCGGGCTCA	0.933908
ACGGGCTT
10	AACGGGCTTG	0.186782
11	AACGGGCTTGG	3.54885
12	GAACGGGCTTGG	2.61494
13	GACGGGCTTGGCG	0.747126
14	GGGAACGGGCTTGG	0.373563
14	AAGGGAACGGGCTT	0.186782
15	AGGGAACGGGCTTGG	2.0546
15	AACGGGCTTGGCGGA	0.560345
15	GGGAACGGGCTTGGC	0.373563
16	AAGGGAACGGGCTTGG	1.30747
16	TACGGGCTTGGCAGAA	0.186782
16	CAAGGGAACGGGCTTG	0.186782
17	CAAGGGAACGGGCTTGG	0.186782
17	GGAACGGGCTTGGCGGA	0.186782
18	GGGAACGGGCTTGGCGGA	1.12069
18	GAACGGGCTTGGCGGAAT	0.560345
18	AACGGGCTTGGCAGAATC	0.186782
19	GAACGGGCTTGGCAGAATC	0.186782
21	GGGAACGGGCTTGGCGGAATC	0.560345
21	AGGGAACGGGCTTGGCAGAAT	0.186782
21	ACAGCCAAGGGAACGGGCTTG	0.186782
22	CACAGCCAAGGGAACGGGCTTG	0.186782
25	AGGGAACGGGCTTGGCGGAATCAGC	0.186782
27	GAAACCACAGCCAAGGGAACGGGCTTG	0.373563
27	AACGGGCTTGGCAGAATCAGCGGGGAA	0.186782
27	AGCCAAGGGAACGGGCTTGGCGGAATC	0.186782
AAACTCAA
9	GAAACTCAA	0.186782
10	TGAAACTCAA	1.30747
10	AAAACTCAAA	0.560345
10	TAAAACTCAA	0.373563
11	ATGAAACTCAA	1.30747
11	TAAAACTCAAA	0.747126
11	TTGAAACTCAA	0.373563
11	TTAAAACTCAA	0.186782
12	ACTAAAACTCAA	0.560345
12	TTAAAACTCAAA	0.560345
12	GCTGAAACTCAA	0.560345
12	ATTGAAACTCAA	0.373563
12	AATGAAACTCAA	0.186782
12	ATTAAAACTCAA	0.186782
13	GTTAAAACTCAAA	0.747126
13	GGTTAAAACTCAA	0.186782
14	AGAATGAAACTCAA	0.373563
14	AGGCTAAAACTCAA	0.186782
15	AAGGCTAAAACTCAA	1.49425
15	AAGGCTGAAACTCAA	0.373563
15	AAGAATGAAACTCAA	0.373563
16	CAAGAATGAAACTCAA	1.30747
16	TAAGGTTGAAACTCAA	0.747126
16	AAGGTTAAAACTCAAA	0.373563
16	CAAGATTAAAACTCAA	0.186782
17	TAAAACTCAAAGGACCT	0.747126
17	TCAAGATTAAAACTCAA	0.560345
17	CAAGATTGAAACTCAAA	0.373563
18	CGCAAGGCTGAAACTCAA	0.373563
18	AGCAAGGCTAAAACTCAA	0.186782
18	CGCAAGGCTAAAACTCAA	0.186782
19	TCGCAAGATTAAAACTCAA	0.560345
20	TCGCAAGATTAAAACTCAAA	0.373563
20	TTCGCAAGAATGAAACTCAA	0.186782
20	ATCGCAAGAATGAAACTCAA	0.186782
21	GGTCGCAAGATTAAAACTCAA	0.373563
23	ACGGTCGCAAGATTAAAACTCAA	0.560345
23	CGGTCGCAAGATTAAAACTCAAA	0.186782
23	ACGTTCGCAAGAATGAAACTCAA	0.186782
24	TACGTTCGCAAGAATGAAACTCAA	0.186782
24	ACGTTCGCAAGAATGAAACTCAAA	0.186782
25	GTACGGTCGCAAGATTAAAACTCAA	0.186782
27	AAGTACGGTCGCAAGATTAAAACTCAA	0.186782
CATTAGCA
11	ATACATTAGCA	0.560345
11	TACATTAGCAT	0.186782
12	AATACATTAGCA	0.186782
14	TGAATACATTAGCA	1.12069
15	CTGAATACATTAGCA	0.373563
16	TCTGAATACATTAGCA	0.560345
18	CCTCTGAATACATTAGCA	0.560345
18	GCTCTGAATACATTAGCA	0.373563
19	CGCTCTGAATACATTAGCA	1.12069
20	ACGCTCTGAATACATTAGCA	2.80172
21	TACGCTCTGAATACATTAGCA	1.30747
22	CTACGCTCTGAATACATTAGCA	0.933908
26	AAGCCTACGCTCTGAATACATTAGCA	0.560345
27	CAAGCCTACGCTCTGAATACATTAGCA	0.186782
CGCGGGCC
9	GCGCGGGCC	3.92241
9	CCGCGGGCC	0.373563
10	GGCGCGGGCC	1.30747
10	GCGCGGGCCC	0.560345
11	GGGCGCGGGCC	0.747126
11	GGCGCGGGCCC	0.560345
11	TGCGCGGGCCT	0.186782
13	GCGCGGGCCCGGG	0.560345
19	GCGCGGGCCCGGGTGGAGC	0.186782
21	TTGAAGCCTAGGGCGCGGGCC	0.747126
AGTCGGCA
22	GTAAGGGAAGTCGGCAAGCCGG	0.933908
22	ATGTAGGTAAGGGAAGTCGGCA	0.747126
24	CAATGTAGGTAAGGGAAGTCGGCA	0.373563
26	AACAATGTAGGTAAGGGAAGTCGGCA	0.373563
28	GGAACAATGTAGGTAAGGGAAGTCGGCA	0.373563
28	CAATGTAGGTAAGGGAAGTCGGCAAGCC	0.186782
28	ATGTAGGTAAGGGAAGTCGGCAAGCCGG	0.186782
AGGGAACG
12	CCAAGGGAACGG	1.12069
12	AAGGGAACGGGC	0.186782
15	CTAATAGGGAACGTG	1.49425
15	ATAGGGAACGTGAGC	0.560345
15	TAGGGAACGTGAGCT	0.186782
16	AATAGGGAACGTGAGC	2.61494
16	GCCAAGGGAACGGGCT	0.560345
17	AATAGGGAACGTGAGCT	2.98851
17	AGCCAAGGGAACGGGCT	1.49425
17	CACTAATAGGGAACGTG	0.373563
18	TAATAGGGAACGTGAGCT	1.30747
18	ATAGGGAACGTGAGCTGG	0.933908
18	CTAATAGGGAACGTGAGC	0.747126
18	CAGCCAAGGGAACGGGCT	0.747126
18	ACAGCCAAGGGAACGGGC	0.373563
19	AATAGGGAACGTGAGCTGG	1.12069
19	ACTAATAGGGAACGTGAGC	0.747126
19	TAATAGGGAACGTGAGCTG	0.560345
19	ATAGGGAACGTGAGCTGGG	0.560345
20	ACTAATAGGGAACGTGAGCT	1.12069
21	ACTAATAGGGAACGTGAGCTG	0.373563
21	TCACTAATAGGGAACGTGAGC	0.186782
22	ACTAATAGGGAACGTGAGCTGG	0.747126
22	CTAATAGGGAACGTGAGCTGGG	0.747126
26	CACCCACTAATAGGGAACGTGAGCTG	0.560345
27	CACCCACTAATAGGGAACGTGAGCTGG	0.373563
27	AATAGGGAACGTGAGCTGGGTTAGACC	0.186782
TCTATCTC
11	ACTCTATCTCC	0.186782
ACCGGGAC
GATCGGCG
15	CCAGGGATCGGCGGA	1.12069
CTCGTAGT
9	GCTCGTAGT	2.42816
10	AGCTCGTAGT	5.41667
10	GGCTCGTAGT	0.373563
11	AAGCTCGTAGT	2.80172
12	AAAGCTCGTAGT	2.42816
13	AAAAGCTCGTAGT	0.560345
14	AAAAAGCTCGTAGT	1.49425
15	TAAAAAGCTCGTAGT	3.17529
16	TTAAAAAGCTCGTAGT	2.98851
17	GTTAAAAAGCTCGTAGT	1.12069
18	AGTTAAAAAGCTCGTAGT	0.186782
19	CGGTTAAAAAGCTCGTAGT	0.186782
19	CAGTTAAAAAGCTCGTAGT	0.186782
20	AAAAGCTCGTAGTTGGATCT	0.747126
20	GCAGTTAAAAAGCTCGTAGT	0.186782
21	GTTAAAAAGCTCGTAGTTGGA	0.186782
22	CTGCAGTTAAAAAGCTCGTAGT	0.373563
22	CTGTAGTTAAAAAGCTCGTAGT	0.186782
23	GCTGCAGTTAAAAAGCTCGTAGT	0.186782
23	GTTAAAAAGCTCGTAGTTGGATC	0.186782
23	AAGCTCGTAGTTGGATCTTGGGA	0.186782
24	GGTTAAAAAGCTCGTAGTTGGATC	0.373563
25	TTGTTGCAGTTAAAAAGCTCGTAGT	0.560345
26	GTTGCTGCAGTTAAAAAGCTCGTAGT	0.186782
27	AGTTGCTGCAGTTTAAAAGCTCGTAGT	0.373563
28	AAGTTGCTGCAGTTAAAAAGCTCGTAGT	0.933908
28	TAAAAAGCTCGTAGTTGGATCTTGGGAG	0.186782
29	AAAGTTGCTGCAGTTAAAAAGCTCGTAGT	0.373563
30	TAAAGTTGCTGCAGTTAAAAAGCTCGTAGT	0.186782
AACGGCGG
13	GTAAACGGCGGCC	1.12069
13	GGTAAACGGCGGC	0.560345
14	GGGTAAACGGCGGG	1.30747
14	CAGTAAACGGCGGC	0.373563
17	CCAGTAAACGGCGGCCG	0.186782
18	ACGCGGGTAAACGGCGGG	0.186782
20	GGGTAAACGGCGGGAGTAAC	0.747126
GGATCGGA
11	TCGGGATCGGA	0.186782
12	CGGGATCGGAGT	0.560345
13	TCGGGATCGGAGT	0.186782
GACTTACA
9	AGACTTACA	0.560345
GGACCCGA
10	CGGGACCCGA	1.12069
10	ATGGACCCGA	0.186782
11	TGGACCCGAAC	0.186782
11	GGGGACCCGAA	0.186782
12	GTTAGGACCCGA	1.12069
12	CGGGACCCGAAA	0.373563
12	TAGGACCCGAAA	0.186782
13	TGTTAGGACCCGA	0.747126
13	TTGGGACCCGAAA	0.373563
14	TTGGGACCCGAAAG	1.68103
14	GTTAGGACCCGAAA	1.49425
14	TGGGACCCGAAAGA	0.747126
14	CTGTTGGGACCCGA	0.186782
15	CCTGTCGGGACCCGA	3.73563
15	TGTCGGGACCCGAAA	2.24138
15	CGTTGGGACCCGAAA	0.933908
16	GTGTTAGGACCCGAAA	0.747126
16	GCTGTTGGGACCCGAA	0.186782
16	ATGTTGGGACCCGAAA	0.186782
17	CCTGTCGGGACCCGAAA	4.29598
17	AACGTGTTAGGACCCGA	0.747126
17	CGTGTTAGGACCCGAAA	0.186782
17	GTTAGGACCCGAAAGAT	0.186782
18	GCACGTGTTAGGACCCGA	3.73563
18	GTGTTAGGACCCGAAAGA	2.98851
18	ACGTGTTAGGACCCGAAA	0.560345
19	CGCACGTGTTAGGACCCGA	0.747126
19	CACGTGTTAGGACCCGAAA	0.560345
19	CATAGCTGTTGGGACCCGA	0.373563
19	TACCTGTCGGGACCCGAAA	0.373563
20	GCACGTGTTAGGACCCGAAA	4.29598
20	GCGCACGTGTTAGGACCCGA	1.68103
20	ATACCTGTCGGGACCCGAAA	0.747126
20	ACGTGTTAGGACCCGAAAGA	0.560345
21	AGCATGCCTGTCGGGACCCGA	0.186782
21	CGCACGTGTTAGGACCCGAAA	0.186782
22	GAGCATACCTGTCGGGACCCGA	0.747126
22	AGCGCACGTGTTAGGACCCGAA	0.373563
22	GCGCACGTGTTAGGACCCGAAA	0.373563
25	AGCGCACGTGTTAGGACCCGAAAGA	0.186782
27	CACGAGCGCACGTGTTAGGACCCGAAA	0.186782
30	TCCTGTCGGGACCCGAAAGATGGTGAACTA	0.186782
TCCGGGCC
9	ATCCGGGCC	0.747126
CGGAGCGC
10	GGCGGAGCGC	0.560345
18	ACGGCCCTGGCGGAGCGC	0.560345
26	GTCGGCCCACGGCCCTGGCGGAGCGC	0.186782
30	ACGGCCCTGGCGGAGCGCTGAGAAGACGGT	0.373563
CCCCCGAG
12	CCCCCCCGAGTG	0.373563
18	ACCCCCGAGCGGTCGGCG	0.373563
ACTTTCGA
9	AACTTTCGA	2.61494
10	CAACTTTCGA	1.30747
12	ATCAACTTTCGA	0.373563
15	CCTATCAACTTTCGA	0.747126
20	TCTGCCCTATCAACTTTCGA	0.186782
23	ACGTCTGCCCTATCAACTTTCGA	0.373563
24	AACGTCTGCCCTATCAACTTTCGA	0.186782
25	AACTTTCGATGGTAGTCGCTGTGCC	0.186782
26	CGAACGTCTGCCCTATCAACTTTCGA	0.186782
27	TCGAACGTCTGCCCTATCAACTTTCGA	0.186782
30	AACTTTCGATGGTAGTCGCCGTGCCTACCA	0.373563
CGTGGAGC
15	GCGTGGAGCCGGGCG	60.1437
15	GGCGTGGAGCCGGCG	0.186782
16	GGCGTGGAGCCGGGCG	185.101
17	TGGCGTGGAGCCGGGCG	68.9224
18	CTGGCGTGGAGCCGGGCG	292.126
18	GCTGGCGTGGAGCCGGCG	0.186782
19	GCTGGCGTGGAGCCGGGCG	158.391
20	CGCTGGCGTGGAGCCGGGCG	177.629
20	GGCTGGCGTGGAGCCGGGCG	4.85632
21	TCGCTGGCGTGGAGCCGGGCG	128.693
22	CTCGCTGGCGTGGAGCCGGGCG	40.5316
22	GCTGGCGTGGAGCCGGGCGTGG	0.373563
22	GCTCGCTGGCGTGGAGCCGGGG	0.186782
23	GCTCGCTGGCGTGGAGCCGGGCG	44.8276
23	GGCTCGCTGGCGTGGAGCCGGCG	0.186782
24	GGCTCGCTGGCGTGGAGCCGGGCG	82.1839
25	CGGCTCGCTGGCGTGGAGCCGGGCG	25.7759
26	CCGGCTCGCTGGCGTGGAGCCGGGCG	0.373563
29	AGCCCGGCTCGCTGGCGTGGAGCCGGGCG	0.747126
29	TCAGGGAGGACAGAAACCTCCCGTGGAGC	0.186782
30	AAGCCCGGCTCGCTGGCGTGGAGCCGGGCG	0.186782
CGATCGTA
9	ACGATCGTA	3.54885
9	CCGATCGTA	0.373563
10	AACGATCGTA	0.560345
11	AAACGATCGTA	0.373563
GTCCTCGC
9	AGTCCTCGC	0.186782
ATGCCGGC
CGGCGACT
10	GGCGGCGACT	1.86782
10	TGCGGCGACT	0.186782
12	GGCGGCGACTCT	0.186782
13	GGCGGCGGCGACT	0.373563
17	GGCGGCGACTCTGGACG	0.373563
20	GCGGCGGCGACTCTGGACGC	0.186782
27	GGCGGCGGCGGCGACTCTGGACGCGAG	0.560345
28	GGCGGCGACTCTGGACGCGAGCCGGGCC	0.373563
29	GGCGGCGACTCTGGACGCGAGCCGGGCCC	0.747126
30	GGCGGCGACTCTGGACGCGAGCCGGGCCCT	0.560345
GGGCACCA
17	TTGACGGAAGGGCACCA	0.747126
25	TAAAGGAATTGACGGAAGGGCACCA	0.373563
ACCTGGCG
18	CGTGGGGAACCTGGCGCT	0.747126
20	GTTCGTGGGGAACCTGGCGC	0.560345
22	GTGGGGAACCTGGCGCTAAACC	0.747126
23	CGTTCGTGGGGAACCTGGCGCTA	0.373563
24	CACGTTCGTGGGGAACCTGGCGCT	0.933908
CGCGGTCG
10	CCCGCGGTCG	0.560345
GTCAATTT
11	GTGGTCAATTT	0.747126
CGATCACG
9	ACGATCACG	1.68103
10	CACGATCACG	0.747126
CTACGGCC
9	TCTACGGCC	1.12069
10	GTCTACGGCC	0.747126
11	GTCTACGGCCA	0.186782
11	GGTCTACGGCC	0.186782
12	TGTCTACGGCCA	0.560345
15	GTCTACGGCCATACT	0.747126
22	GTCTACGGCCATACCACCCTGA	1.68103
25	GTCTACGGCCATACCACCCTGAACG	0.747126
26	GTCTACGGCCATACCACCCTGAACGC	0.186782
30	GTCTACGGCCATACCACCCTGAACGCGCCC	0.560345
AGTCCGGA
27	AGAAAGTGTATCGTAGTCCGGATTGGA	0.560345
TTGGACCT
9	GTTGGACCT	0.747126
10	AGTTGGACCT	0.186782
12	GTTGGACCTTGG	1.68103
GGACGGGC
9	GGGACGGGC	0.373563
10	GGGACGGGCG	0.560345
10	CAGGACGGGC	0.186782
12	AAGGGACGGGCG	0.373563
12	GAAGGGACGGGC	0.186782
13	GGGACGGGCGATG	0.373563
15	TCCGAAGGGACGGGC	0.747126
16	AGGGACGGGCGGGGGC	1.30747
16	TCCGAAGGGACGGGCG	0.186782
17	GTTCCGAAGGGACGGGC	0.933908
18	GTTCCGAAGGGACGGGCG	0.186782
19	AAGGGACGGGCGATGGCCT	1.12069
20	GAAGGGACGGGCGATGGCCT	0.373563
TTGGCCGG
13	ATTGGCCGGGTCG	0.933908
GACGGACC
15	GGCGCAAGACGGACC	2.42816
CGTTGTGC
17	AGTCGTTGTGCCTACCA	0.186782
TCGACCTG
10	GTTCGACCTG	0.186782
11	GCATCGACCTG	1.49425
GTGTTCGG
30	GGTGAAGTGTTCGGATCGCGGCGACGTGGG	0.186782
GGATCGTA
10	ACGGATCGTA	0.747126
TCTCCGCC
21	CCGTCTCCGCCCCCCGGCCCC	0.560345
ACGGAGCC
27	ACCTGCGGAAGGATCATTAACGGAGCC	0.186782
GGCGCTCT
23	CTCAGGATAGCTGGCGCTCTCGC	0.186782
CGGCGGGT
17	CCGGCGGGTGTTGACGC	0.186782
25	GCGGCGGGTGTTGACGCGATGTGAT	0.747126
CGACTGTT
14	ATCCGACTGTTTAA	0.373563
15	TCCGACTGTTTAATA	0.933908
16	GGGAATCCGACTGTTT	0.933908
16	ATCCGACTGTTTAATT	0.373563
18	AGGGGAATCCGACTGTTT	1.30747
21	CCAGGGGAATCCGACTGTTTA	0.373563
21	TGGAATCCGACTGTTTAATTA	0.186782
23	CAAGGGGAATCCGACTGTTTAAT	0.373563
29	CTGGTGCGGACCAGGGGAATCCGACTGTT	0.560345
30	ACTGGTGCGGACCAGGGGAATCCGACTGTT	0.373563
30	CTGGTGCGGACCAGGGGAATCCGACTGTTT	0.186782
ATGGGCGG
TGGTCCGG
TAGCGACG
15	ATAGCGACGTCGCTT	0.747126
18	CGTTCATAGCGACGTCGC	0.560345
19	CGTTCATAGCGACGTCGCT	0.747126
CGATCCAT
10	GACGATCCAT	0.933908
11	AGACGATCCAT	0.560345
12	CCGACGATCCAT	3.92241
GACCACGT
9	GGACCACGT	1.12069
10	GGGACCACGT	0.186782
TGTTATGA
21	GTTTTTGTTATGATGTCTGTG	0.186782
AGTATATT
10	TAAGTATATT	0.373563
AGCGGGCC
9	GAGCGGGCC	0.560345
CCGTCGTG
10	GCCGTCGTGG	2.80172
10	GCCGTCGTGA	0.560345
10	GCCGTCGTGC	0.186782
11	GGCCGTCGTGG	0.186782
CGTGGGTC
14	GCCCGTGGGTCGGG	0.560345
CGAATGAT
10	AGCGAATGAT	0.186782
14	GTAAAGCGAATGAT	0.186782
15	GGTAAAGCGAATGAT	0.186782
16	CGGTAAAGCGAATGAT	0.560345
26	TAAGCGAATGATTAGAGGTCTTGGGG	0.186782
26	AGCGAATGATTAGAGGTCTTGGGGCC	0.186782
ATATGACA
11	TGATATGACAA	0.373563
GCGTCGCG
11	GGCGTCGCGGC	0.186782
16	TTGGAAAGCGTCGCGG	0.186782
22	TGCCTTGGAAAGCGTCGCGGTT	0.186782
CGTCTGAC
15	TCGTCTGACTTGGGT	0.373563
17	TTCGTCTGACTTGGGTA	0.560345
GGGACGAA
11	CGGGGACGAAG	0.186782
12	CGGGGACGAAGT	0.933908
GACTACCA
10	AGGACTACCA	0.560345
11	TTGGACTACCA	0.560345
TAATGAAG
10	AATAATGAAG	0.186782
AAGATTTC
11	CCGAAGATTTC	0.373563
GATAGGTA
23	TTGTACAGGATAGGTAGGAGCCT	0.373563
CCGGGTCG
12	GGCCGGGTCGTG	0.747126
GTCGCGCC
9	GGTCGCGCC	4.29598
10	GGGTCGCGCC	0.747126
14	GGGCGGGTCGCGCC	0.186782
15	CGGGCGGGTCGCGCC	0.933908
17	CCGGGCGGGTCGCGCCG	0.373563
18	GGTCGCGCCGTCGGGCCC	1.12069
19	GGGTCGCGCCGTCGGGCCC	0.373563
26	CGCCCCGGGCGGGTCGCGCCGTCGGG	0.373563
TCCGACTG
14	GGGAATCCGACTGT	0.373563
15	GGGGAATCCGACTGT	0.186782
17	CCAGGGGAATCCGACTG	0.373563
19	GACCAGGGGAATCCGACTG	0.747126
26	TGGTGCGGACCAGGGGAATCCGACTG	0.186782
27	CTGGTGCGGACCAGGGGAATCCGACTG	0.560345
30	AACTGGTGCGGACCAGGGGAATCCGACTGT	0.373563
GACTTGAA
9	CGACTTGAA	0.560345
10	ACGACTTGAA	0.933908
11	GACGACTTGAA	2.0546
11	ACGACTTGAAT	0.186782
GTGGACGG
12	CGTGGACGGTGT	1.49425
13	AGTGGACGGGAGC	0.747126
13	CCCGTGGACGGTG	0.373563
14	CCGTGGACGGTGTG	1.12069
14	CGTGGACGGTGTGA	0.186782
15	CGTGGACGGTGTGAG	0.186782
17	CGTGGACGGTGTGAGGC	1.86782
17	CGAGAGTGGACGGGAGC	0.186782
17	CCGTGGACGGTGTGAGG	0.186782
20	AGCCCGTGGACGGTGTGAGG	0.747126
22	CGAGGCCCAGCCCGTGGACGGT	1.12069
23	CAGCCCGTGGACGGTGTGAGGCC	0.560345
24	CGTGGACGGTGTGAGGCCGGTAGC	0.560345
28	GGCCCAGCCCGTGGACGGTGTGAGGCCG	0.186782
TGGGTCGG
9	CTGGGTCGG	0.373563
10	CTGGGTCGGT	0.747126
11	CTGGGTCGGCC	0.186782
12	GCTGGGTCGGTC	0.747126
12	CTGGGTCGGGGT	0.186782
13	TTGGGTCGGCCGG	0.186782
14	AAGGGCTGGGTCGG	0.933908
14	TGCTTCTGGGTCGG	0.186782
17	TAAGGGCTGGGTCGGTC	0.186782
18	TTCTGGGTCGGGGTTTCG	0.373563
18	GGGCTGGGTCGGTCGGGC	0.186782
21	AAGGGCTGGGTCGGTCGGGCT	0.933908
21	CTGGGTCGGTCGGGCTGGGGC	0.186782
22	AGGGCTGGGTCGGTCGGGCTGG	3.17529
22	CTGGGTCGGTCGGGCTGGGGCG	0.373563
23	AGGGCTGGGTCGGTCGGGCTGGG	2.42816
24	GGGCTGGGTCGGTCGGGCTGGGGC	0.186782
25	AGGGCTGGGTCGGTCGGGCTGGGGC	0.933908
25	GGGCTGGGTCGGTCGGGCTGGGGCG	0.373563
26	AGGGCTGGGTCGGTCGGGCTGGGGCG	1.30747
28	AGGGCTGGGTCGGTCGGGCTGGGGCGCG	0.560345
CTTCGGGA
18	ACTTCGGGATAAGGATTG	0.373563
19	CCGTAACTTCGGGATAAGG	0.186782
19	TCTTCGGGATAAGGATTGG	0.186782
20	ACTTCGGGATAAGGATTGGC	0.186782
21	ACTTCGGGATAAGGATTGGCT	1.68103
23	AACTTCGGGATAAGGATTGGCTC	0.373563
24	CGTAACTTCGGGATAAGGATTGGC	0.186782
28	CGTAACTTCGGGATAAGGATTGGCTCTA	0.186782
29	ACTTCGGGATAAGGATTGGCTCTAAGGGT	0.186782
GCAGATGA
9	AGCAGATGA	0.560345
GCGTTAAT
9	AGCGTTAAT	0.560345
15	GGTGCGAGCGTTAAT	1.30747
GATCGGTA
10	ACGATCGGTA	0.373563
11	GACGATCGGTA	2.24138
11	CGCGATCGGTA	0.373563
12	CGACGATCGGTA	0.186782
13	CCGACGATCGGTA	0.933908
13	GCGACGATCGGTA	0.747126
GACGATGA
28	AGACGATGATACGTAGCCGACCTGAGAG	0.186782
CTCGTACT
16	GGAAATAGCTCGTACT	0.747126
GAGATCGG
GACTATCG
11	AGGGACTATCG	0.373563
12	GAGGGACTATCG	0.373563
CTGGTCGA
10	CTCTGGTCGA	0.186782
11	CCTCTGGTCGA	0.373563
12	GCCTCTGGTCGA	0.933908
14	CAGCCTCTGGTCGA	0.560345
15	ACAGCCTCTGGTCGA	0.186782
16	AACAGCCTCTGGTCGA	0.186782
17	GAACAGCCTCTGGTCGA	0.373563
18	TGAACAGCCTCTGGTCGA	0.560345
19	GTGAACAGCCTCTGGTCGA	0.373563
20	GGTGAACAGCCTCTGGTCGA	0.186782
21	AGGTGAACAGCCTCTGGTCGA	0.186782
24	CCAAGGTGAACAGCCTCTGGTCGA	0.560345
25	TCCAAGGTGAACAGCCTCTGGTCGA	0.186782
26	CTCCAAGGTGAACAGCCTCTGGTCGA	0.186782
TGGAAATGA
10	TTGGAAATGA	2.61494
10	ATGGAAATGA	0.373563
CCCTGTAAT
10	GCCCTGTAAT	4.85632
10	TCCCTGTAAT	0.560345
11	GGCCCTGTAAT	7.47126
11	AGCCCTGTAAT	0.747126
12	AGGCCCTGTAAT	14.569
12	CGGCCCTGTAAT	0.373563
13	GAGGCCCTGTAAT	18.1178
13	TCGGCCCTGTAAT	0.186782
14	CGAGGCCCTGTAAT	15.6897
14	CTAGGCCCTGTAAT	0.373563
14	TCAGGCCCTGTAAT	0.186782
15	TCGAGGCCCTGTAAT	17.7443
15	GTGAGGCCCTGTAAT	0.186782
16	TTCGAGGCCCTGTAAT	43.5201
16	CTTTAGGCCCTGTAAT	0.186782
17	TTTCGAGGCCCTGTAAT	39.2241
17	GTTCGAGGCCCTGTAAT	2.80172
18	CTTTCGAGGCCCTGTAAT	56.9684
18	TTTTCGAGGCCCTGTAAT	1.12069
19	TCTTTCGAGGCCCTGTAAT	18.6782
20	CTCTTTCGAGGCCCTGTAAT	3.73563
20	GTCTTTCTAGGCCCTGTAAT	0.186782
21	ACTCTTTCGAGGCCCTGTAAT	1.30747
22	GACTCTTTCGAGGCCCTGTAAT	0.560345
23	GGACTCTTTCGAGGCCCTGTAAT	0.186782
24	AGGACTCTTTCGAGGCCCTGTAAT	0.373563
25	CAGGACTCTTTCGAGGCCCTGTAAT	4.85632
26	ACAGGACTCTTTCGAGGCCCTGTAAT	0.747126
AGCGCCCGG
10	AAGCGCCCGG	0.747126
AGGGCGCCC
10	CAGGGCGCCC	0.373563
12	GGCAGGGCGCCC	2.0546
12	GGAAGGGCGCCC	0.186782
20	TTGTGAAGGGCAGGGCGCCC	0.373563
21	TTTGTGAAGGGCAGGGCGCCC	0.560345
22	CTTTGTGAAGGGCAGGGCGCCC	1.68103
GAGGAATAA
11	GGGAGGAATAA	0.186782
CGGGCTTGG
GTTAGTACT
10	TGTTAGTACT	0.186782
16	GGGCCTGGTTAGTACT	0.560345
20	GGTCGGGCCTGGTTAGTACT	0.186782
26	AGTTAGTACTTGGATGGGAGACTGCC	0.747126
26	GGTTAGTACTTGGATGGGAGACTGCC	0.560345
26	GGGTCGGGCCTGGTTAGTACTTGGAT	0.373563
26	AGGGTCGGGCCTGGTTAGTACTTGGA	0.186782
28	TAGGGTCGGGCCTGGTTAGTACTTGGAT	0.186782
29	AGCAGGGTCGGGCCTGGTTAGTACTTGGA	0.373563
30	CGGGCCTGGTTAGTACTTGGATGGGAGACC	0.186782
30	AAGCAGGGTCGGGCCTGGTTAGTACTTGGA	0.186782
GACCAATGC
10	GGACCAATGC	4.48276
CAAGAGTAC
10	GCAAGAGTAC	0.186782
GGGAGGCCC
15	TAAGTGGGAGGCCCC	0.933908
17	TATAAGTGGGAGGCCCC	0.933908
18	TAATAAGTGGGAGGCCCC	0.186782
25	GAGGTGTAGAATAAGTGGGAGGCCC	0.186782
GAACGGGCT
10	GGAACGGGCT	0.747126
11	GGGAACGGGCT	0.933908
11	TGGAACGGGCT	0.186782
12	GGGGAACGGGCT	0.560345
CGGCTGAGG
11	GCCGGCTGAGG	0.560345
GGGTCGGCC
10	GGGGTCGGCC	0.933908
11	CGGGGTCGGCC	1.49425
12	CGGGGTCGGCCC	0.373563
12	CGGGGTCGGCCT	0.186782
13	GCCGGGGTCGGCC	3.92241
13	CCGGGGTCGGCCC	0.560345
14	GCCGGGGTCGGCCC	1.86782
15	CCGCCGGGGTCGGCC	4.29598
15	GCGGGGTCGGCCACG	0.373563
16	CCCGCCGGGGTCGGCC	1.30747
16	CCGCCGGGGTCGGCCC	0.747126
17	GCCCGCCGGGGTCGGCC	1.12069
17	CCCGCCGGGGTCGGCCC	0.560345
19	GCCCCGCCGGGGTCGGCCC	0.186782
20	GGCCCCGCCGGGGTCGGCCC	0.560345
21	CGGCCCCGCCGGGGTCGGCCC	0.373563
AGGCCGAAG
11	GAAGGCCGAAG	2.80172
12	TGAAGGCCGAAG	3.36207
13	TTGAAGGCCGAAG	1.86782
14	TTTGAAGGCCGAAG	1.30747
15	CTTTGAAGGCCGAAG	7.28448
16	ACTTTGAAGGCCGAAG	28.204
17	AACTTTGAAGGCCGAAG	37.7299
18	GAACTTTGAAGGCCGAAG	59.9569
18	AGAACTTGAAGGCCGAAG	0.186782
19	AGAACTTTGAAGGCCGAAG	956.322
19	GAGAACTTGAAGGCCGAAG	0.186782
20	GAGAACTTTGAAGGCCGAAG	416.336
20	AGAACTTTGAAGGCCGAAGT	0.373563
20	CGAGAACTTGAAGGCCGAAG	0.186782
21	CGAGAACTTTGAAGGCCGAAG	522.802
21	TGAGAACTTTGAAGGCCGAAG	5.79023
22	ACGAGAACTTTGAAGGCCGAAG	783.549
22	CGAGAACTTTGAAGGCCGAAGT	0.933908
22	AACGAGAACTTGAAGGCCGAAG	0.560345
22	ATGAGAACTTTGAAGGCCGAAG	0.373563
23	AACGAGAACTTTGAAGGCCGAAG	1499.67
23	AATGAGAACTTTGAAGGCCGAAG	2.61494
23	AACGAGAGCTTTGAAGGCCGAAG	0.560345
23	ACGAGAACTTTGAAGGCCGAAGT	0.560345
24	AAACGAGAACTTTGAAGGCCGAAG	514.583
24	AACGAGAACTTTGAAGGCCGAAGT	0.373563
24	CAACGAGAACTTTGAAGGCCGAAG	0.186782
24	AAACGAGAGCTTTGAAGGCCGAAG	0.186782
24	AAATGAGAACTTTGAAGGCCGAAG	0.186782
25	CAAACGAGAACTTTGAAGGCCGAAG	406.623
25	TCAACGAGAACTTTGAAGGCCGAAG	0.560345
25	CAAATGAGAACTTTGAAGGCCGAAG	0.186782
25	AAAATGAGAACTTTGAAGGCCGAAG	0.186782
25	AAACGAGAACTTTGAAGGCCGAAGT	0.186782
26	TCAAACGAGAACTTTGAAGGCCGAAG	167.356
26	AGAACTTTGAAGGCCGAAGTGGAGAA	0.560345
26	AATGAGAACTTTGAAGGCCGAAGAGG	0.186782
27	TTCAAACGAGAACTTTGAAGGCCGAAG	97.8735
27	CGAGAACTTTGAAGGCCGAAGTGGAGA	0.560345
27	TTCAAATGAGAACTTTGAAGGCCGAAG	0.186782
28	ATTCAAACGAGAACTTTGAAGGCCGAAG	60.1437
28	ACGAGAACTTTGAAGGCCGAAGTGGAGA	0.373563
28	ATTCAAATGAGAACTTTGAAGGCCGAAG	0.186782
28	AGAGAACTTTGAAGGCCGAAGTGGAGAA	0.186782
29	TATTCAAACGAGAACTTTGAAGGCCGAAG	25.0287
29	TATTCAAATGAGAACTTTGAAGGCCGAAG	0.373563
29	AACGAGAACTTTGAAGGCCGAAGTGGAGA	0.373563
30	ATATTCAAACGAGAACTTTGAAGGCCGAAG	12.5144
CGCGGGGGC
10	CCGCGGGGGC	14.9425
11	CCCGCGGGGGC	2.24138
11	TCCGCGGGGGC	0.560345
11	GCCGCGGGGGC	0.373563
12	CCCCGCGGGGGC	1.68103
12	GCGCGGGGGCGG	1.12069
12	GCCGCGGGGGCT	0.560345
12	TCCCGCGGGGGC	0.560345
13	TCCCCGCGGGGGC	0.747126
13	GGGGCGCGGGGGC	0.186782
14	CCCGCGGGGGCGCG	0.373563
AGCTGGGCG
10	GAGCTGGGCG	1.49425
12	TGGAGCTGGGCG	0.373563
13	GTGGAGCTGGGCG	0.560345
GACTCTTAG
10	CGACTCTTAG	2.24138
10	GGACTCTTAG	0.186782
11	CGACTCTTAGC	14.1954
11	ACGACTCTTAG	0.186782
12	CGACTCTTAGCG	131.121
12	ACGACTCTTAGC	0.933908
12	GGACTCTTAGCG	0.933908
13	CGACTCTTAGTGG	184.167
13	CGACTCTTAGCAG	115.991
13	ACGACTCTTAGCG	9.89942
13	GGACTCTTAGCAG	1.12069
13	GTACGACTCTTAG	0.373563
14	TACGACTCTTAGCG	6.16379
14	GTACGACTCTTAGC	1.12069
14	CGTACGACTCTTAG	0.186782
15	GTACGACTCTTAGCG	13.0747
15	CGTACGACTCTTAGC	1.86782
15	TCGTACGACTCTTAG	0.186782
16	CGTACGACTCTTAGCG	15.1293
16	TCGTACGACTCTTAGC	5.0431
17	TCGTACGACTCTTAGCG	68.1753
17	CTCGTACGACTCTTAGC	2.24138
18	CTCGTACGACTCTTAGCG	35.4885
19	CCTCGTACGACTCTTAGCG	0.747126
20	ACCTCGTACGACTCTTAGCG	0.747126
GAGATCGCC
13	ATGGGAGATCGCC	0.186782
14	GATGGGAGATCGCC	0.560345
16	TGGATGGGAGATCGCC	0.373563
17	TTGGATGGGAGATCGCC	0.747126
18	CTTGGATGGGAGATCGCC	0.747126
20	TACTTGGATGGGAGATCGCC	2.24138
22	AGTACTTGGATGGGAGATCGCC	0.747126
GCGAAGGCC
23	AAAACAAAGCATCGCGAAGGCCC	0.186782
23	AAACAAAGCATCGCGAAGGCCCG	0.186782
AAGAGGGCG
19	CAAGAGGGCGTGAAACCGT	0.560345
20	GGAGAGAGTTCAAGAGGGCG	0.747126
30	AGAACTTTGAAGAGAGAGTTCAAGAGGGCG	0.186782
CCGGAGTGG
19	ACCGGAGTGGACGAACCTC	2.0546
23	GAATCCGGAGTGGCGGAGATGGG	0.373563
GGTCGGACC
10	AGGTCGGACC	0.186782
GTCGCGCGC
10	CGTCGCGCGC	7.0977
11	CGTCGCGCGCG	1.49425
11	TCGTCGCGCGC	1.49425
12	GTCGTCGCGCGC	0.560345
13	CGTCGCGCGCGCG	0.747126
14	TTCGTCGCGCGCGC	0.186782
15	GTCTCGTCGCGCGCG	0.373563
15	CGTCGCGCGCGCGTC	0.186782
16	TCGTCGCGCGCGCGTC	1.68103
17	CGTCTCGTCGCGCGCGC	0.933908
21	CCCGGCGGCCGTCGCGCGCCT	1.49425
23	CACCCCACGTCTCGTCGCGCGCG	0.186782
GAGACAGCC
12	TGGGAGACAGCC	0.186782
TGGTCGGAT
10	CTGGTCGGAT	0.186782
TACACTGAC
16	CGCGCGCTACACTGAC	0.186782
19	CGCGCGCTACACTGACTGG	0.373563
23	GCTACACTGACTGGCTCAGCGTG	0.373563
25	GCACGCGCGCTACACTGACTGGCTC	0.373563
26	TGCACGCGCGCTACACTGACTGGCTC	0.186782
CCGGACACG
27	CCCGGACACGGACAGGATTGACAGATT	0.186782
CGCGACGGG
30	CTTTGCAGACGACTTAAATACGCGACGGGG	0.186782
TCGTCGCGC
19	ACCCCACGTCTCGTCGCGC	0.186782
20	ACCCCACGTCTCGTCGCGCG	0.186782
TCGTCGCCA
10	CTCGTCGCCA	2.0546
CGGATTTAT
10	CCGGATTTAT	0.373563
11	TCCGGATTTAT	1.30747
12	GTCCGGATTTAT	0.933908
13	TGTCCGGATTTAT	1.30747
13	TATCCGGATTTAT	0.560345
14	TTGTCCGGATTTAT	0.560345
15	GTTGTCCGGATTTAT	0.747126
15	GTTATCCGGATTTAT	0.186782
16	CGTTGTCCGGATTTAT	1.86782
17	GCGTTGTCCGGATTTAT	0.373563
18	AGCGTTGTCCGGATTTAT	0.373563
20	CAAGCGTTGTCCGGATTTAT	0.373563
21	GCAAGCGTTGTCCGGATTTAT	0.186782
22	GGCAAGCGTTGTCCGGATTTAT	0.747126
23	GTGCAAGCGTTGTCCGGATTTAT	0.373563
24	GGTGCAAGCGTTGTCCGGATTTAT	0.186782
27	GAGGGTGCGAGCGTTGTCCGGATTTAT	0.186782
AAGCGTTGG
17	CAAGCGTTGGATTGTTC	0.373563
18	CCAAGCGTTGGATTGTTC	2.61494
19	CCAAGCGTTGGATTGTTCA	3.17529
19	ACCAAGCGTTGGATTGTTC	0.560345
20	ACCAAGCGTTGGATTGTTCA	2.24138
21	CCAAGCGTTGGATTGTTCACC	3.17529
21	CACCAAGCGTTGGATTGTTCA	0.933908
21	CAGAATTCGGTAAGCGTTGGA	0.373563
21	CAAGCGTTGGATTGTTCACCC	0.186782
21	TCACCAAGCGTTGGATTGTTC	0.186782
22	ATTCGGTAAGCGTTGGATTGTT	0.747126
22	ACCAAGCGTTGGATTGTTCACC	0.373563
22	TCACCAAGCGTTGGATTGTTCA	0.373563
22	GAAGCGTTGGATTGTTCACCCA	0.373563
23	ACCAAGCGTTGGATTGTTCACCC	0.747126
23	CCAAGCGTTGGATTGTTCACCCA	0.373563
23	CACCAAGCGTTGGATTGTTCACC	0.186782
24	GAATTCACCAAGCGTTGGATTGTT	1.30747
25	CACCAAGCGTTGGATTGTTCACCCA	1.49425
25	GAATTCACCAAGCGTTGGATTGTTC	0.560345
25	TTCACCAAGCGTTGGATTGTTCACC	0.373563
25	TCACCAAGCGTTGGATTGTTCACCC	0.373563
25	AGAATTCACCAAGCGTTGGATTGTT	0.186782
26	GAATTCACCAAGCGTTGGATTGTTCA	0.373563
26	TCACCAAGCGTTGGATTGTTCACCCA	0.373563
27	ATTCACCAAGCGTTGGATTGTTCACCC	0.560345
29	AGCAGAATTCACCAAGCGTTGGATTGTTC	0.373563
29	AAGCAGAATTCACCAAGCGTTGGATTGTT	0.186782
30	AGCAGAATTCGGTAAGCGTTGGATTGTTCA	0.186782
CCATGGAAG
11	GCCATGGAAGT	0.560345
12	GGCCATGGAAGT	0.186782
14	GTGGCCATGGAAGT	0.186782
18	GACGGTGGCCATGGAAGT	0.373563
19	AGGACGGTGGCCATGGAAG	0.373563
20	GCCATGGAAGTCGGAATCCG	0.560345
20	GGCCATGGAAGTCGGAATCC	0.186782
21	CAGGACGGTGGCCATGGAAGT	2.61494
22	GCAGGACGGTGGCCATGGAAGT	0.747126
23	AGCAGGACGGTGGCCATGGAAGT	1.12069
23	AGCCGGACGGTGGCCATGGAAGT	0.373563
24	CAGCAGGACGGTGGCCATGGAAGT	0.373563
24	CAGGACGGTGGCCATGGAAGTCGG	0.186782
26	AGCAGGACGGTGGCCATGGAAGTCGG	0.186782
AAACTCTGG
10	GAAACTCTGG	3.54885
11	GGAAACTCTGG	1.49425
12	AGGAAACTCTGG	0.560345
13	GAGGAAACTCTGG	1.30747
17	GAGGAAACTCTGGTGGA	0.747126
19	GAAACTCTGGTGGAGGCCC	0.186782
25	GAGGAAACTCTGGTGGAGGTCCGTA	0.560345
TCGCTGGCG
12	GGCTCGCTGGCG	0.186782
TTGTCGGGA
15	ATTGTCGGGAGGGAA	0.186782
25	ATTGTCGGGAGGGAAGCGGATGGGG	0.186782
GAGACCGCA
GGGCGGACT
11	GGGGCGGACTG	0.186782
12	GCGGGGCGGACT	0.186782
13	GGGGCGGACTGTC	0.373563
29	CGCGCGGGTCGGGGGGCGGGGCGGACTGT	0.933908
CGGATTCAC
16	CGTTATCCGGATTCAC	1.49425
CGTGGGCGG
11	ACGTGGGCGGT	1.30747
GGGCGGGCC
10	CGGGCGGGCC	0.560345
14	GGGCGGGGCGGGCC	0.186782
14	GGACGGGGCGGGCC	0.186782
GATACCGCC
11	GGATACCGCCT	0.186782
11	GGGATACCGCC	0.186782
TACCATCTG
12	AGCTACCATCTG	1.12069
14	GAAGCTACCATCTG	0.186782
22	AATGGGGCGAAGCTACCATCTG	0.933908
23	AAGCTACCATCTGTGGGATTATG	1.12069
23	CAATGGGGCGAAGCTACCATCTG	0.373563
CGCGTCGTG
AGCGTCATT
11	CGAGCGTCATT	1.12069
GACCAGTGA
10	GGACCAGTGA	0.933908
GGATAAGGA
21	TTCGGGATAAGGATTGGCTCT	0.560345
25	CGGGATAAGGATTGGCTCTAAGGGC	0.560345
27	TTCGGGATAAGGATTGGCTCTAAGGGT	0.560345
GCCCAATGA
10	GGCCCAATGA	0.186782
CGTCCGACC
10	TCGTCCGACC	0.373563
15	ATCGGTCGTCCGACC	1.12069
16	TCGTCCGACCTGGGTA	0.186782
21	TCGTCCGACCTGGGTATAGGG	0.373563
22	AAATCGGTCGTCCGACCTGGGT	0.373563
23	GTCGTCCGACCTGGGTATAGGGG	0.186782
24	ATCGGTCGTCCGACCTGGGTATAG	0.186782
25	TGACGTGCAAATCGGTCGTCCGACC	0.747126
25	TTCGTCCGACCTGGGTATAGGGGCG	0.747126
25	GTCGTCCGACCTGGGTATAGGGGCG	0.560345
25	GGTCGTCCGACCTGGGTATAGGGGC	0.373563
26	GTCGTCCGACCTGGGTATAGGGGCGA	0.560345
26	GGTCGTCCGACCTGGGTATAGGGGCG	0.186782
29	GTCCTGACGTGCAAATCGGTCGTCCGACC	0.373563
TCGAGGCCC
13	CTGATCGAGGCCC	1.68103
16	TTCTGATCGAGGCCCA	0.933908
16	CTTCTGATCGAGGCCC	0.373563
17	CCTTCTGATCGAGGCCC	0.373563
17	GATCGAGGCCCAGCCCG	0.373563
17	CTTTCGAGGCCCTGTAA	0.186782
18	TTCTGATCGAGGCCCAGC	0.373563
21	AAGTCCTTCTGATCGAGGCCC	0.373563
27	CTTCTGATCGAGGCCCAGCCCGTGGAC	0.186782
28	CCTTCTGATCGAGGCCCAGCCCGTGGAC	0.560345
CGTGAGCTG
11	AACGTGAGCTG	0.747126
13	AACGTGAGCTGGG	0.373563
13	GGAACGTGAGCTG	0.186782
14	GGAACGTGAGCTGG	0.560345
16	GGGAACGTGAGCTGGG	0.186782
GTCAAACAA
12	CCCGTCAAACAA	1.30747
13	GCCCGTCAAACAA	0.560345
CCCTCGCTG
12	GCTCCCTCGCTG	0.933908
26	AGCAGCTCCCTCGCTGCGATCTATTG	0.373563
GGGGGTGTA
17	AGGGGGTGTAGAATAGG	0.186782
20	CATAGGGGGTGTAGAATAGG	0.747126
23	AGACATAGGGGGTGTAGAATAGG	0.560345
CGTCGGGCC
11	CCGTCGGGCCC	0.560345
11	GCGTCGGGCCC	0.186782
12	AGCGTCGGGCCC	0.186782
17	GCGTCGGGCCCATACCC	0.747126
19	CGCCGTCGGGCCCGGGGGA	0.373563
20	GCGCTGGAGCGTCGGGCCCA	0.747126
22	TCGCGCCGTCGGGCCCGGGGGA	0.933908
22	ATGGCGCTGGAGCGTCGGGCCC	0.933908
GAGGCCGCC
13	ATGGGAGGCCGCC	0.186782
16	TGGATGGGAGGCCGCC	0.560345
GCGACCGCC
10	GGCGACCGCC	0.186782
TTGGCGCCC
10	CTTGGCGCCC	0.373563
TGTAGGCTT
12	TGCTGTAGGCTT	0.186782
13	TGCTGTAGGCTTT	0.747126
14	GGTGCTGTAGGCTT	5.22988
14	GTGCTGTAGGCTTT	2.42816
15	GGGTGCTGTAGGCTT	6.53736
15	GGTGCTGTAGGCTTT	2.80172
16	CGGGTGCTGTAGGCTT	3.36207
16	GGGTGCTGTAGGCTTT	2.42816
16	TGGGTGCTGTAGGCTT	0.186782
17	CCGGGTGCTGTAGGCTT	5.97701
17	CGGGTGCTGTAGGCTTT	5.79023
17	CCTGGTGCTGTAGGCTT	0.186782
18	ACCGGGTGCTGTAGGCTT	31.0057
18	CCGGGTGCTGTAGGCTTT	6.91092
19	ACCGGGTGCTGTAGGCTTT	37.1695
19	TACCGGGTGCTGTAGGCTT	2.42816
20	TACCGGGTGCTGTAGGCTTT	3.54885
20	ATACCAGGTGCTGTAGGCTT	0.186782
21	ATACCGGGTGCTGTAGGCTTT	5.0431
21	AATACCGGGTGCTGTAGGCTT	1.68103
22	GAATACCGGGTGCTGTAGGCTT	2.80172
22	AATACCGGGTGCTGTAGGCTTT	2.0546
23	GGAATACCGGGTGCTGTAGGCTT	2.98851
23	GAATACCGGGTGCTGTAGGCTTT	1.68103
24	GGGAATACCGGGTGCTGTAGGCTT	2.80172
25	TGGGAATACCGGGTGCTGTAGGCTT	4.48276
25	GGGAATACCGGGTGCTGTAGGCTTT	3.92241
26	TGGGAATACCGGGTGCTGTAGGCTTT	2.24138
26	CTGGGAATACCGGGTGCTGTAGGCTT	0.186782
27	CCTGGGAATACCGGGTGCTGTAGGCTT	3.36207
28	CCTGGGAATACCGGGTGCTGTAGGCTTT	2.24138
29	CGCCTGGGAATACCGGGTGCTGTAGGCTT	1.12069
29	GCCTGGGAATACCGGGTGCTGTAGGCTTT	0.373563
30	CCGCCTGGGAATACCGGGTGCTGTAGGCTT	0.560345
GACTGAAGT
16	TTTGAAGACTGAAGTG	1.12069
CGTGGCGGC
19	CGCCCCCCGTGGCGGCGAC	0.373563
GGGTCCGCC
27	CCGCCGGGTCCGCCCCCGGGGCCGCGG	0.186782
GAGGTGGGC
10	AGAGGTGGGC	0.560345
GACCAAGGA
22	GGACCAAGGAGTCTGACATGTG	0.933908
23	CGGACCAAGGAGTCTGACATGTG	0.373563
24	ACGGACCAAGGAGTCTAACGTCTA	1.12069
24	ACGGACCAAGGAGTCTGACATGTG	0.747126
25	CACGGACCAAGGAGTCTGACATGTG	1.12069
26	ACACGGACCAAGGAGTCTGACATGTG	0.933908
27	AACACGGACCAAGGAGTCTGACATGTG	0.373563
AAACAGCCA
10	CAAACAGCCA	0.186782
GAGATTACA
11	TAGAGATTACA	0.933908
GGAGGGCAA
22	CAATTGGAGGGCAAGTCTGGTG	0.186782
23	ATTGGAGGGCAAGTCTGGTGCCA	0.560345
24	TTGGAGGGCAAGTCTGGTGCCAGC	0.186782
24	AACGAGGAACAATTGGAGGGCAAG	0.186782
25	ATTGGAGGGCAAGTCTGGTGCCAGC	0.186782
27	GATCCATTGGAGGGCAAGTCTGGTGCG	0.186782
AGGGGAGAC
10	TAGGGGAGAC	1.30747
11	GTAGGGGAGAC	1.49425
13	TGGTAGGGGAGAC	0.186782
15	TGCGGTAGGGGAGAC	0.747126
17	TTGGAGGGGAGACCACC	0.186782
CGGACTGGG
12	GACGGACTGGGA	0.373563
12	GGACGGACTGGG	0.373563
13	GGACGGACTGGGA	0.560345
16	GGGGGACGGACTGGGA	0.747126
GTGCGGGTC
11	AAGTGCGGGTC	0.747126
14	AGTAAGTGCGGGTC	0.747126
23	CAGTAAGTGCGGGTCATAAGCTT	0.186782
GCCCGGTGC
10	TGCCCGGTGC	0.560345
11	CTGCCCGGTGC	1.12069
14	CGCCTGCCCGGTGC	0.186782
22	CGGACTGACGCCTGCCCGGTGC	0.186782
26	TATAGGGTCTGACGCCTGCCCGGTGC	0.560345
GGCCTACCA
11	TTGGCCTACCA	0.186782
12	AGTGGCCTACCA	0.186782
15	GATAGTGGCCTACCA	0.373563
15	GATAGAGGCCTACCA	0.373563
17	AGGATAGTGGCCTACCA	0.186782
18	TAGGATAGAGGCCTACCA	0.747126
18	TAGGATAGTGGCCTACCA	0.186782
GAAAAGTCA
10	GGAAAAGTCA	0.747126
TCTGGGCCG
16	GATGTTCTGGGCCGCA	0.747126
20	TTCTGGGCCGCACGCGCGCT	0.373563
TGAGCGTCG
12	CTGAGCGTCGCT	7.84483
12	GTCTGAGCGTCG	0.747126
13	TCTGAGCGTCGCT	2.98851
13	TGTCTGAGCGTCG	1.68103
13	CTGAGCGTCGCTT	0.373563
14	GTCTGAGCGTCGCT	2.61494
14	CTGTCTGAGCGTCG	0.933908
15	TGTCTGAGCGTCGCT	6.16379
15	GTCTGAGCGTCGCTT	0.373563
16	CTGTCTGAGCGTCGCT	12.5144
16	TGTCTGAGCGTCGCTT	0.747126
17	CCTGTCTGAGCGTCGCT	0.747126
17	GCCTGTCTGAGCGTCGC	0.560345
17	CTGTCTGAGCGTCGCTT	0.373563
18	GCCTGTCTGAGCGTCGCT	1.68103
19	CGCCTGTCTGAGCGTCGCT	0.560345
20	CGCCTGTCTGAGCGTCGCTT	0.373563
21	ACGCCTGTCTGAGCGTCGCTT	0.373563
22	GGCTACGCCTGTCTGAGCGTCG	1.49425
GATACCGCA
21	GGATACCGCAGCTAGGAATAA	19.9856
21	TGATACCGCAGCTAGGAATAA	0.933908
22	TGGATACCGCAGCTAGGAATAA	57.7155
23	CTGGATACCGCAGCTAGGAATAA	12.8879
24	GCTGGATACCGCAGCTAGGAATAA	1.12069
24	CCTGGATACCGCAGCTAGGAATAA	0.747126
25	GCCTGGATACCGCAGCTAGGAATAA	4.85632
26	CGCCTGGATACCGCAGCTAGGAATAA	10.6466
26	GCCCTGGATACCGCAGCTAGGAATAA	0.186782
27	CCGCCTGGATACCGCAGCTAGGAATAA	12.3276
28	GCCGCCTGGATACCGCAGCTAGGAATAA	217.227
28	GACGCCTGGATACCGCAGCTAGGAATAA	0.186782
28	ACCGCCTGGATACCGCAGCTAGGAATAA	0.186782
29	AGCCGCCTGGATACCGCAGCTAGGAATAA	399.899
29	GGCCGCCTGGATACCGCAGCTAGGAATAA	3.17529
29	TCCCGCCTGGATACCGCAGCTAGGAATAA	0.373563
29	CGCCGCCTGGATACCGCAGCTAGGAATAA	0.186782
30	GAGCCGCCTGGATACCGCAGCTAGGAATAA	14.9425
30	AAGCCGCCTGGATACCGCAGCTAGGAATAA	1.12069
30	GCGCCGCCTGGATACCGCAGCTAGGAATAA	0.186782
AGGGAGGAC
14	AGCTCAGGGAGGAC	0.933908
15	GAGCTCAGGGAGGAC	0.560345
16	CTCAGGGAGGACAGAA	0.933908
16	AGCTCAGGGAGGACAG	0.560345
ACTCTCGGC
10	AACTCTCGGC	0.186782
AAAAAAAAC
10	AAAAAAAAAC	0.186782
11	TTAAAAAAAAC	0.373563
TTGACGGGG
21	CAAATGAATTGACGGGGGCCT	1.30747
GAGACCGTC
10	GGAGACCGTC	1.68103
11	GGGAGACCGTC	0.186782
12	TGGGAGACCGTC	0.186782
GACCACTGA
10	GGACCACTGA	0.373563
CGTGGGTGG
14	TTCCGTGGGTGGTG	0.186782
20	GATTCCGTGGGTGGTGGTGC	0.186782
GGGGTCGAC
11	CCGGGGTCGAC	0.186782
TCGCGCCGG
19	CTCGCGCCGGGCCGTACCC	0.933908
20	ATCTCGCGCCGGGCCGTACC	0.186782
21	GTAAATCTCGCGCCGGGCCGT	0.560345
GGCCGGTAC
20	TACGCACGGCCGGTACAGTG	1.12069
23	AAGTACGCACGGCCGGTACAGTG	2.80172
TGATATGTC
10	GTGATATGTC	0.186782
GGGGGGGAT
24	CCCCTTCGCGGGGGGGATGCGTGC	0.560345
AGCGTCGCT
10	GAGCGTCGCT	2.61494
12	GGAGCGTCGCTT	0.186782
ATAGGGACG
19	AATAGGGACGGTCGGGGGC	0.186782
CGCGACCTC
15	ACGCGACCTCAGATC	1.12069
20	ACGCGACCTCAGATCAGACG	20.546
21	GACGCGACCTCAGATCAGACG	4.66954
22	ACGCGACCTCAGATCAGACGTG	1.49425
22	AGACGCGACCTCAGATCAGACG	0.373563
23	GACGCGACCTCAGATCAGACGTG	1.49425
23	GAGACGCGACCTCAGATCAGACG	0.186782
24	AACGCGACCTCAGATCAGACGTGG	0.560345
25	CCGAGACGCGACCTCAGATCAGACG	0.186782
GAAACTTAA
10	TGAAACTTAA	0.186782
11	CTGAAACTTAA	0.560345
13	GACTGAAACTTAA	0.560345
15	AAAGCTGAAACTTAA	1.49425
16	CAAAGCTGAAACTTAA	0.560345
16	CAAGGCTGAAACTTAA	0.186782
17	GCAAAGCTGAAACTTAA	1.12069
17	CAAGGCTGAAACTTAAA	0.186782
18	TGCAAAGCTGAAACTTAA	1.30747
19	TTGCAAAGCTGAAACTTAA	0.186782
20	GTTGCAAAGCTGAAACTTAA	0.747126
20	GTCGCAAGGCTGAAACTTAA	0.560345
21	GGTTGCAAAGCTGAAACTTAA	0.560345
23	ATGGTTGCAAAGCTGAAACTTAA	2.0546
24	TATGGTCGCAAGGCTGAAACTTAA	0.373563
24	TATGGTTGCAAAGCTGAAACTTAA	0.186782
25	AAAGCTGAAACTTAAAGGAATTGAC	0.186782
26	AGTATGGTCGCAAGGCTGAAACTTAA	0.186782
27	GAGTATGGTTGCAAAGCTGAAACTTAA	0.186782
28	GGAGTATGGTCGCAAGGCTGAAACTTAA	0.186782
29	GGGAGTATGGTCGCAAGGCTGAAACTTAA	0.186782
AGAGTAAAA
TGGGGCGGT
12	CTGGGGCGGTAC	0.186782
TCGGGGCGG
11	GGTCGGGGCGG	0.373563
14	GTCGGGGCGGCGGC	0.186782
16	GGGGTCGGGGCGGCAG	0.186782
17	CGGGTCGGGGCGGCGGC	0.747126
17	CGCGGGTCGGGGCGGCG	0.373563
19	GGAGAAGGGTCGGGGCGGC	0.186782
20	GCGCGGGTCGGGGCGGCGGC	0.933908
22	GGGTCGGGGCGGCAGGGGCCGG	0.186782
23	GAGGGCGCGCGGGTCGGGGCGGC	0.560345
TGCGGGGGT
16	CGGGTGCGGGGGTGGG	0.186782
GCGTCGGGG
AGCGGCTGG
CGTGGGGGG
11	TCGTGGGGGGG	0.186782
22	ACTCGTGGGGGGCCCAAGTCCT	0.373563
TAGGAGGGC
24	ACGAGTAGGAGGGCCGCTGCGGTG	0.747126
ACGCGGGCT
CCCCGGGAC
ACGGCTGCT
10	AACGGCTGCT	0.747126
AGCCGGGTG
12	TGGAGCCGGGTG	0.186782
GTGACCGCC
11	GGGTGACCGCC	0.747126
CTGGCGGGC
AGTACGGTC
26	ATTCCGCCTGGGGAGTACGGTCGCAA	0.186782
ACGGTGGTC
11	GACGGTGGTCA	4.48276
12	GGACGGTGGTCA	0.747126
13	GGGACGGTGGTCA	0.560345
13	AGGACGGTGGTCA	0.560345
14	CAGGACGGTGGTCA	0.933908
14	GCAGGACGGTGGTC	0.373563
15	GCAGGACGGTGGTCA	1.68103
16	AGCAGGACGGTGGTCA	0.747126
17	CAGCAGGACGGTGGTCA	1.30747
17	GGACGGTGGTCATGGAA	0.933908
18	ACAGCAGGACGGTGGTCA	0.373563
19	GACAGCAGGACGGTGGTCA	1.86782
22	TAAGACAGCAGGACGGTGGTCA	0.186782
25	GATTAAGACAGCAGGACGGTGGTCA	0.186782
30	TGGTCGATTAAGACAGCAGGACGGTGGTCA	0.373563
CTTATTAGA
13	TGTACTTATTAGA	0.560345
AGCAGGGCG
10	GAGCAGGGCG	0.373563
GGGTGCGGC
10	GGGGTGCGGC	0.373563
CTAGTCCGA
20	TTGACTCTAGTCCGACTTTG	0.186782
AGGGACGGT
20	TAGGGACGGTCGGGGGCATC	0.186782
CGCTAGAGG
10	CCGCTAGAGG	0.373563
12	CGCCGCTAGAGG	0.560345
16	ATTGCGCCGCTAGAGG	0.747126
21	TTCGTATTGCGCCGCTAGAGG	0.933908
TGACAGTAC
11	CCTGACAGTAC	0.186782
12	CCCTGACAGTAC	0.186782
CGGCGGGAG
13	AGCCGGCGGGAGC	0.933908
14	AGCCGGCGGGAGCC	0.560345
18	GGAGAAGCCGGCGGGAGC	0.186782
22	AAGCCGGCGGGAGCCCCGGGGA	0.186782
ATCCGGGCG
10	GATCCGGGCG	0.560345
12	TTGATCCGGGCG	0.186782
TCGGAATCA
21	TCAAGCGTTGTTCGGAATCAC	0.560345
GGGGCCGAC
10	CGGGGCCGAC	0.747126
GTGGAGGTC
28	GGTGGAGGTCCGTAGCGGTCCTGACGTG	0.560345
GAGCCGGGCG
11	GGAGCCGGGCG	63.5057
12	TGGAGCCGGGCG	110.948
12	GGGAGCCGGGCG	2.42816
12	AGGAGCCGGGCG	0.373563
13	GTGGAGCCGGGCG	32.5
13	TGGAGCCGGGCGT	0.373563
14	GGTGGAGCCGGGCG	1.68103
27	TGAGCCGGGCGTGGAATGCGAGTGCCT	0.373563
CTAGGAATAA
11	GCTAGGAATAA	73.0316
12	AGCTAGGAATAA	47.2557
12	ACCTAGGAATAA	0.373563
13	CAGCTAGGAATAA	71.7241
13	GAGCTAGGAATAA	1.68103
13	CGGCTAGGAATAA	1.12069
13	AAGCTAGGAATAA	0.560345
14	GCAGCTAGGAATAA	169.971
14	TCAGCTAGGAATAA	0.560345
14	GAAGCTAGGAATAA	0.186782
15	CGCAGCTAGGAATAA	91.1494
15	GGCAGCTAGGAATAA	5.60345
15	TGCAGCTAGGAATAA	2.24138
15	CTCAGCTAGGAATAA	0.373563
16	CCGCAGCTAGGAATAA	38.477
16	GCGCAGCTAGGAATAA	1.12069
16	ACGCAGCTAGGAATAA	0.560345
16	CTGCAGCTAGGAATAA	0.560345
17	ACCGCAGCTAGGAATAA	112.256
17	TCCGCAGCTAGGAATAA	0.933908
17	ACCTCAGCTAGGAATAA	0.186782
18	TACCGCAGCTAGGAATAA	18.3046
19	ATACCGCAGCTAGGAATAA	21.4799
19	TTACCGCAGCTAGGAATAA	0.747126
20	GATACTGCAGCTAGGAATAA	0.560345
21	AGCTAGGAATAATGGAATAGG	0.373563
25	GCTAGGAATAATGGAATAGGACCGC	0.373563
25	AGCTAGGAATAATGGAATAGGACCG	0.186782
26	AGCTAGGAATAATGGAATAGGACTCC	0.373563
26	CGCCTGGATACCTCAGCTAGGAATAA	0.186782
28	GCCGCCTGGATACCTCAGCTAGGAATAA	0.186782
29	AGCCGCCTGGATACCTCAGCTAGGAATAA	1.12069
GCCGCCGGGC
11	TGCCGCCGGGC	0.747126
12	CCGCCGCCGGGC	2.42816
13	CCGCCGCCGGGCG	0.373563
14	GGCCGCCGCCGGGC	0.747126
AGCATGGTAA
11	GAGCATGGTAA	162.874
GCTTGAGTGG
11	GGCTTGAGTGG	0.560345
GATGTCTGTG
15	GTTATGATGTCTGTG	0.186782
ACCCGGCGGC
11	TACCCGGCGGC	0.373563
GTGGGCGGGC
11	GGTGGGCGGGC	0.373563
13	GGGTGGGCGGGCG	0.560345
15	CGGGGGTGGGCGGGC	0.186782
TTCGGCACCA
11	CTTCGGCACCA	0.747126
GAAAAAGTAA
AGAGGGGGAC
11	AAGAGGGGGAC	0.747126
11	GAGAGGGGGAC	0.186782
12	GAAGAGGGGGAC	0.933908
12	AAGAGGGGGACG	0.373563
13	CGAAGAGGGGGAC	1.49425
14	GAGAGGGGGACGGC	0.373563
21	CGAAGAGGGGGACGGCGGAGT	0.186782
GAGAGGTGAG
11	GGAGAGGTGAG	2.42816
11	AGAGAGGTGAG	0.560345
12	GAGAGAGGTGAG	0.373563
12	GGGAGAGGTGAG	0.186782
14	TCGAGAGAGGTGAG	0.186782
17	AGTTCGAGAGAGGTGAG	1.30747
CCCAAAGTGC
11	TCCCAAAGTGC	1.49425
GTGCCTACCA
11	CGTGCCTACCA	2.0546
14	CGCCGTGCCTACCA	0.747126
14	CGCTGTGCCTACCA	0.186782
15	TCGCCGTGCCTACCA	0.933908
16	GTCGCCGTGCCTACCA	0.186782
17	AGTCGCCGTGCCTACCA	0.186782
20	AGTAGTCGCCGTGCCTACCA	0.560345
22	ATGGTAGTCGCCGTGCCTACCA	1.49425
23	GATGGTAGTCGCCGTGCCTACCA	0.933908
24	CGATGGTAGTCGCCGTGCCTACCA	1.68103
25	TCGATGGTAGTCGCCGTGCCTACCA	1.86782
26	TTCGATGGTAGTCGCCGTGCCTACCA	5.97701
27	TTTCGATGGTAGTCGCCGTGCCTACCA	2.24138
28	CTTTCGATGGTAGTCGCCGTGCCTACCA	3.92241
28	CTTTTGATGGTAGTCGCCGTGCCTACCA	0.186782
CGCGGGCTCT
GTAGGATAAG
11	TGTAGGATAAG	1.30747
12	GTGTAGGATAAG	2.0546
13	GGTGTAGGATAAG	3.92241
14	AGGTGTAGGATAAG	0.373563
15	GAGGTGTAGGATAAG	2.80172
17	GAGAGGTGTAGGATAAG	1.12069
18	TGAGAGGTGTAGGATAAG	0.373563
19	TTGAGAGGTGTAGGATAAG	1.30747
20	CTTGAGAGGTGTAGGATAAG	0.933908
21	ACTTGAGAGGTGTAGGATAAG	0.560345
22	GACTTGAGAGGTGTAGGATAAG	0.373563
23	TGACTTGAGAGGTGTAGGATAAG	0.373563
24	ATGACTTGAGAGGTGTAGGATAAG	1.12069
25	AATGACTTGAGAGGTGTAGGATAAG	0.560345
26	AAATGACTTGAGAGGTGTAGGATAAG	0.373563
27	GAAATGACTTGAGAGGTGTAGGATAAG	0.186782
28	TGAAATGACTTGAGAGGTGTAGGATAAG	0.560345
29	GTGAAATGACTTGAGAGGTGTAGGATAAG	0.373563
30	TGTGAAATGACTTGAGAGGTGTAGGATAAG	0.186782
ACGGTGGCCA
11	GACGGTGGCCA	7.84483
11	TACGGTGGCCA	0.186782
12	GGACGGTGGCCA	37.1695
12	CGACGGTGGCCA	0.560345
13	AGGACGGTGGCCA	175.575
13	TGGACGGTGGCCA	0.560345
13	CGGACGGTGGCCA	0.373563
14	CAGGACGGTGGCCA	1858.48
14	CCGGACGGTGGCCA	3.36207
14	CACGACGGTGGCCA	0.373563
14	GCAGACGGTGGCCA	0.186782
14	CTGGACGGTGGCCA	0.186782
15	GCAGGACGGTGGCCA	260.374
15	GCCGGACGGTGGCCA	9.52586
15	AGCAGACGGTGGCCA	0.560345
15	GCTGGACGGTGGCCA	0.373563
16	AGCAGGACGGTGGCCA	1457.64
16	AGCCGGACGGTGGCCA	18.8649
16	AGCTGGACGGTGGCCA	0.373563
17	CAGCAGGACGGTGGCCA	158.204
17	CAGCCGGACGGTGGCCA	1.12069
17	CAGCTGGACGGTGGCCA	0.373563
18	ACAGCAGGACGGTGGCCA	20.546
19	GACAGCAGGACGGTGGCCA	25.2155
20	AGACAGCAGGACGGTGGCCA	16.4368
21	TAGACAGCAGGACGGTGGCCA	17.931
21	ATGACAGCAGGACGGTGGCCA	1.30747
21	CAGACAGCCGGACGGTGGCCA	0.373563
22	ATAGACAGCAGGACGGTGGCCA	14.9425
22	ATAGACAGCCGGACGGTGGCCA	0.186782
23	TATAGACAGCAGGACGGTGGCCA	38.8506
24	ATATAGACAGCAGGACGGTGGCCA	15.1293
25	GATATAGACAGCAGGACGGTGGCCA	45.7615
25	TGATATAGACAGCAGACGGTGGCCA	0.186782
26	TGATATAGACAGCAGGACGGTGGCCA	70.977
27	TTGATATAGACAGCAGGACGGTGGCCA	8.96552
28	GTTGATATAGACAGCAGGACGGTGGCCA	2.80172
29	GGTTGATATAGACAGCAGGACGGTGGCCA	0.933908
30	TGGTTGATATAGACAGCAGGACGGTGGCCA	0.560345
30	TGTTTGATATAGACAGCAGGACGGTGGCCA	0.186782
GTAGGAATAA
11	GGTAGGAATAA	0.186782
GAGGATCCAT
11	CGAGGATCCAT	1.30747
11	GGAGGATCCAT	0.186782
12	ACGAGGATCCAT	0.747126
13	AACGAGGATCCAT	5.60345
14	TAACGAGGATCCAT	0.747126
15	TTAACGAGGATCCAT	3.17529
16	TTTAACGAGGATCCAT	9.33908
16	CTTAACGAGGATCCAT	0.560345
17	CTTTAACGAGGATCCAT	2.61494
17	TAACGAGGATCCATTGG	0.747126
18	TCTTTAACGAGGATCCAT	0.560345
18	CCTTTAACGAGGATCCAT	0.186782
22	AAATCCTTTAACGAGGATCCAT	0.560345
25	TTTAAATCCTTTAACGAGGATCCAT	0.373563
27	ACTTTAAATCCTTTAACGAGGATCCAT	0.186782
28	CACTTTAAATCCTTTAACGAGGATCCAT	1.68103
CTCGCTGGCC
11	TCTCGCTGGCC	0.373563
17	TGAGCTCTCGCTGGCCC	0.933908
19	AGGTGAGCTCTCGCTGGCC	0.747126
24	GTGAGCTCTCGCTGGCCCTTGAAA	0.186782
28	GCGGCGTCCGGTGAGCTCTCGCTGGCCC	0.560345
29	GGCGGCGTCCGGTGAGCTCTCGCTGGCCC	0.560345
TCGGGCGGCT
11	ATCGGGCGGCT	0.747126
13	AAATCGGGCGGCT	0.373563
AGCGGTCGGC
12	CGAGCGGTCGGC	1.12069
13	GAGCGGTCGGCGT	0.747126
14	CCCGAGCGGTCGGC	0.560345
16	CGAGCGGTCGGCGTCC	0.933908
17	CCCGAGCGGTCGGCGTC	1.30747
CGCGTCGGTC
11	GCGCGTCGGTC	1.49425
12	GGCGCGTCGGTC	0.373563
GAGAGGTTGG
12	TGGAGAGGTTGG	0.373563
14	ACTGGAGAGGTTGG	0.933908
CCTCCATCCA
ATTGGAGGGC
20	ACGAGGAACAATTGGAGGGC	0.186782
GGCTCCGGGA
11	CGGCTCCGGGA	0.747126
12	CGGCTCCGGGAC	2.42816
13	CCGGCTCCGGGAC	0.373563
21	GGGCTCCGGGACGGCTGGGAA	0.373563
GGGACTGATG
11	CGGGACTGATG	1.86782
AAGAGGAAAG
23	GACTTGAGTGCAGAAGAGGAAAG	0.560345
29	CTGGGAGACTTGAGTGCAGAAGAGGAAAG	0.373563
TGCTTGGCTG
16	TGTGCTTGGCTGAGGA	0.747126
17	GTGCTTGGCTGAGGAGC	0.186782
TTCTGGGTCG
13	TGCTTCTGGGTCG	1.12069
GGTCGGGCCT
11	GGGTCGGGCCT	2.61494
13	GGGTCGGGCCTGG	0.186782
16	GCAGGGTCGGGCCTGG	0.747126
19	AGCAGGGTCGGGCCTGGTT	0.186782
TTTCGTGTAC
11	TTTTCGTGTAC	0.186782
12	TTTTTCGTGTAC	1.12069
13	TTTTTTCGTGTAC	0.373563
14	ATTTTTTCGTGTAC	0.933908
15	GATTTTTTCGTGTAC	0.747126
TTGACCCGGG
11	GTTGACCCGGG	0.186782
AGGACCGGGA
11	GAGGACCGGGA	0.747126
12	GAGGACCGGGAA	1.12069
14	CGAGAGGACCGGGA	0.186782
15	ACGAGAGGACCGGGA	0.560345
21	GAGAGGACCGGGATGGACGAA	0.373563
ATGCCTGGGC
19	AGTGAACTATGCCTGGGCA	0.186782
TACGTGAAGC
16	CTCGACTACGTGAAGC	0.186782
18	AACTCGACTACGTGAAGC	0.373563
22	CTGCAACTCGACTACGTGAAGC	0.560345
GCACTCTGGA
13	GGCACTCTGGACT	0.560345
AGCCCGGCGG
15	GGGAGCCCGGCGGGC	0.186782
22	CCCGGGGAGCCCGGCGGGCGCC	0.373563
GGTGTAGCGG
11	TGGTGTAGCGG	0.186782
16	ATTCCTGGTGTAGCGG	0.747126
25	GAGACTGGAATTCCTGGTGTAGCGG	0.747126
GAGTCGGGCG
11	GGAGTCGGGCG	0.186782
TCCCGGGCCT
12	GTTCCCGGGCCT	2.42816
13	CGTTCCCGGGCCT	0.933908
20	GTTCCCGGGCCTTGTACACA	0.373563
TAGCTATGTA
12	GGTAGCTATGTA	0.186782
GGTCGGGCTG
12	GGGTCGGGCTGG	0.186782
15	TCGGTCGGGCTGGGG	0.186782
15	CGGTCGGGCTGGGGC	0.186782
30	TTCGGTCGGGCTGGGGCGCGAAGCGGGGCT	0.186782
TAGAGGGGGA
11	GTAGAGGGGGA	0.933908
13	CGGTAGAGGGGGA	0.933908
14	ACGGTAGAGGGGGA	1.30747
16	GTACGGTAGAGGGGGA	0.186782
18	GAGTACGGTAGAGGGGGA	0.933908
19	AGAGTACGGTAGAGGGGGA	0.373563
AAGGGTTTGT
11	AAAGGGTTTGT	0.186782
12	ACAAGGGTTTGT	1.86782
13	CACAAGGGTTTGT	0.186782
14	ACACAAGGGTTTGT	0.186782
16	CGACACAAGGGTTTGT	0.373563
17	TCGACACAAGGGTTTGT	1.68103
18	CTCGACACAAGGGTTTGT	1.12069
25	GTCAGCCCTCGACACAAGGGTTTGT	0.373563
TGGCGGACGG
17	GTGGCGGACGGGTGAGT	0.186782
ACGGGTGGGG
11	AACGGGTGGGG	0.373563
13	AACGGGTGGGGTC	0.186782
15	TAAACGGGTGGGGTC	0.747126
18	AACGGGTGGGGTCCGCGC	0.560345
TGCATGAAGT
14	GGAGTGCATGAAGT	0.747126
CGGAAGGATC
25	TCCTGCGGAAGGATCATTAACGGAG	1.12069
TGTGTTGGCC
12	TTGTGTTGGCCT	1.12069
AAACGAGAAC
14	ATTCAAACGAGAAC	0.186782
20	TCAAACGAGAACTTTGAAGG	0.373563
21	TCAAACGAGAACTTTGAAGGC	0.186782
24	ATTCAAACGAGAACTTTGAAGGCC	0.747126
24	CAAACGAGAACTTTGAAGGCCGAA	0.186782
26	TCAAACGAGAACTTTGAAGGCCGAAT	1.49425
26	TAGTAGCAAATATTCAAACGAGAACT	0.186782
27	TTCAAACGAGAACTTTGAAGGCCGAAT	0.186782
GGCGCCGGGC
13	GGGCGCCGGGCCC	0.560345
GCCGGGCGCG
12	CGCCGGGCGCGG	0.560345
12	GGCCGGGCGCGG	0.373563
12	CGGCCGGGCGCG	0.373563
14	CGGCCGGGCGCGAC	0.560345
23	CGCGCGCCGGCCGGGCGCGACCC	0.747126
23	GGCCGCGCGCCGGCCGGGCGCGA	0.186782
GGGGCGGTAC
CCGCGGGGAA
12	CCCCGCGGGGAA	0.560345
20	GCGCCCACCCCCGCGGGGAA	0.933908
TTATGAGAAA
23	ACCTTATGAGAAATCAAAGTTTT	0.186782
CCCGTCGCTC
13	CCGCCCGTCGCTC	0.186782
14	CCGCCCGTCGCTCC	0.560345
15	CCGCCCGTCGCTCCT	1.68103
16	ACACCGCCCGTCGCTC	0.186782
17	CACACCGCCCGTCGCTC	0.186782
TCTGGCATGT
11	CTCTGGCATGT	0.373563
12	CCTCTGGCATGT	3.17529
13	GCCTCTGGCATGT	1.30747
14	AGCCTCTGGCATGT	4.10919
15	CAGCCTCTGGCATGT	0.747126
16	ACAGCCTCTGGCATGT	1.49425
16	ACAGACTCTGGCATGT	0.186782
17	AACAGCCTCTGGCATGT	0.933908
18	GAACAGCCTCTGGCATGT	1.12069
19	TGAACAGCCTCTGGCATGT	0.560345
20	GTGAACAGCCTCTGGCATGT	1.30747
23	AAGGTGAACAGCCTCTGGCATGT	0.373563
25	AGCCTCTGGCATGTTGGAACAATGT	0.373563
26	TCCAAGGTGAACAGCCTCTGGCATGT	4.10919
27	CTCCAAGGTGAACAGCCTCTGGCATGT	4.10919
28	TCTCCAAGGTGAACAGCCTCTGGCATGT	0.747126
29	GTCTCCAAGGTGAACAGCCTCTGGCATGT	0.560345
CGTCTGATCT
12	CTCGTCTGATCT	0.186782
13	TCTCGTCTGATCT	0.186782
GGGGCCGCGG
14	CCCCGGGGCCGCGG	0.747126
16	CCCGGGGCCGCGGTTC	0.373563
CTCGCCTCGG
21	GCCTCGCCTCGGCCGGCGCCT	0.747126
CGGGAGGGCG
19	CCTCGGGAGGGCGCGCGGG	0.560345
GGCCCGTGAA
19	GTGACGGCCCGTGAAAATC	0.560345
AAGCGGGGCT
14	CGCGAAGCGGGGCT	1.12069
14	TCCGAAGCGGGGCT	0.373563
17	CGAAGCGGGGCTGGGCG	0.560345
18	GAAGCGGGGCTGGGCGCG	1.12069
18	GGGGCGCGAAGCGGGGCT	0.933908
20	GGGGCGCGAAGCGGGGCTGG	0.186782
23	TGGGGCGCGAAGCGGGGCTGGGT	0.186782
GGTCGGGGCG
11	GGGTCGGGGCG	1.30747
13	AAGGGTCGGGGCG	0.373563
15	AGAAGGGTCGGGGCG	0.373563
16	CGCGCGGGTCGGGGCG	0.560345
GGTAGAGCAC
11	GGGTAGAGCAC	1.68103
11	AGGTAGAGCAC	1.12069
13	GGAGGTAGAGCAC	0.933908
13	AGGGGTAGAGCAC	0.186782
14	TGGAGGTAGAGCAC	1.49425
14	AGGGGGTAGAGCAC	0.933908
17	GGAGGTAGAGCACTGTT	1.49425
18	GGGGTAGAGCACTGAATG	1.30747
20	CTTGGAGGTAGAGCACTGTT	0.186782
AGAGACTGCC
15	CTAGAGAGACTGCCG	0.186782
AGGATGGTGG
11	GAGGATGGTGG	0.747126
14	CAGGATGGTGGCCA	0.186782
16	AGCAGGATGGTGGCCA	1.12069
17	CAGCAGGATGGTGGCCA	0.186782
GTCTGGTAAT
11	AGTCTGGTAAT	0.186782
12	GAGTCTGGTAAT	4.10919
12	GTGTCTGGTAAT	0.747126
13	CGAGTCTGGTAAT	1.49425
13	GTTGTCTGGTAAT	0.186782
13	TTTGTCTGGTAAT	0.186782
13	TGAGTCTGGTAAT	0.186782
14	TCGAGTCTGGTAAT	1.12069
14	TTGAGTCTGGTAAT	0.186782
15	TTCGAGTCTGGTAAT	0.186782
16	CTTCGAGTCTGGTAAT	0.933908
GGTTGATAAT
17	AAGGTGGGGTTGATAAT	0.747126
18	GAAGGTGGGGTTGATAAT	1.30747
19	CGAAGGTGGGGTTGATAAT	0.560345
21	GTCGAAGGTGGGGTTGATAAT	0.933908
22	GGTCGAAGGTGGGGTTGATAAT	0.373563
26	CAGCGGTCGAAGGTGGGGTTGATAAT	0.373563
27	CCAGCGGTCGAAGGTGGGGTTGATAAT	0.186782
TCGGCCTGCG
13	GAGTCGGCCTGCG	0.373563
15	GCGAGTCGGCCTGCG	0.560345
16	GTCGAGTCGGCCTGCG	1.86782
CTGGGCACGG
13	GGGCTGGGCACGG	0.560345
TCCGGAGGAC
GAGCCGGTCG
12	TGGAGCCGGTCG	0.560345
CGACGATCGT
11	CCGACGATCGT	0.373563
GGTCCCGGGT
GAAAAGGTGT
18	AGACCCCAGAAAAGGTGT	0.373563
GAGCTCTTTC
13	TGAGAGCTCTTTC	0.373563
14	CTGAGAGCTCTTTC	0.560345
15	ACTGAGAGCTCTTTC	0.186782
17	AGACTGAGAGCTCTTTC	0.560345
18	CAGACTGAGAGCTCTTTC	0.186782
19	ACAGACTGAGAGCTCTTTC	0.186782
20	GACAGACTGAGAGCTCTTTC	0.186782
21	TGACAGACTGAGAGCTCTTTC	0.186782
22	TTGACAGACTGAGAGCTCTTTC	0.186782
23	ATTGACAGACTGAGAGCTCTTTC	0.560345
25	GGATTGACAGATTGAGAGCTCTTTC	0.186782
29	GTAAGGATTGACAGACTGAGAGCTCTTTC	0.186782
30	AGTAAGGATTGACAGACTGAGAGCTCTTTC	0.186782
GCCTGAGAAA
17	AAGGAGCCTGAGAAACG	0.186782
AACGGGTGGG
11	GAACGGGTGGG	0.373563
GCGTTTGTGG
TCGCTGCGAT
12	CTCGCTGCGATC	0.933908
17	CTCGCTGCGATCTATTG	0.186782
CCCGTCGGCT
11	ACCCGTCGGCT	0.186782
12	GCCCGTCGGCTG	0.560345
15	ACCCGTCGGCTGTCG	0.373563
18	CGAACCCGTCGGCTGTCA	0.186782
ATGGATGGCG
14	AAAATGGATGGCGC	0.186782
14	GAAAATGGATGGCG	0.186782
15	AAAATGGATGGCGCT	0.747126
15	GAAAATGGATGGCGC	0.560345
16	TGAAAATGGATGGCGC	0.373563
19	CCCTGAAAATGGATGGCGC	0.373563
19	CTGAAAATGGATGGCGCTG	0.186782
19	AAAATGGATGGCGCTGGAG	0.186782
20	TGAAAATGGATGGCGCTGGA	0.747126
21	TGAAAATGGATGGCGCTCAAG	0.560345
22	GAAAATGGATGGCGCTGGAGCG	0.560345
22	TAGCCCTGAAAATGGATGGCGC	0.186782
23	GAAAATGGATGGCGCTGGAGCGT	1.49425
CGGACGAGCA
11	GCGGACGAGCA	0.186782
13	GAGCGGACGAGCA	0.373563
GAGGGGGACA
CCGGCACCTG
11	GCCGGCACCTG	0.186782
TAGGGACAGT
21	TAATGATTAATAGGGACAGTC	0.747126
CAACGGATCT
28	AAACTTTCAACAACGGATCTCTTGGTTC	0.186782
CATGGAATAA
11	GCATGGAATAA	0.560345
12	AGCATGGAATAA	0.933908
12	TGCATGGAATAA	0.560345
13	GTGCATGGAATAA	0.373563
13	TAGCATGGAATAA	0.373563
14	TTAGCATGGAATAA	2.0546
15	ATTAGCATGGAATAA	0.186782
16	GATTAGCATGGAATAA	0.373563
17	ATATTAGCATGGAATAA	0.373563
GCTCCGGGAC
CGGTCGGGCA
12	AGCGGTCGGGCA	0.186782
GGGCGCGACC
11	CGGGCGCGACC	0.933908
CGAGGGGGGC
11	GCGAGGGGGGC	0.373563
12	CGCGAGGGGGGC	0.560345
17	GCGAGGGGGGCCCGGGC	1.12069
18	CCGCGAGGGGGGCCCGGG	0.186782
19	GCGAGGGGGGCCCGGGCAC	1.30747
20	CGCGAGGGGGGCCCGGGCAC	1.30747
21	CCGCGAGGGGGGCCCGGGCAC	0.373563
22	CCCGCGAGGGGGGCCCGGGCAC	1.49425
22	CCGCGAGGGGGGCCCGGGCACC	0.186782
GGTCGGCGTC
11	CGGTCGGCGTC	0.373563
CGTCCGGCCG
CGGGTGGGGT
11	GCGGGTGGGGT	0.747126
TGGTGGAGTG
19	TAGTTGGTGGAGTGATTTG	0.186782
AGTGACGCGC
16	TAGTGACGCGCATGAA	0.186782
17	CTAATTAGTGACGCGCA	0.933908
17	AATTAGTGACGCGCATG	0.373563
17	TTAGTGACGCGCATGAA	0.186782
18	ATTAGTGACGCGCATGAA	0.747126
19	TAGTGACGCGCATGAATGG	0.186782
20	TAATTAGTGACGCGCATGAA	0.560345
21	AATTAGTGACGCGCATGAATG	0.747126
21	CTAATTAGTGACGCGCATGAA	0.186782
22	AATTAGTGACGCGCATGAATGG	0.747126
22	TAATTAGTGACGCGCATGAATG	0.560345
24	CATCTAATTAGTGACGCGCATGAA	0.186782
25	AATTAGTGACGCGCATGAATGGATG	0.747126
CGCGCATGAA
12	GACGCGCATGAA	3.73563
13	TGACGCGCATGAA	1.12069
14	GTGACGCGCATGAA	0.186782
18	GACGCGCATGAATGGATG	0.933908
GGGAACGGGC
11	TGGGAACGGGC	0.186782
CTTGATCTTG
15	GCTCGCTTGATCTTG	1.30747
18	AAAGCTCGCTTGATCTTG	0.373563
22	AAAGCTCGCTTGATCTTGATTT	0.373563
22	GGCAAAAGCTCGCTTGATCTTG	0.186782
24	GGCAAAAGCTCGCTTGATCTTGAT	0.373563
28	AAGGGCAAAAGCTCGCTTGATCTTGATT	0.373563
CGTCGTGAGA
25	GAGCTGGGTTCAGAACGTCGTGAGA	0.186782
ATGACCCGCC
GAGCCTGAGA
12	AGGAGCCTGAGA	0.747126
13	GGGAGCCTGAGAA	2.80172
13	AGGGAGCCTGAGA	1.30747
13	AAGGAGCCTGAGA	0.186782
14	AAGGAGCCTGAGAA	0.373563
15	GAAGGAGCCTGAGAA	0.933908
15	GAGGGAGCCTGAGAA	0.186782
20	CCGGAGAGGGAGCCTGAGAA	0.186782
20	TCCGGAGAGGGAGCCTGAGA	0.186782
21	TTCCGGAGAGGGAGCCTGAGA	0.933908
23	ATTCCGGAGAGGGAGCCTGAGAA	0.373563
24	GATTCCGGAGAGGGAGCCTGAGAA	0.186782
GAACAGCAGT
27	TGAACAGCAGTTGAACATGGGTCAGTC	0.560345
GAGGGACGGC
16	AAGAGGGACGGCCGGG	0.186782
19	ATGATTAAGAGGGACGGCC	0.186782
21	ATGATTAAGAGGGACGGCCGG	0.186782
22	ATTAAGAGGGACGGCCGGGGGC	0.186782
CGAACCGTGA
12	ACGAACCGTGAA	0.560345
17	CGAATACGAACCGTGAA	0.186782
AAACCTCCCG
17	AGGACAGAAACCTCCCG	2.0546
CTTGGGAGCG
AGAATGGTAA
11	GAGAATGGTAA	0.186782
GATTGTGGGT
11	GGATTGTGGGT	1.86782
CTCTTAGAGG
11	ACTCTTAGAGG	7.65804
12	AACTCTTAGAGG	0.747126
GGCGGCTTTG
11	CGGCGGCTTTG	0.373563
ACGGAAGGGC
18	AGGAATTGACGGAAGGGC	0.373563
27	TCTTAAAGGAATTGACGGAAGGGCACC	0.186782
CAACTGAACG
[truncated: 1,252 more rows]

## Sheet: tRFs
Seed Length of sequence (nt)	Sequence	RPM
ACTCTTAGCG
GGGGATTGTG
CGTACGGGCC
14	CCGTACGGGCCACC	0.186782
18	TCCCCGTACGGGCCACCA	0.560345
CCGGATAGCT
13	GCCCGGATAGCTC	2.24138
15	GCCCGGATAGCTCAG	3.17529
16	TGCCCGGATAGCTCAG	1.49425
26	GCCCGGATAGCTCAGTCGGTAGAGCA	0.560345
28	GCCCGGATAGCTCAGTCGGTAGAGCATC	0.560345
ATTCTCGCTT
14	TATGATTCTCGCTT	1.30747
CGGGAGGCCC
11	GCGGGAGGCCC	0.186782
13	ACGCGGGAGGCCC	0.186782
18	CTGCCACGCGGGAGGCCC	0.560345
GCGTTGGTGGT
AGGTCCCGGGT
16	GTGTGAGGTCCCGGGT	0.373563
22	TGGGTGCGAGAGGTCCCGGGTT	0.186782
GGGTCGTGGGT
27	GGGACTCTTAATCCCAGGGTCGTGGGT	0.186782
AGGTCGCGGGT
12	AAGGTCGCGGGT	0.933908
GCATTGGTGGT
16	GGCATTGGTGGTTCAG	24.2816
CACGCGGGAGA
14	GTCACGCGGGAGAC	0.186782
CGGCTAGCTCA
15	GCCCGGCTAGCTCAG	1.30747
25	CCCGGCTAGCTCAGTCGGTAGAGCA	0.747126
26	GCCCGGCTAGCTCAGTCGGTAGAGCA	10.4598
27	GCCCGGCTAGCTCAGTCGGTAGAGCAT	0.560345
CCGTAGTGTAG
15	GTTTCCGTAGTGTAG	4.10919
16	GTTTCCGTAGTGTAGT	0.373563
22	GTTTCCGTAGTGTAGTGGTTAT	0.560345
22	TTTCCGTAGTGTAGTGGTCATC	0.373563
23	GTTTCCGTAGTGTAGTGGTTATC	0.373563
30	TTTCCGTAGTGTAGTGGTCATCACGTTCGC	0.373563
CAAGAGGTCCC
12	TCAAGAGGTCCC	1.86782
16	TCAAGAGGTCCCCGGT	0.560345
AGGTCGCTGGT
12	TAGGTCGCTGGT	1.49425
13	TTAGGTCGCTGGT	0.560345
20	ATCCTTAGGTCGCTGGTTCG	0.373563
GCATTTGACTG
20	AGTGGTAGAGCATTTGACTG	0.560345
AGGTCGTGAGT
14	TGAAGGTCGTGAGT	0.560345
AGGTTGGTGGT
24	ACTGTTAACCGAAAGGTTGGTGGT	0.747126
GGGTTGCTGTC
GTTGGGCGCCA
12	CGTTGGGCGCCA	1.49425
13	ACGTTGGGCGCCA	1.49425
17	CCCCACGTTGGGCGCCA	0.373563
CGCTGGGGCCT
15	TCTCGCTGGGGCCTC	0.933908
16	CTCGCTGGGGCCTCCA	1.86782
17	TCTCGCTGGGGCCTCCA	4.85632
18	TTCTCGCTGGGGCCTCCA	1.30747
23	AGTTCGATCCTCGCTGGGGCCTC	0.373563
TCCCTGGTGGTC
TTGGTGGTTCAG
13	ATTGGTGGTTCAG	7.28448
14	CATTGGTGGTTCAG	48.9368
15	CATTGGTGGTTCAGT	0.933908
16	ATTGGTGGTTCAGTGG	46.1351
17	CATTGGTGGTTCAGTGG	330.79
18	GTTGGTGGTTCAGTGGTA	0.186782
29	CATTGGTGGTTCAGTGGTAGAATTCTCGC	0.560345
30	ATTGGTGGTTCAGTGGTAGAATTCTCGCCT	0.933908
30	CATTGGTGGTTCAGTGGTAGAATTCTCGCC	0.747126
GGGATTGTGGGT
13	AGGGATTGTGGGT	0.186782
14	CAGGGATTGTGGGT	0.186782
16	GCCAGGGATTGTGGGT	0.560345
17	AGCCAGGGATTGTGGGT	0.373563
19	TAAGCCAGGGATTGTGGGT	0.747126
20	CTAAGCCAGGGATTGTGGGT	0.373563
21	CCTAAGCCAGGGATTGTGGGT	0.186782
28	TGGCCTCCTAAGCCAGGGATTGTGGGTT	0.186782
CCGACTACGCCA
18	ATCCTGCCGACTACGCCA	0.186782
19	GATCCTGCCGACTACGCCA	0.373563
GGGGGTATAGCT
GGATTAGCTCAA
25	GGGGGATTAGCTCAAATGGTAGAGC	0.747126
CGGACGAGCCCC
16	CCCGGACGAGCCCCCA	3.17529
17	TCCCGGACGAGCCCCCA	3.17529
18	ATCCCGGACGAGCCCCCA	15.3161
19	AATCCCGGACGAGCCCCCA	0.560345
TAGAATTCTCGC
14	GTAGAATTCTCGCC	0.747126
15	GGTAGAATTCTCGCC	1.12069
15	TGGTAGAATTCTCGC	0.373563
16	TGGTAGAATTCTCGCC	3.17529
16	GGTAGAATTCTCGCCT	0.186782
17	TGGTAGAATTCTCGCCT	1.30747
17	GTGGTAGAATTCTCGCC	1.12069
17	ATAGAATTCTCGCCTGC	0.186782
18	GTGGTAGAATTCTCGCCT	0.373563
19	GGTAGAATTCTCGCCTGCC	0.186782
20	CAGTGGTAGAATTCTCGCCT	0.933908
21	ATGGTAGAATTCTCGCCTGCC	0.747126
23	TGGTTCAGTGGTAGAATTCTCGC	0.186782
24	GGTTCAGTGGTAGAATTCTCGCCT	0.186782
25	TGGTTCAGTGGTAGAATTCTCGCCT	2.0546
25	GTGGTTCAGTGGTAGAATTCTCGCC	0.560345
25	GGTGGTTCAGTGGTAGAATTCTCGC	0.186782
26	GTGGTTCAGTGGTAGAATTCTCGCCT	0.186782
27	GGTAGAATTCTCGCCTGCCACGCGGGA	0.186782
28	TGGTGGTTCAGTGGTAGAATTCTCGCCT	0.560345
30	GCATGGGTGGTTCAGTGGTAGAATTCTCGC	0.373563
30	CATGGGTGGTTCAGTGGTAGAATTCTCGCC	0.186782
CAGTGGTAGAGC
30	GGGGGTGTAGCTCAGTGGTAGAGCGCGTGC	0.186782
GTGGTTCAGTGG
13	GGTGGTTCAGTGG	0.186782
14	GGTGGTTCAGTGGT	0.747126
15	TGGGTGGTTCAGTGG	0.373563
15	GGGTGGTTCAGTGGT	0.186782
16	ATGGGTGGTTCAGTGG	16.0632
17	CATGGGTGGTTCAGTGG	120.287
18	GCATGGGTGGTTCAGTGG	1257.23
18	GCATAGGTGGTTCAGTGG	2.0546
24	TGCATGGGTGGTTCAGTGGTAGAA	0.186782
25	GCATGGGTGGTTCAGTGGTAGAATT	0.186782
AACTGGTCGTTT
13	CAACTGGTCGTTT	0.747126
14	GCAACTGGTCGTTT	5.79023
15	GCAACTGGTCGTTTT	2.80172
GTATCCCCGCCT
24	TAGTGGTGAGTATCCCCGCCTGTA	0.373563
CTGGACTCTGAA
17	GCACTCTGGACTCTGAA	0.186782
18	AGCACTCTGGACTCTGAA	0.747126
25	ATGGTTAGCACTCTGGACTCTGAAT	0.186782
29	AATGGTTAGCACTCTGGACTCTGAATCCA	0.186782
29	TCTGGACTCTGAATCCAGCGATCCGAGTT	0.186782
GTTCGGGCGCCA
14	CTGTTCGGGCGCCA	0.747126
18	GTCCCTGTTCGGGCGCCA	0.560345
19	GGTCCCTGTTCGGGCGCCA	1.68103
19	AGTCCCTGTTCGGGCGCCA	0.560345
GTAGTCGTGGCC
ACGAGGTGGCCA
13	GACGAGGTGGCCA	14.9425
ATTCTCGCCTGC
16	AGAATTCTCGCCTGCT	0.933908
TGGGTGGTTCAG
13	ATGGGTGGTTCAG	0.186782
14	CATGGGTGGTTCAG	2.98851
15	GCATGGGTGGTTCAG	56.0345
15	CATGGGTGGTTCAGT	1.12069
16	GCATGGGTGGTTCAGT	2.80172
16	GGCATGGGTGGTTCAG	2.80172
GGGGATGTAGCTC
GGCCGTGATCGTA
AGCACTCTGGACT
18	TGGTTAGCACTCTGGACT	0.747126
24	GTGTAATGGTTAGCACTCTGGACT	0.747126
25	ATGGTTAGCACTCTGGACTTTGAAT	0.373563
GTATGATTCTCGC
17	AGGGGTATGATTCTCGC	0.560345
23	TGTCTAGGGGTATGATTCTCGCT	1.49425
TGAGGCCCCGGGT
16	GTATGAGGCCCCGGGT	0.373563
18	ACGTATGAGGCCCCGGGT	0.747126
CAGTCGGTAGAGC
18	TCAGTCGGTAGAGCATCA	0.560345
25	CTCAGTCGGTAGAGCATGGGACTCT	1.12069
26	GCTCAGTCGGTAGAGCATCAGACTTT	0.373563
30	ATAGCTCAGTCGGTAGAGCATCAGACTTTT	0.186782
TTGACCCGGGTTT
24	CTTCCAAGCAGTTGACCCGGGTTT	0.373563
CCCTGGTGGTCTA
ACCGCTGCCACCA
17	TCCCACCGCTGCCACCA	1.12069
18	ATCCCACCGCTGCCACCA	4.29598
GACGAGGTGGCCG
25	TGACGAGGTGGCCGAGTGGTTAAGG	0.186782
CGGTCAGGGAACC
16	TCCGGTCAGGGAACCA	0.186782
GGGATGTAGCTCA
TCGGTAGAGCATG
15	AGTCGGTAGAGCATG	0.373563
18	GTCGGTAGAGCATGGGAC	1.49425
18	AGTCGGTAGAGCATGGGA	0.560345
18	AGTCGGTAGAGCATGAGA	0.186782
19	GTCGGTAGAGCATGAGACT	0.373563
20	GTCGGTAGAGCATGAGACTC	0.186782
21	AGTCGGTAGAGCATGAGACTC	0.560345
GGCCGGTTAGCTC
GCGGGCGGACCTTT
TGGATAAGGCACTG
16	AATGGATAAGGCACTG	0.747126
17	TAATGGATAAGGCACTG	0.373563
18	CTAATGGATAAGGCACTG	0.373563
19	ACTAATGGATAAGGCACTG	1.12069
GCGCCGCTGGTGTA
16	GGCGCCGCTGGTGTAG	0.186782
GGTAGCGTGGCCGA
AACCGGGCGGAAAC
19	AAACCGGGCGGAAACACCA	0.186782
22	TCGAAACCGGGCGGAAACACCA	0.560345
GCCCGGATGATCCT
TCCCTGTTCGGGCG
ATCCCACCGCTGCC
TCTCGGTGGAACCT
18	ATCTCGGTGGAACCTCCA	1.49425
GGTCTAGGGGTATG
16	TGGTCTAGGGGTATGA	0.186782
17	TGGTCTAGGGGTATGAT	0.747126
17	TTGGTCTAGGGGTATGA	0.186782
28	TCGTTGGTCTAGGGGTATGATTCTCGGT	0.186782
GTTATCACGTTCGC
17	TGGTTATCACGTTCGCC	1.30747
18	GTGGTTATCACGTTCGCC	0.933908
19	TGGTTATCACGTTCGCCTG	0.373563
21	TGGTTATCACGTTCGCCTCAC	0.560345
CGGTGGAACCTCCA
16	CTCGGTGGAACCTCCA	0.373563
GTCGGTAGAGCATC
15	AGTCGGTAGAGCATC	1.49425
18	AGTCGGTAGAGCATCAGA	0.560345
19	AGTCGGTAGAGCATCAGAC	1.68103
TCCCGGACGAGCCC
15	ATCCCGGACGAGCCC	1.86782
CCGTGATCGTATAG
23	TGCCGTGATCGTATAGTGGTTAG	0.186782
29	GCCGTGATCGTATAGTGGTTAGTACTCTG	0.560345
TTAATCTCAGGGTCG
TGGTTAGGATTCGGC
16	GTGGTTAGGATTCGGC	0.373563
17	AGTGGTTAGGATTCGGC	0.373563
18	AGTGGTTAGGATTCGGCG	0.747126
18	TAGTGGTTAGGATTCGGC	0.186782
19	AGTGGTTAGGATTCGGCGC	1.68103
19	TAGTGGTTAGGATTCGGCG	0.933908
20	AGTGGTTAGGATTCGGCGCT	0.560345
20	TCTAGTGGTTAGGATTCGGC	0.186782
21	AGTGGTTAGGATTCGGCGCTC	1.30747
21	TAGTGGTTAGGATTCGGCGCT	0.560345
21	GTGGTTAGGATTCGGCGCTCT	0.186782
26	TGGTCTAGTGGTTAGGATTCGGCGCT	0.186782
27	GTGGTCTAGTGGTTAGGATTCGGCGCT	0.560345
30	CCTGGTGGTCTAGTGGTTAGGATTCGGCGC	0.373563
GGAAGCGTGCTGGGC
16	CGGAAGCGTGCTGGGC	2.61494
30	GCAGAGTGGCGCAGCGGAAGCGTGCTGGGC	0.747126
TGGTTAGTACTCTGC
20	GTGGTTAGTACTCTGCGTTG	0.373563
21	TAGTGGTTAGTACTCTGCGTT	0.373563
24	TAGTGGTTAGTACTCTGCGTTGTG	0.186782
TAGAGCGGAGGACTG
25	AGTTGGTAGAGCGGAGGACTGTAGG	0.933908
GGGGGTGTAGCTCAG
GGTTCCATAGTGTAG
ATGGATAAGGCATTG
GTGGTAGAATTCTCG
16	AGTGGTAGAATTCTCG	0.933908
TCACCGCCGCGGCCC
17	TCTCACCGCCGCGGCCC	0.560345
18	CTTTCACCGCCGCGGCCC	0.186782
21	TTTCACCGCCGCGGCCCGGGA	1.12069
22	AGCGCTCTCACCGCCGCGGCCC	0.186782
29	GCGCTCTCACCGCCGCGGCCCGGGTTCGA	0.747126
TGGTAAGCATAGCTG
23	TGGTATAGTGGTAAGCATAGCTG	0.747126
GGTTAGGATTCGGCG
CTGAGGGTCCAGGGT
20	TTAATCTGAGGGTCCAGGGT	0.373563
23	CTTTTAATCTGAGGGTCCAGGGT	1.68103
TTCCGTGGGTTTGTTT
TCCGGCTCGAAGGACC
18	TTCCGGCTCGAAGGACCA	0.747126
22	TCGATTCCGGCTCGAAGGACCA	1.12069
CCGGGTTTCGGCACCA
17	CCCGGGTTTCGGCACCA	1.49425
18	TCCCGGGTTTCGGCACCA	2.80172
23	GTCGATCCCGGGTTTCGGCACCA	0.186782
CAATGGAGGCGTGGGT
17	CCAATGGAGGCGTGGGT	0.186782
TGGATAAGGCGTCTGA
26	TGGCCTAATGGATAAGGCGTCTGATT	0.186782
CCCACTTCTGACACCA
17	TCCCACTTCTGACACCA	0.747126
18	ATCCCACTTCTGACACCA	3.17529
22	TCGAATCCCACTTCTGACACCA	0.186782
CCGGGCGGAAACACCA
17	ACCGGGCGGAAACACCA	0.747126
CCCGGCCAATGCACCA
18	TTCCCGGCCAATGCACCA	1.12069
21	CGATTCCCGGCCAATGCACCA	0.560345
22	TCGATTCCCGGCCAATGCACCA	6.53736
TGGTTAGCACTCTGGA
17	ATGGTTAGCACTCTGGA	2.42816
19	TAATGGTTAGCACTCTGGA	0.373563
21	TGTAATGGTTAGCACTCTGGA	0.933908
CTCGGTGGGACCTCCA
17	TCTCGGTGGGACCTCCA	0.373563
18	ATCTCGGTGGGACCTCCA	0.560345
CCCGGCCAACGCACCA
17	TCCCGGCCAACGCACCA	0.186782
18	TTCCCGGCCAACGCACCA	0.560345
20	GATTCCCGGCCAACGCACCA	0.560345
22	TCGATTCCCGGCCAACGCACCA	7.0977
CCCGGCATCTCCACCA
17	CCCCGGCATCTCCACCA	0.373563
18	TCCCCGGCATCTCCACCA	2.0546
19	ATCCCCGGCATCTCCACCA	0.186782
21	CGATCCCCGGCATCTCCACCA	0.560345
GTGGCTAGGATTCGGC
19	AGTGGCTAGGATTCGGCGC	0.560345
21	TAGTGGCTAGGATTCGGCGCT	0.373563
CCCCGGCACCTCCACCA
18	TCCCCGGCACCTCCACCA	1.30747
19	ATCCCCGGCACCTCCACCA	0.560345
GAAGCGGGTGCTCTTAT
TCCGGGTGCCCCCTCCA
18	ATCCGGGTGCCCCCTCCA	0.747126
GGTGTGGTCTGTTGTTT
18	TGGTGTGGTCTGTTGTTT	0.933908
CCTTCCAAGCAGTTGAC
TCCTCGTTAGTATAGTG
ATCCCACTCCTGACACCA
19	AATCCCACTCCTGACACCA	0.373563
TCCCCAGTACCTCCACCA
22	TCGATCCCCAGTACCTCCACCA	0.373563
GTGTAAGCAGGGTCGTTT
GGCTCGTTGGTCTAGGGG
GTCAGGATGGCCGAGCGG
TTCCCGGCCCATGCACCA
21	CGATTCCCGGCCCATGCACCA	0.186782
22	TCGATTCCCGGCCCATGCACCA	3.36207
TCCCACATGGTCTAGCGG
19	GTCCCACATGGTCTAGCGG	0.747126
CACTCTGGACTTTGAATC
19	GCACTCTGGACTTTGAATC	0.560345
TCCCATATGGTCTAGCGG
AGGATGGCCGAGTGGTCTAAG
25	GTCAGGATGGCCGAGTGGTCTAAGG	2.0546
CCACATGGTCTAGCGGTTAGGATTCC
27	CCCACATGGTCTAGCGGTTAGGATTCC	1.68103
CGTTGGTGGTATAGTGGTTAGCATAG
