# Supplementary material for: An Expanded Landscape of Unusually Short RNAs in 11 Samples from Six Eukaryotic Organisms
Source: Noncoding RNA. 2022 May 19;8(3):34. doi: 10.3390/ncrna8030034 (PMC9149858; doi:10.3390/ncrna8030034)
Supplement: Supplementary file 1 [file ncrna-08-00034-s001.zip › 3 Supplementary materials/Supplementary Table S15.xlsx]

## Sheet: RNA Quality Control
Total RNA Quantification and Quality Assurance by NanoDrop spectrophotometer
Sample ID	OD260/280 Ratio	OD260/230 Ratio	Conc. (ng/μl)	Volume (μl)	Total Amount (ng)
Ath	1.87	2.36	158.90	10	1589.0
Droso	1.99	1.30	181.44	10	1814.4
MOUSE PMN	1.81	1.94	146.03	10	1460.3
Mouse Cerebellum	1.74	2.39	119.08	10	1190.8
N2A	1.75	2.35	110.33	10	1103.3
NIH	1.89	0.72	138.52	10	1385.2
HUMAN PMN	1.87	1.86	228.25	10	2282.5
HUVEC	1.82	2.11	110.99	10	1109.9
293	1.73	2.34	119.01	10	1190.1
S. cerevisiae	1.87	2.52	164.4	15	2466 S
S. pombe	1.87	2.46	150.68	15	2260.2
Gel electrophoresis
		Based on the gel views, the batch samples with clear 28s and 18s rRNA bands had between RIN > 7 and RIN >6
A. thaliana	Lane 1
D. melanogaster	Lane 2
Mouse PMN	Lane 3
Mouse Cerebellum	Lane 4
N2A cells	Lane 5
NIH cells	Lane 6
Human PMN	Lane 7
HUVEC cells	Lane 8
HEK293T cells	Lane 9
S. cerevisiae	Lane 10
S. pombe	Lane 11

## Sheet: Quality Assessment of Sequencin
Sequencing library was determined by Agilent 2100 Bioanalyzer using the Agilent DNA 1000 chip kit (Agilent, part # 5067-1504)
Sample ID	Size (bp)	Conc. (nmol/L)	Conc. (ng/μl)	Volume (μl)**	Total Amount (ng)
Ath	132	8.7	0.76	20	15.2
Droso	130	39.3	3.37	20	67.4
PMN mouse	129	5.5	0.46	20	9.2
Mouse Cerebellum	130	8.6	0.74	20	14.8
N2A	131	6.7	0.58	20	11.6
NIH	130	6.1	0.52	20	10.4
PMN	133	7.9	0.70	20	14.0
HUV	132	9.8	0.86	20	17.2
293	136	7.6	0.68	20	13.6
S cerevisiae	148	0.44	4.5	30	13.20
S pombe	140	7.01	75.6	30	210.30
**The concentration of each library was adjusted to 10nM before cluster generation.
